# Supplementary material for: Spatiotemporal and genetic regulation of A-to-I editing throughout human brain development
Source: Cell Rep. Author manuscript; Available in PMC 2022 Nov 28. (PMC9704047; doi:10.1016/j.celrep.2022.111585)
Supplement: 3 [file NIHMS1846970-supplement-3.xlsx]

## Sheet: description
Sheet	Description
DLPFC - temporal effect	A detailed summary of differentially edited sites across fetal and postnatal development in the DLPFC.
Cerebrum - temporal effect	A detailed summary of differentially edited sites across fetal and postnatal development in the cerebrum.
Cerebellum - temporal effect	A detailed summary of differentially edited sites across fetal and postnatal development in the cerebellum.
Enrichment	Functional enrichment of genes carrying postnatally biased editing sites in the DLPFC, cerebrum and cerebellum.
DE sites in NDDs	A collection of differentially edited sites in the brain across neurodevelopmental disorders (NDDs) from previous studies
Exprs. Vs. edit	Summary of results used to examine relationships between expression and RNA editing across development in the DLPFC
Validation in hiPSCs and aging	Detection rates and editing rates in hiPSCs and aging brain samples for the 2086 postnatally biased editing sites in common across the DLPFC, cerebrum, and cerebellum
miRanda ouput	miRanda output for editing sites overlapping miRNA seed regions and the resulting alignments and minimum free energy calculations for edited and unedited sequences.

## Sheet: DLPFC - temporal effect
RNA editing site annotations							~Sex+Ancestry			~Sex+Ancestry+Neurons			~Sex+Ancestry+Neurons+ADAR1+ADAR2			Developmental effect	Pearson's correlation (r) with ADAR expression
chr_position	Gene	Strand	Subsitution	Novelty	Repeat	Region	Delta	P.Value	adj.P.Val	Delta	P.Value	adj.P.Val	Delta	P.Value	adj.P.Val	Bias	ADAR1	ADAR2	ADAR3
chr6_101889827	GRIK2	+	AG	Known	-	exonic_nonsyn	0.584665	8.50251e-68	5.92211e-64	0.510693	1.09827e-43	4.08433e-40	0.444588	2.48344e-35	1.74497e-31	Postnatal	0.550515	0.3492	0.193574
chr14_100854638	MEG3	+	AG	Known	-	ncRNA_intronic	0.650552	1.18123e-67	5.92211e-64	0.572685	1.03797e-43	4.08433e-40	0.514041	5.22081e-35	1.74497e-31	Postnatal	0.54445	0.308328	0.231962
chr15_24983646	PWARSN	+	AG	Known	Alu-SINE	ncRNA_exonic	0.508305	6.11437e-67	2.04363e-63	0.457941	1.222e-43	4.08433e-40	0.391266	4.99226e-35	1.74497e-31	Postnatal	0.580488	0.309736	0.213968
chr15_24983709	SNHG14	+	AG	Known	SINE/AluSx	ncRNA_intronic	0.372483	6.34329e-65	1.5901e-61	0.310466	2.01874e-40	2.8917e-37	0.270879	1.00183e-31	1.43505e-28	Postnatal	0.547015	0.328529	0.236242
chr15_24982669	PWARSN	+	AG	Known	Alu-SINE	ncRNA_exonic	0.48451	1.2341e-64	2.47487e-61	0.402296	4.19799e-40	5.26166e-37	0.337121	1.70844e-31	2.14131e-28	Postnatal	0.578591	0.313591	0.208918
chr22_25725099	GRK3(NM_005160:c.*2649A>G,NM_001362778:c.*2649A>G)	+	AG	Known	Alu-SINE	UTR3	0.480447	2.85087e-63	4.76427e-60	0.4231	6.06914e-40	6.7617e-37	0.364084	3.11839e-31	3.47423e-28	Postnatal	0.565308	0.31437	0.182483
chr15_24982792	PWARSN	+	AG	Known	Alu-SINE	ncRNA_exonic	0.423212	4.71287e-63	6.75085e-60	0.386612	9.26825e-41	1.54888e-37	0.331069	4.91427e-32	8.21256e-29	Postnatal	0.579846	0.297294	0.180116
chr3_14944630	FGD5-AS1	-	AG	Known	Alu-SINE	ncRNA_exonic	0.413765	6.43695e-63	8.06792e-60	0.385396	2.78572e-41	6.9831e-38	0.33699	1.23059e-32	3.08477e-29	Postnatal	0.550518	0.313056	0.239088
chr15_24982719	PWARSN	+	AG	Known	Alu-SINE	ncRNA_exonic	0.366539	1.58449e-62	1.7653e-59	0.341007	6.36674e-41	1.27679e-37	0.291591	2.77759e-32	5.57017e-29	Postnatal	0.587912	0.27128	0.14441
chr15_41299253	OIP5-AS1	+	AG	Known	Alu-SINE	ncRNA_exonic	0.353476	1.47015e-61	1.47412e-58	0.29545	1.82537e-37	1.52525e-34	0.249679	8.69782e-29	6.52802e-26	Postnatal	0.563802	0.326341	0.224742
chr8_47977549	MCM4(NM_005914:c.*771A>G,NM_182746:c.*771A>G)	+	AG	Known	Alu-SINE	UTR3	0.540612	2.77175e-61	2.52658e-58	0.46044	1.53352e-37	1.39787e-34	0.402685	4.47726e-29	3.74113e-26	Postnatal	0.540378	0.330282	0.252132
chr1_52825748	ZYG11B(NM_024646:c.*4119A>G)	+	AG	Known	Alu-SINE	UTR3	0.477766	5.83949e-61	4.87938e-58	0.403159	4.26799e-37	3.0568e-34	0.348692	9.11461e-29	6.52802e-26	Postnatal	0.537361	0.354415	0.261885
chr6_101926697	GRIK2	+	AG	Known	-	intronic	0.594888	1.89902e-60	1.46473e-57	0.50309	1.07666e-36	7.19709e-34	0.427411	3.98121e-28	2.66131e-25	Postnatal	0.572437	0.286372	0.219552
chr17_31534510	RAB11FIP4	+	AG	Known	SINE/AluJr	UTR3	0.403442	7.68409e-59	5.50346e-56	0.331265	7.82564e-35	4.12988e-32	0.29763	7.03755e-27	3.71398e-24	Postnatal	0.516515	0.327512	0.197921
chr1_67409006	SERBP1	-	AG	Known	SINE/AluSz6	UTR3	0.572934	1.34563e-58	8.76506e-56	0.487083	3.03138e-35	1.68864e-32	0.41654	6.10747e-27	3.4022e-24	Postnatal	0.541314	0.348951	0.240305
chr15_24982690	PWARSN	+	AG	Known	Alu-SINE	ncRNA_exonic	0.232244	1.39863e-58	8.76506e-56	0.204795	4.04551e-36	2.53527e-33	0.176951	1.32137e-27	8.28086e-25	Postnatal	0.562143	0.298919	0.165585
chr15_24982714	PWARSN	+	AG	Known	Alu-SINE	ncRNA_exonic	0.191235	2.77969e-57	1.63953e-54	0.171451	1.52214e-35	8.97793e-33	0.150699	2.58921e-27	1.52718e-24	Postnatal	0.557046	0.277386	0.153241
chr1_52823225	ZYG11B(NM_024646:c.*1596A>G)	+	AG	Known	Alu-SINE	UTR3	0.449675	6.25218e-57	3.48281e-54	0.343712	2.48095e-32	7.77392e-30	0.302819	7.65855e-25	3.07169e-22	Postnatal	0.498773	0.388803	0.282934
chr4_157360142	GRIA2;GRIA2	+	AG	Known	-	exonic_nonsyn	0.361742	1.06664e-56	5.62907e-54	0.297261	4.86188e-33	1.875e-30	0.24831	1.79604e-24	6.00295e-22	Postnatal	0.56298	0.317552	0.171098
chr3_14944597	FGD5-AS1	-	AG	Known	Alu-SINE	ncRNA_exonic	0.443399	4.23779e-56	2.12462e-53	0.428916	3.61414e-37	2.78762e-34	0.356028	2.11899e-29	1.93155e-26	Postnatal	0.576402	0.34779	0.271578
chr15_24982621	PWARSN	+	AG	Known	Alu-SINE	ncRNA_exonic	0.372968	5.184e-56	2.47524e-53	0.313347	6.86145e-33	2.54814e-30	0.264349	2.14897e-24	6.95087e-22	Postnatal	0.559288	0.307876	0.217799
chrX_123465111	GRIA3;GRIA3	+	AG	Known	-	exonic_nonsyn	0.545801	7.77541e-56	3.54382e-53	0.411321	3.1455e-31	7.88498e-29	0.360094	2.61442e-23	6.72175e-21	Postnatal	0.519384	0.335716	0.240445
chr12_98734991	ANKS1B;APAF1	-	AG	Known	SINE/FLAM_A	UTR3	0.344733	8.61583e-56	3.75613e-53	0.279125	4.84992e-32	1.35084e-29	0.26105	2.56345e-25	1.16835e-22	Postnatal	0.477405	0.343386	0.227435
chr15_24982691	PWARSN	+	AG	Known	Alu-SINE	ncRNA_exonic	0.324729	1.46467e-55	6.11925e-53	0.266929	4.14145e-32	1.22136e-29	0.222108	8.4527e-24	2.4928e-21	Postnatal	0.547217	0.354009	0.246957
chr3_14944591	FGD5-AS1	-	AG	Known	Alu-SINE	ncRNA_exonic	0.21631	1.77023e-55	7.10002e-53	0.193415	5.1327e-34	2.57328e-31	0.172573	3.40495e-26	1.70707e-23	Postnatal	0.517133	0.331572	0.221959
chr9_85544517	NTRK2(dist=517447),AGTPBP1(dist=2022)	-	AG	Known	Alu-SINE	intergenic	0.475829	5.09162e-55	1.9636e-52	0.406604	1.87509e-32	6.48329e-30	0.350585	2.28151e-24	7.14897e-22	Postnatal	0.536189	0.344499	0.238396
chr5_157309800	CYFIP2	+	AG	Known	-	exonic_nonsyn	0.500732	8.14079e-55	2.97777e-52	0.392556	9.61386e-31	2.24182e-28	0.323925	2.9105e-22	5.95583e-20	Postnatal	0.556636	0.32756	0.200943
chr6_101926741	GRIK2	+	AG	Known	-	intronic	0.582217	8.31531e-55	2.97777e-52	0.526932	8.38973e-34	4.00589e-31	0.463702	1.08646e-25	5.18758e-23	Postnatal	0.534133	0.305169	0.224572
chr3_111140574	NECTIN3	+	AG	Known	hAT-Charlie-DNA	intronic	0.605218	8.77065e-55	3.03253e-52	0.530211	7.16827e-33	2.56701e-30	0.452816	1.60129e-24	5.53659e-22	Postnatal	0.548732	0.315117	0.257278
chr15_24982729	PWARSN	+	AG	Known	Alu-SINE	ncRNA_exonic	0.208358	1.05658e-54	3.53143e-52	0.184012	4.59864e-33	1.84442e-30	0.152958	1.44652e-24	5.1801e-22	Postnatal	0.571445	0.322551	0.237191
chr22_25725008	GRK3(NM_005160:c.*2558A>G,NM_001362778:c.*2558A>G)	+	AG	Known	Alu-SINE	UTR3	0.445299	9.13489e-54	2.9547e-51	0.364175	1.50129e-30	3.34521e-28	0.316046	9.41644e-23	2.09819e-20	Postnatal	0.517876	0.350669	0.181502
chr15_24982702	PWARSN	+	AG	Known	Alu-SINE	ncRNA_exonic	0.22793	1.58005e-53	4.951e-51	0.194512	2.82898e-31	7.46477e-29	0.16111	7.98112e-23	1.81879e-20	Postnatal	0.567524	0.319088	0.168323
chr17_81822816	MCRIP1(NM_001288798:c.*130A>G,NM_001288799:c.*431A>G,NM_001093767:c.*130A>G,NM_207368:c.*431A>G)	-	AG	Known	-	UTR3	0.448268	1.74384e-53	5.29862e-51	0.40019	2.24506e-32	7.50374e-30	0.326102	9.82132e-24	2.81367e-21	Postnatal	0.592818	0.283806	0.179047
chr3_128071406	SEC61A1	+	AG	Known	.-.	UTR3	0.353822	1.79709e-53	5.29982e-51	0.310545	6.63799e-32	1.7989e-29	0.267288	1.0778e-23	2.92085e-21	Postnatal	0.551842	0.288312	0.220693
chr16_9106490	C16orf72	+	AG	Known	Alu-SINE	intronic	0.234624	2.34524e-53	6.71879e-51	0.209047	3.02661e-32	9.19632e-30	0.189157	3.70527e-25	1.61534e-22	Postnatal	0.498023	0.3493	0.250235
chr7_44833102	H2AFV	-	AG	Known	Alu-SINE	intronic	0.276199	5.71172e-53	1.59087e-50	0.227241	4.80058e-30	9.82355e-28	0.198072	2.89063e-22	5.95583e-20	Postnatal	0.524701	0.330419	0.198759
chrX_152189847	GABRA3	-	AG	Known	-	exonic_nonsyn	0.569185	9.67931e-53	2.62309e-50	0.435063	1.12527e-28	1.79097e-26	0.417373	4.6869e-23	1.14623e-20	Postnatal	0.449082	0.344154	0.27168
chr1_52823252	ZYG11B(NM_024646:c.*1623A>G)	+	AG	Known	Alu-SINE	UTR3	0.348128	1.28116e-52	3.38059e-50	0.2957	1.95314e-30	4.25742e-28	0.2549	1.31822e-22	2.87344e-20	Postnatal	0.526469	0.341281	0.2664
chr6_88163128	CNR1	-	AG	Known	-	intronic	0.558068	2.73004e-52	7.019e-50	0.418249	4.53671e-28	6.68964e-26	0.375382	3.13685e-21	5.33106e-19	Postnatal	0.478727	0.373901	0.25166
chr2_206122221	AC007383.2	-	AG	Known	SINE/AluJr	ncRNA_exonic	0.361668	3.52226e-52	8.82942e-50	0.28942	6.6895e-29	1.13687e-26	0.251472	2.70841e-21	4.68228e-19	Postnatal	0.513203	0.350009	0.244483
chr15_24983245	PWARSN	+	AG	Known	Alu-SINE	ncRNA_exonic	0.252105	1.10991e-51	2.71441e-49	0.242499	1.80061e-33	8.20668e-31	0.206972	4.62461e-25	1.93212e-22	Postnatal	0.564887	0.2826	0.163251
chr22_25725118	GRK3(NM_005160:c.*2668A>G,NM_001362778:c.*2668A>G)	+	AG	Known	Alu-SINE	UTR3	0.335189	1.87401e-51	4.47398e-49	0.311443	4.7355e-32	1.35084e-29	0.26415	1.02349e-23	2.85071e-21	Postnatal	0.559393	0.296419	0.147222
chr15_24983278	PWARSN	+	AG	Known	Alu-SINE	ncRNA_exonic	0.220056	1.98133e-51	4.62018e-49	0.187327	1.36603e-29	2.73943e-27	0.159861	1.2824e-21	2.42615e-19	Postnatal	0.539532	0.324475	0.199758
chr15_24983694	PWARSN	+	AG	Known	Alu-SINE	ncRNA_exonic	0.239568	2.09258e-51	4.7687e-49	0.209692	2.94012e-30	6.27247e-28	0.179864	2.85768e-22	5.95583e-20	Postnatal	0.539936	0.317516	0.189614
chr14_100846310	MEG3	+	AG	Known	-	ncRNA_exonic	0.45123	5.66545e-51	1.26239e-48	0.409156	6.64716e-31	1.58693e-28	0.343605	7.70089e-23	1.79574e-20	Postnatal	0.5883	0.22513	0.0853706
chr15_41298663	OIP5-AS1	+	AG	Known	Alu-SINE	ncRNA_exonic	0.176593	6.10311e-51	1.33034e-48	0.167151	2.46915e-32	7.77392e-30	0.140108	6.9483e-24	2.11123e-21	Postnatal	0.583024	0.278438	0.148842
chr15_24983668	PWARSN	+	AG	Known	Alu-SINE	ncRNA_exonic	0.311	7.9623e-51	1.69868e-48	0.231961	8.37149e-27	9.8754e-25	0.196135	4.03105e-19	4.29992e-17	Postnatal	0.516729	0.358357	0.236631
chr6_42888216	RPL7L1(NM_198486:c.*1063A>G,NM_001366481:c.*1752A>G)	+	AG	Known	Alu-SINE	UTR3	0.247844	8.15602e-51	1.70376e-48	0.187902	5.22619e-27	6.63329e-25	0.163371	9.7136e-20	1.20245e-17	Postnatal	0.50187	0.363755	0.272722
chr6_28977560	LINC01556(dist=33022),HCG15(dist=7189)	+	AG	Novel	srpRNA-srpRNA	intergenic	0.326021	8.80838e-51	1.80248e-48	0.300072	3.139e-31	7.88498e-29	0.263205	2.40596e-23	6.34856e-21	Postnatal	0.540372	0.282439	0.167564
chr15_41299220	OIP5-AS1	+	AG	Known	Alu-SINE	ncRNA_exonic	0.142804	2.23951e-50	4.40306e-48	0.129738	1.39079e-30	3.16943e-28	0.11364	5.17459e-23	1.23537e-20	Postnatal	0.528837	0.336855	0.230396
chr4_157336783	GRIA2	+	AG	Known	-	intronic	0.415836	2.19574e-50	4.40306e-48	0.330583	2.26491e-27	3.06896e-25	0.274596	2.0413e-19	2.38001e-17	Postnatal	0.557659	0.288344	0.157899
chr15_41298662	OIP5-AS1	+	AG	Known	Alu-SINE	ncRNA_exonic	0.125253	2.73642e-50	5.27656e-48	0.115874	4.12857e-31	1.00969e-28	0.0996289	3.86255e-23	9.68244e-21	Postnatal	0.55619	0.307263	0.190437
chr15_24982795	PWARSN	+	AG	Known	Alu-SINE	ncRNA_exonic	0.304061	4.18021e-50	7.90848e-48	0.299171	4.05431e-33	1.69386e-30	0.248334	1.30363e-24	4.84128e-22	Postnatal	0.603424	0.228863	0.0817485
chr22_25725110	GRK3(NM_005160:c.*2660A>G,NM_001362778:c.*2660A>G)	+	AG	Known	Alu-SINE	UTR3	0.34633	5.23537e-50	9.72131e-48	0.343339	2.39609e-33	1.04459e-30	0.282309	1.04017e-24	4.01146e-22	Postnatal	0.594446	0.266171	0.17044
chr19_36337924	ZFP14(NM_020917:c.*2300A>G,NM_001297619:c.*2300A>G)	-	AG	Known	L1-LINE	UTR3	0.536702	5.53361e-50	1.00883e-47	0.415791	1.24909e-26	1.39163e-24	0.377177	1.88289e-20	2.58027e-18	Postnatal	0.466929	0.379089	0.312797
chr16_70249181	EXOSC6(NM_058219:c.*1901A>G)	-	AG	Known	Alu-SINE	UTR3	0.273829	8.00676e-50	1.42703e-47	0.22187	2.67072e-27	3.57057e-25	0.182367	2.98632e-19	3.3271e-17	Postnatal	0.549478	0.335881	0.246779
chr12_98733700	APAF1(NM_013229:c.*1134T>C,NM_181861:c.*1134T>C,NM_001160:c.*1134T>C,NM_181869:c.*1219T>C,NM_181868:c.*1134T>C)	-	AG	Known	Alu-SINE	UTR3	0.367497	8.11217e-50	1.42703e-47	0.294593	4.38613e-27	5.63843e-25	0.268764	7.33684e-21	1.11464e-18	Postnatal	0.466023	0.371033	0.232886
chr22_25725000	GRK3(NM_005160:c.*2550A>G,NM_001362778:c.*2550A>G)	+	AG	Known	Alu-SINE	UTR3	0.424989	9.61132e-50	1.63344e-47	0.373306	4.49038e-29	8.33798e-27	0.330954	1.09524e-21	2.15333e-19	Postnatal	0.517749	0.306193	0.195314
chr2_37100891	EIF2AK2(NM_001135651:c.*6382A>G)	-	AG	Known	-	UTR3	0.475014	9.45805e-50	1.63344e-47	0.37279	1.17276e-26	1.32126e-24	0.306209	4.71816e-19	4.92802e-17	Postnatal	0.523988	0.382588	0.264141
chr17_31535190	RAB11FIP4	+	AG	Known	SINE/AluJb	UTR3	0.496609	1.00659e-49	1.68218e-47	0.39484	7.37007e-27	8.79759e-25	0.347328	5.48328e-20	6.9596e-18	Postnatal	0.493328	0.373654	0.291751
chr7_44801890	PPIA(NM_021130:c.*468A>G,NM_001300981:c.*468A>G)	+	AG	Known	Alu-SINE	UTR3	0.403578	2.31694e-49	3.80852e-47	0.330647	3.70857e-27	4.89288e-25	0.280159	1.22255e-19	1.47693e-17	Postnatal	0.515996	0.359314	0.304026
chr6_101889814	GRIK2	+	AG	Known	-	exonic_nonsyn	0.372794	3.95311e-49	6.3932e-47	0.335256	2.84185e-29	5.47986e-27	0.281823	3.63862e-21	5.95712e-19	Postnatal	0.551045	0.304974	0.181003
chr3_14944603	FGD5-AS1	-	AG	Known	Alu-SINE	ncRNA_exonic	0.244941	6.17566e-49	9.8291e-47	0.269048	1.30088e-37	1.3044e-34	0.233535	1.90966e-29	1.91482e-26	Postnatal	0.558327	0.292402	0.195647
chr2_37100939	EIF2AK2	-	AG	Known	-/-	UTR3	0.310233	7.37098e-49	1.15482e-46	0.279364	4.09559e-29	7.7484e-27	0.223394	1.30768e-20	1.87316e-18	Postnatal	0.599834	0.264308	0.170732
chr16_70248674	EXOSC6(NM_058219:c.*2408A>G)	-	AG	Known	Alu-SINE	UTR3	0.349754	7.91658e-49	1.22122e-46	0.286088	1.00088e-26	1.15355e-24	0.225382	2.01401e-18	1.88734e-16	Postnatal	0.568294	0.336622	0.287401
chr15_24983703	PWARSN	+	AG	Known	Alu-SINE	ncRNA_exonic	0.288906	8.67948e-49	1.31862e-46	0.258825	6.47509e-29	1.11941e-26	0.215067	1.05224e-20	1.5291e-18	Postnatal	0.56299	0.292366	0.19338
chr2_37100519	EIF2AK2	-	AG	Known	-/-	UTR3	0.448502	1.62762e-48	2.43585e-46	0.39823	1.88937e-28	2.96012e-26	0.325651	1.93135e-20	2.58208e-18	Postnatal	0.552909	0.343991	0.319239
chr15_24983667	PWARSN	+	AG	Known	Alu-SINE	ncRNA_exonic	0.303952	2.41184e-48	3.5564e-46	0.285481	4.75667e-30	9.82355e-28	0.235581	1.19442e-21	2.30317e-19	Postnatal	0.583681	0.264005	0.185295
chr15_24983677	SNHG14	+	AG	Known	SINE/AluSx	ncRNA_intronic	0.212154	3.92383e-48	5.70207e-46	0.174675	2.3056e-26	2.48583e-24	0.146462	1.26934e-18	1.22382e-16	Postnatal	0.544961	0.302089	0.129086
chr22_25724978	GRK3(NM_005160:c.*2528A>G,NM_001362778:c.*2528A>G)	+	AG	Known	Alu-SINE	UTR3	0.365457	4.15858e-48	5.95687e-46	0.333842	5.61624e-29	9.87965e-27	0.29135	2.15763e-21	3.86331e-19	Postnatal	0.527533	0.300965	0.182193
chr15_24983271	PWARSN	+	AG	Known	Alu-SINE	ncRNA_exonic	0.158575	5.77991e-48	8.16269e-46	0.138208	1.34859e-27	1.90456e-25	0.11991	3.30461e-20	4.35991e-18	Postnatal	0.526143	0.329053	0.190335
chr15_24985517	PWAR5	+	AG	Known	Alu-SINE	ncRNA_exonic	0.150331	1.09908e-47	1.53062e-45	0.138691	5.05966e-29	9.12929e-27	0.116987	5.06679e-21	7.93824e-19	Postnatal	0.55775	0.29838	0.193121
chr2_37100932	EIF2AK2	-	AG	Known	-/-	UTR3	0.456145	1.93544e-47	2.65845e-45	0.311383	4.10173e-23	2.4481e-21	0.250864	1.21453e-15	6.21331e-14	Postnatal	0.513502	0.386428	0.260272
chr1_52823222	ZYG11B(NM_024646:c.*1593A>G)	+	AG	Known	Alu-SINE	UTR3	0.243709	4.78716e-47	6.40011e-45	0.205445	4.46943e-26	4.71737e-24	0.176113	1.12902e-18	1.09909e-16	Postnatal	0.52721	0.303676	0.177275
chr15_41299237	OIP5-AS1	+	AG	Known	Alu-SINE	ncRNA_exonic	0.149881	4.77271e-47	6.40011e-45	0.138921	1.07789e-28	1.74322e-26	0.114142	1.86901e-20	2.58027e-18	Postnatal	0.589133	0.260355	0.175826
chr8_56068341	RPS20(NM_001146227:c.*225A>G)	-	AG	Known	Alu-SINE	UTR3	0.361928	5.51852e-47	7.28082e-45	0.27481	5.11103e-24	3.68693e-22	0.244347	6.12703e-18	5.25092e-16	Postnatal	0.467678	0.388276	0.3458
chr19_57307008	ZNF460(dist=12939),ZNF543(dist=13464)	+	AG	Known	Alu-SINE	intergenic	0.324778	6.11029e-47	7.95686e-45	0.249302	3.6866e-24	2.73819e-22	0.233678	6.8186e-19	6.91544e-17	Postnatal	0.439495	0.375075	0.240161
chr2_175926454	LNPK(NM_001305011:c.*3513A>G,NM_030650:c.*3513A>G,NM_001305008:c.*3513A>G,NM_001305009:c.*3513A>G,NM_001305010:c.*3513A>G)	-	AG	Known	ERVL-MaLR-LTR	UTR3	0.418787	6.23049e-47	8.00938e-45	0.391695	7.61531e-29	1.27264e-26	0.332165	3.22747e-21	5.39364e-19	Postnatal	0.534578	0.331962	0.203691
chr15_24982676	PWARSN	+	AG	Known	Alu-SINE	ncRNA_exonic	0.122697	7.42076e-47	9.41873e-45	0.10135	1.49112e-25	1.46583e-23	0.0877038	9.75101e-19	9.58563e-17	Postnatal	0.55065	0.245817	0.156606
chrX_74275058	FTX	-	AG	Known	hAT-Charlie-DNA	ncRNA_intronic	0.442351	8.31502e-47	1.04218e-44	0.423174	1.63089e-29	3.20646e-27	0.343898	2.63501e-21	4.63531e-19	Postnatal	0.609886	0.206978	0.127358
chr2_151477907	RIF1	+	AG	Known	SINE/AluSq	UTR3	0.412673	8.45691e-47	1.04688e-44	0.356446	1.82297e-26	1.98683e-24	0.303095	3.78858e-19	4.08474e-17	Postnatal	0.514214	0.359753	0.256698
chr3_14944940	FGD5-AS1	-	AG	Known	Alu-SINE	ncRNA_exonic	0.143204	9.89833e-47	1.21037e-44	0.126796	4.03368e-27	5.25269e-25	0.116716	7.59547e-21	1.13671e-18	Postnatal	0.484268	0.313345	0.20656
chr2_99196440	MRPL30	+	AG	Known	SINE/AluJb	UTR3	0.364298	1.30701e-46	1.57896e-44	0.255588	1.06221e-22	6.08619e-21	0.228018	3.25733e-17	2.34973e-15	Postnatal	0.448736	0.424475	0.279341
chr1_8614653	RERE	-	AG	Novel	-	exonic_nonsyn	0.109417	1.35514e-46	1.61762e-44	0.100575	3.76463e-28	5.63403e-26	0.092022	1.36299e-21	2.53086e-19	Postnatal	0.510097	0.278525	0.114718
chr5_34906382	RAD1(NM_002853:c.*2383A>G)	-	AG	Known	Alu-SINE	UTR3	0.478942	2.08363e-46	2.45795e-44	0.409816	5.99947e-26	6.20172e-24	0.369222	1.90069e-19	2.24214e-17	Postnatal	0.483325	0.332023	0.23416
chr16_23672944	DCTN5(NM_032486:c.*5800A>G,NM_001199743:c.*5920A>G)	+	AG	Known	Alu-SINE	UTR3	0.425605	2.84317e-46	3.31493e-44	0.355353	2.78371e-25	2.65832e-23	0.302111	1.60132e-18	1.52919e-16	Postnatal	0.500922	0.389131	0.271477
chr15_24983613	PWARSN	+	AG	Known	Alu-SINE	ncRNA_exonic	0.300701	3.23991e-46	3.73409e-44	0.287176	5.09863e-29	9.12929e-27	0.243108	3.68347e-21	5.95712e-19	Postnatal	0.577196	0.213628	0.0885396
chr15_24983281	PWARSN	+	AG	Known	Alu-SINE	ncRNA_exonic	0.144246	3.5665e-46	4.06378e-44	0.116829	1.27182e-24	1.05393e-22	0.102461	6.80442e-18	5.73344e-16	Postnatal	0.505417	0.326686	0.181256
chr5_131202645	LYRM7(NM_001293735:c.*3085A>G,NM_181705:c.*3044A>G)	+	AG	Known	Alu-SINE	UTR3	0.426837	3.64176e-46	4.10291e-44	0.335652	5.37076e-24	3.84661e-22	0.283646	8.07052e-17	5.18738e-15	Postnatal	0.515266	0.334453	0.313009
chr7_44833133	H2AFV	-	AG	Known	Alu-SINE	intronic	0.237387	5.15587e-46	5.74421e-44	0.187942	5.01106e-24	3.641e-22	0.157371	1.07146e-16	6.59111e-15	Postnatal	0.53946	0.287514	0.206082
chr3_76398875	ROBO2	+	AG	Known	-/-	intronic	0.566059	8.05395e-46	8.87439e-44	0.455984	3.36614e-24	2.51883e-22	0.363406	2.72874e-16	1.54582e-14	Postnatal	0.57231	0.273584	0.192648
chr1_75591608	SLC44A5	-	AG	Known	L1-LINE	intronic	0.55329	8.49974e-46	9.2638e-44	0.468083	3.08662e-25	2.91977e-23	0.384856	2.01024e-17	1.52849e-15	Postnatal	0.553127	0.288624	0.196458
chr1_19216137	EMC1-AS1	-	AG	Known	Alu-SINE	ncRNA_intronic	0.305322	1.12936e-45	1.21764e-43	0.274064	1.11394e-26	1.26926e-24	0.229391	4.24343e-19	4.47883e-17	Postnatal	0.531098	0.337983	0.16256
chr4_77058527	CCNI	-	AG	Known	-	exonic_nonsyn	0.145199	1.47415e-45	1.57248e-43	0.135751	7.21956e-28	1.03415e-25	0.115595	3.54487e-20	4.55697e-18	Postnatal	0.566637	0.239163	0.109778
chrX_123466293	GRIA3	+	AG	Known	-	intronic	0.535771	1.81766e-45	1.91849e-43	0.442665	1.80415e-24	1.45888e-22	0.349833	2.10169e-16	1.22521e-14	Postnatal	0.574103	0.282424	0.217237
chr20_5194893	CDS2(NM_003818:c.*4659A>G)	+	AG	Known	MIR-SINE	UTR3	0.279216	1.85661e-45	1.93919e-43	0.254081	6.41266e-27	7.93824e-25	0.207067	5.62782e-19	5.81754e-17	Postnatal	0.557286	0.326869	0.230576
chr15_24983537	PWARSN	+	AG	Known	Alu-SINE	ncRNA_exonic	0.223722	1.87979e-45	1.94316e-43	0.213397	2.03689e-28	3.14214e-26	0.180295	1.90426e-20	2.58027e-18	Postnatal	0.566396	0.252634	0.124511
chr7_44833115	H2AFV	-	AG	Known	Alu-SINE	intronic	0.282681	2.55279e-45	2.58554e-43	0.213511	1.04655e-22	6.03089e-21	0.181607	7.70278e-16	4.06504e-14	Postnatal	0.519089	0.302037	0.205206
chrX_24077208	EIF2S3(NM_001415:c.*423A>G)	+	AG	Known	Alu-SINE	UTR3	0.309134	2.53407e-45	2.58554e-43	0.256269	1.89713e-24	1.50973e-22	0.213138	5.82706e-17	3.91661e-15	Postnatal	0.535958	0.324751	0.227884
chr7_25120908	CYCS(NM_018947:c.*2793A>G)	-	AG	Known	Alu-SINE	UTR3	0.344663	3.03008e-45	3.03826e-43	0.307238	3.57001e-26	3.80813e-24	0.29767	7.15696e-22	1.43526e-19	Postnatal	0.417413	0.378122	0.272367
chr11_105933968	GRIA4;GRIA4	+	AG	Known	-	exonic_nonsyn	0.465011	3.66661e-45	3.64011e-43	0.323764	1.75455e-21	8.29853e-20	0.288987	1.06045e-15	5.481e-14	Postnatal	0.460858	0.374239	0.215419
chr7_44832701	H2AFV	-	AG	Known	Alu-SINE	intronic	0.343761	3.8751e-45	3.80938e-43	0.312206	1.26361e-26	1.39233e-24	0.256752	8.28595e-19	8.22606e-17	Postnatal	0.546238	0.328818	0.220341
chr19_58584115	CENPBD1P1	+	AG	Known	Alu-SINE	ncRNA_exonic	0.395257	4.00097e-45	3.89492e-43	0.31749	1.19818e-23	7.95638e-22	0.268108	7.77279e-17	5.09397e-15	Postnatal	0.502533	0.377106	0.240709
chr16_7156061	RBFOX1	+	AG	Known	Alu-SINE	intronic	0.495835	6.3736e-45	6.14501e-43	0.439146	9.23905e-26	9.17227e-24	0.401891	1.39379e-19	1.66375e-17	Postnatal	0.502897	0.242082	0.201864
chr11_93734920	SNORA40,TAF1D(dist=190)	-	AG	Known	Alu-SINE	downstream	0.449213	6.50179e-45	6.15032e-43	0.310842	3.18601e-21	1.43256e-19	0.290646	2.52651e-16	1.45594e-14	Postnatal	0.437025	0.366729	0.273811
chr6_68689009	ADGRB3	+	AG	Known	-	intronic	0.424629	6.45931e-45	6.15032e-43	0.366146	4.55113e-25	4.03843e-23	0.291117	3.2525e-17	2.34973e-15	Postnatal	0.59575	0.219094	0.102908
chr15_24983681	SNHG14	+	AG	Known	SINE/AluSx	ncRNA_intronic	0.16977	9.82203e-45	9.09964e-43	0.138801	9.19367e-24	6.31404e-22	0.126298	8.39663e-18	6.9581e-16	Postnatal	0.475971	0.314546	0.171728
chr12_51511641	SLC4A8(NM_001258401:c.*4203A>G,NM_001039960:c.*4203A>G)	+	AG	Known	Alu-SINE	UTR3	0.356308	9.86639e-45	9.09964e-43	0.283904	3.25655e-23	1.99106e-21	0.261001	1.51312e-17	1.18532e-15	Postnatal	0.459261	0.333524	0.210219
chr2_37100954	EIF2AK2(NM_001135651:c.*6319A>G)	-	AG	Known	-	UTR3	0.441699	9.89189e-45	9.09964e-43	0.287169	1.7234e-20	6.83024e-19	0.238136	3.90476e-14	1.46641e-12	Postnatal	0.474906	0.417209	0.299037
chr17_67338637	PSMD12	-	AG	Known	SINE/AluSq	UTR3	0.374089	1.25962e-44	1.1482e-42	0.316779	1.98129e-24	1.56429e-22	0.279045	5.76148e-18	4.9802e-16	Postnatal	0.483991	0.360576	0.257314
chr12_68843273	MDM2	+	AG	Known	-/-	UTR3	0.160839	1.50555e-44	1.36001e-42	0.140109	4.21089e-25	3.83842e-23	0.123411	2.14662e-18	1.99297e-16	Postnatal	0.500638	0.327478	0.197244
chr12_68843233	MDM2(NM_001145339:c.*3384A>G,NM_002392:c.*3384A>G,NM_001367990:c.*3384A>G,NM_001278462:c.*3384A>G,NM_001145340:c.*3384A>G,NM_001145337:c.*3384A>G)	+	AG	Known	-	UTR3	0.213347	1.62577e-44	1.4555e-42	0.209735	8.64317e-29	1.42074e-26	0.172939	9.44458e-21	1.39266e-18	Postnatal	0.563056	0.30889	0.223919
chr12_67316967	CAND1(NM_018448:c.*4137A>G,NM_001329674:c.*4137A>G,NM_001329675:c.*4137A>G,NM_001329676:c.*4137A>G)	+	AG	Known	Alu-SINE	UTR3	0.244448	1.64998e-44	1.4641e-42	0.19817	2.0845e-23	1.33129e-21	0.173573	5.82936e-17	3.91661e-15	Postnatal	0.487785	0.345829	0.268109
chr2_175924750	LNPK(NM_001305011:c.*5217A>G,NM_030650:c.*5217A>G,NM_001305008:c.*5217A>G,NM_001305009:c.*5217A>G,NM_001305010:c.*5217A>G)	-	AG	Known	ERVL-MaLR-LTR	UTR3	0.44976	2.21365e-44	1.94704e-42	0.417515	9.95413e-27	1.15355e-24	0.369468	1.05751e-19	1.29312e-17	Postnatal	0.502874	0.285307	0.202241
chr1_52823875	ZYG11B(NM_024646:c.*2246A>G)	+	AG	Known	Alu-SINE	UTR3	0.180437	3.85117e-44	3.35789e-42	0.158825	4.51942e-25	4.03843e-23	0.13675	1.97539e-18	1.8686e-16	Postnatal	0.497268	0.37089	0.244437
chr7_44832906	H2AFV	-	AG	Known	Alu-SINE	intronic	0.312527	4.75655e-44	4.11155e-42	0.270216	1.58425e-24	1.30207e-22	0.239661	6.36542e-18	5.40898e-16	Postnatal	0.498727	0.29558	0.197689
chr15_41299219	OIP5-AS1	+	AG	Known	SINE/AluSx	ncRNA_exonic	0.113783	5.95123e-44	5.10025e-42	0.111585	2.42508e-28	3.68429e-26	0.0973901	5.73805e-21	8.85161e-19	Postnatal	0.537602	0.296095	0.177847
chr9_85544533	NTRK2(dist=517463),AGTPBP1(dist=2006)	-	AG	Known	Alu-SINE	intergenic	0.320518	1.09733e-43	9.32448e-42	0.279494	1.7486e-24	1.42546e-22	0.234441	4.7014e-17	3.22883e-15	Postnatal	0.547119	0.268657	0.188588
chr6_101924714	GRIK2	+	AG	Known	-	exonic_nonsyn	0.458651	1.37002e-43	1.15438e-41	0.332563	7.80219e-21	3.35762e-19	0.280676	2.71954e-14	1.05693e-12	Postnatal	0.509345	0.298097	0.145735
chr12_98604831	SLC25A3	+	AG	Known	SINE/AluJo	UTR3	0.250276	1.89875e-43	1.58657e-41	0.238405	6.95474e-27	8.40183e-25	0.212384	4.85376e-21	7.72519e-19	Postnatal	0.472656	0.386224	0.295039
chr10_115114661	ATRNL1	+	AG	Known	L1-LINE	intronic	0.34008	2.0858e-43	1.72846e-41	0.306178	3.90453e-25	3.62506e-23	0.277811	3.69617e-19	4.02842e-17	Postnatal	0.46662	0.348758	0.178184
chr6_101926759	GRIK2	+	AG	Known	-	intronic	0.372007	2.51226e-43	2.06479e-41	0.33746	2.7429e-25	2.64453e-23	0.273205	2.48234e-17	1.83018e-15	Postnatal	0.564389	0.279088	0.164603
chr6_72643198	KCNQ5-IT1	+	AG	Known	L1-LINE	ncRNA_intronic	0.527986	2.53961e-43	2.0703e-41	0.487489	8.50737e-26	8.53034e-24	0.373761	2.38029e-17	1.78113e-15	Postnatal	0.605427	0.247001	0.14557
chr21_33550969	SON	+	AG	Known	-	exonic_nonsyn	0.123392	2.77444e-43	2.24349e-41	0.108218	2.08072e-24	1.6239e-22	0.0913401	3.90988e-17	2.74157e-15	Postnatal	0.541503	0.295548	0.157377
chr22_25725683	GRK3(NM_005160:c.*3233A>G,NM_001362778:c.*3233A>G)	+	AG	Known	Alu-SINE	UTR3	0.314443	2.81506e-43	2.25813e-41	0.280016	9.5884e-25	8.08257e-23	0.239201	1.42527e-17	1.13422e-15	Postnatal	0.522817	0.305247	0.207373
chr8_47977073	MCM4	+	AG	Known	Alu-SINE	UTR3	0.355741	2.96481e-43	2.35937e-41	0.340643	6.61101e-27	8.08398e-25	0.289721	3.06866e-19	3.38126e-17	Postnatal	0.541396	0.275302	0.163222
chr12_67317162	CAND1	+	AG	Known	SINE/AluJo	UTR3	0.335612	3.42749e-43	2.7061e-41	0.277227	7.19101e-23	4.24142e-21	0.24209	1.63683e-16	9.71155e-15	Postnatal	0.487591	0.349247	0.237417
chr3_44749281	KIAA1143	-	AG	Known	Alu-SINE	UTR3	0.299692	3.80802e-43	2.98305e-41	0.250997	3.82389e-23	2.29594e-21	0.229735	9.67503e-18	7.88711e-16	Postnatal	0.451166	0.368216	0.249672
chr2_32309326	YIPF4	+	AG	Known	DNA/Tigger4a	UTR3	0.422011	4.23678e-43	3.2932e-41	0.394769	4.88433e-26	5.10158e-24	0.346984	2.9201e-19	3.28987e-17	Postnatal	0.492962	0.329023	0.243904
chr3_192705460	FGF12	-	AG	Known	TcMar-Tigger-DNA	intronic	0.518316	4.39281e-43	3.38821e-41	0.395199	2.95551e-21	1.3349e-19	0.312782	8.12947e-14	2.92165e-12	Postnatal	0.549912	0.295489	0.188968
chr10_82183572	NRG3	+	AG	Known	-	intronic	0.383683	5.21738e-43	3.99348e-41	0.38142	4.80084e-28	6.97653e-26	0.317589	3.4938e-20	4.54965e-18	Postnatal	0.591862	0.189496	0.14372
chr2_77435760	LRRTM4	-	AG	Known	hAT-Charlie-DNA	intronic	0.38955	7.78409e-43	5.91296e-41	0.30983	7.53183e-22	3.7387e-20	0.266778	2.52804e-15	1.21286e-13	Postnatal	0.497471	0.31741	0.196746
chrX_74197312	FTX	-	AG	Known	LINE/L1MA9	ncRNA_exonic	0.271884	9.20085e-43	6.93661e-41	0.233287	1.91973e-23	1.23392e-21	0.189962	3.65512e-16	2.0361e-14	Postnatal	0.577767	0.213943	0.136553
chr2_206122418	NDUFS1(NM_001199982:c.*1767A>G,NM_001199983:c.*1767A>G,NM_005006:c.*1767A>G,NM_001199981:c.*1767A>G)	-	AG	Known	Alu-SINE	UTR3	0.330843	1.02533e-42	7.67236e-41	0.301664	5.29521e-25	4.61696e-23	0.255855	1.12976e-17	9.06245e-16	Postnatal	0.527392	0.301346	0.184125
chr10_115107276	ATRNL1	+	AG	Known	ERVL-MaLR-LTR	intronic	0.442265	1.40993e-42	1.04721e-40	0.377487	3.51541e-23	2.13203e-21	0.34359	2.67348e-17	1.95672e-15	Postnatal	0.47687	0.28936	0.19858
chr16_23673315	AC008870.1	+	AG	Known	SINE/AluJb	ncRNA_exonic	0.367561	1.49671e-42	1.10349e-40	0.322564	7.54744e-24	5.3022e-22	0.275712	8.03288e-17	5.18738e-15	Postnatal	0.520207	0.305282	0.306035
chr6_72765137	KCNQ5	+	AG	Known	L1-LINE	intronic	0.417499	1.74956e-42	1.2805e-40	0.348915	1.24015e-22	6.9469e-21	0.308878	2.1993e-16	1.2747e-14	Postnatal	0.486673	0.311925	0.214992
chr5_81415687	SSBP2	-	AG	Known	Alu-SINE	UTR3	0.332991	1.97176e-42	1.43267e-40	0.262044	2.25705e-21	1.04292e-19	0.236515	8.1698e-16	4.28893e-14	Postnatal	0.461339	0.344871	0.253752
chr22_25725828	GRK3(NM_005160:c.*3378A>G,NM_001362778:c.*3378A>G)	+	AG	Known	Alu-SINE	UTR3	0.442051	2.05568e-42	1.4829e-40	0.316459	8.06273e-20	2.97224e-18	0.297115	2.7644e-15	1.31368e-13	Postnatal	0.42158	0.364647	0.249624
chr16_7082374	RBFOX1	+	AG	Known	Alu-SINE	intronic	0.434315	2.29396e-42	1.64297e-40	0.385904	4.85724e-24	3.55501e-22	0.377632	9.4332e-20	1.18233e-17	Postnatal	0.41026	0.328429	0.167249
chr15_41302323	OIP5-AS1	+	AG	Known	Alu-SINE	ncRNA_exonic	0.155022	2.41851e-42	1.71988e-40	0.116756	1.41125e-20	5.68296e-19	0.105555	1.25493e-15	6.35513e-14	Postnatal	0.438207	0.411291	0.289805
chr10_30311750	MTPAP(NM_018109:c.*1859A>G)	-	AG	Known	Alu-SINE	UTR3	0.364498	2.77498e-42	1.95949e-40	0.321922	7.94381e-24	5.49328e-22	0.278639	5.85909e-17	3.91661e-15	Postnatal	0.517792	0.281149	0.207864
chr11_84471604	DLG2	-	AG	Known	-	intronic	0.531361	3.04865e-42	2.13768e-40	0.378995	1.20027e-19	4.32918e-18	0.272697	8.83487e-12	2.06497e-10	Postnatal	0.569556	0.336512	0.207995
chr21_33551013	SON	+	AG	Known	-	exonic	0.165879	3.16407e-42	2.2032e-40	0.117917	1.26749e-19	4.53896e-18	0.0993735	2.43513e-13	7.95343e-12	Postnatal	0.499626	0.327604	0.261001
chr17_31534285	RAB11FIP4(NM_032932:c.*2553A>G,NM_001346749:c.*2553A>G,NM_001346748:c.*2553A>G,NM_001346747:c.*2553A>G,NM_001303542:c.*2553A>G)	+	AG	Known	Alu-SINE	UTR3	0.333983	3.49894e-42	2.41957e-40	0.294048	1.12151e-23	7.59823e-22	0.252994	8.85213e-17	5.61774e-15	Postnatal	0.517488	0.300081	0.247206
chr12_68843749	MDM2	+	AG	Known	-/-	UTR3	0.265154	3.66244e-42	2.51529e-40	0.218017	4.55405e-22	2.36769e-20	0.181415	4.7166e-15	2.1497e-13	Postnatal	0.521961	0.316468	0.166493
chr5_131202444	LYRM7	+	AG	Known	Alu-SINE	UTR3	0.38885	3.81012e-42	2.59892e-40	0.344858	7.7333e-24	5.38484e-22	0.284374	8.42766e-17	5.38243e-15	Postnatal	0.521072	0.354886	0.324054
chr17_75943996	AC087289.4	-	AG	Known	SINE/AluJb	ncRNA_intronic	0.36229	4.33898e-42	2.93966e-40	0.296531	6.4745e-22	3.2623e-20	0.263538	3.99139e-16	2.19899e-14	Postnatal	0.462716	0.362824	0.297425
chr12_98605178	SLC25A3(NM_213611:c.*3650A>G,NM_002635:c.*3650A>G)	+	AG	Known	Alu-SINE	UTR3	0.351732	5.4348e-42	3.65736e-40	0.293219	3.04551e-22	1.60723e-20	0.26382	1.28282e-16	7.70232e-15	Postnatal	0.461131	0.359838	0.291307
chr10_100232668	AL138921.1	-	AG	Known	SINE/AluSq2	ncRNA_intronic	0.28443	6.91863e-42	4.60949e-40	0.217431	1.74823e-20	6.90138e-19	0.226364	6.82785e-19	6.91544e-17	Postnatal	0.350761	0.400363	0.290444
chr9_85544066	NTRK2(dist=516996),AGTPBP1(dist=2473)	-	AG	Known	Alu-SINE	intergenic	0.328478	6.94159e-42	4.60949e-40	0.278714	1.4333e-22	7.89653e-21	0.234217	1.28016e-15	6.45035e-14	Postnatal	0.515787	0.325485	0.23356
chr3_76165853	ZNF717(dist=380304),ROBO2(dist=874246)	+	AG	Known	TcMar-Tigger-DNA	intergenic	0.469896	8.18783e-42	5.40127e-40	0.411655	2.7362e-23	1.70409e-21	0.370653	3.32225e-17	2.37944e-15	Postnatal	0.478247	0.300281	0.22219
chr15_24983298	SNHG14	+	AG	Known	SINE/AluSx1	ncRNA_intronic	0.131816	9.7948e-42	6.41912e-40	0.10931	5.30536e-22	2.71413e-20	0.0930544	1.63983e-15	8.13988e-14	Postnatal	0.542153	0.242418	0.11886
chr11_93733708	MIR1304	-	AG	Known	Alu-SINE	ncRNA_exonic	0.428585	1.07345e-41	6.98927e-40	0.378105	2.1812e-23	1.38424e-21	0.314819	4.49385e-16	2.4489e-14	Postnatal	0.537353	0.283183	0.156773
chr12_98606008	SLC25A3(NM_213611:c.*4480A>G,NM_002635:c.*4480A>G)	+	AG	Known	Alu-SINE	UTR3	0.303199	1.08136e-41	6.99533e-40	0.2698	1.29162e-23	8.52043e-22	0.211335	1.17113e-15	6.02201e-14	Postnatal	0.574044	0.301176	0.210248
chr15_24982618	PWARSN	+	AG	Known	Alu-SINE	ncRNA_exonic	0.211473	1.26893e-41	8.15611e-40	0.171285	2.13515e-21	9.91162e-20	0.13637	5.30326e-14	1.96221e-12	Postnatal	0.548845	0.304716	0.268632
chr7_95827104	DYNC1I1	+	AG	Known	hAT-Charlie-DNA	intronic	0.441652	1.40104e-41	8.94791e-40	0.410386	9.59236e-25	8.08257e-23	0.338169	4.80539e-17	3.2778e-15	Postnatal	0.561731	0.250735	0.18386
chr2_99196345	MRPL30	+	AG	Known	SINE/AluJb	UTR3	0.251547	1.6712e-41	1.06058e-39	0.203672	2.65313e-21	1.20922e-19	0.176938	3.12235e-15	1.46985e-13	Postnatal	0.478923	0.355967	0.238316
chr3_44749289	KIAA1143	-	AG	Known	Alu-SINE	UTR3	0.348055	1.83661e-41	1.15822e-39	0.285297	1.60535e-21	7.66516e-20	0.255631	4.99974e-16	2.69529e-14	Postnatal	0.450428	0.373879	0.229963
chr11_84908894	DLG2	-	AG	Known	SINE/MIRb	intronic	0.496307	2.49252e-41	1.56203e-39	0.454342	3.92632e-24	2.89479e-22	0.380527	9.64573e-17	6.00731e-15	Postnatal	0.544104	0.264383	0.228196
chr10_80435607	PRXL2A	+	AG	Known	SINE/AluJo	UTR3	0.342681	2.81022e-41	1.75019e-39	0.262462	4.22351e-20	1.59808e-18	0.231967	2.165e-14	8.68337e-13	Postnatal	0.471341	0.332787	0.220686
chr2_216208198	XRCC5;LINC01963	+	AG	Known	Alu-SINE	intergenic	0.289317	2.93999e-41	1.81971e-39	0.256103	3.52964e-23	2.13203e-21	0.215759	4.58656e-16	2.48592e-14	Postnatal	0.536331	0.263739	0.162219
chr7_44801920	PPIA	+	AG	Known	Alu-SINE	UTR3	0.168735	3.08067e-41	1.89509e-39	0.15998	3.80704e-25	3.56759e-23	0.154061	1.35857e-20	1.91865e-18	Postnatal	0.424256	0.34482	0.280416
chr1_207770040	CD46	+	AG	Known	Alu-SINE	intronic	0.274664	3.23338e-41	1.9769e-39	0.244846	2.46365e-23	1.54394e-21	0.219797	3.45647e-17	2.45802e-15	Postnatal	0.495853	0.261062	0.182526
chr8_56068914	RPS20	-	AG	Known	Alu-SINE	intronic	0.316938	3.4281e-41	2.08324e-39	0.292767	2.66839e-24	2.02697e-22	0.248402	2.40988e-17	1.78991e-15	Postnatal	0.51103	0.332962	0.266659
chr13_19672883	MPHOSPH8(NM_017520:c.*1008A>G)	+	AG	Known	Alu-SINE	UTR3	0.251147	4.57459e-41	2.76321e-39	0.210111	1.06255e-21	5.22265e-20	0.196211	7.0086e-17	4.65399e-15	Postnatal	0.478677	0.219769	0.189357
chr12_68843754	MDM2	+	AG	Known	-/-	UTR3	0.226327	4.70101e-41	2.82258e-39	0.214948	4.73117e-25	4.16136e-23	0.168331	7.71085e-17	5.08663e-15	Postnatal	0.595125	0.267164	0.21047
chr10_11177170	CELF2	+	AG	Known	-/-	intronic	0.291084	5.26227e-41	3.14076e-39	0.251397	2.16998e-22	1.16355e-20	0.204643	5.04211e-15	2.27735e-13	Postnatal	0.556284	0.262128	0.211692
chr19_58584102	CENPBD1P1	+	AG	Known	Alu-SINE	ncRNA_exonic	0.392329	6.7035e-41	3.97728e-39	0.313009	1.35102e-20	5.46237e-19	0.262167	5.09609e-14	1.89254e-12	Postnatal	0.503755	0.336516	0.242142
chr6_88162478	CNR1	-	AG	Known	-	intronic	0.485941	6.96477e-41	4.10798e-39	0.355858	4.22771e-19	1.38534e-17	0.331074	1.83019e-14	7.49033e-13	Postnatal	0.442884	0.311969	0.210967
chr1_52825753	ZYG11B(NM_024646:c.*4124A>G)	+	AG	Known	Alu-SINE	UTR3	0.205974	7.42299e-41	4.33388e-39	0.179323	1.70671e-22	9.30066e-21	0.153086	3.1985e-16	1.80176e-14	Postnatal	0.488595	0.377145	0.291373
chr15_25031623	SNHG14	+	AG	Known	SINE/AluJr	ncRNA_exonic	0.144241	7.4342e-41	4.33388e-39	0.134637	2.08919e-24	1.6239e-22	0.117236	1.47755e-17	1.16657e-15	Postnatal	0.52128	0.258897	0.203527
chr1_207768998	CD46	+	AG	Known	Alu-SINE	intronic	0.340923	8.47941e-41	4.91462e-39	0.344311	5.80206e-27	7.27216e-25	0.293109	2.51804e-19	2.86913e-17	Postnatal	0.559285	0.213836	0.179636
chr7_100212870	CASTOR3,STAG3	-	AG	Known	Alu-SINE	intronic	0.432074	8.78082e-41	5.06007e-39	0.349575	8.5737e-21	3.64273e-19	0.292239	3.16937e-14	1.2176e-12	Postnatal	0.503849	0.342823	0.204439
chr6_89634503	LYRM2	-	AG	Known	Alu-SINE	UTR3	0.444646	1.01799e-40	5.83278e-39	0.366058	4.14472e-21	1.8389e-19	0.308439	1.41849e-14	5.95115e-13	Postnatal	0.502558	0.34251	0.217476
chr17_75944794	ACOX1(NM_004035:c.*1954A>G,NM_007292:c.*1954A>G,NM_001185039:c.*1954A>G)	-	AG	Known	Alu-SINE	UTR3	0.311882	1.02742e-40	5.85338e-39	0.291844	2.40652e-24	1.85616e-22	0.241139	1.7238e-17	1.32958e-15	Postnatal	0.517535	0.370161	0.319765
chr13_107791924	FAM155A-IT1	-	AG	Known	SINE/AluSq2	ncRNA_intronic	0.43492	1.59844e-40	9.05514e-39	0.354761	8.72322e-21	3.69062e-19	0.277218	2.53287e-13	8.2458e-12	Postnatal	0.559315	0.298899	0.18902
chr2_77435847	LRRTM4	-	AG	Known	-	intronic	0.501167	1.61688e-40	9.10813e-39	0.421421	1.96437e-21	9.20408e-20	0.340363	3.3782e-14	1.29287e-12	Postnatal	0.558103	0.254576	0.190022
chr12_132721535	PGAM5	+	AG	Known	SINE/AluJo	UTR3	0.322393	1.6969e-40	9.50547e-39	0.272956	1.40646e-21	6.81282e-20	0.23845	2.26767e-15	1.10917e-13	Postnatal	0.502921	0.265937	0.216551
chr3_76165856	ZNF717(dist=380307),ROBO2(dist=874243)	+	AG	Known	TcMar-Tigger-DNA	intergenic	0.430786	1.72284e-40	9.59715e-39	0.385167	6.63508e-23	3.93668e-21	0.337984	1.16021e-16	7.05055e-15	Postnatal	0.520671	0.207313	0.122417
chr4_157336985	GRIA2	+	AG	Known	-/-	intronic	0.422975	1.7931e-40	9.9334e-39	0.283045	1.3185e-17	3.41616e-16	0.225899	3.53074e-11	7.21032e-10	Postnatal	0.512771	0.321479	0.205316
chr22_24574752	SNRPD3(NM_001278656:c.*2775A>G,NM_004175:c.*2775A>G)	+	AG	Known	Alu-SINE	UTR3	0.299633	1.91791e-40	1.05664e-38	0.24492	8.81142e-21	3.71227e-19	0.195909	1.41232e-13	4.75212e-12	Postnatal	0.538715	0.307593	0.291783
chr7_25121805	CYCS(NM_018947:c.*1896A>G)	-	AG	Known	Alu-SINE	UTR3	0.333795	2.92939e-40	1.60508e-38	0.327188	1.6994e-25	1.65436e-23	0.26566	1.58095e-17	1.22885e-15	Postnatal	0.569491	0.25724	0.167866
chr1_52824180	ZYG11B	+	AG	Known	SINE/AluJr	UTR3	0.32171	2.9622e-40	1.61061e-38	0.318363	8.0414e-26	8.14455e-24	0.266188	2.50605e-18	2.30534e-16	Postnatal	0.536426	0.306208	0.125249
chr11_93735523	SNORA40(dist=287);TAF1D(dist=44)	-	AG	Known	Alu-SINE	upstream	0.357117	2.9716e-40	1.61061e-38	0.301311	2.4614e-21	1.12696e-19	0.236244	5.44313e-14	2.00656e-12	Postnatal	0.582606	0.221626	0.179833
chr7_44802258	PPIA	+	AG	Known	Alu-SINE	UTR3	0.3379	3.5863e-40	1.93332e-38	0.212604	9.73929e-17	2.22451e-15	0.180927	2.22401e-11	4.78544e-10	Postnatal	0.456064	0.385576	0.232815
chr7_128503568	METTL2B	+	AG	Known	Alu-SINE	downstream	0.392899	3.87147e-40	2.07589e-38	0.334827	1.74679e-21	8.29853e-20	0.330582	8.35798e-18	6.9581e-16	Postnatal	0.40538	0.330961	0.297467
chrX_46604606	SLC9A7(NM_032591:c.*2346A>G,NM_001257291:c.*2346A>G)	-	AG	Known	Alu-SINE	UTR3	0.292745	4.50096e-40	2.40059e-38	0.304586	1.44817e-27	2.01677e-25	0.249154	2.33025e-19	2.68568e-17	Postnatal	0.576594	0.239103	0.158039
chr2_99195873	MRPL30	+	AG	Known	SINE/AluSx	UTR3	0.341035	4.55598e-40	2.41708e-38	0.265722	1.33584e-19	4.74982e-18	0.238224	1.36097e-14	5.758e-13	Postnatal	0.4383	0.385454	0.2713
chr19_41871556	RPS19	+	AG	Known	SINE/AluSx	UTR3	0.313543	5.44835e-40	2.87529e-38	0.28089	1.2862e-22	7.16486e-21	0.23563	1.3281e-15	6.65841e-14	Postnatal	0.51838	0.299857	0.188433
chr15_41305449	OIP5-AS1	+	AG	Known	Alu-SINE	ncRNA_exonic	0.26949	5.68077e-40	2.98225e-38	0.223479	8.97384e-21	3.7492e-19	0.208346	5.97234e-16	3.18535e-14	Postnatal	0.433158	0.341509	0.2878
chr5_131202379	LYRM7(NM_001293735:c.*2819A>G,NM_181705:c.*2778A>G)	+	AG	Known	Alu-SINE	UTR3	0.312311	7.07685e-40	3.69581e-38	0.293184	7.56172e-24	5.3022e-22	0.269574	2.5512e-18	2.32553e-16	Postnatal	0.451595	0.335722	0.243328
chr17_44802807	GJC1	-	AG	Known	SINE/AluJb	UTR3	0.285426	7.83925e-40	4.07276e-38	0.247048	1.19712e-21	5.85535e-20	0.209725	4.71147e-15	2.1497e-13	Postnatal	0.504433	0.31852	0.232776
chr15_24985566	PWAR5	+	AG	Known	SINE/AluSz6	ncRNA_exonic	0.118901	9.04722e-40	4.67611e-38	0.116269	4.08456e-25	3.75742e-23	0.100917	3.99752e-18	3.51607e-16	Postnatal	0.528517	0.272236	0.182849
chr3_192619161	FGF12	-	AG	Known	-	intronic	0.450111	1.01616e-39	5.22516e-38	0.380485	5.10564e-21	2.25526e-19	0.315367	2.35546e-14	9.33527e-13	Postnatal	0.549935	0.216825	0.188219
chr5_81417107	SSBP2	-	AG	Known	Alu-SINE	UTR3	0.39057	1.03584e-39	5.29918e-38	0.317661	3.43933e-20	1.33151e-18	0.278942	1.72433e-14	7.08603e-13	Postnatal	0.50284	0.23845	0.164409
chr2_210003098	RPE	+	AG	Known	MIR-SINE	intronic	0.469835	1.29639e-39	6.59843e-38	0.375808	8.58477e-20	3.14159e-18	0.28738	2.34177e-12	6.08314e-11	Postnatal	0.567763	0.280013	0.177836
chr11_32604223	EIF3M	+	AG	Known	SINE/AluJb	UTR3	0.294819	1.30687e-39	6.61817e-38	0.199405	3.71809e-17	9.07088e-16	0.159982	5.27188e-11	1.03781e-09	Postnatal	0.518051	0.288713	0.183115
chr14_100851464	MEG3	+	AG	Known	-	ncRNA_exonic	0.354546	1.31491e-39	6.62542e-38	0.332029	1.38647e-23	9.08635e-22	0.292202	4.10579e-17	2.85894e-15	Postnatal	0.520354	0.219745	0.0999408
chr7_44832912	H2AFV	-	AG	Known	Alu-SINE	intronic	0.23264	1.5298e-39	7.66254e-38	0.158287	3.43117e-17	8.41183e-16	0.140859	2.84265e-12	7.19778e-11	Postnatal	0.45207	0.3465	0.190141
chr11_84471312	DLG2	-	AG	Known	LTR/MER66-int	intronic	0.452068	1.53602e-39	7.66254e-38	0.426111	9.99144e-24	6.81525e-22	0.332918	5.37216e-16	2.88057e-14	Postnatal	0.615322	0.173156	0.122145
chr2_77354011	LRRTM4	-	AG	Known	ERV1-LTR	intronic	0.442095	1.64849e-39	8.18286e-38	0.375149	5.76728e-21	2.52526e-19	0.312926	2.75562e-14	1.06682e-12	Postnatal	0.540881	0.231912	0.167575
chr11_32604379	EIF3M(NM_006360:c.*1980A>G,NM_001307929:c.*1980A>G)	+	AG	Known	Alu-SINE	UTR3	0.3222	1.72196e-39	8.50546e-38	0.324456	7.18011e-26	7.34642e-24	0.257099	4.32237e-18	3.76873e-16	Postnatal	0.567109	0.316067	0.254055
chr2_40416876	SLC8A1	-	AG	Known	TcMar-Mariner-DNA	intronic	0.497385	1.74039e-39	8.55437e-38	0.439571	6.42209e-22	3.25955e-20	0.344694	2.39222e-14	9.44363e-13	Postnatal	0.587571	0.214224	0.183578
chrX_74274999	FTX	-	AG	Known	hAT-Charlie-DNA	ncRNA_intronic	0.417142	1.7838e-39	8.72498e-38	0.407501	8.32138e-25	7.13149e-23	0.313322	9.89493e-17	6.12448e-15	Postnatal	0.631668	0.178281	0.109926
chr3_161073083	PPM1L(NM_139245:c.*3926A>G,NM_001317911:c.*3926A>G,NM_001317912:c.*3926A>G)	+	AG	Known	hAT-Charlie-DNA	UTR3	0.230373	2.03466e-39	9.90368e-38	0.209532	1.23065e-22	6.93244e-21	0.17154	2.35434e-15	1.13495e-13	Postnatal	0.541752	0.300411	0.209732
chr1_52824626	ZYG11B	+	AG	Known	SINE/AluSg4	UTR3	0.194457	2.11043e-39	1.02228e-37	0.187402	2.47877e-24	1.8973e-22	0.156405	2.25172e-17	1.69759e-15	Postnatal	0.521617	0.341703	0.202334
chrX_74201912	FTX	-	AG	Known	L1-LINE	ncRNA_intronic	0.222925	2.19014e-39	1.0558e-37	0.202327	1.47407e-22	8.07679e-21	0.17217	9.95719e-16	5.1731e-14	Postnatal	0.531734	0.247796	0.153482
chr12_98733642	APAF1	-	AG	Known	SINE/AluJr	UTR3	0.347599	2.59789e-39	1.24637e-37	0.299558	3.41404e-21	1.52824e-19	0.27493	6.69834e-16	3.55367e-14	Postnatal	0.449648	0.310052	0.183065
chrX_123913276	XIAP	+	AG	Known	Alu-SINE	UTR3	0.268832	3.24419e-39	1.54902e-37	0.215869	1.28955e-19	4.60153e-18	0.199152	9.76099e-15	4.21869e-13	Postnatal	0.446446	0.320331	0.204134
chr2_206122384	NDUFS1(NM_001199982:c.*1801A>G,NM_001199983:c.*1801A>G,NM_005006:c.*1801A>G,NM_001199981:c.*1801A>G)	-	AG	Known	Alu-SINE	UTR3	0.233608	4.1368e-39	1.96586e-37	0.221175	1.43967e-23	9.37373e-22	0.195328	4.42903e-17	3.06275e-15	Postnatal	0.505894	0.248041	0.219137
chr17_75944013	AC087289.4	-	AG	Known	SINE/AluJb	ncRNA_intronic	0.248069	4.95926e-39	2.34559e-37	0.218954	1.36894e-21	6.66328e-20	0.201644	1.45224e-16	8.66765e-15	Postnatal	0.443555	0.346582	0.361272
chr10_48422112	MAPK8	+	AG	Known	SINE/AluSx	intronic	0.508354	5.26188e-39	2.47703e-37	0.372038	7.47428e-18	2.00924e-16	0.287272	4.17651e-11	8.35886e-10	Postnatal	0.551441	0.266279	0.147547
chr15_24982679	PWARSN	+	AG	Known	Alu-SINE	ncRNA_exonic	0.116941	6.048e-39	2.8338e-37	0.107274	1.36971e-22	7.58787e-21	0.0856658	2.57605e-15	1.23e-13	Postnatal	0.602752	0.192387	0.0792637
chr15_41302413	OIP5-AS1	+	AG	Known	Alu-SINE	ncRNA_exonic	0.128156	6.19067e-39	2.88716e-37	0.126704	7.31927e-25	6.32675e-23	0.10898	9.52696e-18	7.83007e-16	Postnatal	0.540619	0.246525	0.1348
chr3_14944604	FGD5-AS1	-	AG	Known	Alu-SINE	ncRNA_exonic	0.100669	6.34993e-39	2.94772e-37	0.106383	2.21948e-27	3.04859e-25	0.09952	1.39365e-21	2.54076e-19	Postnatal	0.472869	0.290097	0.25681
chr10_14218606	FRMD4A	-	AG	Known	Alu-SINE	intronic	0.448332	6.54427e-39	3.02393e-37	0.337345	3.0802e-18	8.87505e-17	0.275999	4.55389e-12	1.1137e-10	Postnatal	0.528178	0.251448	0.155254
chr5_131202387	LYRM7(NM_001293735:c.*2827A>G,NM_181705:c.*2786A>G)	+	AG	Known	Alu-SINE	UTR3	0.262092	8.78248e-39	4.03954e-37	0.197455	3.48781e-18	9.9353e-17	0.185084	4.82997e-14	1.80037e-12	Postnatal	0.420171	0.369353	0.248426
chr16_6807116	RBFOX1	+	AG	Known	SINE/AluSz	intronic	0.360778	8.84776e-39	4.05098e-37	0.257592	2.43666e-17	6.1081e-16	0.202446	6.40195e-11	1.22919e-09	Postnatal	0.536408	0.269698	0.180171
chr1_39682184	HPCAL4(NM_001282396:c.*352A>G,NM_001282397:c.*352A>G,NM_016257:c.*352A>G)	-	AG	Known	-	UTR3	0.276298	9.85795e-39	4.49299e-37	0.273153	1.14049e-24	9.52972e-23	0.220061	9.36005e-17	5.90272e-15	Postnatal	0.572398	0.255022	0.100216
chr3_35746949	ARPP21	+	AG	Known	-	intronic	0.323348	1.04171e-38	4.72637e-37	0.300738	9.27723e-23	5.4083e-21	0.229995	3.03589e-15	1.43589e-13	Postnatal	0.63196	0.149295	0.101562
chr8_13011167	TRMT9B	+	AG	Known	Alu-SINE	intronic	0.389032	1.36443e-38	6.16269e-37	0.353945	4.55735e-22	2.36769e-20	0.289622	8.16572e-15	3.59113e-13	Postnatal	0.545886	0.264367	0.151591
chr15_24983272	PWARSN	+	AG	Known	Alu-SINE	ncRNA_exonic	0.230851	1.43486e-38	6.4517e-37	0.165536	2.8191e-17	6.99682e-16	0.13522	2.10709e-11	4.56325e-10	Postnatal	0.465671	0.391179	0.188151
chr3_76420268	ZNF717(dist=634719),ROBO2(dist=619831)	+	AG	Known	Alu-SINE	intergenic	0.426794	1.55478e-38	6.95974e-37	0.321662	5.03531e-18	1.39472e-16	0.266843	4.50387e-12	1.10959e-10	Postnatal	0.485464	0.363405	0.27577
chr22_24573787	SNRPD3(NM_001278656:c.*1810A>G,NM_004175:c.*1810A>G)	+	AG	Known	Alu-SINE	UTR3	0.295615	1.80486e-38	8.04326e-37	0.182426	2.24321e-15	3.88474e-14	0.159423	8.84472e-11	1.64844e-09	Postnatal	0.435132	0.390178	0.269162
chr14_28794362	LINC01551	+	AG	Known	SINE/AluJb	ncRNA_intronic	0.351951	1.87396e-38	8.31426e-37	0.295921	4.55869e-20	1.71842e-18	0.236948	4.12485e-13	1.30234e-11	Postnatal	0.530464	0.319965	0.234684
chr12_93509526	RN7SL737P	+	AG	Known	srpRNA/7SLRNA	ncRNA_exonic	0.298967	2.62852e-38	1.16106e-36	0.259285	1.12104e-20	4.6258e-19	0.198581	4.69257e-13	1.46125e-11	Postnatal	0.574951	0.263342	0.200385
chr7_44833228	H2AFV	-	AG	Known	Alu-SINE	intronic	0.187271	2.70081e-38	1.18776e-36	0.178646	3.14738e-23	1.93612e-21	0.15236	2.64793e-16	1.50857e-14	Postnatal	0.52325	0.273344	0.184227
chr2_113709956	SLC35F5(NM_001330315:c.*5262A>G,NM_001330314:c.*5262A>G,NM_001330316:c.*5188A>G,NM_025181:c.*5262A>G)	-	AG	Known	Alu-SINE	UTR3	0.309848	2.86188e-38	1.2531e-36	0.258347	9.07359e-20	3.3084e-18	0.224859	6.63017e-14	2.41748e-12	Postnatal	0.478835	0.308282	0.201838
chr8_13022962	TRMT9B(NM_020844:c.*918A>G,NM_001099677:c.*918A>G)	+	AG	Known	Alu-SINE	UTR3	0.322025	3.08466e-38	1.34478e-36	0.295425	4.72152e-22	2.44034e-20	0.252303	2.33591e-15	1.13151e-13	Postnatal	0.519521	0.263461	0.216007
chr15_41302238	OIP5-AS1	+	AG	Known	Alu-SINE	ncRNA_exonic	0.194627	3.23853e-38	1.40575e-36	0.154409	9.51848e-19	2.95486e-17	0.135791	1.18753e-13	4.09186e-12	Postnatal	0.449047	0.392741	0.336476
chr8_35416117	UNC5D	+	AG	Known	L1-LINE	intronic	0.484127	3.67246e-38	1.58723e-36	0.436548	1.54172e-21	7.39657e-20	0.386766	1.51679e-15	7.56659e-14	Postnatal	0.497094	0.234249	0.104801
chr2_77265375	AC013716.1	-	AG	Known	LTR/MSTD	ncRNA_intronic	0.346467	4.28056e-38	1.84211e-36	0.317127	6.8207e-22	3.40254e-20	0.268585	3.16385e-15	1.48243e-13	Postnatal	0.538806	0.21457	0.183259
chr10_11174971	CELF2	+	AG	Known	-	intronic	0.22732	4.57053e-38	1.95849e-36	0.208346	6.43653e-22	3.25955e-20	0.176297	3.93566e-15	1.82698e-13	Postnatal	0.524891	0.265579	0.173644
chr2_95825172	LINC00342	-	AG	Known	L1-LINE	ncRNA_exonic	0.278324	4.62244e-38	1.97231e-36	0.273591	5.43734e-24	3.86668e-22	0.215907	4.19293e-16	2.29741e-14	Postnatal	0.605326	0.191015	0.0927563
chr5_167646779	TENM2	+	AG	Known	-	intronic	0.433975	5.00996e-38	2.12859e-36	0.38203	7.62763e-21	3.29665e-19	0.328517	4.84374e-15	2.19765e-13	Postnatal	0.541216	0.167054	0.175014
chr5_131201694	LYRM7(NM_001293735:c.*2134A>G,NM_181705:c.*2093A>G)	+	AG	Known	Alu-SINE	UTR3	0.377568	5.71757e-38	2.41899e-36	0.286413	8.94062e-18	2.37792e-16	0.250024	7.31436e-13	2.15076e-11	Postnatal	0.441812	0.399102	0.237509
chr1_19215756	EMC1-AS1	-	AG	Known	SINE/AluSz	ncRNA_intronic	0.411448	6.51398e-38	2.74435e-36	0.384289	2.52596e-22	1.3401e-20	0.340954	1.65255e-16	9.74711e-15	Postnatal	0.515867	0.182753	0.164554
chr19_20641644	ZNF626	-	AG	Known	Alu-SINE	intronic	0.427935	6.66329e-38	2.79552e-36	0.359619	1.07381e-19	3.90114e-18	0.323094	2.54253e-14	9.91984e-13	Postnatal	0.47609	0.255294	0.151624
chr7_137383192	DGKI(NM_001321710:c.*8028A>G)	-	AG	Known	-	UTR3	0.261179	6.76743e-38	2.82737e-36	0.265883	4.5415e-25	4.03843e-23	0.226037	1.04951e-17	8.48667e-16	Postnatal	0.536909	0.238904	0.210533
chr7_25120899	CYCS(NM_018947:c.*2802A>G)	-	AG	Known	Alu-SINE	UTR3	0.423559	7.17642e-38	2.98581e-36	0.336837	1.4774e-18	4.462e-17	0.296439	2.21521e-13	7.28258e-12	Postnatal	0.451904	0.370614	0.357743
chr2_95940061	ANKRD36C	-	AG	Known	Alu-SINE	intronic	0.37586	8.19058e-38	3.39368e-36	0.271311	6.92725e-17	1.63392e-15	0.225971	3.39791e-11	6.96745e-10	Postnatal	0.483705	0.347696	0.193131
chr15_41298823	OIP5-AS1	+	AG	Known	SINE/AluSx1	ncRNA_exonic	0.111696	8.64561e-38	3.56747e-36	0.105752	1.08709e-22	6.16013e-21	0.0843976	3.75296e-15	1.75028e-13	Postnatal	0.568961	0.286979	0.183659
chr16_7177836	RBFOX1	+	AG	Known	hAT-Charlie-DNA	intronic	0.462317	8.72003e-38	3.58343e-36	0.367117	1.78582e-18	5.28214e-17	0.309473	1.85819e-12	4.92911e-11	Postnatal	0.496606	0.308847	0.218195
chr2_8742246	KIDINS220	-	AG	Known	Alu-SINE	intronic	0.410696	9.21818e-38	3.77268e-36	0.33761	3.85351e-19	1.27944e-17	0.286275	4.93425e-13	1.52274e-11	Postnatal	0.510701	0.264701	0.280593
chr22_25725802	GRK3(NM_005160:c.*3352A>G,NM_001362778:c.*3352A>G)	+	AG	Known	Alu-SINE	UTR3	0.273895	9.86795e-38	4.02219e-36	0.267135	1.67765e-23	1.08528e-21	0.229087	3.89468e-17	2.74157e-15	Postnatal	0.490339	0.352229	0.23746
chr6_142935303	HIVEP2	-	AG	Known	Alu-SINE	intronic	0.321102	1.00502e-37	4.07988e-36	0.273483	7.05962e-20	2.62173e-18	0.213962	1.17378e-12	3.2784e-11	Postnatal	0.563927	0.24743	0.204153
chr6_88162501	CNR1	-	AG	Known	-	intronic	0.34724	1.23394e-37	4.989e-36	0.293248	1.24476e-19	4.47357e-18	0.231575	1.38493e-12	3.75317e-11	Postnatal	0.55907	0.244486	0.133711
chr16_89563618	RPL13	+	AG	Known	SINE/AluJb	UTR3	0.344689	1.44155e-37	5.805e-36	0.281874	6.52647e-19	2.07092e-17	0.250515	1.41025e-13	4.75212e-12	Postnatal	0.46302	0.316436	0.248006
chr11_93735478	SNORA40(dist=242);TAF1D(dist=89)	-	AG	Known	Alu-SINE	upstream	0.348781	1.85789e-37	7.45163e-36	0.283799	9.66482e-19	2.98182e-17	0.214568	1.55257e-11	3.43657e-10	Postnatal	0.577736	0.23928	0.154221
chr4_77042782	SEPTIN11(dist=4167),CCNI(dist=4373)	+	AG	Known	Alu-SINE	intergenic	0.445193	2.05749e-37	8.21932e-36	0.369422	4.12888e-19	1.36185e-17	0.304639	8.42228e-13	2.42673e-11	Postnatal	0.534637	0.22773	0.162309
chr12_68843276	MDM2	+	AG	Known	-/-	UTR3	0.19609	2.20979e-37	8.79268e-36	0.125794	4.36181e-15	7.2651e-14	0.102159	1.31054e-09	1.87191e-08	Postnatal	0.489698	0.324241	0.167636
chr5_44815573	MRPS30	+	AG	Known	Alu-SINE	downstream	0.252887	2.42508e-37	9.61119e-36	0.250045	1.15878e-23	7.78799e-22	0.232871	3.63679e-18	3.22709e-16	Postnatal	0.459107	0.260764	0.222617
chr2_99196525	MRPL30	+	AG	Known	SINE/AluJb	UTR3	0.324945	2.93026e-37	1.15676e-35	0.226052	5.19652e-16	1.01968e-14	0.201629	1.41507e-11	3.17425e-10	Postnatal	0.42861	0.38201	0.284713
chr3_76055545	ZNF717;ROBO2	+	AG	Known	L1-LINE	intergenic	0.452276	3.04919e-37	1.19899e-35	0.404508	1.02876e-20	4.28023e-19	0.306159	5.0897e-13	1.56069e-11	Postnatal	0.570141	0.291073	0.176953
chr3_10153412	VHL	+	AG	Known	Alu-SINE	UTR3	0.22827	3.49542e-37	1.36909e-35	0.203487	1.32935e-20	5.39653e-19	0.181269	5.2238e-15	2.34884e-13	Postnatal	0.466728	0.325088	0.247225
chr3_149067617	HLTF	-	AG	Known	Alu-SINE	intronic	0.530544	3.54463e-37	1.38296e-35	0.424901	2.99289e-18	8.64833e-17	0.329559	1.77569e-11	3.88752e-10	Postnatal	0.526335	0.344914	0.260489
chr17_44800273	GJC1	-	AG	Known	SINE/AluSq2	UTR3	0.308572	4.44325e-37	1.72684e-35	0.28017	5.41535e-21	2.38156e-19	0.248657	2.18412e-15	1.07354e-13	Postnatal	0.461414	0.344679	0.232003
chr6_88163133	CNR1	-	AG	Known	-	intronic	0.29719	4.96063e-37	1.92047e-35	0.237773	3.81858e-18	1.07356e-16	0.218903	1.54923e-13	5.19537e-12	Postnatal	0.452599	0.267434	0.20725
chr2_216208192	XRCC5;LINC01963	+	AG	Known	Alu-SINE	intergenic	0.295032	5.18722e-37	2.00047e-35	0.247529	4.32615e-19	1.41297e-17	0.197947	2.20194e-12	5.7497e-11	Postnatal	0.523342	0.323095	0.234705
chr15_24983285	SNHG14	+	AG	Known	SINE/AluSx1	ncRNA_intronic	0.115672	5.50922e-37	2.11651e-35	0.0962044	6.20802e-19	1.97612e-17	0.080041	1.00742e-12	2.8616e-11	Postnatal	0.51007	0.323809	0.157666
chr2_99196515	MRPL30	+	AG	Known	SINE/AluJb	UTR3	0.287949	6.17522e-37	2.36332e-35	0.235762	1.54622e-18	4.64481e-17	0.21569	2.32482e-14	9.2504e-13	Postnatal	0.415628	0.404154	0.310474
chrX_74275057	FTX	-	AG	Known	hAT-Charlie-DNA	ncRNA_intronic	0.332372	7.27343e-37	2.77303e-35	0.296906	1.95129e-20	7.6428e-19	0.224748	4.8591e-13	1.50843e-11	Postnatal	0.610847	0.179926	0.111416
chr12_53177571	CSAD	-	AG	Known	Alu-SINE	intronic	0.360513	7.53782e-37	2.86294e-35	0.315421	6.36423e-20	2.37227e-18	0.263451	2.0124e-13	6.70377e-12	Postnatal	0.526327	0.258516	0.188442
chr7_44802329	PPIA	+	AG	Known	Alu-SINE	UTR3	0.332145	7.65116e-37	2.89503e-35	0.281567	3.33245e-19	1.11754e-17	0.212361	4.8125e-12	1.17409e-10	Postnatal	0.540809	0.356984	0.221476
chr17_31534385	RAB11FIP4	+	AG	Known	SINE/AluJr	UTR3	0.195187	8.22671e-37	3.1011e-35	0.187461	2.19934e-22	1.17302e-20	0.162053	3.95158e-16	2.18909e-14	Postnatal	0.487167	0.334263	0.183792
chr17_8368984	KRBA2(NM_001304947:c.*150A>G,NM_213597:c.*150A>G)	-	AG	Known	-	UTR3	0.361339	8.57811e-37	3.22145e-35	0.307097	3.16188e-19	1.06748e-17	0.278769	1.39402e-14	5.87303e-13	Postnatal	0.432096	0.379963	0.241571
chr10_82183570	NRG3	+	AG	Known	-	intronic	0.405711	9.70148e-37	3.62973e-35	0.401607	2.9555e-23	1.82931e-21	0.316432	1.82253e-15	9.00223e-14	Postnatal	0.598278	0.193212	0.131337
chr10_100233026	AL138921.1	-	AG	Known	SINE/AluJo	ncRNA_intronic	0.402506	1.4346e-36	5.3475e-35	0.292522	3.23295e-16	6.62921e-15	0.2606	1.52405e-11	3.38403e-10	Postnatal	0.454687	0.311207	0.274768
chr17_31534452	RAB11FIP4(NM_032932:c.*2720A>G,NM_001346749:c.*2720A>G,NM_001346748:c.*2720A>G,NM_001346747:c.*2720A>G,NM_001303542:c.*2720A>G)	+	AG	Known	Alu-SINE	UTR3	0.27646	1.44081e-36	5.35074e-35	0.246402	3.46393e-20	1.33588e-18	0.207338	9.87555e-14	3.48669e-12	Postnatal	0.511366	0.278745	0.199904
chr1_32683885	RBBP4(NM_005610:c.*4180A>G,NM_001135255:c.*4180A>G,NM_001135256:c.*4180A>G)	+	AG	Known	Alu-SINE	UTR3	0.316855	1.44642e-36	5.35177e-35	0.230306	3.21595e-16	6.60786e-15	0.190068	1.42856e-10	2.51302e-09	Postnatal	0.485584	0.320341	0.241087
chr12_23784970	SOX5	-	AG	Known	SINE/AluJo	intronic	0.448136	1.4986e-36	5.52445e-35	0.322617	4.61731e-16	9.1317e-15	0.245397	1.21224e-09	1.73674e-08	Postnatal	0.541461	0.279951	0.207829
chr6_42888241	RPL7L1(NM_198486:c.*1088A>G,NM_001366481:c.*1777A>G)	+	AG	Known	Alu-SINE	UTR3	0.224744	1.63626e-36	6.00981e-35	0.124248	4.12839e-13	4.86432e-12	0.118228	3.60963e-10	5.76333e-09	Postnatal	0.385559	0.383299	0.242721
chr15_24982689	PWARSN	+	AG	Known	Alu-SINE	ncRNA_exonic	0.0869267	1.64972e-36	6.03715e-35	0.0761364	8.20228e-20	3.01261e-18	0.0645808	1.21851e-13	4.16997e-12	Postnatal	0.531134	0.259478	0.117279
chr7_44832820	H2AFV	-	AG	Known	Alu-SINE	intronic	0.303198	1.91594e-36	6.98585e-35	0.267512	7.36676e-20	2.7257e-18	0.214021	7.15998e-13	2.12406e-11	Postnatal	0.543969	0.282299	0.197788
chr12_98733660	APAF1	-	AG	Known	SINE/AluJr	UTR3	0.229487	2.02588e-36	7.35996e-35	0.179735	2.25405e-17	5.67874e-16	0.147257	2.58958e-11	5.48957e-10	Postnatal	0.515185	0.27857	0.161724
chr22_24574707	SNRPD3	+	AG	Known	Alu-SINE	UTR3	0.192281	2.25968e-36	8.17973e-35	0.16534	3.14813e-19	1.06643e-17	0.143369	1.09488e-13	3.81195e-12	Postnatal	0.464631	0.363731	0.243122
chr16_6735614	RBFOX1	+	AG	Known	-/-	intronic	0.430241	2.28686e-36	8.24832e-35	0.355831	2.23375e-18	6.51099e-17	0.309203	4.58701e-13	1.43731e-11	Postnatal	0.450863	0.36976	0.170356
chr14_28793812	LINC01551	+	AG	Known	Alu-SINE	ncRNA_exonic	0.29255	2.30248e-36	8.27491e-35	0.24062	2.87725e-18	8.33821e-17	0.238343	4.38865e-15	2.01858e-13	Postnatal	0.383251	0.313265	0.200156
chr2_37100559	EIF2AK2(NM_001135651:c.*6714A>G)	-	AG	Known	-	UTR3	0.228507	2.6639e-36	9.53961e-35	0.220186	4.05353e-22	2.128e-20	0.199751	1.26454e-16	7.63831e-15	Postnatal	0.458449	0.314675	0.263696
chr2_50997873	NRXN1	-	AG	Known	-	intronic	0.403688	2.73072e-36	9.7441e-35	0.330514	3.98917e-18	1.11419e-16	0.286065	1.1942e-12	3.32618e-11	Postnatal	0.469422	0.332906	0.240125
chr4_157336986	GRIA2	+	AG	Known	-	intronic	0.226967	2.93539e-36	1.04373e-34	0.192525	7.51746e-19	2.35555e-17	0.141546	1.37569e-11	3.09284e-10	Postnatal	0.614431	0.187247	0.087627
chr3_14944892	FGD5-AS1	-	AG	Known	Alu-SINE	ncRNA_exonic	0.109077	2.96312e-36	1.04697e-34	0.0930443	5.169e-19	1.66121e-17	0.0787041	5.7052e-13	1.73352e-11	Postnatal	0.508303	0.30151	0.158558
chr2_216502242	RPL37A(NM_000998:c.*838A>G)	+	AG	Known	Alu-SINE	UTR3	0.259072	2.96538e-36	1.04697e-34	0.148181	3.19546e-13	3.84184e-12	0.137323	3.41527e-10	5.49678e-09	Postnatal	0.376227	0.445993	0.295402
chr15_47264022	SEMA6D	+	AG	Known	LINE/L1PA13	intronic	0.426129	3.05603e-36	1.07519e-34	0.394495	6.15645e-21	2.68395e-19	0.345874	7.00201e-15	3.1066e-13	Postnatal	0.485871	0.268893	0.194038
chr13_21375012	MIPEPP3	-	AG	Known	Alu-SINE	ncRNA_intronic	0.235036	3.10865e-36	1.08608e-34	0.14974	2.75227e-14	4.09451e-13	0.140188	6.74889e-11	1.28652e-09	Postnatal	0.402231	0.373961	0.283771
chr17_31536266	RAB11FIP4(NM_032932:c.*4534A>G,NM_001346749:c.*4534A>G,NM_001346748:c.*4534A>G,NM_001346747:c.*4534A>G,NM_001303542:c.*4534A>G)	+	AG	Known	Alu-SINE	UTR3	0.253762	3.10265e-36	1.08608e-34	0.186126	3.68576e-16	7.46609e-15	0.170956	5.77387e-12	1.39842e-10	Postnatal	0.435045	0.321711	0.303642
chr4_113055337	ANK2	+	AG	Known	Alu-SINE	intronic	0.407342	3.18094e-36	1.10747e-34	0.338518	2.18867e-18	6.3982e-17	0.267895	1.15975e-11	2.65498e-10	Postnatal	0.533356	0.294596	0.18808
chr16_23465260	GGA2(NM_015044:c.*2330A>G)	-	AG	Known	Alu-SINE	UTR3	0.43499	3.54398e-36	1.22651e-34	0.347042	1.48721e-17	3.82367e-16	0.303891	2.73029e-12	6.96605e-11	Postnatal	0.470092	0.290571	0.237153
chrX_74222494	FTX	-	AG	Known	Alu-SINE	ncRNA_intronic	0.357431	3.5473e-36	1.22651e-34	0.293719	3.95835e-18	1.10867e-16	0.257528	6.42891e-13	1.93581e-11	Postnatal	0.497191	0.21879	0.236137
chr2_37100944	EIF2AK2(NM_001135651:c.*6329A>G)	-	AG	Known	-	UTR3	0.162778	4.30776e-36	1.48433e-34	0.147771	2.39121e-20	9.32945e-19	0.132665	4.03051e-15	1.86239e-13	Postnatal	0.450398	0.336722	0.27368
chr3_192619182	FGF12	-	AG	Known	-	intronic	0.47097	4.66677e-36	1.60252e-34	0.433564	1.15663e-20	4.7337e-19	0.300988	1.99339e-12	5.24613e-11	Postnatal	0.644298	0.214017	0.130102
chr19_36338037	ZFP14	-	AG	Known	SINE/AluSz	UTR3	0.300351	4.70255e-36	1.6093e-34	0.248145	3.66132e-18	1.04e-16	0.21784	7.35151e-13	2.15537e-11	Postnatal	0.464353	0.322009	0.270805
chr22_25725838	GRK3(NM_005160:c.*3388A>G,NM_001362778:c.*3388A>G)	+	AG	Known	Alu-SINE	UTR3	0.331496	4.89961e-36	1.67103e-34	0.248853	2.09711e-16	4.50273e-15	0.22633	1.30095e-12	3.55439e-11	Postnatal	0.398875	0.432499	0.27225
chr1_11722015	DRAXIN	+	AG	Known	SINE/AluSx1	UTR3	0.236566	5.66735e-36	1.92632e-34	0.24654	1.82453e-24	1.46357e-22	0.229547	7.10217e-19	7.12134e-17	Postnatal	0.457924	0.267866	0.211162
chr9_37772768	TRMT10B	-	AG	Known	Alu-SINE	intronic	0.311478	6.78234e-36	2.29752e-34	0.263277	1.54719e-18	4.64481e-17	0.247016	3.54449e-14	1.34623e-12	Postnatal	0.428051	0.281817	0.167164
chr14_28793799	LINC01551	+	AG	Known	Alu-SINE	ncRNA_exonic	0.266048	6.8199e-36	2.30246e-34	0.206517	6.90815e-17	1.63368e-15	0.20133	1.11991e-13	3.87218e-12	Postnatal	0.391222	0.344781	0.294421
chr16_70249315	EXOSC6(NM_058219:c.*1767A>G)	-	AG	Known	Alu-SINE	UTR3	0.211682	7.79016e-36	2.62121e-34	0.183398	4.76064e-19	1.53984e-17	0.154182	7.12221e-13	2.11912e-11	Postnatal	0.519643	0.248157	0.199325
chr1_52824087	ZYG11B	+	AG	Known	SINE/AluSz	UTR3	0.168875	8.40363e-36	2.81817e-34	0.159113	3.87118e-21	1.72517e-19	0.146597	7.99945e-17	5.18738e-15	Postnatal	0.418571	0.392774	0.237494
chr8_11843981	CTSB	2	TC	Known	Alu-SINE	UTR3	0.325896	9.39229e-36	3.13922e-34	0.301056	1.48725e-20	5.94131e-19	0.26703	8.48673e-15	3.716e-13	Postnatal	0.477046	0.280904	0.149661
chr6_123977308	NKAIN2	+	AG	Known	Alu-SINE	intronic	0.408507	1.0451e-35	3.48146e-34	0.292304	1.83468e-15	3.22742e-14	0.218595	4.65015e-09	5.7039e-08	Postnatal	0.528369	0.309852	0.231864
chr2_77354006	LRRTM4	-	AG	Known	ERV1-LTR	intronic	0.420228	1.05322e-35	3.49691e-34	0.324476	1.12689e-16	2.52218e-15	0.27202	4.52147e-11	9.01328e-10	Postnatal	0.485541	0.29835	0.203178
chr1_32683901	RBBP4(NM_005610:c.*4196A>G,NM_001135255:c.*4196A>G,NM_001135256:c.*4196A>G)	+	AG	Known	Alu-SINE	UTR3	0.282467	1.19826e-35	3.96533e-34	0.211343	4.05949e-16	8.10847e-15	0.155754	1.90023e-09	2.62447e-08	Postnatal	0.533695	0.337266	0.334024
chr1_11721983	DRAXIN	+	AG	Known	SINE/AluSx1	UTR3	0.221702	1.25882e-35	4.15204e-34	0.194599	3.26997e-19	1.10027e-17	0.190176	9.91177e-16	5.1731e-14	Postnatal	0.394384	0.332773	0.245146
chr12_67316958	CAND1(NM_018448:c.*4128A>G,NM_001329674:c.*4128A>G,NM_001329675:c.*4128A>G,NM_001329676:c.*4128A>G)	+	AG	Known	Alu-SINE	UTR3	0.322512	1.29601e-35	4.25813e-34	0.243885	2.86389e-16	5.92087e-15	0.199577	1.52366e-10	2.64778e-09	Postnatal	0.492097	0.327646	0.240045
chr17_37477732	TADA2A	+	AG	Known	SINE/AluSq2	UTR3	0.326006	1.29948e-35	4.25813e-34	0.269118	7.20438e-18	1.94712e-16	0.248084	2.30228e-13	7.54412e-12	Postnatal	0.435226	0.306572	0.27034
chr13_107660210	FAM155A	-	AG	Known	Alu-SINE	intronic	0.46047	1.62739e-35	5.31525e-34	0.36359	5.89878e-17	1.40492e-15	0.300372	3.7137e-11	7.50751e-10	Postnatal	0.489374	0.330371	0.219625
chr6_124515466	NKAIN2	+	AG	Known	ERVL-MaLR-LTR	intronic	0.477784	1.87554e-35	6.10587e-34	0.395956	7.60523e-18	2.03897e-16	0.282829	1.37306e-10	2.43245e-09	Postnatal	0.614242	0.19549	0.109907
chr1_1663595	SLC35E2B(NM_001290264:c.*2187A>G,NM_001110781:c.*2187A>G)	-	AG	Known	Alu-SINE	UTR3	0.165735	1.98233e-35	6.43264e-34	0.11769	3.32737e-15	5.65483e-14	0.106107	5.62669e-11	1.09978e-09	Postnatal	0.443151	0.306516	0.185807
chr9_9508528	PTPRD	-	AG	Novel	-	intronic	0.321733	2.19327e-35	7.09418e-34	0.301304	1.13522e-20	4.6651e-19	0.246008	9.37515e-14	3.32172e-12	Postnatal	0.53004	0.285445	0.249559
chr17_44799772	GJC1	-	AG	Known	SINE/AluJo	UTR3	0.209667	2.3072e-35	7.43868e-34	0.192722	3.59104e-20	1.37433e-18	0.162961	8.89208e-14	3.16173e-12	Postnatal	0.518077	0.256364	0.173759
chr19_57860701	ZNF587	+	AG	Known	SINE/AluJr	UTR3	0.350312	2.59232e-35	8.33114e-34	0.322468	3.63924e-20	1.38748e-18	0.267588	1.04522e-13	3.66449e-12	Postnatal	0.54785	0.186688	0.137177
chr12_98605726	SLC25A3(NM_213611:c.*4198A>G,NM_002635:c.*4198A>G)	+	AG	Known	Alu-SINE	UTR3	0.182794	2.89213e-35	9.26498e-34	0.170878	1.48502e-20	5.94131e-19	0.143421	1.96662e-14	7.98353e-13	Postnatal	0.488557	0.355773	0.203787
chr10_15106928	NMT2	-	AG	Known	SINE/AluJr	UTR3	0.437157	2.93453e-35	9.37088e-34	0.317687	1.99871e-15	3.4854e-14	0.281497	3.54308e-11	7.22082e-10	Postnatal	0.418243	0.402517	0.258774
chr4_76943076	SOWAHB;SEPTIN11	-	AG	Known	Alu-SINE	intergenic	0.374807	3.02598e-35	9.60937e-34	0.23642	1.42419e-13	1.82847e-12	0.207338	1.90765e-09	2.63109e-08	Postnatal	0.427832	0.367774	0.303686
chr17_57972468	VEZF1(NM_007146:c.*2005A>G,NM_001330393:c.*2005A>G)	-	AG	Known	-	UTR3	0.228206	3.02838e-35	9.60937e-34	0.240273	2.77091e-24	2.08902e-22	0.197018	1.09396e-16	6.68851e-15	Postnatal	0.554984	0.253616	0.177874
chr12_57585977	KIF5A(NM_004984:c.*1796A>G,NM_001354705:c.*1796A>G)	+	AG	Known	-	UTR3	0.115783	3.42946e-35	1.08477e-33	0.113177	8.34054e-22	4.11973e-20	0.0914384	1.65281e-14	6.84825e-13	Postnatal	0.565175	0.24145	0.105901
chr3_76538810	ZNF717(dist=753261),ROBO2(dist=501289)	+	AG	Known	L1-LINE	intergenic	0.465993	3.56946e-35	1.1255e-33	0.416707	2.3893e-19	8.20463e-18	0.358876	2.04202e-13	6.7799e-12	Postnatal	0.490442	0.282651	0.220858
chr15_41302363	OIP5-AS1	+	AG	Known	Alu-SINE	ncRNA_exonic	0.130579	3.81698e-35	1.19978e-33	0.104742	4.72402e-17	1.14415e-15	0.0945086	1.92993e-12	5.09246e-11	Postnatal	0.444491	0.322761	0.234764
chr7_11059713	PHF14	+	AG	Known	Alu-SINE	intronic	0.449835	3.85967e-35	1.2094e-33	0.344914	3.25843e-16	6.66781e-15	0.299795	3.35649e-11	6.89662e-10	Postnatal	0.468972	0.295193	0.189857
chr5_132694283	KIF3A(NM_001300792:c.*2351A>G,NM_001300791:c.*2351A>G,NM_007054:c.*2351A>G)	-	AG	Known	Alu-SINE	UTR3	0.0858554	4.26624e-35	1.33263e-33	0.0711037	1.08937e-17	2.85944e-16	0.0560397	3.42455e-11	7.00774e-10	Postnatal	0.542491	0.31051	0.145997
chr15_41305471	OIP5-AS1	+	AG	Known	SINE/AluSz6	ncRNA_exonic	0.0890719	4.72978e-35	1.47284e-33	0.0702943	9.79136e-17	2.23132e-15	0.0609972	1.03685e-11	2.4066e-10	Postnatal	0.4709	0.352208	0.241902
chr1_19216962	EMC1-AS1	-	AG	Known	SINE/AluJo	ncRNA_intronic	0.304112	5.034e-35	1.56272e-33	0.255549	7.24702e-18	1.95338e-16	0.225477	1.2205e-12	3.38064e-11	Postnatal	0.473109	0.271085	0.197218
chr7_25121864	CYCS	-	AG	Known	SINE/AluJb	UTR3	0.16857	5.31818e-35	1.64584e-33	0.145313	2.0648e-18	6.08933e-17	0.122867	1.74626e-12	4.65685e-11	Postnatal	0.515189	0.249506	0.149555
chr19_56379222	AC006116.11;AC006116.12	+	AG	Known	SINE/AluJr	intergenic	0.267103	6.34451e-35	1.95743e-33	0.197175	1.7926e-15	3.15895e-14	0.160846	5.89683e-10	8.9723e-09	Postnatal	0.507294	0.267246	0.172061
chr2_199426391	SATB2	-	AG	Novel	Alu-SINE	intronic	0.367405	6.48562e-35	1.98872e-33	0.310799	6.19028e-18	1.69128e-16	0.243794	2.7155e-11	5.70825e-10	Postnatal	0.554217	0.231786	0.138479
chr2_95831104	LINC00342(dist=4123),ANKRD36C(dist=17828)	-	AG	Known	L1-LINE	intergenic	0.416461	6.47177e-35	1.98872e-33	0.316476	6.26622e-16	1.20598e-14	0.265307	1.52158e-10	2.64778e-09	Postnatal	0.496138	0.27452	0.235123
chr3_40464063	RPL14	+	AG	Known	Alu-SINE	UTR3	0.312261	7.377e-35	2.25516e-33	0.249731	8.56823e-17	1.98415e-15	0.20511	4.12334e-11	8.26894e-10	Postnatal	0.476486	0.356385	0.257171
chr12_120460750	GATC	+	AG	Known	SINE/AluY	UTR3	0.342149	8.00625e-35	2.44008e-33	0.266367	2.75037e-16	5.7454e-15	0.2118	2.00202e-10	3.36252e-09	Postnatal	0.543232	0.207971	0.135097
chr17_50965027	SPAG9(NM_001130528:c.*1245A>G,NM_001251971:c.*1245A>G,NM_003971:c.*1245A>G,NM_001130527:c.*1245A>G)	-	AG	Known	Alu-SINE	UTR3	0.297697	8.26541e-35	2.51143e-33	0.310995	1.16505e-23	7.78799e-22	0.254116	2.56589e-16	1.47018e-14	Postnatal	0.541593	0.291268	0.215511
chrX_154351582	FLNA	-	AG	Known	.-.	exonic_nonsyn	0.281478	8.50366e-35	2.57602e-33	0.19342	2.31498e-14	3.48011e-13	0.196047	2.22519e-12	5.79531e-11	Postnatal	0.346357	0.384715	0.232422
chr5_87382971	CCNH,RASA1	-	AG	Known	Alu-SINE	intronic	0.27069	1.02172e-34	3.08578e-33	0.226015	1.51701e-17	3.88036e-16	0.201191	1.4819e-12	3.98365e-11	Postnatal	0.45532	0.308135	0.149944
chr6_124425119	NKAIN2	+	AG	Known	ERVL-MaLR-LTR	intronic	0.399277	1.04821e-34	3.15628e-33	0.354261	7.34754e-19	2.31679e-17	0.27717	6.98143e-12	1.65491e-10	Postnatal	0.553761	0.24362	0.209101
chr5_131202612	LYRM7	+	AG	Known	Alu-SINE	UTR3	0.296281	1.08669e-34	3.26236e-33	0.26564	4.22139e-19	1.38534e-17	0.233195	1.62517e-13	5.43187e-12	Postnatal	0.477499	0.282915	0.255701
chr5_132694275	KIF3A(NM_001300792:c.*2359A>G,NM_001300791:c.*2359A>G,NM_007054:c.*2359A>G)	-	AG	Known	Alu-SINE	UTR3	0.0863648	1.12019e-34	3.35288e-33	0.068677	1.1937e-16	2.64221e-15	0.0574979	4.04843e-11	8.15133e-10	Postnatal	0.499701	0.318887	0.205776
chr4_39549358	UGDH-AS1	-	AG	Known	Alu-SINE	ncRNA_intronic	0.263277	1.27046e-34	3.79134e-33	0.259089	1.45021e-21	6.99101e-20	0.236385	3.51976e-16	1.97166e-14	Postnatal	0.450057	0.294106	0.254323
chr15_41305376	OIP5-AS1	+	AG	Known	SINE/AluSz6	ncRNA_exonic	0.131627	1.28321e-34	3.81802e-33	0.0975845	2.2015e-15	3.82572e-14	0.0833042	1.66957e-10	2.86656e-09	Postnatal	0.459484	0.356555	0.244225
chr10_82183577	NRG3	+	AG	Known	-	intronic	0.390131	1.3396e-34	3.974e-33	0.344809	1.05824e-18	3.24495e-17	0.27921	3.13536e-12	7.85957e-11	Postnatal	0.545278	0.207516	0.0973936
chr1_11721975	DRAXIN	+	AG	Known	SINE/AluSx1	UTR3	0.168743	1.37726e-34	4.0737e-33	0.147774	1.68168e-18	4.98883e-17	0.125854	1.24528e-12	3.4398e-11	Postnatal	0.502056	0.254525	0.193654
chr12_123926006	DNAH10OS	-	AG	Known	SINE/AluJr	ncRNA_exonic	0.262168	1.47576e-34	4.35218e-33	0.249307	1.57126e-20	6.25199e-19	0.221615	8.61767e-15	3.75693e-13	Postnatal	0.481553	0.252863	0.121196
chr2_99196394	MRPL30	+	AG	Known	SINE/AluJb	UTR3	0.29479	1.54191e-34	4.53393e-33	0.200227	4.66506e-14	6.52393e-13	0.172942	6.54532e-10	9.83957e-09	Postnatal	0.419838	0.417425	0.285771
chr2_216501883	RPL37A	+	AG	Known	Alu-SINE	UTR3	0.175138	1.55352e-34	4.55472e-33	0.110127	3.89499e-13	4.60555e-12	0.0891503	2.54464e-08	2.53881e-07	Postnatal	0.48815	0.28626	0.159218
chr1_243159856	CEP170	-	AG	Known	Alu-SINE	intronic	0.199603	1.68163e-34	4.91594e-33	0.148771	2.21753e-15	3.84692e-14	0.123083	4.20965e-10	6.61601e-09	Postnatal	0.511569	0.233534	0.204119
chr2_199427042	SATB2	-	AG	Known	Alu-SINE	intronic	0.313625	2.09129e-34	6.09573e-33	0.259085	3.87844e-17	9.4391e-16	0.241445	5.08511e-13	1.56069e-11	Postnatal	0.421998	0.317175	0.254826
chr15_75353746	NEIL1	+	AG	Known	-	exonic	0.367182	2.21845e-34	6.44765e-33	0.299562	7.06876e-17	1.65992e-15	0.287899	8.32475e-14	2.98115e-12	Postnatal	0.447336	0.173261	0.209329
chr8_30679086	GSR	-	AG	Known	Alu-SINE	UTR3	0.333239	2.2435e-34	6.50163e-33	0.251551	1.67688e-15	2.98652e-14	0.226248	2.62708e-11	5.55732e-10	Postnatal	0.418684	0.360407	0.239281
chr4_157336727	GRIA2	+	AG	Known	-	exonic	0.0970206	2.2633e-34	6.5401e-33	0.0818417	1.35446e-17	3.4913e-16	0.0633469	6.41137e-11	1.22919e-09	Postnatal	0.554947	0.297437	0.181353
chr3_117242696	LINC00901(dist=310458),LINC02024(dist=435997)	-	AG	Known	-	intergenic	0.492025	2.34406e-34	6.75399e-33	0.404191	5.39931e-17	1.29519e-15	0.287722	9.16905e-10	1.34609e-08	Postnatal	0.596433	0.231949	0.0965847
chr18_4337400	DLGAP1	-	AG	Known	Alu-SINE	intronic	0.386594	2.40044e-34	6.89663e-33	0.32348	2.34932e-17	5.90392e-16	0.256668	4.90876e-11	9.74657e-10	Postnatal	0.546133	0.209805	0.219859
chr2_206117532	NDUFS1(NM_001199982:c.*6653A>G,NM_001199983:c.*6653A>G,NM_005006:c.*6653A>G,NM_001199981:c.*6653A>G)	-	AG	Known	Alu-SINE	UTR3	0.179574	2.57563e-34	7.37881e-33	0.159527	1.18432e-18	3.59853e-17	0.135858	7.66372e-13	2.24035e-11	Postnatal	0.480904	0.319567	0.255621
chr15_41305345	OIP5-AS1	+	AG	Known	SINE/AluSz6	ncRNA_exonic	0.128367	2.65359e-34	7.58051e-33	0.103964	1.01436e-16	2.29077e-15	0.0849868	5.07921e-11	1.00452e-09	Postnatal	0.488947	0.356552	0.257214
chr22_25725834	GRK3(NM_005160:c.*3384A>G,NM_001362778:c.*3384A>G)	+	AG	Known	Alu-SINE	UTR3	0.323413	2.71718e-34	7.74012e-33	0.242347	2.46269e-15	4.21388e-14	0.239952	1.26622e-12	3.47847e-11	Postnatal	0.375033	0.325984	0.174024
chr7_44833090	H2AFV	-	AG	Known	Alu-SINE	intronic	0.162166	2.73979e-34	7.78239e-33	0.144281	1.12512e-18	3.42904e-17	0.113203	8.64624e-12	2.0256e-10	Postnatal	0.552733	0.265254	0.154092
chr12_119141217	SRRM4	+	AG	Known	Alu-SINE	intronic	0.360768	2.89634e-34	8.20384e-33	0.279412	7.28646e-16	1.3943e-14	0.237266	1.05588e-10	1.92497e-09	Postnatal	0.488217	0.252343	0.227162
chr17_67338651	PSMD12	-	AG	Known	SINE/AluSq	UTR3	0.294783	2.95046e-34	8.33358e-33	0.269102	2.94314e-19	1.00037e-17	0.241074	3.87522e-14	1.46078e-12	Postnatal	0.44992	0.332375	0.317558
chr15_72590716	ARIH1(NM_005744:c.*7424A>G)	+	AG	Known	Alu-SINE	UTR3	0.420836	3.28339e-34	9.2479e-33	0.332788	3.40089e-16	6.94517e-15	0.250245	1.02395e-09	1.49232e-08	Postnatal	0.526509	0.343262	0.256854
chr18_4337338	DLGAP1	-	AG	Known	SINE/AluSx3	intronic	0.387569	3.43495e-34	9.64769e-33	0.339163	3.24587e-18	9.27245e-17	0.290168	7.77743e-13	2.26699e-11	Postnatal	0.528021	0.16427	0.0739902
chr12_51511663	SLC4A8(NM_001258401:c.*4225A>G,NM_001039960:c.*4225A>G)	+	AG	Known	Alu-SINE	UTR3	0.191079	3.60391e-34	1.0094e-32	0.136395	1.55275e-14	2.38795e-13	0.131774	1.48589e-11	3.32568e-10	Postnatal	0.381627	0.347095	0.23197
chr7_44832881	H2AFV	-	AG	Known	Alu-SINE	intronic	0.212202	3.81719e-34	1.06615e-32	0.142196	1.15749e-13	1.51122e-12	0.112135	2.36316e-08	2.38625e-07	Postnatal	0.492479	0.314792	0.229287
chr10_11174947	CELF2	+	AG	Known	-	intronic	0.360578	3.95312e-34	1.10105e-32	0.315276	3.70146e-18	1.04843e-16	0.277257	8.07358e-13	2.3397e-11	Postnatal	0.485218	0.241828	0.204462
chr3_40466452	RPL14	+	AG	Known	Alu-SINE	UTR3	0.23119	4.0199e-34	1.11655e-32	0.16841	8.39639e-15	1.3449e-13	0.152556	6.84199e-11	1.3018e-09	Postnatal	0.406361	0.375342	0.300608
chr5_34906442	RAD1	-	AG	Known	Alu-SINE	UTR3	0.358148	4.03171e-34	1.11674e-32	0.239732	1.25435e-13	1.6313e-12	0.181411	5.41811e-08	4.96594e-07	Postnatal	0.496135	0.34889	0.27799
chr6_124426101	NKAIN2	+	AG	Known	ERVL-MaLR-LTR	intronic	0.405211	4.19478e-34	1.15871e-32	0.29336	1.08054e-14	1.70355e-13	0.204708	4.46266e-08	4.1898e-07	Postnatal	0.57035	0.250872	0.170282
chr6_68689032	ADGRB3	+	AG	Known	-	intronic	0.276047	4.34628e-34	1.19726e-32	0.207152	3.06092e-15	5.21084e-14	0.160173	2.23976e-09	3.02669e-08	Postnatal	0.489829	0.365769	0.30609
chr7_44833507	H2AFV	-	AG	Known	Alu-SINE	intronic	0.244238	4.63098e-34	1.27219e-32	0.232182	3.48311e-20	1.33813e-18	0.196923	7.88605e-14	2.84437e-12	Postnatal	0.512736	0.247939	0.160292
chr10_100361844	SCD(NM_005063:c.*911A>G)	+	AG	Known	ERVL-MaLR-LTR	UTR3	0.206025	5.0679e-34	1.38841e-32	0.175321	1.63777e-17	4.16799e-16	0.145607	6.01318e-12	1.44938e-10	Postnatal	0.474125	0.379741	0.319948
chr17_44799780	GJC1	-	AG	Known	SINE/AluJo	UTR3	0.272645	5.37501e-34	1.46853e-32	0.225074	7.09817e-17	1.66293e-15	0.195653	1.06513e-11	2.46639e-10	Postnatal	0.462842	0.302027	0.188938
chr2_206117112	NDUFS1(NM_001199982:c.*7073A>G,NM_001199983:c.*7073A>G,NM_005006:c.*7073A>G,NM_001199981:c.*7073A>G)	-	AG	Known	Alu-SINE	UTR3	0.261782	5.94712e-34	1.62043e-32	0.239175	4.42466e-19	1.44046e-17	0.207962	2.19273e-13	7.23239e-12	Postnatal	0.479025	0.289052	0.179097
chr6_88162509	CNR1	-	AG	Known	-	intronic	0.349831	6.3384e-34	1.72236e-32	0.35975	1.88332e-22	1.01527e-20	0.285812	7.45939e-15	3.29495e-13	Postnatal	0.586895	0.184959	0.0832009
chr13_32525569	N4BP2L2	-	AG	Known	Alu-SINE	intronic	0.388958	6.4708e-34	1.75359e-32	0.281202	1.45386e-14	2.2393e-13	0.225191	4.28741e-09	5.32053e-08	Postnatal	0.495509	0.308024	0.198969
chr12_68843230	MDM2(NM_001145339:c.*3381A>G,NM_002392:c.*3381A>G,NM_001367990:c.*3381A>G,NM_001278462:c.*3381A>G,NM_001145340:c.*3381A>G,NM_001145337:c.*3381A>G)	+	AG	Known	-	UTR3	0.238887	6.49828e-34	1.75629e-32	0.245873	1.77e-22	9.5934e-21	0.198602	5.28727e-15	2.36676e-13	Postnatal	0.560352	0.233002	0.201736
chrX_74261720	FTX	-	AG	Known	Alu-SINE	ncRNA_intronic	0.365512	7.52296e-34	2.02776e-32	0.279861	1.99664e-15	3.4854e-14	0.259076	1.55763e-11	3.44017e-10	Postnatal	0.421051	0.312684	0.235563
chr4_39548944	UGDH-AS1	-	AG	Known	Alu-SINE	ncRNA_intronic	0.374643	7.9167e-34	2.12817e-32	0.308069	1.07866e-16	2.41962e-15	0.292628	4.04576e-13	1.28784e-11	Postnatal	0.400184	0.34319	0.261973
chr6_88162483	CNR1	-	AG	Known	-	intronic	0.390941	8.16332e-34	2.1886e-32	0.262626	1.68841e-13	2.14029e-12	0.25526	8.2867e-11	1.5531e-09	Postnatal	0.372255	0.358085	0.215624
chr8_78703165	ZC2HC1A	+	AG	Known	SINE/AluSx	intronic	0.292028	8.81098e-34	2.35594e-32	0.24676	3.28049e-17	8.06213e-16	0.223188	1.2188e-12	3.38064e-11	Postnatal	0.43433	0.326537	0.200785
chrX_46604571	SLC9A7(NM_032591:c.*2381A>G,NM_001257291:c.*2381A>G)	-	AG	Known	Alu-SINE	UTR3	0.297063	8.97207e-34	2.39263e-32	0.301322	6.7845e-22	3.40141e-20	0.263835	1.23388e-15	6.28027e-14	Postnatal	0.50764	0.205137	0.129159
chr2_95940049	ANKRD36C	-	AG	Known	Alu-SINE	intronic	0.222864	9.79212e-34	2.60439e-32	0.175431	7.71571e-16	1.47083e-14	0.139621	6.48424e-10	9.76238e-09	Postnatal	0.512282	0.306147	0.191258
chr1_146995600	NBPF10(NM_001302371:c.*1025A>G,NM_001039703:c.*1025A>G),NBPF12(NM_001278141:c.*1025A>G),NBPF19(NM_001351365:c.*1025A>G),NBPF20(NM_001278267:c.*1025A>G)	+	AG	Known	L1-LINE	UTR3	0.363433	1.06093e-33	2.81428e-32	0.297079	1.67413e-16	3.64133e-15	0.254005	3.33677e-11	6.87018e-10	Postnatal	0.474835	0.291259	0.256565
chr8_56068991	RPS20	-	AG	Known	Alu-SINE	intronic	0.2266	1.17431e-33	3.1068e-32	0.153636	1.55513e-13	1.98136e-12	0.132536	2.70997e-09	3.57068e-08	Postnatal	0.432084	0.376581	0.270631
chr3_10153378	VHL	+	AG	Known	Alu-SINE	UTR3	0.180082	1.18649e-33	3.12255e-32	0.166155	3.8781e-19	1.28336e-17	0.145303	1.19683e-13	4.10982e-12	Postnatal	0.459557	0.329796	0.259923
chr17_44799379	GJC1	-	AG	Known	SINE/AluSz	UTR3	0.206226	1.18475e-33	3.12255e-32	0.184509	2.17721e-18	6.3833e-17	0.151991	1.8863e-12	4.99047e-11	Postnatal	0.487006	0.35654	0.260311
chr5_131202266	LYRM7(NM_001293735:c.*2706A>G,NM_181705:c.*2665A>G)	+	AG	Known	Alu-SINE	UTR3	0.207193	1.19052e-33	3.12495e-32	0.16608	4.08357e-16	8.14035e-15	0.142198	4.18715e-11	8.36346e-10	Postnatal	0.454321	0.356194	0.284734
chr10_82535080	NRG3	+	AG	Known	Alu-SINE	intronic	0.406669	1.23371e-33	3.22987e-32	0.327441	3.52324e-16	7.16584e-15	0.287961	2.47674e-11	5.28388e-10	Postnatal	0.460804	0.2772	0.195268
chrX_74197090	FTX	-	AG	Known	LINE/L1MA9	ncRNA_exonic	0.301019	1.5438e-33	4.03116e-32	0.215368	3.37631e-14	4.87112e-13	0.188462	7.8606e-10	1.16768e-08	Postnatal	0.448786	0.305189	0.247746
chr1_32683907	RBBP4(NM_005610:c.*4202A>G,NM_001135255:c.*4202A>G,NM_001135256:c.*4202A>G)	+	AG	Known	Alu-SINE	UTR3	0.228325	1.69987e-33	4.42716e-32	0.20944	6.97049e-19	2.20483e-17	0.175571	1.07167e-12	3.02695e-11	Postnatal	0.506588	0.259841	0.205216
chr10_11177249	CELF2	+	AG	Known	-	intronic	0.395172	1.7172e-33	4.46071e-32	0.296758	6.6768e-15	1.08331e-13	0.235533	3.11897e-09	4.05103e-08	Postnatal	0.507219	0.289944	0.274123
chr1_11722376	DRAXIN	+	AG	Known	-/-	UTR3	0.275613	1.83154e-33	4.74543e-32	0.234653	3.59075e-17	8.78158e-16	0.183846	1.01516e-10	1.86088e-09	Postnatal	0.550543	0.228617	0.17376
chr3_76165833	ZNF717(dist=380284),ROBO2(dist=874266)	+	AG	Known	TcMar-Tigger-DNA	intergenic	0.361538	1.86687e-33	4.82452e-32	0.330859	8.58945e-19	2.67473e-17	0.29554	1.35519e-13	4.59072e-12	Postnatal	0.449641	0.297896	0.166068
chr22_25724990	GRK3(NM_005160:c.*2540A>G,NM_001362778:c.*2540A>G)	+	AG	Known	Alu-SINE	UTR3	0.265437	1.90022e-33	4.89806e-32	0.195962	1.29442e-14	2.00606e-13	0.167712	3.73868e-10	5.92224e-09	Postnatal	0.432525	0.394058	0.252299
chr8_35416110	UNC5D	+	AG	Known	L1-LINE	intronic	0.381432	2.00267e-33	5.14891e-32	0.370162	2.57335e-20	1.00012e-18	0.316709	4.57005e-14	1.70985e-12	Postnatal	0.51561	0.21035	0.109767
chr3_179371415	MFN1	+	AG	Known	Alu-SINE	intronic	0.32097	2.04545e-33	5.24546e-32	0.254107	9.56945e-16	1.78351e-14	0.194484	1.79409e-09	2.49159e-08	Postnatal	0.525398	0.301842	0.267392
chr17_44799880	GJC1	-	AG	Known	SINE/AluJo	UTR3	0.190429	2.19161e-33	5.60593e-32	0.159074	9.58806e-17	2.2034e-15	0.12666	1.50618e-10	2.62652e-09	Postnatal	0.530561	0.261531	0.179532
chr12_77646882	E2F7(dist=581313),NAV3(dist=184012)	+	AG	Known	L1-LINE	intergenic	0.389975	2.41276e-33	6.1559e-32	0.310021	8.93398e-16	1.67755e-14	0.25666	2.61395e-10	4.28269e-09	Postnatal	0.502328	0.255391	0.0667258
chr16_6735601	RBFOX1	+	AG	Known	-	intronic	0.389978	2.47889e-33	6.30858e-32	0.370499	1.14251e-19	4.13573e-18	0.29119	1.25217e-12	3.44933e-11	Postnatal	0.575141	0.1835	0.126941
chr2_99196002	MRPL30	+	AG	Known	SINE/AluSx	UTR3	0.202109	2.7532e-33	6.98894e-32	0.148234	1.9904e-14	3.01933e-13	0.131448	3.51334e-10	5.62752e-09	Postnatal	0.442951	0.323106	0.23779
chr19_41871486	RPS19	+	AG	Known	SINE/AluSx	UTR3	0.198839	2.80957e-33	7.11403e-32	0.200044	2.74374e-21	1.24486e-19	0.184621	1.94861e-16	1.14261e-14	Postnatal	0.433134	0.31963	0.221569
chr11_123072377	AP000926.2	-	AG	Known	SINE/AluSx3	ncRNA_intronic	0.267196	2.91907e-33	7.37268e-32	0.237714	5.29056e-18	1.45338e-16	0.221599	1.02995e-13	3.6236e-12	Postnatal	0.424447	0.304732	0.259224
chr17_44799291	GJC1	-	AG	Known	SINE/AluSz	UTR3	0.187693	2.99737e-33	7.55141e-32	0.175271	3.5594e-19	1.18967e-17	0.15694	7.17946e-14	2.59886e-12	Postnatal	0.475132	0.241246	0.162157
chr7_25120328	CYCS	-	AG	Known	Alu-SINE	UTR3	0.236336	3.05702e-33	7.68239e-32	0.178186	7.941e-15	1.27808e-13	0.179264	8.76511e-13	2.50393e-11	Postnatal	0.344396	0.395075	0.263052
chr2_216501776	RPL37A(NM_000998:c.*372A>G)	+	AG	Known	Alu-SINE	UTR3	0.133917	3.14092e-33	7.8735e-32	0.107879	5.68055e-16	1.10385e-14	0.111465	9.75488e-15	4.21869e-13	Postnatal	0.325458	0.416283	0.293594
chr8_10321825	MSRA	+	AG	Known	ERVL-MaLR-LTR	intronic	0.400782	3.21671e-33	8.04338e-32	0.376633	2.63812e-19	9.02815e-18	0.291221	2.38066e-12	6.15228e-11	Postnatal	0.592237	0.157678	0.206409
chr8_30678561	GSR(NM_001195102:c.*959A>G,NM_001195104:c.*959A>G,NM_001195103:c.*959A>G,NM_000637:c.*959A>G)	-	AG	Known	Alu-SINE	UTR3	0.16101	3.41146e-33	8.50914e-32	0.132094	2.77615e-16	5.7752e-15	0.117359	1.17148e-11	2.67573e-10	Postnatal	0.443248	0.335564	0.188376
chr1_52825762	ZYG11B(NM_024646:c.*4133A>G)	+	AG	Known	Alu-SINE	UTR3	0.124027	3.49742e-33	8.70189e-32	0.130848	8.3564e-23	4.89998e-21	0.119102	2.01218e-17	1.52849e-15	Postnatal	0.449353	0.318379	0.225856
chr16_7346314	RBFOX1	+	AG	Known	-/-	intronic	0.376904	3.59617e-33	8.92546e-32	0.365302	4.18064e-20	1.58785e-18	0.312359	7.1689e-14	2.59886e-12	Postnatal	0.505907	0.233008	0.0863349
chr17_50964408	SPAG9	-	AG	Known	SINE/AluSx	UTR3	0.284256	4.03864e-33	9.99887e-32	0.232213	3.81616e-16	7.69913e-15	0.173924	1.18846e-09	1.70727e-08	Postnatal	0.529096	0.33746	0.32935
chr15_25031829	SNHG14	+	AG	Known	Alu-SINE	ncRNA_intronic	0.101372	4.16179e-33	1.02784e-31	0.100612	8.45628e-21	3.62355e-19	0.0810285	1.05113e-13	3.67236e-12	Postnatal	0.566978	0.223693	0.153503
chr3_76539127	ZNF717(dist=753578),ROBO2(dist=500972)	+	AG	Novel	L1-LINE	intergenic	0.439223	4.18925e-33	1.03208e-31	0.390614	6.86107e-18	1.86439e-16	0.335446	2.67011e-12	6.84736e-11	Postnatal	0.480854	0.282668	0.15751
chr8_13022806	TRMT9B(NM_020844:c.*762A>G,NM_001099677:c.*762A>G)	+	AG	Known	Alu-SINE	UTR3	0.233014	4.68713e-33	1.15191e-31	0.209305	4.27283e-18	1.1901e-16	0.16846	1.11323e-11	2.56605e-10	Postnatal	0.517508	0.29875	0.149382
chr19_41871534	RPS19	+	AG	Known	SINE/AluSx	UTR3	0.273999	4.88894e-33	1.19857e-31	0.255168	5.88697e-19	1.8859e-17	0.198848	6.18892e-12	1.48816e-10	Postnatal	0.546817	0.272212	0.231656
chr11_93735605	TAF1D(NM_024116:c.*556A>G)	-	AG	Known	Alu-SINE	UTR3	0.369915	5.21935e-33	1.27645e-31	0.243127	8.88947e-13	9.86004e-12	0.193648	7.11248e-08	6.32803e-07	Postnatal	0.473628	0.335488	0.297614
chr7_44833460	H2AFV	-	AG	Known	Alu-SINE	intronic	0.193616	5.35347e-33	1.30289e-31	0.149666	4.2471e-15	7.09762e-14	0.130251	1.53147e-10	2.65675e-09	Postnatal	0.438359	0.340111	0.233457
chr3_196352820	UBXN7	-	AG	Known	Alu-SINE	UTR3	0.306188	5.34988e-33	1.30289e-31	0.242775	1.58151e-15	2.82168e-14	0.208045	1.17337e-10	2.12371e-09	Postnatal	0.452704	0.347923	0.226113
chrX_74208696	FTX	-	AG	Known	Alu-SINE	ncRNA_intronic	0.396772	5.61458e-33	1.36313e-31	0.325891	3.69538e-16	7.47047e-15	0.263481	2.25349e-10	3.72867e-09	Postnatal	0.52968	0.216012	0.114704
chr11_123072339	AP000926.2	-	AG	Known	SINE/AluSx3	ncRNA_intronic	0.230352	5.88349e-33	1.42497e-31	0.243634	1.08741e-22	6.16013e-21	0.231226	2.64991e-18	2.39375e-16	Postnatal	0.411424	0.31583	0.223252
chr6_42942385	CNPY3-GNMT	+	AG	Known	Alu-SINE	intronic	0.389728	6.58314e-33	1.59058e-31	0.32696	1.575e-16	3.44064e-15	0.238089	1.18556e-09	1.70555e-08	Postnatal	0.581816	0.216857	0.21459
chr15_25031731	SNHG14	+	AG	Known	Alu-SINE	ncRNA_intronic	0.135526	6.67028e-33	1.60776e-31	0.113351	1.72611e-16	3.73817e-15	0.0948788	5.83707e-11	1.13868e-09	Postnatal	0.50888	0.242031	0.158713
chr2_113710053	SLC35F5(NM_001330315:c.*5165A>G,NM_001330314:c.*5165A>G,NM_001330316:c.*5091A>G,NM_025181:c.*5165A>G)	-	AG	Known	Alu-SINE	UTR3	0.31969	6.71409e-33	1.61444e-31	0.247724	4.49263e-15	7.45821e-14	0.197879	1.95505e-09	2.68538e-08	Postnatal	0.494689	0.319021	0.195483
chr5_40831173	RPL37(NM_000997:c.*1331A>G)	-	AG	Known	Alu-SINE	UTR3	0.242537	6.88852e-33	1.64848e-31	0.200701	2.96876e-16	6.11248e-15	0.1916	6.58835e-13	1.96611e-11	Postnatal	0.387058	0.354378	0.295553
chr3_133088120	TMEM108	+	AG	Known	-	intronic	0.320844	6.8844e-33	1.64848e-31	0.296814	1.08675e-18	3.3222e-17	0.242482	2.82564e-12	7.18226e-11	Postnatal	0.541532	0.197027	0.144292
chr2_99195987	MRPL30	+	AG	Known	SINE/AluSx	UTR3	0.224559	7.41203e-33	1.76953e-31	0.128055	3.44019e-11	2.87696e-10	0.112026	5.79432e-08	5.27699e-07	Postnatal	0.393121	0.433978	0.288392
chr2_98622919	MGAT4A	-	AG	Known	SINE/AluJo	UTR3	0.367851	7.47022e-33	1.77919e-31	0.279051	1.06993e-14	1.68947e-13	0.231573	1.37608e-09	1.95994e-08	Postnatal	0.469501	0.322241	0.213675
chr5_180835080	LINC00847	+	AG	Known	ERVL-LTR	ncRNA_exonic	0.348474	7.64977e-33	1.81763e-31	0.333187	1.64574e-19	5.76987e-18	0.271375	6.5117e-13	1.95488e-11	Postnatal	0.50123	0.292682	0.186828
chr19_19894962	AC011477.2	+	AG	Known	SINE/AluSp	ncRNA_intronic	0.358269	8.66447e-33	2.05387e-31	0.26441	3.12842e-14	4.57269e-13	0.230427	5.56403e-10	8.53067e-09	Postnatal	0.422368	0.376964	0.263635
chr10_28525595	WAC-AS1	-	AG	Known	SINE/AluSx1	ncRNA_intronic	0.319761	9.85428e-33	2.3304e-31	0.241119	1.55801e-14	2.39237e-13	0.221998	3.55127e-11	7.22285e-10	Postnatal	0.375993	0.414328	0.239701
chr1_32682327	RBBP4(NM_005610:c.*2622A>G,NM_001135255:c.*2622A>G,NM_001135256:c.*2622A>G)	+	AG	Known	Alu-SINE	UTR3	0.168119	9.91105e-33	2.33831e-31	0.1387	4.13126e-16	8.21908e-15	0.132562	1.15698e-12	3.24051e-11	Postnatal	0.401956	0.318495	0.274456
chrX_74262019	FTX	-	AG	Known	Alu-SINE	ncRNA_intronic	0.294286	1.00217e-32	2.35886e-31	0.275201	7.43989e-19	2.33855e-17	0.226744	1.28804e-12	3.52873e-11	Postnatal	0.547328	0.17271	0.143635
chr12_132721380	PGAM5	+	AG	Known	SINE/AluJo	UTR3	0.209962	1.21571e-32	2.85478e-31	0.170443	9.52035e-16	1.77766e-14	0.14258	2.15452e-10	3.58265e-09	Postnatal	0.479873	0.272611	0.211494
chr2_206122372	NDUFS1(NM_001199982:c.*1813A>G,NM_001199983:c.*1813A>G,NM_005006:c.*1813A>G,NM_001199981:c.*1813A>G)	-	AG	Known	Alu-SINE	UTR3	0.173167	1.28293e-32	3.00558e-31	0.141907	6.47958e-16	1.24227e-14	0.122744	5.94391e-11	1.15727e-09	Postnatal	0.465853	0.308543	0.198978
chr2_77434940	LRRTM4	-	AG	Known	-	intronic	0.387275	1.31413e-32	3.07152e-31	0.314565	9.90097e-16	1.83846e-14	0.270712	7.86492e-11	1.48236e-09	Postnatal	0.494123	0.219493	0.152982
chr17_31534407	RAB11FIP4	+	AG	Known	SINE/AluJr	UTR3	0.128714	1.33778e-32	3.11952e-31	0.129377	8.52869e-21	3.63903e-19	0.110587	1.91534e-14	7.80695e-13	Postnatal	0.514349	0.249144	0.144842
chr7_25119415	CYCS	-	AG	Known	Alu-SINE	UTR3	0.227238	1.36516e-32	3.17597e-31	0.20164	1.59648e-17	4.07325e-16	0.151688	1.26277e-10	2.26507e-09	Postnatal	0.585221	0.205409	0.0701295
chr1_52825763	ZYG11B(NM_024646:c.*4134A>G)	+	AG	Known	Alu-SINE	UTR3	0.105632	1.47096e-32	3.41418e-31	0.114634	2.3587e-23	1.48746e-21	0.0971114	9.55719e-17	5.98937e-15	Postnatal	0.504063	0.317594	0.221922
chr8_84293805	RALYL	+	AG	Known	-	intronic	0.309235	1.47937e-32	3.42578e-31	0.311269	8.87896e-21	3.72508e-19	0.242125	2.13876e-13	7.07768e-12	Postnatal	0.599008	0.156772	0.112758
chr16_7156092	RBFOX1	+	AG	Known	SINE/AluJb	intronic	0.400364	1.58982e-32	3.67306e-31	0.410898	2.34781e-21	1.07988e-19	0.342313	1.69536e-14	6.99564e-13	Postnatal	0.538532	0.187834	0.139077
chr17_50964385	SPAG9(NM_001130528:c.*1887A>G,NM_001251971:c.*1887A>G,NM_003971:c.*1887A>G,NM_001130527:c.*1887A>G)	-	AG	Known	Alu-SINE	UTR3	0.218415	1.63813e-32	3.77599e-31	0.189376	5.69759e-17	1.36158e-15	0.16932	1.34913e-12	3.67601e-11	Postnatal	0.423783	0.369745	0.322902
chr15_41302347	OIP5-AS1	+	AG	Known	Alu-SINE	ncRNA_exonic	0.103913	1.64781e-32	3.78958e-31	0.0831149	1.95445e-15	3.42012e-14	0.0686132	3.17942e-10	5.13366e-09	Postnatal	0.476161	0.362003	0.246073
chr17_30794543	CRLF3	+	AG	Known	Alu-SINE	intronic	0.343379	1.68007e-32	3.85493e-31	0.318791	1.59358e-18	4.76979e-17	0.268925	1.67993e-12	4.50393e-11	Postnatal	0.499932	0.246112	0.13021
chr2_95825428	LINC00342	-	AG	Known	L1-LINE	ncRNA_exonic	0.219575	1.83358e-32	4.19755e-31	0.23014	5.25047e-22	2.69982e-20	0.180298	1.11496e-14	4.77765e-13	Postnatal	0.612191	0.126321	0.0932202
chr1_10457995	DFFA	-	AG	Known	SINE/AluJr	UTR3	0.207693	1.92429e-32	4.39519e-31	0.154013	4.08544e-14	5.81046e-13	0.117992	1.71154e-08	1.7914e-07	Postnatal	0.497984	0.350024	0.23497
chr5_146748607	PPP2R2B	-	AG	Known	L1-LINE	intronic	0.439437	1.93074e-32	4.39989e-31	0.315778	1.21617e-13	1.58371e-12	0.257445	1.18654e-08	1.29039e-07	Postnatal	0.486106	0.294858	0.296102
chr12_68843729	MDM2	+	AG	Known	-/-	UTR3	0.12794	1.98168e-32	4.50574e-31	0.128506	1.18652e-20	4.83626e-19	0.112314	1.14593e-14	4.88948e-13	Postnatal	0.494713	0.255743	0.183529
chr15_41302387	OIP5-AS1	+	AG	Known	Alu-SINE	ncRNA_exonic	0.0881335	1.9906e-32	4.51579e-31	0.069196	4.43325e-15	7.37183e-14	0.0639657	2.73218e-11	5.73129e-10	Postnatal	0.435778	0.303103	0.253456
chr6_124425143	NKAIN2	+	AG	Known	-/-	intronic	0.270732	2.06763e-32	4.67994e-31	0.212443	5.24602e-15	8.63742e-14	0.212161	1.47382e-12	3.97259e-11	Postnatal	0.365616	0.322328	0.257967
chr7_44833397	H2AFV	-	AG	Known	Alu-SINE	intronic	0.248765	2.32137e-32	5.24242e-31	0.249013	1.78255e-20	7.00927e-19	0.224264	5.57412e-15	2.48407e-13	Postnatal	0.481122	0.21029	0.239795
chr6_124426074	NKAIN2	+	AG	Known	.-.	intronic	0.331659	2.52838e-32	5.6971e-31	0.309289	1.61182e-18	4.81002e-17	0.230756	2.28599e-11	4.89779e-10	Postnatal	0.601366	0.174421	0.093409
chr16_7082502	RBFOX1	+	AG	Known	Alu-SINE	intronic	0.397011	2.81969e-32	6.33925e-31	0.359651	8.66368e-18	2.31039e-16	0.320787	6.5729e-13	1.96611e-11	Postnatal	0.436264	0.330797	0.133665
chr12_98606012	SLC25A3	+	AG	Known	SINE/AluJo	UTR3	0.154688	3.03535e-32	6.80882e-31	0.149625	1.95619e-19	6.78709e-18	0.114721	3.34579e-12	8.34533e-11	Postnatal	0.563554	0.277164	0.149231
chr2_216502236	RPL37A(NM_000998:c.*832A>G)	+	AG	Known	Alu-SINE	UTR3	0.134904	3.04577e-32	6.81694e-31	0.0858542	5.28426e-12	5.09474e-11	0.080315	3.90796e-09	4.91041e-08	Postnatal	0.383091	0.380167	0.244745
chr19_57906573	ZNF417	-	AG	Known	SINE/AluSx1	UTR3	0.339251	3.15589e-32	7.04768e-31	0.212337	8.65838e-12	8.0164e-11	0.189031	1.93411e-08	1.9952e-07	Postnatal	0.397239	0.397289	0.274998
chr8_43131525	POMK(dist=8091),HGSNAT(dist=8939)	+	AG	Known	Alu-SINE	intergenic	0.259437	3.31696e-32	7.39093e-31	0.193076	4.93109e-14	6.87677e-13	0.17409	2.9883e-10	4.84849e-09	Postnatal	0.409884	0.365305	0.285032
chr5_131202374	LYRM7(NM_001293735:c.*2814A>G,NM_181705:c.*2773A>G)	+	AG	Known	Alu-SINE	UTR3	0.290342	3.35897e-32	7.46795e-31	0.280891	2.15109e-19	7.43757e-18	0.259131	1.42703e-14	5.96201e-13	Postnatal	0.437765	0.259579	0.25294
chr6_42889398	RPL7L1	+	AG	Known	Alu-SINE	UTR3	0.139161	3.38107e-32	7.50043e-31	0.096887	4.34245e-13	5.09856e-12	0.096625	3.66226e-11	7.41847e-10	Postnatal	0.346426	0.403751	0.259146
chr17_50964425	SPAG9(NM_001130528:c.*1847A>G,NM_001251971:c.*1847A>G,NM_003971:c.*1847A>G,NM_001130527:c.*1847A>G)	-	AG	Known	Alu-SINE	UTR3	0.325309	3.39249e-32	7.50917e-31	0.285225	5.22935e-17	1.25771e-15	0.202345	9.64673e-10	1.41415e-08	Postnatal	0.575569	0.289065	0.231326
chr11_32604009	EIF3M	+	AG	Known	SINE/AluJb	UTR3	0.271789	3.45873e-32	7.63892e-31	0.292772	9.65113e-23	5.59375e-21	0.273327	2.83671e-18	2.53961e-16	Postnatal	0.414604	0.341371	0.219956
chr8_13024317	TRMT9B(NM_020844:c.*2273A>G,NM_001099677:c.*2273A>G)	+	AG	Known	Alu-SINE	UTR3	0.348195	3.4727e-32	7.65291e-31	0.288284	7.70315e-16	1.47083e-14	0.270423	2.98639e-12	7.54272e-11	Postnatal	0.383235	0.356631	0.32033
chr2_216208938	XRCC5;LINC01963	+	AG	Known	Alu-SINE	intergenic	0.149429	3.49753e-32	7.69073e-31	0.1346	1.28493e-17	3.35521e-16	0.131575	2.5007e-14	9.79474e-13	Postnatal	0.384868	0.301755	0.239647
chrX_74266463	FTX	-	AG	Known	Alu-SINE	ncRNA_intronic	0.333424	3.72879e-32	8.18131e-31	0.241418	1.35717e-13	1.7514e-12	0.193543	1.65325e-08	1.73765e-07	Postnatal	0.505566	0.244563	0.196367
chr6_123881108	NKAIN2	+	AG	Known	Alu-SINE	intronic	0.302048	3.87062e-32	8.47396e-31	0.231261	1.93084e-14	2.93786e-13	0.185244	5.05938e-09	6.12686e-08	Postnatal	0.493082	0.300701	0.237298
chr22_24574574	SNRPD3	+	AG	Known	Alu-SINE	UTR3	0.185006	4.10956e-32	8.97745e-31	0.177711	3.75406e-19	1.25056e-17	0.151166	4.33699e-13	1.36323e-11	Postnatal	0.507616	0.238681	0.174349
chr12_98549046	TMPO	+	AG	Known	SINE/AluSc	UTR3	0.313914	4.18489e-32	9.12214e-31	0.201442	5.26204e-12	5.0782e-11	0.207784	1.61064e-10	2.78446e-09	Postnatal	0.338855	0.352951	0.292836
chr2_99195966	MRPL30	+	AG	Known	SINE/AluSx	UTR3	0.151879	4.20256e-32	9.14079e-31	0.120076	5.69286e-15	9.32718e-14	0.091474	6.10311e-09	7.22502e-08	Postnatal	0.516643	0.323484	0.292179
chr9_8904426	PTPRD	-	AG	Known	Alu-SINE	intronic	0.344737	4.27466e-32	9.2775e-31	0.303138	5.23055e-17	1.25771e-15	0.25607	2.09008e-11	4.53619e-10	Postnatal	0.495453	0.259482	0.251516
chr17_44799370	GJC1	-	AG	Known	SINE/AluSz	UTR3	0.268666	4.2898e-32	9.29025e-31	0.226359	3.98441e-16	8.00007e-15	0.190475	9.5994e-11	1.78247e-09	Postnatal	0.492122	0.24767	0.191455
chr15_24983708	PWARSN	+	AG	Known	Alu-SINE	ncRNA_exonic	0.140103	4.50996e-32	9.74598e-31	0.142917	7.33303e-21	3.18304e-19	0.116536	5.52246e-14	2.02834e-12	Postnatal	0.535962	0.277057	0.194749
chr10_82535110	NRG3	+	AG	Known	Alu-SINE	intronic	0.285263	4.58864e-32	9.89468e-31	0.221937	1.15867e-14	1.81248e-13	0.161357	5.70263e-09	6.83158e-08	Postnatal	0.601331	0.120545	0.0970273
chr19_23359502	ZNF91	-	AG	Known	SINE/AluY	exonic	0.0721694	4.715e-32	1.01453e-30	0.0650178	1.29836e-17	3.38146e-16	0.0526656	1.65297e-11	3.63473e-10	Postnatal	0.529292	0.312601	0.20146
chr17_75943986	AC087289.4	-	AG	Known	SINE/AluJb	ncRNA_exonic	0.150939	4.77425e-32	1.02508e-30	0.143516	7.55861e-19	2.36106e-17	0.131727	2.32368e-14	9.2504e-13	Postnatal	0.426901	0.336684	0.345481
chr1_207768991	CD46	+	AG	Known	Alu-SINE	intronic	0.390519	4.79843e-32	1.02807e-30	0.290748	6.02672e-14	8.24419e-13	0.244174	3.26076e-09	4.21335e-08	Postnatal	0.483772	0.248055	0.281689
chr6_101924697	GRIK2	+	AG	Known	-	exonic	0.171888	5.57316e-32	1.19152e-30	0.167394	1.95316e-19	6.78709e-18	0.148125	3.45483e-14	1.31717e-12	Postnatal	0.451344	0.317382	0.19758
chr9_10579447	PTPRD	-	AG	Known	L1-LINE	intronic	0.355234	5.76124e-32	1.2291e-30	0.285134	3.85303e-15	6.48228e-14	0.212332	7.05967e-09	8.19298e-08	Postnatal	0.560001	0.223345	0.215206
chr9_37775736	TRMT10B	-	AG	Known	Alu-SINE	intronic	0.352567	5.91294e-32	1.25879e-30	0.254396	1.96544e-13	2.45118e-12	0.204065	2.34508e-08	2.37038e-07	Postnatal	0.486927	0.290113	0.143402
chr12_54240499	CBX5	-	AG	Known	SINE/AluJr	UTR3	0.169952	6.21645e-32	1.3206e-30	0.146431	1.72414e-16	3.73817e-15	0.120404	1.00932e-10	1.85821e-09	Postnatal	0.511572	0.258588	0.196344
chrX_74261766	FTX	-	AG	Known	Alu-SINE	ncRNA_intronic	0.302273	6.69228e-32	1.41868e-30	0.263573	1.04129e-16	2.3463e-15	0.224191	2.64838e-11	5.5906e-10	Postnatal	0.497705	0.227018	0.12308
chr9_9508532	PTPRD	-	AG	Novel	-	intronic	0.361458	7.31886e-32	1.54823e-30	0.314071	1.31013e-16	2.89355e-15	0.299105	5.42198e-13	1.65751e-11	Postnatal	0.405305	0.299844	0.256349
chrX_74276474	FTX	-	AG	Known	Alu-SINE	ncRNA_intronic	0.293308	8.05044e-32	1.6994e-30	0.264362	2.19374e-17	5.55471e-16	0.261215	2.8813e-14	1.11118e-12	Postnatal	0.388617	0.254929	0.1583
chr2_114871893	DPP10	+	AG	Known	hAT-Charlie-DNA	intronic	0.403513	8.41481e-32	1.77259e-30	0.316065	1.27015e-14	1.97455e-13	0.235979	1.04416e-08	1.15433e-07	Postnatal	0.505469	0.370909	0.263503
chr8_10451885	MSRA(dist=22994),LINCR-0001(dist=22680)	+	AG	Known	L1-LINE	intergenic	0.435426	8.48979e-32	1.78463e-30	0.435777	4.5793e-20	1.71972e-18	0.332198	1.35777e-12	3.68952e-11	Postnatal	0.595336	0.176338	0.184481
chr4_151103269	RPS3A	+	AG	Known	SINE/AluSx1	intronic	0.451563	9.16924e-32	1.92343e-30	0.354306	1.24998e-14	1.9462e-13	0.277223	3.28595e-09	4.235e-08	Postnatal	0.477687	0.382555	0.281015
chrX_46604581	SLC9A7(NM_032591:c.*2371A>G,NM_001257291:c.*2371A>G)	-	AG	Known	Alu-SINE	UTR3	0.247596	9.22347e-32	1.93077e-30	0.180106	1.90206e-13	2.38399e-12	0.172382	1.65786e-10	2.85552e-09	Postnatal	0.407562	0.280133	0.164987
chr8_13022868	TRMT9B(NM_020844:c.*824A>G,NM_001099677:c.*824A>G)	+	AG	Known	Alu-SINE	UTR3	0.319831	9.54503e-32	1.99392e-30	0.296766	5.09296e-18	1.40294e-16	0.242597	9.12543e-12	2.12792e-10	Postnatal	0.533151	0.216444	0.16421
chr11_93735426	SNORA40(dist=190);TAF1D(dist=141)	-	AG	Known	Alu-SINE	upstream	0.420507	1.17482e-31	2.44906e-30	0.331654	1.17531e-14	1.83564e-13	0.242906	1.90836e-08	1.97882e-07	Postnatal	0.525042	0.328539	0.301321
chr2_97163619	ANKRD36	+	AG	Known	SINE/AluY	UTR3	0.213792	1.28202e-31	2.66698e-30	0.15736	1.52264e-13	1.94491e-12	0.128019	1.14083e-08	1.24881e-07	Postnatal	0.50237	0.226353	0.164801
chr16_7239257	RBFOX1	+	AG	Known	Alu-SINE	intronic	0.405697	1.31004e-31	2.71963e-30	0.316056	2.01325e-14	3.04938e-13	0.265494	1.45546e-09	2.06129e-08	Postnatal	0.4593	0.324001	0.310826
chr19_52880092	ZNF320	-	AG	Known	SINE/AluSc8	UTR3	0.283919	1.36107e-31	2.81973e-30	0.233529	2.28236e-15	3.94139e-14	0.192236	6.16042e-10	9.3028e-09	Postnatal	0.487855	0.262284	0.159416
chr22_24574602	SNRPD3	+	AG	Known	Alu-SINE	UTR3	0.142245	1.36922e-31	2.83075e-30	0.111789	1.41104e-14	2.18004e-13	0.102082	8.35737e-11	1.56342e-09	Postnatal	0.416506	0.347567	0.264587
chr10_82377692	NRG3	+	AG	Known	-	intronic	0.392827	1.41393e-31	2.91717e-30	0.379705	6.06344e-19	1.93625e-17	0.295881	6.69937e-12	1.59545e-10	Postnatal	0.551314	0.227551	0.228036
chr13_21519149	MICU2	-	AG	Known	Alu-SINE	intronic	0.356753	1.53119e-31	3.15262e-30	0.303882	5.2283e-16	1.02191e-14	0.284508	3.65411e-12	9.09176e-11	Postnatal	0.414586	0.291684	0.184234
chr7_70157674	AUTS2	+	AG	Known	-	intronic	0.391465	1.87119e-31	3.84475e-30	0.360183	1.25662e-17	3.28984e-16	0.319855	1.40986e-12	3.81043e-11	Postnatal	0.460224	0.272744	0.218317
chr3_97041815	EPHA6	+	AG	Known	ERVL-MaLR-LTR	intronic	0.341477	1.93744e-31	3.97274e-30	0.298666	1.72992e-16	3.73834e-15	0.265992	9.68238e-12	2.25256e-10	Postnatal	0.454474	0.254873	0.173717
chr14_85544664	FLRT2	+	AG	Known	-	intronic	0.159158	1.9525e-31	3.98731e-30	0.123249	3.06471e-14	4.49267e-13	0.10514	1.05489e-09	1.53517e-08	Postnatal	0.495976	0.205745	0.141241
chr12_77381524	AC073591.1	+	AG	Known	SINE/AluSx1	ncRNA_intronic	0.326996	1.9493e-31	3.98731e-30	0.270304	2.28378e-15	3.94139e-14	0.262152	2.00128e-12	5.25309e-11	Postnatal	0.422704	0.193113	0.230015
chr8_56069384	RPS20	-	AG	Known	Alu-SINE	intronic	0.154426	1.97905e-31	4.03333e-30	0.101226	6.55759e-12	6.22072e-11	0.08918	2.70331e-08	2.68377e-07	Postnatal	0.427474	0.318453	0.230069
chr12_51510193	SLC4A8(NM_001258401:c.*2755A>G,NM_001039960:c.*2755A>G)	+	AG	Known	Alu-SINE	UTR3	0.27024	2.00509e-31	4.07307e-30	0.234548	2.54377e-16	5.33607e-15	0.209657	7.43365e-12	1.75382e-10	Postnatal	0.42437	0.335869	0.227358
chr2_148041048	MBD5	+	AG	Known	Alu-SINE	intronic	0.393308	2.00668e-31	4.07307e-30	0.331421	1.00423e-15	1.85635e-14	0.279855	1.72286e-10	2.94295e-09	Postnatal	0.486342	0.248886	0.208157
chr5_40830635	RPL37	-	AG	Known	Alu-SINE	UTR3	0.176846	2.02379e-31	4.0995e-30	0.151761	4.2771e-16	8.49238e-15	0.13065	5.35866e-11	1.05149e-09	Postnatal	0.48009	0.254762	0.176123
chr19_19792233	AC011477.3	-	AG	Known	SINE/AluY	ncRNA_intronic	0.326393	2.03831e-31	4.12059e-30	0.263885	5.95066e-15	9.68625e-14	0.240481	5.96305e-11	1.15875e-09	Postnatal	0.42187	0.305516	0.206113
chr5_40829948	RPL37(NM_000997:c.*2556A>G)	-	AG	Known	Alu-SINE	UTR3	0.206281	2.04537e-31	4.12654e-30	0.164593	1.00214e-14	1.59753e-13	0.136227	1.40224e-09	1.99436e-08	Postnatal	0.498177	0.241656	0.217786
chr4_41262266	UCHL1	+	AG	Known	Alu-SINE	intronic	0.241647	2.10061e-31	4.22949e-30	0.18727	3.17186e-14	4.62271e-13	0.171846	1.55222e-10	2.6881e-09	Postnatal	0.443088	0.235341	0.120423
chr14_74058071	ALDH6A1	-	AG	Known	SINE/AluSc8	UTR3	0.339447	2.14529e-31	4.31079e-30	0.238084	9.80533e-13	1.07805e-11	0.215604	2.52275e-09	3.35486e-08	Postnatal	0.404309	0.365746	0.264024
chr18_35248639	ZNF397	+	AG	Known	SINE/AluJr	UTR3	0.239082	2.23832e-31	4.48872e-30	0.208197	2.31064e-16	4.88317e-15	0.190643	4.54982e-12	1.1137e-10	Postnatal	0.434105	0.25005	0.198702
chr11_86910751	NONE(dist=NONE),NONE(dist=NONE)	-	AG	Known	-	intergenic	0.354746	2.25113e-31	4.5054e-30	0.309412	2.16978e-16	4.62902e-15	0.274686	1.20048e-11	2.73574e-10	Postnatal	0.446133	0.284696	0.283511
chr6_124515387	NKAIN2	+	AG	Known	ERVL-MaLR-LTR	intronic	0.338572	2.26217e-31	4.51848e-30	0.287262	7.90012e-16	1.49461e-14	0.214209	2.73316e-09	3.59651e-08	Postnatal	0.557653	0.23602	0.132503
chr16_7245337	RBFOX1	+	AG	Known	LINE/L1PA10	intronic	0.39854	2.41561e-31	4.81538e-30	0.361325	3.25034e-17	8.00765e-16	0.286768	7.24754e-11	1.37375e-09	Postnatal	0.544853	0.209109	0.207295
chr1_243161580	CEP170	-	AG	Known	Alu-SINE	intronic	0.429512	2.56684e-31	5.10668e-30	0.316899	2.08688e-13	2.58974e-12	0.264115	1.01637e-08	1.12734e-07	Postnatal	0.471647	0.274697	0.229126
chr12_68843224	MDM2(NM_001145339:c.*3375A>G,NM_002392:c.*3375A>G,NM_001367990:c.*3375A>G,NM_001278462:c.*3375A>G,NM_001145340:c.*3375A>G,NM_001145337:c.*3375A>G)	+	AG	Known	-	UTR3	0.14901	2.57737e-31	5.11748e-30	0.136078	2.21328e-17	5.59006e-16	0.113954	8.04304e-12	1.89314e-10	Postnatal	0.473715	0.340223	0.261249
chr15_41298807	OIP5-AS1	+	AG	Known	SINE/AluSx1	ncRNA_exonic	0.0680546	2.58993e-31	5.12214e-30	0.0470848	1.35919e-12	1.44218e-11	0.0492154	1.61958e-11	3.56913e-10	Postnatal	0.33344	0.404493	0.310219
chr6_13789155	MCUR1	-	AG	Known	Alu-SINE	UTR3	0.264661	2.58681e-31	5.12214e-30	0.185556	1.09188e-12	1.18488e-11	0.149518	6.49902e-08	5.83922e-07	Postnatal	0.475809	0.297945	0.246328
chr17_62450395	METTL2A	+	AG	Known	SINE/AluJr4	UTR3	0.344563	2.69946e-31	5.32824e-30	0.266009	4.24987e-14	6.0019e-13	0.225868	2.05676e-09	2.79825e-08	Postnatal	0.449072	0.310801	0.235403
chr7_25121818	CYCS(NM_018947:c.*1883A>G)	-	AG	Known	Alu-SINE	UTR3	0.221853	2.70858e-31	5.33575e-30	0.203292	1.95572e-17	4.96455e-16	0.163168	2.85671e-11	5.96755e-10	Postnatal	0.507173	0.308522	0.175157
chr13_110899994	ANKRD10	-	AG	Known	Alu-SINE	intronic	0.309869	2.77039e-31	5.4468e-30	0.206156	5.3356e-12	5.1393e-11	0.15363	7.17901e-07	4.93378e-06	Postnatal	0.517929	0.259392	0.277756
chr19_36338093	ZFP14	-	AG	Known	SINE/AluSz	UTR3	0.299451	2.94682e-31	5.78235e-30	0.217221	3.95522e-13	4.67126e-12	0.169494	6.42211e-08	5.78567e-07	Postnatal	0.50161	0.274678	0.268382
chr8_13022742	TRMT9B(NM_020844:c.*698A>G,NM_001099677:c.*698A>G)	+	AG	Known	Alu-SINE	UTR3	0.247405	2.97509e-31	5.81505e-30	0.210457	8.20617e-16	1.54668e-14	0.1575	2.60357e-09	3.44862e-08	Postnatal	0.542479	0.280619	0.188368
chr6_88162491	CNR1	-	AG	Known	-	intronic	0.287902	2.97357e-31	5.81505e-30	0.242458	1.29505e-15	2.34818e-14	0.201817	2.88858e-10	4.70955e-09	Postnatal	0.500503	0.22451	0.124219
chr8_13024242	TRMT9B(NM_020844:c.*2198A>G,NM_001099677:c.*2198A>G)	+	AG	Known	Alu-SINE	UTR3	0.357806	3.08756e-31	6.02314e-30	0.291097	5.85708e-15	9.56497e-14	0.245716	3.56948e-10	5.70832e-09	Postnatal	0.440149	0.366985	0.272677
chrX_54566886	GNL3L	+	AG	Known	Alu-SINE	UTR3	0.385765	3.19891e-31	6.22825e-30	0.279173	4.48719e-13	5.25932e-12	0.222052	4.56125e-08	4.27037e-07	Postnatal	0.475486	0.325503	0.275228
chr2_200977600	FAM126B(NM_001321621:c.*3670A>G,NM_001321619:c.*3670A>G,NM_001321622:c.*3670A>G,NM_001321626:c.*3670A>G,NM_001321618:c.*3670A>G,NM_001321623:c.*3670A>G,NM_001321624:c.*3670A>G,NM_001321627:c.*3670A>G,NM_001321629:c.*3670A>G,NM_001321628:c.*3670A>G,NM_001321625:c.*3670A>G,NM_173822:c.*3670A>G)	-	AG	Known	Alu-SINE	UTR3	0.260014	3.26812e-31	6.35067e-30	0.212324	5.1516e-15	8.50989e-14	0.180668	4.30228e-10	6.73783e-09	Postnatal	0.466699	0.299127	0.265482
chr3_179369232	MFN1	+	AG	Known	Alu-SINE	intronic	0.398088	3.28721e-31	6.37541e-30	0.334425	1.5426e-15	2.76207e-14	0.237522	1.0091e-08	1.12165e-07	Postnatal	0.580625	0.231567	0.145534
chr7_146130930	TPK1(dist=1294876),CNTNAP2(dist=643341)	+	AG	Known	ERVL-MaLR-LTR	intergenic	0.360646	3.34899e-31	6.48269e-30	0.271097	1.26185e-13	1.63682e-12	0.245874	5.60548e-10	8.58109e-09	Postnatal	0.399246	0.362838	0.21986
chr2_113709950	SLC35F5	-	AG	Known	SINE/AluJo	UTR3	0.285768	3.46393e-31	6.69084e-30	0.179676	2.70503e-11	2.30444e-10	0.145755	4.23847e-07	3.08636e-06	Postnatal	0.471886	0.285165	0.200245
chr2_182506596	PDE1A	-	AG	Known	-	intronic	0.452136	3.46987e-31	6.69084e-30	0.354974	2.59931e-14	3.87847e-13	0.275631	1.15905e-08	1.263e-07	Postnatal	0.500871	0.310981	0.240921
chr12_68843746	MDM2	+	AG	Known	-/-	UTR3	0.101592	3.88532e-31	7.47755e-30	0.0834909	4.01487e-15	6.72072e-14	0.0759327	4.60849e-11	9.16851e-10	Postnatal	0.451494	0.264535	0.206498
chr14_85543121	FLRT2	+	AG	Known	-	intronic	0.282239	4.13136e-31	7.93585e-30	0.204131	5.22683e-13	6.03795e-12	0.178768	1.7483e-09	2.43476e-08	Postnatal	0.397851	0.431205	0.252951
chr2_77435783	LRRTM4	-	AG	Known	-	intronic	0.360032	4.76714e-31	9.13961e-30	0.282384	3.22106e-14	4.67404e-13	0.262839	1.12405e-10	2.04183e-09	Postnatal	0.411534	0.289089	0.229852
chr3_156541506	SSR3(NM_001308205:c.*1697A>G,NM_001308204:c.*1697A>G,NM_001308197:c.*1697A>G,NM_007107:c.*1697A>G)	-	AG	Known	Alu-SINE	UTR3	0.211881	4.8674e-31	9.31401e-30	0.153828	4.99592e-13	5.80465e-12	0.143797	1.35845e-10	2.41082e-09	Postnatal	0.350772	0.461796	0.303878
chr3_76559400	ROBO2	+	AG	Known	-/-	intronic	0.399118	4.89956e-31	9.35769e-30	0.318133	1.74883e-14	2.67717e-13	0.230039	3.64017e-08	3.50288e-07	Postnatal	0.53638	0.303557	0.252931
chr12_98604874	SLC25A3	+	AG	Known	SINE/AluJo	UTR3	0.165645	4.9412e-31	9.41928e-30	0.134501	8.09395e-15	1.29853e-13	0.119439	6.37831e-11	1.22919e-09	Postnatal	0.41016	0.403038	0.281225
chr4_56460147	PAICS	+	AG	Known	Alu-SINE	UTR3	0.190423	5.26236e-31	1.00125e-29	0.140864	2.76822e-13	3.36856e-12	0.10998	5.04832e-08	4.6611e-07	Postnatal	0.496884	0.303824	0.231212
chrX_74225527	FTX	-	AG	Known	Alu-SINE	ncRNA_intronic	0.379596	5.30615e-31	1.00767e-29	0.314677	3.64461e-15	6.17305e-14	0.261283	6.07644e-10	9.18982e-09	Postnatal	0.500301	0.215236	0.135791
chr13_110900009	ANKRD10	-	AG	Known	Alu-SINE	intronic	0.288379	5.48375e-31	1.03891e-29	0.206487	8.43187e-13	9.40449e-12	0.149558	4.22319e-07	3.07746e-06	Postnatal	0.527697	0.279913	0.243214
chr13_34954273	NBEA	+	AG	Known	TcMar-Tigger-DNA	intronic	0.292455	5.4914e-31	1.03891e-29	0.238657	7.17481e-15	1.16035e-13	0.17981	8.74973e-09	9.88384e-08	Postnatal	0.551417	0.215704	0.139664
chr5_122031404	SRFBP1(dist=2771),LOX(dist=31791)	+	AG	Known	L1-LINE	intergenic	0.326718	5.52523e-31	1.04334e-29	0.30013	2.72999e-17	6.82633e-16	0.273626	1.03606e-12	2.93461e-11	Postnatal	0.44217	0.258964	0.195801
chr13_19672262	MPHOSPH8(NM_017520:c.*387A>G)	+	AG	Known	Alu-SINE	UTR3	0.185301	5.61132e-31	1.05761e-29	0.159782	6.35169e-16	1.22009e-14	0.144321	1.51622e-11	3.38403e-10	Postnatal	0.440194	0.277342	0.298158
chr4_91450594	CCSER1	+	AG	Known	L1-LINE	intronic	0.36663	5.75343e-31	1.08236e-29	0.32988	8.29799e-17	1.93048e-15	0.280917	1.52546e-11	3.38403e-10	Postnatal	0.514763	0.175821	0.0831738
chr4_175690611	GPM6A	-	AG	Known	ERVL-MaLR-LTR	intronic	0.332627	5.82229e-31	1.09326e-29	0.275932	3.72714e-15	6.29159e-14	0.231705	5.17423e-10	7.96959e-09	Postnatal	0.484483	0.256892	0.157772
chr19_23255734	AC092329.3	-	AG	Known	SINE/AluSx1	intronic	0.185742	5.90835e-31	1.10735e-29	0.166527	9.89129e-17	2.23883e-15	0.157309	4.13028e-13	1.30234e-11	Postnatal	0.397551	0.33479	0.205712
chr2_171697628	DYNC1I2	+	AG	Known	SINE/AluJb	intronic	0.323506	6.13839e-31	1.14831e-29	0.276631	1.00528e-15	1.85635e-14	0.258443	6.44606e-12	1.54259e-10	Postnatal	0.411149	0.294234	0.132915
chr8_10438983	MSRA(dist=10092),LINCR-0001(dist=35582)	+	AG	Known	ERVL-MaLR-LTR	intergenic	0.242269	6.6885e-31	1.24889e-29	0.208464	7.88339e-16	1.49427e-14	0.184628	2.86827e-11	5.97924e-10	Postnatal	0.440078	0.312803	0.252782
chr13_19672884	MPHOSPH8	+	AG	Known	SINE/AluJb	UTR3	0.163741	6.81596e-31	1.27033e-29	0.129075	3.15772e-14	4.6088e-13	0.109413	1.5229e-09	2.14476e-08	Postnatal	0.493598	0.222921	0.147568
chr17_44799362	GJC1	-	AG	Known	SINE/AluSz	UTR3	0.238153	6.97438e-31	1.29744e-29	0.168013	1.52361e-12	1.60813e-11	0.160307	7.28164e-10	1.08828e-08	Postnatal	0.374364	0.364552	0.293637
chr4_76942909	SOWAHB;SEPTIN11	-	AG	Known	Alu-SINE	intergenic	0.15031	7.10734e-31	1.31973e-29	0.151203	1.3893e-19	4.92244e-18	0.13322	3.80446e-14	1.43952e-12	Postnatal	0.457962	0.295408	0.251685
chr7_128655311	LINC01000	+	AG	Known	-	ncRNA_exonic	0.385812	7.3008e-31	1.35314e-29	0.324667	2.29131e-15	3.94441e-14	0.275837	1.92177e-10	3.24404e-09	Postnatal	0.500039	0.191387	0.146845
chr2_37103471	EIF2AK2	-	AG	Known	SINE/AluSq2	UTR3	0.305591	7.32534e-31	1.35519e-29	0.242548	2.58692e-14	3.86573e-13	0.204319	1.69977e-09	2.3804e-08	Postnatal	0.450741	0.317478	0.235547
chr11_123071672	AP000926.2	-	AG	Known	SINE/AluSx1	ncRNA_intronic	0.25697	7.61197e-31	1.40562e-29	0.217542	1.78669e-15	3.15408e-14	0.189433	6.1698e-11	1.1943e-09	Postnatal	0.433534	0.354919	0.235236
chr15_24983294	PWARSN	+	AG	Known	Alu-SINE	ncRNA_exonic	0.120492	8.03752e-31	1.48148e-29	0.101875	1.85148e-15	3.25128e-14	0.0771554	3.39272e-09	4.33913e-08	Postnatal	0.554839	0.249156	0.109883
chr16_70249286	EXOSC6(NM_058219:c.*1796A>G)	-	AG	Known	Alu-SINE	UTR3	0.156918	8.21573e-31	1.51154e-29	0.112065	1.10898e-12	1.20084e-11	0.0854632	1.20101e-07	1.01197e-06	Postnatal	0.476006	0.391147	0.297562
chr10_48421685	MAPK8	+	AG	Known	SINE/AluSz6	intronic	0.329691	8.24315e-31	1.51381e-29	0.224108	5.12e-12	4.94588e-11	0.161533	1.36881e-06	8.70877e-06	Postnatal	0.516009	0.299615	0.12952
chr3_76420249	ZNF717(dist=634700),ROBO2(dist=619850)	+	AG	Known	Alu-SINE	intergenic	0.382432	8.36705e-31	1.53376e-29	0.372083	1.35294e-18	4.09848e-17	0.306017	3.10987e-12	7.82838e-11	Postnatal	0.524475	0.227612	0.155162
chr22_24574654	SNRPD3	+	AG	Known	Alu-SINE	UTR3	0.237193	8.65417e-31	1.58349e-29	0.150576	3.37025e-11	2.8258e-10	0.120523	5.92542e-07	4.17528e-06	Postnatal	0.435227	0.369042	0.273262
chr2_97163702	ANKRD36	+	AG	Known	SINE/AluY	UTR3	0.16954	8.67419e-31	1.58386e-29	0.136271	1.69153e-14	2.59342e-13	0.110516	3.01994e-09	3.93442e-08	Postnatal	0.51627	0.221935	0.194336
chr19_9562305	ZNF121	-	AG	Known	SINE/AluSx3	UTR3	0.371005	8.68778e-31	1.58386e-29	0.292825	3.54985e-14	5.10679e-13	0.267968	1.11539e-10	2.02977e-09	Postnatal	0.39553	0.370535	0.299578
chr12_98604977	SLC25A3	+	AG	Known	SINE/AluJo	UTR3	0.186896	8.78865e-31	1.59934e-29	0.154165	5.91348e-15	9.64137e-14	0.114373	1.13766e-08	1.2467e-07	Postnatal	0.541535	0.287106	0.189892
chr2_212344424	ERBB4	-	AG	Known	-	intronic	0.391853	8.98967e-31	1.63296e-29	0.333662	1.53354e-15	2.75078e-14	0.267827	7.29469e-10	1.08845e-08	Postnatal	0.486993	0.32141	0.248572
chr3_197612763	BDH1;AC024560.3	-	AG	Known	SINE/FLAM_C	intergenic	0.355284	9.03032e-31	1.63738e-29	0.263801	3.32967e-13	3.98409e-12	0.231841	3.59934e-09	4.56402e-08	Postnatal	0.444637	0.287044	0.197271
chr13_52691226	SUGT1	+	AG	Known	SINE/AluJb	UTR3	0.210319	9.07317e-31	1.64218e-29	0.170562	1.22504e-14	1.91034e-13	0.140297	1.8057e-09	2.50425e-08	Postnatal	0.476092	0.317328	0.13471
chr17_50964917	SPAG9	-	AG	Known	SINE/AluJb	UTR3	0.277729	9.37134e-31	1.69309e-29	0.268482	2.13832e-18	6.28767e-17	0.217862	5.75055e-12	1.39614e-10	Postnatal	0.517102	0.253326	0.225563
chr1_243161567	CEP170	-	AG	Known	Alu-SINE	intronic	0.342975	9.43187e-31	1.70096e-29	0.259712	1.71926e-13	2.17193e-12	0.191881	1.12333e-07	9.52928e-07	Postnatal	0.529538	0.284844	0.240499
chr7_25121844	CYCS	-	AG	Known	SINE/AluJb	UTR3	0.217067	9.53913e-31	1.71721e-29	0.215128	4.61369e-19	1.49713e-17	0.18032	5.66186e-13	1.72558e-11	Postnatal	0.496058	0.282841	0.223317
chr10_115117951	ATRNL1	+	AG	Known	L1-LINE	intronic	0.354168	9.67556e-31	1.73865e-29	0.246946	2.62085e-12	2.65647e-11	0.229426	3.33273e-09	4.28427e-08	Postnatal	0.398939	0.31181	0.229985
chr17_44799344	GJC1	-	AG	Known	SINE/AluSz	UTR3	0.193124	1.02179e-30	1.83282e-29	0.195051	1.40478e-19	4.95975e-18	0.174824	2.47145e-14	9.71814e-13	Postnatal	0.451776	0.27865	0.19555
chr11_84775674	AP001825.1	-	AG	Known	LINE/L1PA16	ncRNA_intronic	0.389079	1.02445e-30	1.83432e-29	0.328898	2.2934e-15	3.94441e-14	0.292353	6.74212e-11	1.28652e-09	Postnatal	0.441498	0.297259	0.262963
chr1_97962042	LINC01930(dist=20302),MIR137HG(dist=25958)	-	AG	Known	Alu-SINE	intergenic	0.3217	1.06503e-30	1.90357e-29	0.306914	5.08344e-18	1.40294e-16	0.241115	2.13807e-11	4.62036e-10	Postnatal	0.562115	0.161035	0.0955583
chr12_67318044	CAND1	+	AG	Known	SINE/AluSz	UTR3	0.211124	1.15643e-30	2.06326e-29	0.186829	2.88772e-16	5.95784e-15	0.158306	1.86987e-11	4.08478e-10	Postnatal	0.442157	0.392008	0.250925
chr1_226604240	STUM	+	AG	Known	-/-	UTR3	0.216333	1.20109e-30	2.13914e-29	0.200451	2.78489e-17	6.93873e-16	0.178557	2.35129e-12	6.09208e-11	Postnatal	0.453576	0.259627	0.14927
chr17_67338769	PSMD12	-	AG	Known	SINE/AluSq	UTR3	0.208508	1.28641e-30	2.28702e-29	0.200892	3.19188e-18	9.14429e-17	0.193363	1.10593e-14	4.75931e-13	Postnatal	0.384573	0.330499	0.316194
chr4_157337091	GRIA2	+	AG	Known	-/-	intronic	0.123078	1.35172e-30	2.39888e-29	0.0981813	2.85268e-14	4.23134e-13	0.0684906	9.1569e-08	7.91519e-07	Postnatal	0.578901	0.250085	0.147702
chr3_10153386	VHL	+	AG	Known	Alu-SINE	UTR3	0.169022	1.38422e-30	2.4479e-29	0.141615	3.93021e-15	6.592e-14	0.11697	6.0655e-10	9.18713e-09	Postnatal	0.470434	0.33173	0.227336
chr11_68088826	CHKA	-	AG	Known	Alu-SINE	intronic	0.371463	1.38226e-30	2.4479e-29	0.293979	4.15474e-14	5.89245e-13	0.243266	3.80199e-09	4.78325e-08	Postnatal	0.489946	0.244847	0.223025
chr4_41262860	UCHL1	+	AG	Known	Alu-SINE	intronic	0.375988	1.46606e-30	2.58805e-29	0.283581	2.52162e-13	3.08722e-12	0.222899	4.08453e-08	3.88941e-07	Postnatal	0.486009	0.312935	0.233049
chr7_44832874	H2AFV	-	AG	Known	Alu-SINE	intronic	0.246457	1.49127e-30	2.62793e-29	0.216446	4.90017e-16	9.65304e-15	0.177789	2.038e-10	3.41723e-09	Postnatal	0.489793	0.283608	0.205926
chr10_81947354	NRG3	+	AG	Known	ERVL-MaLR-LTR	intronic	0.332452	1.54016e-30	2.70933e-29	0.258134	9.06863e-14	1.20279e-12	0.23093	8.22132e-10	1.21407e-08	Postnatal	0.427717	0.306866	0.238688
chr14_28793684	LINC01551	+	AG	Known	SINE/AluJr	ncRNA_intronic	0.197758	1.54554e-30	2.71403e-29	0.155828	5.13998e-14	7.13831e-13	0.151438	2.06409e-11	4.48952e-10	Postnatal	0.365441	0.353932	0.307787
chr17_44799795	GJC1	-	AG	Known	SINE/AluJo	UTR3	0.304307	1.65912e-30	2.90838e-29	0.254866	4.54822e-15	7.53801e-14	0.211125	5.64201e-10	8.62385e-09	Postnatal	0.457717	0.348832	0.28352
chr17_75943060	ACOX1	-	AG	Known	SINE/AluSx1	UTR3	0.16995	1.67904e-30	2.93818e-29	0.160782	1.08045e-17	2.84349e-16	0.14526	1.10264e-13	3.82567e-12	Postnatal	0.406305	0.392068	0.283756
chr11_66787181	C11orf80	+	AG	Known	SINE/AluSq2	intronic	0.334859	1.71732e-30	2.99992e-29	0.268273	2.90893e-14	4.30204e-13	0.268177	6.57888e-12	1.57063e-10	Postnatal	0.366365	0.297603	0.214738
chr15_24982707	PWARSN	+	AG	Known	Alu-SINE	ncRNA_exonic	0.1144	1.73365e-30	3.02318e-29	0.0960543	3.9314e-15	6.592e-14	0.0772496	1.11284e-09	1.60784e-08	Postnatal	0.536611	0.192609	0.152353
chr12_67318064	CAND1	+	AG	Known	SINE/AluSz	UTR3	0.282246	1.92184e-30	3.34553e-29	0.223808	4.61541e-14	6.47254e-13	0.200787	4.5488e-10	7.10449e-09	Postnatal	0.43133	0.302495	0.227536
chrX_74237184	FTX	-	AG	Known	Alu-SINE	ncRNA_intronic	0.314942	1.93026e-30	3.35437e-29	0.220995	3.09933e-12	3.1108e-11	0.180495	9.47842e-08	8.17198e-07	Postnatal	0.47703	0.26423	0.303316
chr16_23672865	DCTN5(NM_032486:c.*5721A>G,NM_001199743:c.*5841A>G)	+	AG	Known	Alu-SINE	UTR3	0.2089	1.97793e-30	3.43126e-29	0.183834	5.24909e-16	1.02398e-14	0.158415	4.09804e-11	8.23468e-10	Postnatal	0.452767	0.329486	0.283933
chr1_9927426	LZIC	-	AG	Known	SINE/AluSx	UTR3	0.238276	2.03146e-30	3.51804e-29	0.213659	2.14096e-16	4.57728e-15	0.17321	1.31071e-10	2.33853e-09	Postnatal	0.494163	0.317835	0.210217
chr7_70139842	AUTS2	+	AG	Known	Alu-SINE	intronic	0.266936	2.11609e-30	3.65829e-29	0.268817	2.88714e-19	9.84673e-18	0.235788	1.31344e-13	4.46435e-12	Postnatal	0.482111	0.216428	0.191816
chr17_50964331	SPAG9(NM_001130528:c.*1941A>G,NM_001251971:c.*1941A>G,NM_003971:c.*1941A>G,NM_001130527:c.*1941A>G)	-	AG	Known	Alu-SINE	UTR3	0.10739	2.12775e-30	3.67211e-29	0.101966	9.71759e-18	2.57093e-16	0.0831386	1.12923e-11	2.59698e-10	Postnatal	0.508666	0.305562	0.228959
chr15_41305287	OIP5-AS1	+	AG	Known	SINE/AluSz6	ncRNA_exonic	0.101842	2.22215e-30	3.82186e-29	0.0827601	1.75811e-14	2.6832e-13	0.0677599	2.57334e-09	3.41308e-08	Postnatal	0.49128	0.306657	0.255017
chr19_37733555	ZNF607(dist=13794),ZNF573(dist=4747)	-	AG	Known	Alu-SINE	intergenic	0.258653	2.22164e-30	3.82186e-29	0.200518	1.17094e-13	1.52679e-12	0.152875	4.49421e-08	4.21153e-07	Postnatal	0.527376	0.240586	0.159525
chr13_107759239	FAM155A	-	AG	Known	Alu-SINE	intronic	0.312094	2.26922e-30	3.89614e-29	0.251959	2.50957e-14	3.75574e-13	0.196508	4.67204e-09	5.71299e-08	Postnatal	0.556377	0.145478	0.122682
chr2_95825441	LINC00342	-	AG	Known	L1-LINE	ncRNA_exonic	0.202622	2.29665e-30	3.93651e-29	0.184736	9.85866e-17	2.23649e-15	0.131843	1.46716e-09	2.07493e-08	Postnatal	0.590601	0.228594	0.160619
chr7_38724838	VPS41(NM_014396:c.*1408A>G,NM_080631:c.*1408A>G)	-	AG	Known	Alu-SINE	UTR3	0.177939	2.30944e-30	3.95167e-29	0.125121	3.13642e-12	3.13548e-11	0.115526	3.93033e-09	4.93234e-08	Postnatal	0.397389	0.351865	0.224476
chr1_150620706	ENSA	-	AG	Known	SINE/AluJr	intronic	0.205454	2.33311e-30	3.98537e-29	0.185819	1.50411e-16	3.30015e-15	0.168599	4.48959e-12	1.1088e-10	Postnatal	0.449769	0.232059	0.135979
chr19_57304929	ZNF460(dist=10860),ZNF543(dist=15543)	+	AG	Known	Alu-SINE	intergenic	0.272331	2.39242e-30	4.07973e-29	0.234197	1.74256e-15	3.08704e-14	0.236401	4.08644e-13	1.29667e-11	Postnatal	0.358995	0.284935	0.229657
chr16_6735606	RBFOX1	+	AG	Known	-	intronic	0.318463	2.41848e-30	4.11716e-29	0.343957	2.12624e-21	9.91162e-20	0.273308	1.47011e-14	6.1165e-13	Postnatal	0.609652	0.0623986	0.0660677
chr1_9927932	LZIC	-	AG	Known	SINE/AluSx3	UTR3	0.148721	2.50246e-30	4.25292e-29	0.117626	5.73714e-14	7.86954e-13	0.105324	4.60733e-10	7.17355e-09	Postnatal	0.414562	0.340849	0.197763
chr8_10439010	AC104964.3	+	AG	Known	LTR/THE1B	downstream	0.194089	2.68649e-30	4.55795e-29	0.17424	2.38105e-16	5.01572e-15	0.141392	1.78361e-10	3.03637e-09	Postnatal	0.509795	0.252111	0.196007
chr19_23359387	ZNF91	-	AG	Known	SINE/AluY	UTR3	0.0799001	2.70007e-30	4.57324e-29	0.0813139	1.45061e-19	5.10359e-18	0.0700327	8.60587e-14	3.07086e-12	Postnatal	0.488656	0.301471	0.2355
chr2_151477875	RIF1	+	AG	Known	SINE/AluSq	UTR3	0.246425	2.80362e-30	4.74062e-29	0.196473	4.60292e-14	6.46407e-13	0.183315	9.993e-11	1.85212e-09	Postnatal	0.39574	0.344598	0.296298
chr5_126625755	PHAX	+	AG	Known	Alu-SINE	UTR3	0.205912	2.85127e-30	4.81309e-29	0.174746	3.47156e-15	5.88991e-14	0.156934	5.42102e-11	1.06165e-09	Postnatal	0.426599	0.319559	0.223543
chrX_74214279	FTX	-	AG	Known	SINE/AluSz	ncRNA_intronic	0.225786	2.89003e-30	4.8703e-29	0.199209	5.862e-16	1.13253e-14	0.132445	1.01012e-08	1.12165e-07	Postnatal	0.640519	0.158128	0.0552285
chrX_138615807	FGF13	-	AG	Known	ERVL-MaLR-LTR	UTR3	0.291182	2.91212e-30	4.89402e-29	0.262096	2.22552e-16	4.73786e-15	0.252043	5.97944e-13	1.8059e-11	Postnatal	0.413657	0.214992	0.247145
chr1_97989512	MIR137HG	-	AG	Known	Alu-SINE	ncRNA_exonic	0.334607	2.91386e-30	4.89402e-29	0.26116	1.06496e-13	1.40136e-12	0.219785	3.00568e-09	3.92421e-08	Postnatal	0.439002	0.372089	0.181723
chr15_24983293	PWARSN	+	AG	Known	Alu-SINE	ncRNA_exonic	0.122026	3.17477e-30	5.32332e-29	0.108315	4.42582e-16	8.7703e-15	0.0904333	1.23396e-10	2.21737e-09	Postnatal	0.508441	0.229758	0.151905
chr16_70248733	EXOSC6	-	AG	Known	SINE/AluJb	UTR3	0.164927	3.28224e-30	5.49433e-29	0.151062	9.60294e-17	2.2034e-15	0.121171	6.48163e-11	1.24029e-09	Postnatal	0.491604	0.340806	0.204308
chr1_32683034	RBBP4	+	AG	Known	SINE/AluSc	UTR3	0.139496	3.4584e-30	5.77956e-29	0.117521	5.21619e-15	8.60243e-14	0.109269	2.49159e-11	5.30428e-10	Postnatal	0.411295	0.302219	0.32326
chr4_48857787	OCIAD1-AS1	+	AG	Known	Alu-SINE	ncRNA_intronic	0.389818	3.91853e-30	6.53762e-29	0.306255	9.83668e-14	1.2995e-12	0.222127	1.08781e-07	9.26718e-07	Postnatal	0.531382	0.290374	0.149783
chr2_50910978	NRXN1	-	AG	Known	-	intronic	0.196177	3.99105e-30	6.64754e-29	0.144467	9.63595e-13	1.06059e-11	0.104403	3.61996e-07	2.67877e-06	Postnatal	0.555724	0.211806	0.0877957
chr16_7240201	RBFOX1	+	AG	Known	Alu-SINE	intronic	0.272352	4.28669e-30	7.12812e-29	0.265233	3.8223e-18	1.07356e-16	0.207011	1.25878e-11	2.86208e-10	Postnatal	0.587332	0.131328	0.168053
chr2_95825438	LINC00342	-	AG	Known	L1-LINE	ncRNA_exonic	0.218599	4.48909e-30	7.45234e-29	0.213707	3.1043e-18	8.91885e-17	0.168048	1.27219e-11	2.88603e-10	Postnatal	0.574074	0.148589	0.114855
chr19_16642728	AC008764.4	-	AG	Known	SINE/AluJo	intronic	0.396439	4.60246e-30	7.61532e-29	0.302908	2.97693e-13	3.60883e-12	0.265606	3.05411e-09	3.97192e-08	Postnatal	0.420273	0.344368	0.182521
chr3_76167058	ZNF717(dist=381509),ROBO2(dist=873041)	+	AG	Known	Alu-SINE	intergenic	0.107979	4.59506e-30	7.61532e-29	0.0964926	3.92956e-16	7.91199e-15	0.0816702	5.27858e-11	1.03781e-09	Postnatal	0.459116	0.343955	0.257405
chr11_32603976	EIF3M	+	AG	Known	SINE/AluJb	UTR3	0.237613	4.68067e-30	7.73197e-29	0.168712	3.405e-12	3.38374e-11	0.133017	1.73696e-07	1.40569e-06	Postnatal	0.452323	0.357307	0.274469
chr7_99575277	ZNF655(NM_001083956:c.*1693A>G,NM_138494:c.*1693A>G,NM_001009960:c.*1693A>G,NM_001085368:c.*1693A>G,NM_001363332:c.*1693A>G,NM_001363333:c.*1693A>G,NM_001363334:c.*1693A>G)	+	AG	Known	Alu-SINE	UTR3	0.293364	4.9134e-30	8.10306e-29	0.237859	3.27243e-14	4.74171e-13	0.199437	2.4322e-09	3.25603e-08	Postnatal	0.475709	0.264624	0.169132
chr13_110899961	ANKRD10	-	AG	Known	Alu-SINE	intronic	0.289355	4.97547e-30	8.19197e-29	0.167823	6.86463e-10	4.63201e-09	0.120778	2.20502e-05	0.000103365	Postnatal	0.496168	0.291777	0.130139
chr22_25724900	GRK3(NM_005160:c.*2450A>G,NM_001362778:c.*2450A>G)	+	AG	Known	Alu-SINE	UTR3	0.300442	4.99098e-30	8.20403e-29	0.233391	1.70345e-13	2.15663e-12	0.216922	2.05353e-10	3.43753e-09	Postnatal	0.377909	0.385654	0.297851
chrX_123913445	XIAP	+	AG	Known	Alu-SINE	UTR3	0.204696	5.14986e-30	8.45134e-29	0.185966	1.96397e-16	4.22591e-15	0.166881	3.11511e-12	7.82838e-11	Postnatal	0.411603	0.367378	0.222794
chr17_44799862	GJC1	-	AG	Known	SINE/AluJo	UTR3	0.224765	6.07531e-30	9.95377e-29	0.198913	7.96597e-16	1.50423e-14	0.169622	1.00257e-10	1.85381e-09	Postnatal	0.46759	0.285238	0.224418
chr12_77645957	AC073591.1;AC138331.1	+	AG	Known	-/-	intergenic	0.294922	6.10329e-30	9.98331e-29	0.278605	2.78878e-17	6.93873e-16	0.212503	1.37959e-10	2.43971e-09	Postnatal	0.578367	0.166901	0.100194
chr1_52824268	ZYG11B	+	AG	Known	SINE/AluJr	UTR3	0.119109	6.21246e-30	1.01453e-28	0.118988	9.66266e-19	2.98182e-17	0.0992162	7.96767e-13	2.31571e-11	Postnatal	0.490999	0.319194	0.211537
chr12_123927323	DNAH10OS	-	AG	Known	SINE/AluJo	ncRNA_exonic	0.312041	6.67481e-30	1.08827e-28	0.252062	4.51786e-14	6.36245e-13	0.184017	5.97407e-08	5.42591e-07	Postnatal	0.534585	0.266856	0.188968
chr8_13024169	TRMT9B	+	AG	Known	SINE/AluY	UTR3	0.388882	6.70515e-30	1.09144e-28	0.261914	1.96584e-11	1.71553e-10	0.207638	5.46509e-07	3.88091e-06	Postnatal	0.456795	0.338184	0.251514
chr2_207755025	CCNYL1(NM_001330218:c.*1327A>G,NM_001142300:c.*1327A>G,NM_152523:c.*1327A>G)	+	AG	Known	Alu-SINE	UTR3	0.332701	6.92669e-30	1.12567e-28	0.249878	6.75345e-13	7.66027e-12	0.205373	2.93336e-08	2.89212e-07	Postnatal	0.46267	0.311108	0.253575
chr22_43950880	PNPLA3;SAMM50	+	AG	Known	Alu-SINE	intergenic	0.381815	7.10002e-30	1.15197e-28	0.322189	7.71924e-15	1.24439e-13	0.267138	1.82803e-10	3.10672e-09	Postnatal	0.425703	0.417507	0.305791
chr17_50964403	SPAG9	-	AG	Known	SINE/AluSx	UTR3	0.289011	7.57992e-30	1.22785e-28	0.24185	1.14132e-14	1.78812e-13	0.196953	2.14817e-09	2.91076e-08	Postnatal	0.480188	0.31305	0.249968
chr4_41262806	UCHL1	+	AG	Known	SINE/AluSz	intronic	0.341799	7.69795e-30	1.24496e-28	0.315295	1.16927e-16	2.59961e-15	0.272885	6.71466e-12	1.59545e-10	Postnatal	0.437382	0.356034	0.265435
chr1_243159857	CEP170	-	AG	Known	Alu-SINE	intronic	0.348092	8.34536e-30	1.34749e-28	0.234829	2.09417e-11	1.82277e-10	0.172042	2.39363e-06	1.43546e-05	Postnatal	0.498423	0.310835	0.237704
chr15_25028165	SNHG14	+	AG	Known	SINE/AluSq2	ncRNA_exonic	0.0932634	8.40242e-30	1.35452e-28	0.101974	1.87178e-21	8.81141e-20	0.0847716	1.33745e-14	5.68248e-13	Postnatal	0.551252	0.181442	0.0864806
chr11_123072376	AP000926.2	-	AG	Known	SINE/AluSx3	ncRNA_intronic	0.233406	8.43725e-30	1.35795e-28	0.187738	6.05589e-14	8.26155e-13	0.17425	1.69467e-10	2.89973e-09	Postnatal	0.397379	0.33198	0.170046
chr6_109464743	ZBTB24	-	AG	Known	Alu-SINE	UTR3	0.312122	9.03674e-30	1.45211e-28	0.289824	9.13076e-17	2.10469e-15	0.275899	3.25452e-13	1.0493e-11	Postnatal	0.380136	0.328369	0.244629
chr3_76054617	ZNF717(dist=269068),ROBO2(dist=985482)	+	AG	Known	L1-LINE	intergenic	0.320397	9.2873e-30	1.48998e-28	0.244146	4.78029e-13	5.56701e-12	0.204856	1.14972e-08	1.25717e-07	Postnatal	0.487673	0.20959	0.229503
chr1_72168817	NEGR1	-	AG	Known	Alu-SINE	intronic	0.32685	1.02855e-29	1.64749e-28	0.284381	2.45218e-15	4.20307e-14	0.261506	2.33114e-11	4.98388e-10	Postnatal	0.425108	0.271514	0.103761
chr12_98548843	TMPO	+	AG	Known	SINE/AluSc	UTR3	0.264288	1.07181e-29	1.71404e-28	0.233986	1.10897e-15	2.03285e-14	0.223693	2.57058e-12	6.62601e-11	Postnatal	0.385462	0.299934	0.276653
chr1_9928089	LZIC(NM_001316974:c.*2310A>G,NM_001316976:c.*2267A>G,NM_032368:c.*2310A>G,NM_001316973:c.*2310A>G)	-	AG	Known	Alu-SINE	UTR3	0.221766	1.07852e-29	1.72203e-28	0.17521	1.37883e-13	1.77251e-12	0.149432	3.53919e-09	4.49777e-08	Postnatal	0.441016	0.332965	0.24641
chr16_48354483	LONP2(NM_001300948:c.*2681A>G,NM_031490:c.*2681A>G)	+	AG	Known	Alu-SINE	UTR3	0.213692	1.09639e-29	1.74778e-28	0.207251	9.07688e-18	2.40777e-16	0.185212	8.97351e-13	2.55617e-11	Postnatal	0.471244	0.199245	0.103144
chr8_28567419	FZD3	+	AG	Known	Alu-SINE	UTR3	0.137541	1.2063e-29	1.91993e-28	0.126002	2.12712e-16	4.5574e-15	0.121936	2.76867e-13	8.98428e-12	Postnatal	0.37447	0.33291	0.183985
chr5_131953369	ACSL6(NM_001205248:c.*865A>G,NM_001009185:c.*865A>G,NM_001205247:c.*865A>G,NM_001205251:c.*865A>G,NM_001205250:c.*865A>G,NM_015256:c.*865A>G)	-	AG	Known	Alu-SINE	UTR3	0.244846	1.22999e-29	1.95453e-28	0.263239	1.04819e-20	4.34305e-19	0.239636	2.31849e-15	1.12852e-13	Postnatal	0.444712	0.232016	0.228613
chr15_45483010	AC025580.2	-	AG	Known	SINE/AluJr	ncRNA_intronic	0.316844	1.32421e-29	2.10093e-28	0.235575	1.3434e-12	1.42845e-11	0.18556	1.20317e-07	1.01294e-06	Postnatal	0.492987	0.275154	0.177781
chr1_19259964	MRTO4	+	AG	Known	SINE/AluSz	UTR3	0.323976	1.36746e-29	2.16612e-28	0.269225	2.15415e-14	3.25295e-13	0.216016	5.35252e-09	6.44294e-08	Postnatal	0.498338	0.263043	0.157125
chr2_206122529	NDUFS1	-	AG	Known	Alu-SINE	UTR3	0.151007	1.38779e-29	2.19485e-28	0.131967	2.32018e-15	3.98364e-14	0.116132	7.0612e-11	1.34096e-09	Postnatal	0.43418	0.328137	0.191758
chr5_81415656	SSBP2	-	AG	Known	Alu-SINE	UTR3	0.163301	1.44055e-29	2.27471e-28	0.162552	2.24449e-18	6.52332e-17	0.140547	8.5619e-13	2.45286e-11	Postnatal	0.477485	0.26791	0.138365
chr16_67681987	GFOD2	-	AG	Known	SINE/AluJr	UTR3	0.301798	1.46504e-29	2.30974e-28	0.242017	9.33516e-14	1.23651e-12	0.192183	9.57583e-09	1.06923e-07	Postnatal	0.461523	0.372202	0.2551
chr3_15072340	RBSN	-	AG	Known	Alu-SINE	UTR3	0.297042	1.64193e-29	2.58456e-28	0.254953	5.96997e-15	9.70192e-14	0.187492	1.37971e-08	1.47174e-07	Postnatal	0.542539	0.27013	0.209674
chr2_162756541	KCNH7	-	AG	Known	Alu-SINE	intronic	0.391553	1.66524e-29	2.61714e-28	0.357028	3.45272e-16	7.03668e-15	0.27576	4.80476e-10	7.44627e-09	Postnatal	0.573445	0.150576	0.0969887
chr13_34954839	NBEA	+	AG	Known	TcMar-Tigger-DNA	intronic	0.399605	1.70278e-29	2.67196e-28	0.301027	9.8884e-13	1.08599e-11	0.228519	1.54837e-07	1.26946e-06	Postnatal	0.481619	0.357565	0.283014
chr1_35602151	PSMB2	-	AG	Known	SINE/AluJb	UTR3	0.142444	1.74255e-29	2.73009e-28	0.103923	2.79997e-12	2.82732e-11	0.110291	1.52275e-11	3.38403e-10	Postnatal	0.29457	0.397119	0.295784
chr1_35602694	PSMB2	-	AG	Known	SINE/AluSc	UTR3	0.227696	1.80366e-29	2.82142e-28	0.186382	4.63659e-14	6.49317e-13	0.172258	1.86166e-10	3.15851e-09	Postnatal	0.421297	0.270444	0.16234
chr22_29440614	RFPL1S	-	AG	Known	Alu-SINE	ncRNA_exonic	0.223742	1.83126e-29	2.86013e-28	0.182674	5.18186e-14	7.18652e-13	0.137542	2.71748e-08	2.69518e-07	Postnatal	0.500685	0.339228	0.21941
chr2_37103895	EIF2AK2	-	AG	Known	SINE/AluSx1	UTR3	0.136669	1.84001e-29	2.86932e-28	0.141247	2.29374e-19	7.90356e-18	0.127518	2.15725e-14	8.68337e-13	Postnatal	0.436886	0.299691	0.198853
chr19_37001972	ZNF568;AC010632.1	+	AG	Known	SINE/AluSz6	intergenic	0.353215	1.84447e-29	2.87181e-28	0.283211	1.06974e-13	1.4058e-12	0.267123	1.46901e-10	2.57064e-09	Postnatal	0.431434	0.202476	0.184177
chrX_74217040	FTX	-	AG	Known	SINE/AluSx	ncRNA_intronic	0.252101	1.87481e-29	2.91453e-28	0.222245	1.90077e-15	3.332e-14	0.188746	2.14321e-10	3.56977e-09	Postnatal	0.492575	0.204471	0.108022
chr1_52823198	ZYG11B(NM_024646:c.*1569A>G)	+	AG	Known	Alu-SINE	UTR3	0.214733	1.92027e-29	2.98058e-28	0.17933	2.10724e-14	3.18693e-13	0.125012	7.36149e-08	6.5264e-07	Postnatal	0.556388	0.289898	0.264514
chr10_28525735	WAC-AS1	-	AG	Known	SINE/AluSx1	ncRNA_intronic	0.16129	1.93318e-29	2.99598e-28	0.126694	2.32579e-13	2.85793e-12	0.106749	8.12854e-09	9.30421e-08	Postnatal	0.460729	0.28322	0.214886
chr1_243159015	CEP170	-	AG	Known	SINE/AluSc	intronic	0.346587	1.95691e-29	3.02807e-28	0.246851	6.55325e-12	6.22072e-11	0.180835	1.20186e-06	7.75983e-06	Postnatal	0.508551	0.303477	0.231995
chr13_21374954	ZDHHC20	-	AG	Known	SINE/AluSz	UTR3	0.145259	2.05771e-29	3.17915e-28	0.120373	2.95824e-14	4.34931e-13	0.0973184	3.76945e-09	4.74827e-08	Postnatal	0.472361	0.345762	0.259526
chr10_81900183	NRG3	+	AG	Known	SINE/AluSq2	intronic	0.356106	2.22032e-29	3.42509e-28	0.323325	5.10717e-16	1.00411e-14	0.241867	1.94844e-09	2.67997e-08	Postnatal	0.556013	0.229938	0.154044
chr1_11722037	DRAXIN	+	AG	Known	SINE/AluSx1	UTR3	0.216184	2.39043e-29	3.6798e-28	0.212603	6.74127e-18	1.83681e-16	0.167935	2.74178e-11	5.73942e-10	Postnatal	0.545017	0.209203	0.116536
chr2_216208953	XRCC5(dist=2660),LINC01963(dist=7936)	+	AG	Known	Alu-SINE	intergenic	0.258172	2.39277e-29	3.6798e-28	0.153704	8.1631e-10	5.43863e-09	0.144453	1.82847e-07	1.46672e-06	Postnatal	0.382658	0.322468	0.183574
chr2_206122225	NDUFS1(NM_001199982:c.*1960A>G,NM_001199983:c.*1960A>G,NM_005006:c.*1960A>G,NM_001199981:c.*1960A>G)	-	AG	Known	Alu-SINE	UTR3	0.1175	2.70175e-29	4.14861e-28	0.097875	2.73302e-14	4.07192e-13	0.0820301	1.59123e-09	2.23464e-08	Postnatal	0.458177	0.335049	0.185976
chr2_206122202	NDUFS1(NM_001199982:c.*1983A>G,NM_001199983:c.*1983A>G,NM_005006:c.*1983A>G,NM_001199981:c.*1983A>G)	-	AG	Known	Alu-SINE	UTR3	0.19957	2.9324e-29	4.49589e-28	0.187671	9.7349e-17	2.22451e-15	0.169847	1.7407e-12	4.65439e-11	Postnatal	0.416879	0.337782	0.320604
chrX_46604561	SLC9A7(NM_032591:c.*2391A>G,NM_001257291:c.*2391A>G)	-	AG	Known	Alu-SINE	UTR3	0.237734	3.06151e-29	4.68668e-28	0.193183	8.36557e-14	1.11545e-12	0.165294	2.70696e-09	3.57068e-08	Postnatal	0.467594	0.249164	0.148509
chr2_216502196	RPL37A(NM_000998:c.*792A>G)	+	AG	Known	Alu-SINE	UTR3	0.163644	3.14594e-29	4.8086e-28	0.125922	6.39936e-13	7.29993e-12	0.122155	2.48032e-10	4.07708e-09	Postnatal	0.372751	0.319131	0.256375
chr12_98604904	SLC25A3	+	AG	Known	SINE/AluJo	UTR3	0.128733	3.16102e-29	4.82428e-28	0.0980643	8.97424e-13	9.93209e-12	0.0760864	8.60325e-08	7.50622e-07	Postnatal	0.478985	0.360127	0.198177
chr12_123926019	DNAH10OS	-	AG	Known	SINE/AluJr	ncRNA_exonic	0.316739	3.22223e-29	4.91023e-28	0.29919	8.24229e-17	1.92199e-15	0.270387	3.28941e-12	8.22517e-11	Postnatal	0.450141	0.214197	0.147314
chr15_90273921	AC091167.6	+	AG	Known	SINE/AluSz	intronic	0.214019	3.5886e-29	5.46022e-28	0.192775	1.00404e-15	1.85635e-14	0.171026	3.13726e-11	6.48604e-10	Postnatal	0.434462	0.306783	0.224923
chr13_21374356	ZDHHC20	-	AG	Known	SINE/AluSx	UTR3	0.221498	3.66102e-29	5.56198e-28	0.142234	1.62331e-10	1.22938e-09	0.137487	2.34483e-08	2.37038e-07	Postnatal	0.361017	0.35328	0.316266
chr10_115114654	ATRNL1	+	AG	Known	L1-LINE	intronic	0.313341	3.80643e-29	5.77414e-28	0.213545	3.37056e-11	2.8258e-10	0.226899	1.01e-10	1.85821e-09	Postnatal	0.2623	0.444184	0.248507
chr1_52824016	ZYG11B	+	AG	Known	SINE/AluSz	UTR3	0.103469	4.03308e-29	6.10872e-28	0.0795931	7.07666e-13	7.99974e-12	0.0673799	1.3463e-08	1.44379e-07	Postnatal	0.448772	0.333041	0.25856
chr15_90274353	AC091167.6	+	AG	Known	SINE/AluSx	intronic	0.339771	4.06071e-29	6.14128e-28	0.333862	1.02726e-17	2.71061e-16	0.273857	1.30788e-11	2.95363e-10	Postnatal	0.502135	0.272401	0.195671
chrX_123913323	XIAP	+	AG	Known	Alu-SINE	UTR3	0.152339	4.3515e-29	6.57116e-28	0.124377	8.28052e-14	1.10558e-12	0.117062	1.33348e-10	2.37493e-09	Postnatal	0.39321	0.324308	0.274037
chr1_70132745	LRRC7(NM_001366839:c.*10858A>G,NM_001366838:c.*10858A>G,NM_001330635:c.*10858A>G,NM_001370785:c.*10858A>G,NM_001366841:c.*11012A>G,NM_001350216:c.*11012A>G)	+	AG	Known	Alu-SINE	UTR3	0.259589	4.48038e-29	6.75561e-28	0.24059	2.77078e-16	5.7752e-15	0.195364	1.94039e-10	3.26448e-09	Postnatal	0.505509	0.253142	0.150673
chr12_98549318	TMPO	+	AG	Known	SINE/AluSz	UTR3	0.275923	4.71923e-29	7.10506e-28	0.144015	1.61966e-08	8.38429e-08	0.12091	1.38397e-05	6.82256e-05	Postnatal	0.421438	0.314683	0.21704
chr5_34906553	RAD1	-	AG	Known	Alu-SINE	UTR3	0.308135	4.79241e-29	7.20443e-28	0.246333	2.03061e-13	2.52617e-12	0.233829	1.02396e-10	1.87359e-09	Postnatal	0.368381	0.38162	0.322346
chr19_36631023	ZNF382(NM_032825:c.*3473A>G,NM_001256838:c.*3473A>G)	+	AG	Known	Alu-SINE	UTR3	0.294222	4.89183e-29	7.34288e-28	0.210271	9.42672e-12	8.67172e-11	0.180015	5.58986e-08	5.11868e-07	Postnatal	0.420757	0.35594	0.255799
chr9_10579152	PTPRD	-	AG	Known	L1-LINE	intronic	0.326017	4.92053e-29	7.3749e-28	0.293564	1.25158e-15	2.28589e-14	0.214531	4.73291e-09	5.77334e-08	Postnatal	0.582847	0.185697	0.157247
chr12_98549027	TMPO	+	AG	Known	SINE/AluSc	UTR3	0.111001	4.93511e-29	7.38572e-28	0.0872274	3.70001e-13	4.40618e-12	0.0903744	8.16141e-12	1.9165e-10	Postnatal	0.321425	0.359718	0.313749
chr2_151477554	RIF1	+	AG	Known	SINE/AluY	UTR3	0.333972	5.12249e-29	7.65473e-28	0.256838	8.68538e-13	9.66574e-12	0.223151	2.5332e-09	3.36428e-08	Postnatal	0.392237	0.428354	0.293212
chr19_19895184	AC011477.2	+	AG	Known	SINE/AluSz	ncRNA_intronic	0.21875	5.25889e-29	7.84686e-28	0.197	1.282e-15	2.32873e-14	0.166997	1.68908e-10	2.89512e-09	Postnatal	0.469947	0.282599	0.197091
chr2_241572723	BOK	+	AG	Known	.-.	UTR3	0.254484	5.27501e-29	7.85922e-28	0.178284	1.78096e-11	1.56235e-10	0.154223	7.42891e-08	6.58036e-07	Postnatal	0.419511	0.34004	0.260735
chr7_128659357	LINC01000	+	AG	Known	Alu-SINE	ncRNA_exonic	0.373791	5.35992e-29	7.97387e-28	0.326408	5.56745e-15	9.1516e-14	0.287243	1.66029e-10	2.85552e-09	Postnatal	0.461644	0.208383	0.184183
chr1_97962033	LINC01930(dist=20293),MIR137HG(dist=25967)	-	AG	Known	Alu-SINE	intergenic	0.29923	5.40589e-29	8.03035e-28	0.270926	1.01312e-15	1.86738e-14	0.224421	2.95816e-10	4.80737e-09	Postnatal	0.502096	0.223922	0.153008
chr16_7155289	RBFOX1	+	AG	Known	-	intronic	0.338762	5.43718e-29	8.06488e-28	0.291651	1.05695e-14	1.67426e-13	0.249911	6.22694e-10	9.38911e-09	Postnatal	0.468415	0.243534	0.234579
chr4_91328450	CCSER1	+	AG	Known	ERVL-MaLR-LTR	intronic	0.374017	5.47149e-29	8.10379e-28	0.311246	4.50097e-14	6.34757e-13	0.238614	2.18255e-08	2.22629e-07	Postnatal	0.536278	0.218572	0.135055
chr1_52824201	ZYG11B	+	AG	Known	SINE/AluJr	UTR3	0.1348	5.56342e-29	8.22642e-28	0.0938752	2.11827e-11	1.84119e-10	0.0876792	6.21369e-09	7.32996e-08	Postnatal	0.356025	0.408388	0.340705
chr5_87382025	CCNH,RASA1	-	AG	Known	Alu-SINE	intronic	0.237254	5.5707e-29	8.22642e-28	0.156932	9.20865e-11	7.24765e-10	0.129316	6.54482e-07	4.5668e-06	Postnatal	0.463769	0.24383	0.204238
chr17_44800343	GJC1	-	AG	Known	SINE/AluSq2	UTR3	0.201548	5.59942e-29	8.25668e-28	0.181286	1.40923e-15	2.54142e-14	0.162163	3.60677e-11	7.32088e-10	Postnatal	0.437335	0.281888	0.194017
chr16_6106748	RBFOX1	+	AG	Known	SINE/AluY	intronic	0.35527	6.42821e-29	9.46486e-28	0.310752	5.74709e-15	9.40067e-14	0.302157	5.79471e-12	1.40009e-10	Postnatal	0.393738	0.255634	0.229325
chr1_220640578	MARK1	+	AG	Known	ERVL-MaLR-LTR	intronic	0.425561	6.81681e-29	1.00223e-27	0.355155	4.54111e-14	6.38622e-13	0.282926	9.6926e-09	1.07898e-07	Postnatal	0.511408	0.219727	0.220413
chr10_11085592	CELF2-AS2	+	AG	Known	MIR-SINE	ncRNA_intronic	0.151245	6.89364e-29	1.01204e-27	0.143444	1.04853e-16	2.35731e-15	0.115374	8.78004e-11	1.63943e-09	Postnatal	0.547889	0.162532	0.140035
chr2_200977694	FAM126B(NM_001321621:c.*3576A>G,NM_001321619:c.*3576A>G,NM_001321622:c.*3576A>G,NM_001321626:c.*3576A>G,NM_001321618:c.*3576A>G,NM_001321623:c.*3576A>G,NM_001321624:c.*3576A>G,NM_001321627:c.*3576A>G,NM_001321629:c.*3576A>G,NM_001321628:c.*3576A>G,NM_001321625:c.*3576A>G,NM_173822:c.*3576A>G)	-	AG	Known	Alu-SINE	UTR3	0.213303	6.95123e-29	1.01901e-27	0.178841	3.73942e-14	5.3532e-13	0.143049	7.68022e-09	8.86187e-08	Postnatal	0.484061	0.302727	0.172513
chr16_6681072	RBFOX1	+	AG	Known	SINE/AluSz	intronic	0.304752	7.22229e-29	1.0572e-27	0.241905	3.32202e-13	3.97968e-12	0.190258	4.96347e-08	4.59121e-07	Postnatal	0.499703	0.255964	0.157768
chr2_199335514	SATB2	-	AG	Novel	-	intronic	0.292456	7.3153e-29	1.06925e-27	0.22868	5.8045e-13	6.6667e-12	0.171122	1.88909e-07	1.50932e-06	Postnatal	0.515808	0.276667	0.235288
chr2_216208098	XRCC5;LINC01963	+	AG	Known	Alu-SINE	intergenic	0.241596	8.0842e-29	1.17992e-27	0.148086	7.43094e-10	4.97729e-09	0.132487	4.40298e-07	3.19224e-06	Postnatal	0.367236	0.391958	0.194863
chr3_196352434	UBXN7(NM_015562:c.*4251A>G)	-	AG	Known	Alu-SINE	UTR3	0.209429	8.61766e-29	1.25595e-27	0.129762	5.91043e-10	4.0343e-09	0.132933	6.13803e-09	7.25779e-08	Postnatal	0.304273	0.43603	0.362694
chr1_11723007	DRAXIN	+	AG	Known	SINE/AluSx	UTR3	0.274625	8.93003e-29	1.29958e-27	0.217876	3.79741e-13	4.50612e-12	0.217276	6.41058e-11	1.22919e-09	Postnatal	0.359068	0.303912	0.225106
chr12_67316915	CAND1(NM_018448:c.*4085A>G,NM_001329674:c.*4085A>G,NM_001329675:c.*4085A>G,NM_001329676:c.*4085A>G)	+	AG	Known	Alu-SINE	UTR3	0.185181	9.01356e-29	1.30984e-27	0.169565	7.83557e-16	1.49084e-14	0.139306	2.84238e-10	4.64179e-09	Postnatal	0.491744	0.280326	0.166715
chr3_35746877	ARPP21	+	AG	Known	-	intronic	0.291177	9.80219e-29	1.42238e-27	0.30315	4.90445e-19	1.58125e-17	0.237984	4.52071e-12	1.11101e-10	Postnatal	0.567636	0.172132	0.152956
chr5_131202409	LYRM7	+	AG	Known	Alu-SINE	UTR3	0.244427	1.12933e-28	1.63639e-27	0.169997	3.22972e-11	2.72366e-10	0.157324	5.50583e-09	6.6037e-08	Postnatal	0.345826	0.466781	0.354561
chr1_19259059	MRTO4	+	AG	Known	SINE/AluSc8	UTR3	0.245059	1.15379e-28	1.66942e-27	0.216534	5.08897e-15	8.42031e-14	0.195931	3.10234e-11	6.44041e-10	Postnatal	0.387494	0.346145	0.295505
chr22_24572640	SNRPD3	+	AG	Known	SINE/AluSx4	UTR3	0.181292	1.18278e-28	1.70889e-27	0.172772	1.1594e-16	2.58341e-15	0.167095	1.23422e-13	4.20938e-12	Postnatal	0.357709	0.348918	0.165218
chr3_15072799	RBSN	-	AG	Known	Alu-SINE	UTR3	0.149352	1.21632e-28	1.75483e-27	0.113651	1.93239e-12	2.00374e-11	0.0991049	1.43921e-08	1.53358e-07	Postnatal	0.432107	0.296266	0.327404
chr16_6807108	RBFOX1	+	AG	Known	Alu-SINE	intronic	0.274999	1.24377e-28	1.79185e-27	0.251294	1.07425e-15	1.9728e-14	0.196613	1.07932e-09	1.56619e-08	Postnatal	0.546736	0.186516	0.174481
chr10_81914475	NRG3	+	AG	Known	Alu-SINE	intronic	0.353686	1.27949e-28	1.84066e-27	0.264809	3.52155e-12	3.49609e-11	0.237893	1.04856e-08	1.15792e-07	Postnatal	0.415761	0.303059	0.208554
chrX_138623130	FGF13	-	AG	Known	.-.	UTR3	0.369459	1.32385e-28	1.90176e-27	0.352846	1.1347e-16	2.53399e-15	0.299584	3.14542e-11	6.48953e-10	Postnatal	0.484782	0.237349	0.174017
chr8_13022736	TRMT9B(NM_020844:c.*692A>G,NM_001099677:c.*692A>G)	+	AG	Known	Alu-SINE	UTR3	0.264606	1.33446e-28	1.91425e-27	0.262414	1.32238e-17	3.41741e-16	0.236715	3.62296e-13	1.16062e-11	Postnatal	0.419112	0.330875	0.271549
chr11_66787168	C11orf80	+	AG	Known	SINE/AluSq2	intronic	0.337116	1.39652e-28	2.00042e-27	0.269637	3.59328e-13	4.29438e-12	0.225306	1.37554e-08	1.46886e-07	Postnatal	0.458109	0.258784	0.26228
chr13_19672935	MPHOSPH8(NM_017520:c.*1060A>G)	+	AG	Known	Alu-SINE	UTR3	0.148693	1.42625e-28	2.04008e-27	0.126551	2.95682e-14	4.34931e-13	0.117754	1.00391e-10	1.85381e-09	Postnatal	0.412408	0.227597	0.218907
chr16_6342781	RBFOX1	+	AG	Known	-	intronic	0.377765	1.50844e-28	2.15457e-27	0.265365	2.80894e-11	2.38487e-10	0.242818	2.28325e-08	2.31908e-07	Postnatal	0.376749	0.370056	0.200883
chr16_70249757	EXOSC6(NM_058219:c.*1325A>G)	-	AG	Known	Alu-SINE	UTR3	0.104986	1.64987e-28	2.35324e-27	0.102682	3.19591e-17	7.89295e-16	0.0778873	1.93653e-10	3.26345e-09	Postnatal	0.562832	0.249345	0.122624
chr15_25294970	SNHG14	+	AG	Known	L1-LINE	ncRNA_intronic	0.26427	1.69501e-28	2.41418e-27	0.249842	2.2826e-16	4.84908e-15	0.188612	7.9802e-10	1.181e-08	Postnatal	0.537545	0.282615	0.148934
chr15_25341187	SNHG14	+	AG	Known	SINE/AluY	ncRNA_intronic	0.309166	1.72903e-28	2.45914e-27	0.209418	8.45623e-11	6.70812e-10	0.165208	9.48665e-07	6.28287e-06	Postnatal	0.504763	0.19134	0.154829
chr17_44802744	GJC1	-	AG	Known	SINE/AluJb	UTR3	0.281896	1.75482e-28	2.4923e-27	0.230006	1.89833e-13	2.3823e-12	0.220933	1.21531e-10	2.19566e-09	Postnatal	0.374062	0.326415	0.26577
chr10_15106853	NMT2	-	AG	Known	SINE/AluJr	UTR3	0.300239	1.77601e-28	2.51882e-27	0.228247	2.50201e-12	2.55216e-11	0.2101	3.35131e-09	4.29763e-08	Postnatal	0.38705	0.349441	0.227833
chr2_200977756	FAM126B(NM_001321621:c.*3514A>G,NM_001321619:c.*3514A>G,NM_001321622:c.*3514A>G,NM_001321626:c.*3514A>G,NM_001321618:c.*3514A>G,NM_001321623:c.*3514A>G,NM_001321624:c.*3514A>G,NM_001321627:c.*3514A>G,NM_001321629:c.*3514A>G,NM_001321628:c.*3514A>G,NM_001321625:c.*3514A>G,NM_173822:c.*3514A>G)	-	AG	Known	Alu-SINE	UTR3	0.24307	1.85899e-28	2.63278e-27	0.163559	1.04612e-10	8.16934e-10	0.149107	4.30334e-08	4.05923e-07	Postnatal	0.361977	0.429136	0.316351
chr19_37737556	ZNF573	-	AG	Known	SINE/AluJo	downstream	0.33632	1.89954e-28	2.68641e-27	0.212268	5.5511e-10	3.81762e-09	0.175009	2.13913e-06	1.30231e-05	Postnatal	0.423659	0.336799	0.296413
chr6_57057129	KIAA1586;ZNF451	+	AG	Known	Alu-SINE	intergenic	0.292863	1.93761e-28	2.73255e-27	0.17717	1.52104e-09	9.57404e-09	0.143953	5.42552e-06	2.98419e-05	Postnatal	0.428155	0.349694	0.200182
chr3_76328819	ZNF717(dist=543270),ROBO2(dist=711280)	+	AG	Novel	Alu-SINE	intergenic	0.38446	1.93732e-28	2.73255e-27	0.313345	2.10319e-13	2.60676e-12	0.261747	6.39793e-09	7.51195e-08	Postnatal	0.500091	0.173963	0.153181
chr8_74420035	GDAP1	+	AG	Known	L1-LINE	intronic	0.342379	1.98233e-28	2.79168e-27	0.273274	4.70666e-13	5.48764e-12	0.256527	6.62604e-10	9.93114e-09	Postnatal	0.402129	0.265963	0.175999
chr19_56379260	AC006116.12	+	AG	Known	SINE/AluJr	upstream	0.1964	2.04938e-28	2.88206e-27	0.125031	4.60156e-10	3.19749e-09	0.110495	4.96507e-07	3.56369e-06	Postnatal	0.41261	0.303365	0.212928
chr13_34954157	NBEA	+	AG	Known	TcMar-Tigger-DNA	intronic	0.368374	2.20627e-28	3.09836e-27	0.288484	9.99711e-13	1.09433e-11	0.240617	2.17586e-08	2.22626e-07	Postnatal	0.437099	0.346731	0.189254
chr10_11175000	CELF2	+	AG	Known	-	intronic	0.219072	2.22161e-28	3.11554e-27	0.201329	1.15385e-15	2.11125e-14	0.171855	1.34284e-10	2.38735e-09	Postnatal	0.489974	0.204168	0.162141
chr6_123985199	NKAIN2	+	AG	Known	Alu-SINE	intronic	0.261301	2.27453e-28	3.1853e-27	0.229082	1.09088e-14	1.71715e-13	0.214624	3.00408e-11	6.24937e-10	Postnatal	0.380262	0.32181	0.149822
chr2_206117623	AC007383.2	-	AG	Known	SINE/AluSg7	ncRNA_intronic	0.23711	2.31266e-28	3.23417e-27	0.144464	1.39747e-09	8.87985e-09	0.140228	1.15521e-07	9.76665e-07	Postnatal	0.35629	0.356831	0.206799
chr10_73249118	DNAJC9-AS1	-	AG	Known	Alu-SINE	ncRNA_intronic	0.168514	2.36792e-28	3.30685e-27	0.109753	2.75482e-10	2.00163e-09	0.0899514	1.60301e-06	1.00396e-05	Postnatal	0.441091	0.306765	0.318589
chr2_216209112	XRCC5(dist=2819),LINC01963(dist=7777)	+	AG	Known	Alu-SINE	intergenic	0.235787	2.46084e-28	3.43183e-27	0.188989	4.4951e-13	5.25932e-12	0.165951	4.36658e-09	5.4054e-08	Postnatal	0.427718	0.29756	0.233745
chr5_132694168	KIF3A(NM_001300792:c.*2466A>G,NM_001300791:c.*2466A>G,NM_007054:c.*2466A>G)	-	AG	Known	Alu-SINE	UTR3	0.186121	2.55715e-28	3.56118e-27	0.160649	2.29904e-14	3.46133e-13	0.12439	1.16009e-08	1.263e-07	Postnatal	0.527679	0.223096	0.169482
chr14_50992375	TRIM9	-	AG	Known	SINE/AluJr4	intronic	0.311505	2.62637e-28	3.65251e-27	0.240168	1.89894e-12	1.97312e-11	0.205158	2.41072e-08	2.42693e-07	Postnatal	0.435008	0.307781	0.169942
chr20_35713269	RBM39	-	AG	Known	Alu-SINE	intronic	0.36333	2.6613e-28	3.69085e-27	0.329155	2.62685e-15	4.48712e-14	0.265938	1.08443e-09	1.57133e-08	Postnatal	0.498405	0.241058	0.19037
chr17_46502431	ARL17B;LRRC37A2	+	AG	Known	SINE/AluSq2	intergenic	0.341742	2.65948e-28	3.69085e-27	0.271807	6.29174e-13	7.18534e-12	0.2261	1.45989e-08	1.55396e-07	Postnatal	0.434912	0.364856	0.244212
chr3_173850997	NLGN1	+	AG	Known	Alu-SINE	intronic	0.376494	2.68325e-28	3.71615e-27	0.27549	1.08433e-11	9.86623e-11	0.206006	9.20103e-07	6.10985e-06	Postnatal	0.531283	0.200755	0.0937689
chr1_70063460	LRRC7	+	AG	Known	-	intronic	0.352838	2.7462e-28	3.79809e-27	0.264706	4.90561e-12	4.74793e-11	0.243891	6.52874e-09	7.6387e-08	Postnatal	0.400377	0.303219	0.271349
chr10_10480943	CELF2	+	AG	Known	Alu-SINE	intronic	0.306877	2.90808e-28	4.01643e-27	0.28724	5.44794e-16	1.06071e-14	0.238536	1.64596e-10	2.84063e-09	Postnatal	0.512652	0.198072	0.158735
chr1_173891670	ZBTB37(NM_001346115:c.*6031A>G,NM_001369846:c.*6031A>G,NM_001122770:c.*5546A>G,NM_032522:c.*18041A>G)	+	AG	Known	Alu-SINE	UTR3	0.222321	2.94756e-28	4.06536e-27	0.160518	1.70779e-11	1.50474e-10	0.132717	2.27905e-07	1.78114e-06	Postnatal	0.456281	0.281411	0.244539
chr17_8368391	AC135178.4	-	AG	Known	-/-	ncRNA_intronic	0.199332	3.0307e-28	4.17429e-27	0.179527	3.70568e-15	6.26591e-14	0.143533	1.74105e-09	2.42803e-08	Postnatal	0.513958	0.234808	0.146766
chr8_28567413	FZD3	+	AG	Known	Alu-SINE	UTR3	0.244568	3.11856e-28	4.28942e-27	0.198784	3.01945e-13	3.64771e-12	0.169353	3.93554e-09	4.93271e-08	Postnatal	0.421846	0.375108	0.263199
chr7_128659581	LINC01000	+	AG	Known	Alu-SINE	ncRNA_exonic	0.355591	3.15664e-28	4.33583e-27	0.351269	3.00046e-17	7.42855e-16	0.325099	3.65492e-13	1.16713e-11	Postnatal	0.460627	0.143356	0.231607
chr17_50965007	SPAG9	-	AG	Known	SINE/AluJb	UTR3	0.297774	3.33209e-28	4.57057e-27	0.23446	1.02439e-12	1.11769e-11	0.205451	3.6441e-09	4.61302e-08	Postnatal	0.39401	0.395665	0.288828
chr1_93504420	FNBP1L	+	AG	Known	LTR/THE1A	intronic	0.399457	3.36855e-28	4.61427e-27	0.304208	3.31223e-12	3.30136e-11	0.228637	4.02224e-07	2.94817e-06	Postnatal	0.525703	0.200784	0.211542
chrX_74276434	FTX	-	AG	Known	Alu-SINE	ncRNA_intronic	0.305757	3.6563e-28	5.00159e-27	0.203342	1.99863e-10	1.48888e-09	0.218837	6.62601e-10	9.93114e-09	Postnatal	0.288597	0.381917	0.246304
chr5_40829950	RPL37(NM_000997:c.*2554A>G)	-	AG	Known	Alu-SINE	UTR3	0.25189	3.86168e-28	5.27535e-27	0.183461	1.50021e-11	1.33593e-10	0.146885	3.27857e-07	2.4533e-06	Postnatal	0.445823	0.357632	0.252894
chr4_17801196	DCAF16(NM_017741:c.*2295A>G,NM_001345880:c.*2295A>G,NM_001345881:c.*2295A>G,NM_001345884:c.*2295A>G,NM_001345885:c.*2295A>G,NM_001345882:c.*2295A>G)	-	AG	Known	Alu-SINE	UTR3	0.243432	4.32643e-28	5.9022e-27	0.164171	1.48386e-10	1.13404e-09	0.161493	1.36518e-08	1.45934e-07	Postnatal	0.354398	0.327633	0.196482
chr3_76420289	ZNF717(dist=634740),ROBO2(dist=619810)	+	AG	Known	Alu-SINE	intergenic	0.300953	4.34009e-28	5.91279e-27	0.278286	1.29908e-15	2.35123e-14	0.198969	6.48269e-09	7.5969e-08	Postnatal	0.602665	0.153589	0.120166
chr7_11060129	PHF14	+	AG	Known	Alu-SINE	intronic	0.385943	4.42753e-28	6.02372e-27	0.333391	3.11201e-14	4.55535e-13	0.26303	5.74331e-09	6.86391e-08	Postnatal	0.544328	0.138758	0.124405
chr3_174045174	NLGN1	+	AG	Known	ERVL-MaLR-LTR	intronic	0.352543	4.67255e-28	6.34846e-27	0.34512	6.5657e-17	1.55637e-15	0.264856	2.65528e-10	4.34331e-09	Postnatal	0.554107	0.19591	0.14269
chr19_52880159	ZNF320	-	AG	Known	SINE/AluSc8	UTR3	0.338892	4.74036e-28	6.43188e-27	0.24762	1.51404e-11	1.34348e-10	0.227485	1.27954e-08	1.37661e-07	Postnatal	0.371465	0.35878	0.315968
chr1_52824220	ZYG11B	+	AG	Known	SINE/AluJr	UTR3	0.140265	4.83627e-28	6.55315e-27	0.110376	1.24198e-12	1.33191e-11	0.106247	3.99529e-10	6.31873e-09	Postnatal	0.367282	0.346239	0.333364
chr19_21291859	ZNF708	-	AG	Known	SINE/AluSg	UTR3	0.238774	5.06358e-28	6.8519e-27	0.210815	1.2733e-14	1.97638e-13	0.185073	1.86994e-10	3.1669e-09	Postnatal	0.420815	0.349748	0.271086
chr1_226604227	STUM	+	AG	Known	-/-	UTR3	0.28352	5.28584e-28	7.143e-27	0.309926	5.4824e-20	2.0512e-18	0.276126	2.08995e-14	8.44998e-13	Postnatal	0.479581	0.185991	0.121538
chr6_142936304	HIVEP2	-	AG	Known	SINE/AluSx4	intronic	0.385212	5.34975e-28	7.21964e-27	0.257121	2.18306e-10	1.62025e-09	0.210374	1.45737e-06	9.20218e-06	Postnatal	0.443035	0.306356	0.234392
chr6_110897119	AMD1(dist=1407),GTF3C6(dist=61587)	+	AG	Known	Alu-SINE	intergenic	0.276463	5.73399e-28	7.72779e-27	0.21652	1.65631e-12	1.74087e-11	0.191539	9.39476e-09	1.05135e-07	Postnatal	0.429885	0.278994	0.23509
chr17_38849586	RPL23	-	AG	Known	SINE/AluSg	UTR3	0.258112	5.9674e-28	8.03156e-27	0.23892	1.49914e-15	2.69389e-14	0.200713	8.99502e-11	1.67334e-09	Postnatal	0.435718	0.374745	0.268141
chr7_101312378	IFT22	-	AG	Known	Alu-SINE	UTR3	0.326206	6.02873e-28	8.10323e-27	0.243867	8.25993e-12	7.68296e-11	0.234202	2.02535e-09	2.77435e-08	Postnatal	0.344199	0.372746	0.245944
chr17_44799026	GJC1	-	AG	Known	SINE/AluSz6	UTR3	0.248048	6.21429e-28	8.34146e-27	0.196742	1.09548e-12	1.1875e-11	0.150576	1.82648e-07	1.46645e-06	Postnatal	0.497435	0.288864	0.200513
chr2_200977769	FAM126B(NM_001321621:c.*3501A>G,NM_001321619:c.*3501A>G,NM_001321622:c.*3501A>G,NM_001321626:c.*3501A>G,NM_001321618:c.*3501A>G,NM_001321623:c.*3501A>G,NM_001321624:c.*3501A>G,NM_001321627:c.*3501A>G,NM_001321629:c.*3501A>G,NM_001321628:c.*3501A>G,NM_001321625:c.*3501A>G,NM_173822:c.*3501A>G)	-	AG	Known	Alu-SINE	UTR3	0.219475	6.5062e-28	8.71581e-27	0.143687	3.9386e-10	2.78901e-09	0.115378	2.50359e-06	1.48982e-05	Postnatal	0.429234	0.375259	0.336409
chr9_10286329	PTPRD	-	AG	Known	Alu-SINE	intronic	0.333963	6.51056e-28	8.71581e-27	0.232449	7.5611e-11	6.04586e-10	0.190482	7.20598e-07	4.94893e-06	Postnatal	0.44958	0.290658	0.241939
chr19_37538581	ZNF793	+	AG	Known	SINE/AluSg4	UTR3	0.227767	6.70819e-28	8.95646e-27	0.189319	1.92585e-13	2.40779e-12	0.164032	3.43273e-09	4.3834e-08	Postnatal	0.441387	0.288197	0.215342
chr12_77646780	E2F7(dist=581211),NAV3(dist=184114)	+	AG	Known	L1-LINE	intergenic	0.353251	6.69929e-28	8.95646e-27	0.346939	6.94174e-17	1.63392e-15	0.25408	7.42497e-10	1.10624e-08	Postnatal	0.574148	0.209241	0.217181
chr15_90276320	AC091167.6	+	AG	Known	SINE/AluSx	intronic	0.272257	6.7698e-28	9.0267e-27	0.239051	1.94342e-14	2.95252e-13	0.200783	1.56125e-09	2.19561e-08	Postnatal	0.478239	0.214909	0.189211
chr5_167646657	TENM2	+	AG	Known	-	intronic	0.319358	6.81779e-28	9.07862e-27	0.255766	8.11976e-13	9.10702e-12	0.208779	4.08115e-08	3.88941e-07	Postnatal	0.472038	0.272262	0.267195
chr3_62428915	CADPS	-	AG	Known	hAT-Charlie-DNA	intronic	0.383625	7.17174e-28	9.53728e-27	0.312124	4.63008e-13	5.40463e-12	0.248132	4.92257e-08	4.55759e-07	Postnatal	0.484909	0.27858	0.166285
chr2_50910983	NRXN1	-	AG	Known	-	intronic	0.243633	7.29473e-28	9.68797e-27	0.184558	5.87733e-12	5.62865e-11	0.143981	3.64925e-07	2.69646e-06	Postnatal	0.494178	0.254587	0.154063
chr1_243159894	CEP170	-	AG	Known	Alu-SINE	intronic	0.224974	7.63327e-28	1.01242e-26	0.152881	1.58439e-10	1.20354e-09	0.1328	2.96422e-07	2.24319e-06	Postnatal	0.449958	0.223408	0.158586
chr1_52824014	ZYG11B(NM_024646:c.*2385A>G)	+	AG	Known	Alu-SINE	UTR3	0.181436	7.88356e-28	1.04423e-26	0.151214	1.87908e-13	2.3611e-12	0.119309	1.91072e-08	1.97922e-07	Postnatal	0.469229	0.357237	0.291246
chr13_67184494	PCDH9	-	AG	Known	Alu-SINE	intronic	0.295583	7.99069e-28	1.05703e-26	0.226016	4.52263e-12	4.40703e-11	0.204894	6.74013e-09	7.87684e-08	Postnatal	0.451977	0.174828	0.191038
chr17_31534537	RAB11FIP4	+	AG	Known	SINE/AluJr	UTR3	0.111788	8.42744e-28	1.11333e-26	0.107508	2.42966e-16	5.10737e-15	0.0941196	1.7637e-11	3.86972e-10	Postnatal	0.457182	0.285273	0.171721
chrX_74276120	FTX	-	AG	Known	Alu-SINE	ncRNA_intronic	0.26132	8.55887e-28	1.12921e-26	0.227557	3.20648e-14	4.65963e-13	0.181052	3.43607e-09	4.3834e-08	Postnatal	0.549168	0.117526	0.13352
chr2_75663650	GCFC2	+	AG	Known	SINE/AluJb	UTR3	0.230063	8.63519e-28	1.13778e-26	0.216659	7.87446e-16	1.49427e-14	0.208181	8.44845e-13	2.4273e-11	Postnatal	0.366115	0.338425	0.226368
chr4_175793517	LOC101928590	-	AG	Known	Alu-SINE	ncRNA_intronic	0.269494	8.72504e-28	1.14811e-26	0.25983	2.29668e-16	4.86866e-15	0.20585	3.00378e-10	4.86573e-09	Postnatal	0.517443	0.246563	0.169168
chr6_142888344	HIVEP2	-	AG	Known	Alu-SINE	intronic	0.405285	8.83727e-28	1.16135e-26	0.311105	4.19621e-12	4.1185e-11	0.272061	2.45221e-08	2.45883e-07	Postnatal	0.434394	0.272668	0.291748
chr19_41871516	RPS19	+	AG	Known	SINE/AluSx	UTR3	0.285669	8.97385e-28	1.17622e-26	0.19914	8.45192e-11	6.70812e-10	0.155011	2.00256e-06	1.22437e-05	Postnatal	0.469527	0.29956	0.244976
chr14_50995138	TRIM9	-	AG	Known	Alu-SINE	intronic	0.357345	8.96564e-28	1.17622e-26	0.275455	3.66162e-12	3.62003e-11	0.220799	1.56978e-07	1.28387e-06	Postnatal	0.486703	0.234473	0.204027
chr10_80435683	PRXL2A	+	AG	Known	SINE/AluJo	UTR3	0.205852	9.06134e-28	1.18614e-26	0.141511	1.24891e-10	9.66267e-10	0.12129	3.81064e-07	2.80538e-06	Postnatal	0.414516	0.328996	0.267371
chr2_99196413	MRPL30	+	AG	Known	SINE/AluJb	UTR3	0.173372	9.07509e-28	1.18639e-26	0.098154	1.2541e-08	6.64632e-08	0.0843369	7.93825e-06	4.17393e-05	Postnatal	0.40719	0.338465	0.304013
chr6_124515384	NKAIN2	+	AG	Known	LTR/MSTB1	intronic	0.366698	9.98703e-28	1.30391e-26	0.320623	2.95387e-14	4.34931e-13	0.244568	1.54344e-08	1.63551e-07	Postnatal	0.54738	0.174281	0.175874
chr7_44833330	H2AFV	-	AG	Known	Alu-SINE	intronic	0.129036	1.01009e-27	1.31534e-26	0.102577	1.27102e-12	1.36159e-11	0.0927525	4.10837e-09	5.11734e-08	Postnatal	0.418908	0.284362	0.20745
chr12_120460926	GATC	+	AG	Known	SINE/AluY	UTR3	0.328546	1.00951e-27	1.31534e-26	0.195395	4.7326e-09	2.71941e-08	0.156922	1.30324e-05	6.48506e-05	Postnatal	0.447609	0.277627	0.258829
chr11_66787177	C11orf80	+	AG	Known	SINE/AluSq2	intronic	0.326166	1.01606e-27	1.32141e-26	0.275575	1.2692e-13	1.64422e-12	0.23199	4.09064e-09	5.1016e-08	Postnatal	0.486704	0.182932	0.111498
chr13_107837078	FAM155A	-	AG	Known	-/-	intronic	0.229808	1.04267e-27	1.35426e-26	0.222759	1.91739e-16	4.13454e-15	0.180986	1.47774e-10	2.58142e-09	Postnatal	0.523695	0.196899	0.094252
chr13_102269748	FGF14	-	AG	Known	Alu-SINE	intronic	0.311951	1.14433e-27	1.48437e-26	0.288921	2.19454e-15	3.82024e-14	0.259145	5.03415e-11	9.97578e-10	Postnatal	0.446436	0.211735	0.114655
chr1_207769940	CD46	+	AG	Known	SINE/AluSx1	intronic	0.266262	1.15992e-27	1.50265e-26	0.218173	4.58001e-13	5.35242e-12	0.180126	1.67671e-08	1.76046e-07	Postnatal	0.498698	0.189259	0.144184
chr20_50880534	BCAS4;ADNP	+	AG	Known	Alu-SINE	intergenic	0.33015	1.16794e-27	1.51109e-26	0.341697	4.315e-18	1.19852e-16	0.292227	2.12118e-12	5.55327e-11	Postnatal	0.472533	0.22021	0.172355
chr6_123852737	NKAIN2	+	AG	Known	LINE/L1MA8	intronic	0.260594	1.17844e-27	1.52271e-26	0.172865	3.72681e-10	2.64651e-09	0.14097	2.17697e-06	1.32214e-05	Postnatal	0.445552	0.295816	0.172303
chr4_56460125	PAICS	+	AG	Known	Alu-SINE	UTR3	0.249525	1.20262e-27	1.55196e-26	0.218116	3.30828e-14	4.78674e-13	0.202943	8.20584e-11	1.54236e-09	Postnatal	0.394735	0.323819	0.316363
chr19_41871559	RPS19	+	AG	Known	SINE/AluSx	UTR3	0.229163	1.21928e-27	1.5711e-26	0.205304	1.1056e-14	1.73759e-13	0.161564	4.02548e-09	5.02659e-08	Postnatal	0.483231	0.319623	0.25775
chr12_123925992	DNAH10OS	-	AG	Known	SINE/AluJr	ncRNA_exonic	0.274314	1.22059e-27	1.5711e-26	0.25625	1.48625e-15	2.67552e-14	0.200017	1.51976e-09	2.14476e-08	Postnatal	0.540966	0.188818	0.101212
chr19_21119147	ZNF714	+	AG	Known	SINE/AluSg4	UTR3	0.21987	1.33231e-27	1.71271e-26	0.22603	7.18932e-18	1.94712e-16	0.201921	7.24078e-13	2.14169e-11	Postnatal	0.448211	0.237152	0.111052
chr13_21374916	ZDHHC20	-	AG	Known	SINE/AluSz	UTR3	0.190592	1.37109e-27	1.7603e-26	0.164786	5.6792e-14	7.80073e-13	0.145677	5.95549e-10	9.04783e-09	Postnatal	0.419219	0.324425	0.280739
chr15_90274234	AC091167.6	+	AG	Known	SINE/AluSx	intronic	0.239219	1.43506e-27	1.84007e-26	0.19103	1.34296e-12	1.42845e-11	0.156846	3.35424e-08	3.26217e-07	Postnatal	0.433234	0.36063	0.293744
chr1_98020404	MIR137HG	-	AG	Known	Alu-SINE	ncRNA_intronic	0.226041	1.5237e-27	1.94996e-26	0.212352	1.27755e-15	2.32486e-14	0.153396	6.94349e-09	8.07684e-08	Postnatal	0.568677	0.238412	0.0950411
chr6_124426039	NKAIN2	+	AG	Known	.-.	intronic	0.297443	1.52465e-27	1.94996e-26	0.218081	2.45272e-11	2.1038e-10	0.180351	2.81406e-07	2.14249e-06	Postnatal	0.443737	0.314885	0.129009
chr19_36546272	ZNF529(NM_001321351:c.*594A>G,NM_001352272:c.*594A>G,NM_001352273:c.*594A>G,NM_001145649:c.*594A>G,NM_001145650:c.*594A>G,NM_020951:c.*594A>G)	-	AG	Known	-	UTR3	0.265178	1.53824e-27	1.96483e-26	0.201025	8.45736e-12	7.85931e-11	0.170047	8.44941e-08	7.39932e-07	Postnatal	0.438448	0.301117	0.239649
chr6_142935427	HIVEP2	-	AG	Known	Alu-SINE	intronic	0.269187	1.54745e-27	1.97408e-26	0.285611	1.02724e-18	3.15956e-17	0.247961	4.60822e-13	1.43946e-11	Postnatal	0.481066	0.22893	0.14711
chr1_97962556	MIR137HG	-	AG	Known	SINE/AluJb	ncRNA_intronic	0.256853	1.55485e-27	1.981e-26	0.189625	1.99223e-11	1.73705e-10	0.147419	8.07742e-07	5.47635e-06	Postnatal	0.475301	0.306127	0.21107
chr12_123927300	DNAH10OS	-	AG	Known	SINE/AluJo	ncRNA_exonic	0.312402	1.57843e-27	2.00849e-26	0.321259	8.01634e-18	2.14346e-16	0.268995	4.46351e-12	1.10508e-10	Postnatal	0.530335	0.118603	0.0396485
chr12_98548917	TMPO	+	AG	Known	SINE/AluSc	UTR3	0.283614	1.59245e-27	2.02377e-26	0.219941	4.01386e-12	3.94578e-11	0.182341	7.28878e-08	6.46766e-07	Postnatal	0.443574	0.312538	0.260993
chr16_7082385	RBFOX1	+	AG	Known	SINE/AluJb	intronic	0.350935	1.61479e-27	2.04955e-26	0.290308	3.82125e-13	4.52904e-12	0.260694	1.96605e-09	2.6968e-08	Postnatal	0.407945	0.314156	0.102209
chr16_48354472	LONP2(NM_001300948:c.*2670A>G,NM_031490:c.*2670A>G)	+	AG	Known	Alu-SINE	UTR3	0.20757	1.64888e-27	2.09018e-26	0.198152	5.84416e-16	1.13126e-14	0.167016	1.22975e-10	2.21378e-09	Postnatal	0.476792	0.237771	0.164309
chr3_156540530	SSR3	-	AG	Known	Alu-SINE	UTR3	0.294644	1.68556e-27	2.13398e-26	0.197668	3.28921e-10	2.35746e-09	0.162659	1.60622e-06	1.00534e-05	Postnatal	0.415908	0.330931	0.286529
chr15_24985588	PWAR5	+	AG	Known	Alu-SINE	ncRNA_exonic	0.0608349	1.70881e-27	2.16069e-26	0.0510735	1.81655e-13	2.28825e-12	0.0418115	1.19107e-08	1.29252e-07	Postnatal	0.506628	0.263567	0.231325
chr5_180835373	LINC00847	+	AG	Known	ERVL-LTR	ncRNA_exonic	0.229318	1.71906e-27	2.17091e-26	0.184725	1.07468e-12	1.16898e-11	0.155246	2.11215e-08	2.16771e-07	Postnatal	0.441885	0.319608	0.251473
chr2_231047420	C2orf72(NM_001144994:c.*399A>G)	+	AG	Known	-	UTR3	0.130164	1.73167e-27	2.18408e-26	0.0980075	1.08923e-11	9.90185e-11	0.0817229	1.10397e-07	9.38092e-07	Postnatal	0.435872	0.340214	0.177629
chr2_216208045	XRCC5(dist=1752),LINC01963(dist=8844)	+	AG	Known	Alu-SINE	intergenic	0.197448	1.8134e-27	2.28143e-26	0.164374	3.14171e-13	3.78175e-12	0.141008	6.48544e-09	7.5969e-08	Postnatal	0.443458	0.259059	0.194463
chr7_70157379	AUTS2	+	AG	Known	Alu-SINE	intronic	0.335773	1.81287e-27	2.28143e-26	0.284256	1.62543e-13	2.06567e-12	0.219714	1.27114e-08	1.36904e-07	Postnatal	0.56324	0.0753493	0.0966136
chr2_162647773	KCNH7	-	AG	Novel	ERVL-MaLR-LTR	intronic	0.396728	1.84684e-27	2.32059e-26	0.274728	1.45393e-10	1.11286e-09	0.208118	3.43956e-06	1.98096e-05	Postnatal	0.512655	0.195387	0.104871
chr5_44815737	MRPS30(dist=223)	+	AG	Known	Alu-SINE	downstream	0.180842	1.93602e-27	2.42959e-26	0.112076	2.47791e-09	1.504e-08	0.108697	1.93995e-07	1.54538e-06	Postnatal	0.359922	0.324769	0.257199
chr1_52824518	ZYG11B	+	AG	Known	SINE/AluSg4	UTR3	0.107288	1.9442e-27	2.43681e-26	0.111764	3.81127e-18	1.07356e-16	0.103808	5.99227e-14	2.19286e-12	Postnatal	0.410077	0.301798	0.170421
chr7_97960908	CZ1P-ASNS	-	AG	Known	Satellite-Satellite	ncRNA_intronic	0.42569	1.95078e-27	2.442e-26	0.375424	2.99977e-14	4.40391e-13	0.295355	8.80954e-09	9.93625e-08	Postnatal	0.531562	0.184115	0.147603
chr3_40466426	RPL14	+	AG	Known	Alu-SINE	UTR3	0.183326	2.13401e-27	2.66805e-26	0.136233	1.88408e-11	1.64993e-10	0.125129	1.58802e-08	1.67788e-07	Postnatal	0.378225	0.352112	0.297856
chr1_97962483	MIR137HG	-	AG	Known	SINE/AluJb	ncRNA_intronic	0.289319	2.20234e-27	2.75005e-26	0.210758	3.59681e-11	2.99545e-10	0.164448	1.10044e-06	7.16963e-06	Postnatal	0.467583	0.308802	0.204297
chr12_62574538	MON2	+	AG	Known	Alu-SINE	intronic	0.347917	2.33295e-27	2.90951e-26	0.265488	8.47146e-12	7.86512e-11	0.191563	1.81125e-06	1.12315e-05	Postnatal	0.522193	0.254398	0.232227
chr12_4692851	NDUFA9	+	AG	Known	LTR/MSTB1	UTR3	0.294547	2.38292e-27	2.96814e-26	0.193937	6.30573e-10	4.27502e-09	0.175859	3.52518e-07	2.61442e-06	Postnatal	0.385514	0.319368	0.197614
chr12_77384353	E2F7(dist=318784),NAV3(dist=446541)	+	AG	Novel	-	intergenic	0.228549	2.4009e-27	2.98683e-26	0.188434	5.37347e-13	6.2002e-12	0.15079	4.77265e-08	4.4434e-07	Postnatal	0.486162	0.25733	0.242083
chr7_100212732	CASTOR3,STAG3	-	AG	Known	Alu-SINE	intronic	0.348839	2.416e-27	3.00189e-26	0.262654	1.33726e-11	1.20257e-10	0.191726	1.34195e-06	8.55965e-06	Postnatal	0.471204	0.379237	0.255626
chr5_81417137	SSBP2	-	AG	Known	Alu-SINE	UTR3	0.215692	2.43108e-27	3.01689e-26	0.169808	2.95277e-12	2.96965e-11	0.141835	5.18865e-08	4.78626e-07	Postnatal	0.474104	0.213723	0.181422
chr12_98604856	SLC25A3	+	AG	Known	SINE/AluJo	UTR3	0.204882	2.54294e-27	3.14909e-26	0.217022	1.64133e-18	4.88357e-17	0.189802	3.53587e-13	1.13635e-11	Postnatal	0.446538	0.285021	0.206911
chr12_123927306	DNAH10OS	-	AG	Known	SINE/AluJo	ncRNA_exonic	0.327627	2.5439e-27	3.14909e-26	0.291351	2.41758e-14	3.62349e-13	0.224409	1.35197e-08	1.44831e-07	Postnatal	0.530003	0.200144	0.112838
chr8_74418625	GDAP1	+	AG	Known	L1-LINE	intronic	0.387524	2.60136e-27	3.21626e-26	0.301145	4.85615e-12	4.7046e-11	0.234425	3.43467e-07	2.55675e-06	Postnatal	0.485453	0.265967	0.1599
chr12_64143668	SRGAP1	+	AG	Known	SINE/FLAM_A	UTR3	0.237811	2.61971e-27	3.23301e-26	0.200644	2.27969e-13	2.81162e-12	0.167742	9.69545e-09	1.07898e-07	Postnatal	0.462523	0.26438	0.202221
chr2_77434944	LRRTM4	-	AG	Known	-	intronic	0.328259	2.62136e-27	3.23301e-26	0.266104	1.07606e-12	1.16898e-11	0.229938	9.42256e-09	1.05329e-07	Postnatal	0.474898	0.169057	0.206183
chr19_13773605	AC008686.1	+	AG	Known	SINE/AluJr	ncRNA_exonic	0.316823	2.6269e-27	3.23586e-26	0.219424	1.71331e-10	1.29071e-09	0.165573	4.92513e-06	2.74815e-05	Postnatal	0.496008	0.251391	0.246268
chr19_20621990	AC010636.2	-	AG	Known	SINE/AluSz	ncRNA_intronic	0.352393	2.6439e-27	3.25281e-26	0.278768	2.6287e-12	2.65973e-11	0.278312	2.29032e-10	3.77715e-09	Postnatal	0.34177	0.343849	0.291406
chr2_77435774	LRRTM4	-	AG	Known	-	intronic	0.212231	2.77829e-27	3.41396e-26	0.17986	1.96273e-13	2.45084e-12	0.167225	4.30732e-10	6.73783e-09	Postnatal	0.40268	0.28908	0.237609
chr2_40200630	SLC8A1-AS1	-	AG	Known	-	ncRNA_intronic	0.370398	2.78397e-27	3.41675e-26	0.298986	1.30368e-12	1.39212e-11	0.220762	3.96104e-07	2.9097e-06	Postnatal	0.529054	0.229673	0.16104
chr5_131951854	ACSL6(NM_001205248:c.*2380A>G,NM_001009185:c.*2380A>G,NM_001205247:c.*2380A>G,NM_001205251:c.*2380A>G,NM_001205250:c.*2380A>G,NM_015256:c.*2380A>G)	-	AG	Known	Alu-SINE	UTR3	0.322287	2.81371e-27	3.44903e-26	0.274849	1.54433e-13	1.9701e-12	0.233014	4.78891e-09	5.82747e-08	Postnatal	0.439677	0.301606	0.072295
chr2_207754755	CCNYL1	+	AG	Known	Alu-SINE	UTR3	0.315818	2.83117e-27	3.4662e-26	0.307715	2.80626e-16	5.8137e-15	0.26892	2.5294e-11	5.37337e-10	Postnatal	0.470446	0.204679	0.22282
chr7_25120385	CYCS	-	AG	Known	.-.	UTR3	0.225972	2.83962e-27	3.4723e-26	0.227836	3.98344e-17	9.67117e-16	0.200736	2.7126e-12	6.93859e-11	Postnatal	0.438292	0.300499	0.16808
chr12_120461196	GATC	+	AG	Known	SINE/AluJr	UTR3	0.189415	2.8933e-27	3.53363e-26	0.144759	8.8859e-12	8.20432e-11	0.115338	2.94639e-07	2.23138e-06	Postnatal	0.488032	0.241025	0.229473
chrX_123466373	GRIA3	+	AG	Known	-	intronic	0.323701	3.02392e-27	3.68867e-26	0.200227	3.20745e-09	1.90077e-08	0.169412	3.86426e-06	2.20278e-05	Postnatal	0.397438	0.369611	0.227564
chr5_80627492	DHFR	-	AG	Known	Alu-SINE	UTR3	0.365087	3.09726e-27	3.77353e-26	0.25431	1.58141e-10	1.20218e-09	0.219996	3.41866e-07	2.54673e-06	Postnatal	0.435768	0.23043	0.124484
chr22_24572667	SNRPD3	+	AG	Known	SINE/AluSx4	UTR3	0.149344	3.10225e-27	3.77503e-26	0.128912	9.62839e-14	1.27367e-12	0.111938	1.79057e-09	2.49016e-08	Postnatal	0.432501	0.303259	0.172875
chr3_117331036	LINC00901(dist=398798),LINC02024(dist=347657)	-	AG	Known	Alu-SINE	intergenic	0.375646	3.10948e-27	3.77924e-26	0.307532	8.17741e-13	9.15121e-12	0.238432	1.15781e-07	9.78045e-07	Postnatal	0.511447	0.227171	0.20959
chr19_58296534	AC020915.1	+	AG	Known	SINE/AluSg	ncRNA_intronic	0.204719	3.12298e-27	3.79106e-26	0.192915	1.7132e-15	3.04579e-14	0.178585	1.31468e-11	2.96232e-10	Postnatal	0.436733	0.185474	0.178652
chr3_35746893	ARPP21	+	AG	Known	-	intronic	0.271631	3.24178e-27	3.93051e-26	0.20077	2.78562e-11	2.36707e-10	0.19025	3.60042e-09	4.56402e-08	Postnatal	0.335078	0.434037	0.36175
chr2_97163254	ANKRD36	+	AG	Known	SINE/AluSc8	exonic	0.260181	3.29231e-27	3.98696e-26	0.201457	6.17967e-12	5.89007e-11	0.150209	8.63364e-07	5.7906e-06	Postnatal	0.514415	0.256513	0.139114
chr16_6342792	RBFOX1	+	AG	Known	-/-	intronic	0.343545	3.34502e-27	4.0459e-26	0.274536	2.07394e-12	2.13505e-11	0.234348	2.64937e-08	2.63806e-07	Postnatal	0.437165	0.281955	0.225888
chr6_42888224	RPL7L1(NM_198486:c.*1071A>G,NM_001366481:c.*1760A>G)	+	AG	Known	Alu-SINE	UTR3	0.176638	3.45368e-27	4.17229e-26	0.081068	8.24886e-07	3.0805e-06	0.0760213	3.25192e-05	0.000145113	Postnatal	0.349421	0.347522	0.237307
chr12_98602258	SLC25A3	+	AG	Known	SINE/AluSp	UTR3	0.226457	3.51719e-27	4.24391e-26	0.225375	9.82604e-17	2.23414e-15	0.197086	1.14553e-11	2.62844e-10	Postnatal	0.46782	0.214058	0.193446
chr4_378097	ZNF141	+	AG	Known	Alu-SINE	UTR3	0.319984	3.61366e-27	4.35507e-26	0.209717	8.61497e-10	5.69804e-09	0.18032	1.36304e-06	8.67759e-06	Postnatal	0.412198	0.291421	0.232878
chr17_50964371	SPAG9(NM_001130528:c.*1901A>G,NM_001251971:c.*1901A>G,NM_003971:c.*1901A>G,NM_001130527:c.*1901A>G)	-	AG	Known	Alu-SINE	UTR3	0.110755	3.64693e-27	4.38989e-26	0.102532	4.35339e-15	7.26314e-14	0.0896787	1.01421e-10	1.86088e-09	Postnatal	0.430692	0.34316	0.281099
chr8_56070485	RPS20	-	AG	Known	Alu-SINE	intronic	0.102482	3.79298e-27	4.56022e-26	0.0696291	3.27684e-10	2.35028e-09	0.0610766	3.25145e-07	2.44029e-06	Postnatal	0.393728	0.379477	0.321282
chr6_57057134	KIAA1586;ZNF451	+	AG	Known	Alu-SINE	intergenic	0.211306	4.12883e-27	4.95805e-26	0.162785	8.21139e-12	7.65201e-11	0.144804	1.81738e-08	1.89034e-07	Postnatal	0.391141	0.363881	0.269462
chrX_74197224	FTX	-	AG	Known	L1-LINE	ncRNA_intronic	0.23382	4.30145e-27	5.15917e-26	0.152383	1.07069e-09	6.94423e-09	0.110273	2.7248e-05	0.000124528	Postnatal	0.483979	0.312279	0.230798
chr2_55296940	CCDC88A	-	AG	Known	SINE/AluSx3	intronic	0.287535	4.34244e-27	5.20211e-26	0.238151	6.28188e-13	7.18534e-12	0.164462	6.96719e-07	4.82459e-06	Postnatal	0.576454	0.190883	0.0711921
chr3_174070871	NLGN1	+	AG	Known	Alu-SINE	intronic	0.352319	4.36631e-27	5.22446e-26	0.304436	1.1519e-13	1.50588e-12	0.254838	6.07115e-09	7.19567e-08	Postnatal	0.461947	0.253697	0.179851
chr2_206122546	NDUFS1	-	AG	Known	Alu-SINE	UTR3	0.235413	4.56766e-27	5.45888e-26	0.228341	4.86925e-16	9.61102e-15	0.180704	5.18757e-10	7.97788e-09	Postnatal	0.516759	0.257726	0.171969
chr10_80435602	PRXL2A	+	AG	Known	SINE/AluJo	UTR3	0.277828	4.71506e-27	5.62832e-26	0.178939	1.50006e-09	9.45984e-09	0.138774	1.05506e-05	5.37555e-05	Postnatal	0.437951	0.358892	0.24673
chr2_24002678	UBXN2A	+	AG	Known	SINE/AluSq2	UTR3	0.290642	4.89028e-27	5.829e-26	0.265577	1.0266e-14	1.63393e-13	0.205056	6.21335e-09	7.32996e-08	Postnatal	0.501855	0.297321	0.215297
chr1_75610315	SLC44A5	-	AG	Known	-/-	intronic	0.266337	4.8948e-27	5.829e-26	0.237436	3.17776e-14	4.62458e-13	0.191252	4.74282e-09	5.77841e-08	Postnatal	0.525811	0.158844	0.0186228
chr15_90273839	AC091167.6	+	AG	Known	SINE/AluSx1	intronic	0.269889	4.91444e-27	5.84544e-26	0.2326	1.36962e-13	1.76293e-12	0.189716	1.1217e-08	1.23325e-07	Postnatal	0.468771	0.29783	0.220493
chr10_81947357	NRG3	+	AG	Known	ERVL-MaLR-LTR	intronic	0.332899	5.02061e-27	5.96465e-26	0.240101	7.31805e-11	5.85619e-10	0.19965	5.27925e-07	3.75692e-06	Postnatal	0.448266	0.279505	0.266573
chr3_15072386	RBSN	-	AG	Known	Alu-SINE	UTR3	0.255414	5.19564e-27	6.16529e-26	0.228379	2.87744e-14	4.26176e-13	0.188886	2.36286e-09	3.17167e-08	Postnatal	0.460157	0.309635	0.282511
chr15_90273625	AC091167.6	+	AG	Known	SINE/AluSx1	intronic	0.228193	5.21188e-27	6.17725e-26	0.18055	3.71594e-12	3.66009e-11	0.141246	2.30221e-07	1.79365e-06	Postnatal	0.467879	0.31799	0.270918
chr13_19672976	MPHOSPH8(NM_017520:c.*1101A>G)	+	AG	Known	Alu-SINE	UTR3	0.126146	5.25821e-27	6.2248e-26	0.0990041	4.81225e-12	4.66658e-11	0.0908212	7.23126e-09	8.3824e-08	Postnatal	0.399684	0.283031	0.259586
chr4_91310819	CCSER1	+	AG	Known	hAT-Charlie-DNA	intronic	0.320328	5.26641e-27	6.22715e-26	0.242828	1.59699e-11	1.41152e-10	0.186188	8.92104e-07	5.95945e-06	Postnatal	0.50686	0.22842	0.170121
chr6_124034341	NKAIN2	+	AG	Known	L1-LINE	intronic	0.293248	5.29186e-27	6.24988e-26	0.216141	3.8897e-11	3.21799e-10	0.187165	1.36585e-07	1.1356e-06	Postnatal	0.439473	0.246593	0.259185
chr14_64483743	ZBTB25(NM_006977:c.*3180A>G,NM_001354682:c.*3180A>G,NM_001354686:c.*3180A>G,NM_001354685:c.*3180A>G,NM_001354684:c.*3180A>G)	-	AG	Known	Alu-SINE	UTR3	0.347988	5.68332e-27	6.70431e-26	0.276837	3.23276e-12	3.22857e-11	0.257501	2.44161e-09	3.26427e-08	Postnatal	0.362852	0.356379	0.271122
chr5_131202275	LYRM7(NM_001293735:c.*2715A>G,NM_181705:c.*2674A>G)	+	AG	Known	Alu-SINE	UTR3	0.164801	6.3363e-27	7.46581e-26	0.172986	5.74614e-18	1.57422e-16	0.149359	8.19109e-13	2.36692e-11	Postnatal	0.448929	0.317306	0.209832
chr17_37477888	TADA2A	+	AG	Known	SINE/AluSg	UTR3	0.165051	6.80556e-27	8.00931e-26	0.126811	1.15211e-11	1.04262e-10	0.11694	8.28533e-09	9.46208e-08	Postnatal	0.365283	0.371134	0.348886
chr13_52689700	SUGT1	+	AG	Known	SINE/AluSx	UTR3	0.287654	6.84622e-27	8.04772e-26	0.262563	1.3248e-14	2.04997e-13	0.234732	1.30773e-10	2.33737e-09	Postnatal	0.398282	0.329697	0.270336
chr14_85543123	FLRT2	+	AG	Known	-	intronic	0.179477	6.90357e-27	8.10564e-26	0.160101	3.74249e-14	5.3532e-13	0.138207	1.10542e-09	1.59943e-08	Postnatal	0.475474	0.192175	0.0978753
chr2_216501867	RPL37A(NM_000998:c.*463A>G)	+	AG	Known	Alu-SINE	UTR3	0.16804	7.01345e-27	8.22501e-26	0.0943622	3.56472e-08	1.7259e-07	0.06916	0.000155314	0.000562011	Postnatal	0.457119	0.309118	0.266407
chr1_225787033	SRP9	+	AG	Known	SINE/AluJo	intronic	0.294333	7.04138e-27	8.24812e-26	0.253679	1.68137e-13	2.13406e-12	0.221307	1.52296e-09	2.14476e-08	Postnatal	0.40911	0.34952	0.327853
chr16_6811635	RBFOX1	+	AG	Known	Alu-SINE	intronic	0.263271	7.58494e-27	8.87447e-26	0.221874	4.34017e-13	5.09856e-12	0.176699	4.25104e-08	4.02124e-07	Postnatal	0.506896	0.197865	0.171365
chr1_70132736	LRRC7(NM_001366839:c.*10849A>G,NM_001366838:c.*10849A>G,NM_001330635:c.*10849A>G,NM_001370785:c.*10849A>G,NM_001366841:c.*11003A>G,NM_001350216:c.*11003A>G)	+	AG	Known	Alu-SINE	UTR3	0.290542	7.829e-27	9.14934e-26	0.253891	1.00107e-13	1.32075e-12	0.201642	1.13006e-08	1.23973e-07	Postnatal	0.455775	0.35087	0.22453
chr3_192705499	FGF12	-	AG	Known	TcMar-Tigger-DNA	intronic	0.307037	8.07198e-27	9.42232e-26	0.303125	2.71646e-16	5.68641e-15	0.225752	9.06535e-10	1.33282e-08	Postnatal	0.59021	0.12019	0.151406
chr2_113709979	SLC35F5(NM_001330315:c.*5239A>G,NM_001330314:c.*5239A>G,NM_001330316:c.*5165A>G,NM_025181:c.*5239A>G)	-	AG	Known	Alu-SINE	UTR3	0.178496	8.4691e-27	9.86295e-26	0.145692	1.5534e-12	1.63785e-11	0.122424	2.37014e-08	2.39088e-07	Postnatal	0.435033	0.33988	0.316566
chr2_199427045	SATB2	-	AG	Novel	Alu-SINE	intronic	0.233071	8.46913e-27	9.86295e-26	0.207274	4.8791e-14	6.81375e-13	0.197084	7.33876e-11	1.38841e-09	Postnatal	0.389651	0.259228	0.191704
chr10_81999023	NRG3	+	AG	Known	Alu-SINE	intronic	0.290969	9.09877e-27	1.05839e-25	0.213616	5.74889e-11	4.66377e-10	0.160673	2.48116e-06	1.47735e-05	Postnatal	0.510127	0.202649	0.15911
chr19_19786802	ZNF506	-	AG	Known	SINE/AluSx	exonic	0.269869	9.27387e-27	1.07751e-25	0.184965	4.15243e-10	2.91571e-09	0.125751	3.6487e-05	0.000160463	Postnatal	0.50495	0.317753	0.176958
chr7_44832828	H2AFV	-	AG	Known	Alu-SINE	intronic	0.194928	9.60656e-27	1.11487e-25	0.174214	4.19831e-14	5.94583e-13	0.136914	1.23483e-08	1.33279e-07	Postnatal	0.497021	0.281629	0.161889
chr2_206117634	NDUFS1(NM_001199982:c.*6551A>G,NM_001199983:c.*6551A>G,NM_005006:c.*6551A>G,NM_001199981:c.*6551A>G)	-	AG	Known	Alu-SINE	UTR3	0.258873	1.00516e-26	1.16518e-25	0.220554	3.29133e-13	3.94762e-12	0.172292	3.54222e-08	3.43832e-07	Postnatal	0.450804	0.359704	0.175218
chr8_56069011	RPS20	-	AG	Known	Alu-SINE	intronic	0.11822	1.02251e-26	1.18392e-25	0.0752723	2.7224e-09	1.63949e-08	0.0727248	2.12668e-07	1.67643e-06	Postnatal	0.356769	0.342214	0.293015
chr1_67409048	SERBP1	-	AG	Known	SINE/AluSz6	UTR3	0.239623	1.08616e-26	1.25616e-25	0.197738	1.19178e-12	1.27944e-11	0.167861	1.59354e-08	1.68194e-07	Postnatal	0.428753	0.340258	0.229073
chr8_13006749	TRMT9B	+	AG	Known	Alu-SINE	intronic	0.351386	1.12215e-26	1.29629e-25	0.312959	5.43488e-14	7.50627e-13	0.231119	5.28347e-08	4.85585e-07	Postnatal	0.533216	0.212361	0.062566
chr8_56067429	RPS20	-	AG	Known	Alu-SINE	UTR3	0.197943	1.13142e-26	1.3055e-25	0.159189	3.13028e-12	3.13247e-11	0.150683	1.21244e-09	1.73674e-08	Postnatal	0.360639	0.36501	0.266685
chr16_7081270	RBFOX1	+	AG	Known	Alu-SINE	intronic	0.318733	1.14029e-26	1.31422e-25	0.294415	1.0338e-14	1.64278e-13	0.201256	4.88023e-08	4.52674e-07	Postnatal	0.615955	0.133544	0.0443184
chr2_37102095	EIF2AK2	-	AG	Known	SINE/AluJr4	UTR3	0.248966	1.18015e-26	1.3586e-25	0.206696	9.91686e-13	1.08737e-11	0.167107	5.72687e-08	5.22506e-07	Postnatal	0.47854	0.241486	0.302929
chr6_101926684	GRIK2	+	AG	Known	-	intronic	0.157334	1.23231e-26	1.41701e-25	0.146197	7.97558e-15	1.28159e-13	0.112761	5.76072e-09	6.87652e-08	Postnatal	0.513284	0.270681	0.0999014
chrX_74277839	FTX	-	AG	Known	Alu-SINE	ncRNA_intronic	0.282146	1.24758e-26	1.43293e-25	0.224889	4.56913e-12	4.44802e-11	0.189403	6.20713e-08	5.6071e-07	Postnatal	0.454612	0.229133	0.150795
chr5_157478552	ADAM19(NM_033274:c.*2397A>G)	-	AG	Known	ERV1-LTR	UTR3	0.34157	1.29631e-26	1.48719e-25	0.337347	3.6518e-16	7.41227e-15	0.274279	1.87292e-10	3.1669e-09	Postnatal	0.486327	0.278215	0.138373
chr1_225490451	ENAH	-	AG	Known	SINE/AluSx	UTR3	0.252475	1.31116e-26	1.50252e-25	0.185223	7.02313e-11	5.63818e-10	0.157329	3.12474e-07	2.354e-06	Postnatal	0.442611	0.241175	0.223706
chr13_107837121	FAM155A	-	AG	Known	-	intronic	0.248733	1.36133e-26	1.55823e-25	0.254445	4.98978e-17	1.2056e-15	0.227979	1.07624e-12	3.03131e-11	Postnatal	0.488524	0.0746782	0.0252511
chr2_216501804	RPL37A	+	AG	Known	Alu-SINE	UTR3	0.0719855	1.4085e-26	1.61038e-25	0.053626	4.08744e-11	3.37046e-10	0.0467739	1.05834e-07	9.04089e-07	Postnatal	0.430009	0.337693	0.271609
chr1_72168279	NEGR1	-	AG	Known	Alu-SINE	intronic	0.372147	1.41395e-26	1.61478e-25	0.282848	2.43021e-11	2.08628e-10	0.258743	2.65591e-08	2.64194e-07	Postnatal	0.411581	0.246489	0.246931
chr8_56068456	RPS20	-	AG	Known	Alu-SINE	UTR3	0.133787	1.4878e-26	1.69717e-25	0.0992545	5.18771e-11	4.24284e-10	0.0962495	4.32939e-09	5.36598e-08	Postnatal	0.337313	0.401017	0.28836
chrX_74214468	FTX	-	AG	Known	Alu-SINE	ncRNA_intronic	0.133744	1.54541e-26	1.76089e-25	0.10866	2.50899e-12	2.55668e-11	0.0886066	8.56184e-08	7.47819e-07	Postnatal	0.472284	0.257804	0.176478
chr12_75496272	KRR1(NM_007043:c.*3537A>G)	-	AG	Known	Alu-SINE	UTR3	0.28818	1.57965e-26	1.79786e-25	0.240591	9.42657e-13	1.04097e-11	0.190071	8.6112e-08	7.50622e-07	Postnatal	0.501017	0.217159	0.165863
chr2_50234455	NRXN1	-	AG	Known	Alu-SINE	intronic	0.240215	1.58811e-26	1.80544e-25	0.209172	1.74075e-13	2.19553e-12	0.169113	1.78274e-08	1.85816e-07	Postnatal	0.492441	0.214535	0.24303
chr2_151478365	RIF1(NM_001177663:c.*3294A>G,NM_018151:c.*3294A>G,NM_001177664:c.*3294A>G,NM_001177665:c.*3294A>G)	+	AG	Known	Alu-SINE	UTR3	0.262683	1.65643e-26	1.87929e-25	0.200277	2.36968e-11	2.03955e-10	0.17697	6.13875e-08	5.56293e-07	Postnatal	0.39927	0.305103	0.1945
chr12_77646863	E2F7(dist=581294),NAV3(dist=184031)	+	AG	Known	L1-LINE	intergenic	0.314959	1.65682e-26	1.87929e-25	0.286138	2.81134e-14	4.17619e-13	0.233706	3.99886e-09	4.99957e-08	Postnatal	0.481294	0.268559	0.197346
chr3_48750423	PRKAR2A	-	AG	Known	Alu-SINE	UTR3	0.310218	1.70011e-26	1.92621e-25	0.196576	3.95824e-09	2.30886e-08	0.154228	1.34615e-05	6.65903e-05	Postnatal	0.420586	0.375635	0.290802
chr6_123912594	NKAIN2	+	AG	Known	.-.	intronic	0.348889	1.70554e-26	1.93019e-25	0.312622	5.32598e-14	7.36601e-13	0.252246	8.45758e-09	9.61499e-08	Postnatal	0.500752	0.209053	0.255564
chr7_128503181	METTL2B(dist=257)	+	AG	Known	Alu-SINE	downstream	0.17363	1.76156e-26	1.99134e-25	0.124716	1.50271e-10	1.14496e-09	0.0952849	3.80109e-06	2.16801e-05	Postnatal	0.483423	0.26273	0.231302
chr22_25724973	GRK3	+	AG	Known	SINE/AluJo	UTR3	0.231791	1.83997e-26	2.07764e-25	0.174712	3.59512e-11	2.99545e-10	0.167934	8.85274e-09	9.97375e-08	Postnatal	0.356293	0.305088	0.263404
chr7_38724859	VPS41(NM_014396:c.*1387A>G,NM_080631:c.*1387A>G)	-	AG	Known	Alu-SINE	UTR3	0.122757	1.97961e-26	2.23279e-25	0.119562	9.79475e-16	1.82212e-14	0.106023	3.84134e-11	7.74992e-10	Postnatal	0.451822	0.229561	0.176978
chr12_120461365	GATC	+	AG	Known	SINE/AluJr	UTR3	0.135721	1.98908e-26	2.24096e-25	0.111149	2.14764e-12	2.20414e-11	0.0998515	3.64827e-09	4.61302e-08	Postnatal	0.385308	0.378292	0.266191
chr10_82015505	NRG3	+	AG	Known	ERVL-MaLR-LTR	intronic	0.244223	2.00144e-26	2.25235e-25	0.192972	7.91883e-12	7.40691e-11	0.149412	4.87942e-07	3.50975e-06	Postnatal	0.504828	0.217101	0.184177
chr6_43029855	RRP36	+	AG	Known	Alu-SINE	downstream	0.221175	2.04068e-26	2.29136e-25	0.161217	1.05642e-10	8.23695e-10	0.153963	2.46331e-08	2.46749e-07	Postnatal	0.381893	0.259344	0.173348
chr3_76329274	ZNF717;ROBO2	+	AG	Known	Alu-SINE	intergenic	0.339472	2.03887e-26	2.29136e-25	0.240445	2.4432e-10	1.7967e-09	0.219088	1.54819e-07	1.26946e-06	Postnatal	0.381193	0.319117	0.253677
chr12_77645994	E2F7(dist=580425),NAV3(dist=184900)	+	AG	Known	-	intergenic	0.27764	2.17991e-26	2.44496e-25	0.281495	1.17221e-16	2.6004e-15	0.238658	3.1095e-11	6.44194e-10	Postnatal	0.475072	0.236276	0.231377
chr16_6812597	RBFOX1	+	AG	Known	SINE/AluSz	intronic	0.311615	2.19548e-26	2.45967e-25	0.241601	1.58376e-11	1.40162e-10	0.200592	1.60599e-07	1.31134e-06	Postnatal	0.480295	0.185128	0.128363
chr2_79966504	CTNNA2	+	AG	Known	Alu-SINE	intronic	0.331568	2.22001e-26	2.48438e-25	0.217591	1.91817e-09	1.1895e-08	0.178848	5.32256e-06	2.93783e-05	Postnatal	0.427474	0.300153	0.239412
chr3_192703904	FGF12	-	AG	Known	Alu-SINE	intronic	0.355449	2.24402e-26	2.50845e-25	0.321732	3.99365e-14	5.69621e-13	0.286993	4.0139e-10	6.33817e-09	Postnatal	0.40965	0.298465	0.311208
chr5_34906092	RAD1	-	AG	Known	Alu-SINE	UTR3	0.218656	2.41148e-26	2.69264e-25	0.138589	4.57236e-09	2.64096e-08	0.102158	4.17465e-05	0.000179115	Postnatal	0.447486	0.362311	0.286876
chr6_123985190	NKAIN2	+	AG	Known	Alu-SINE	intronic	0.218056	2.56565e-26	2.8616e-25	0.209084	2.70654e-15	4.61538e-14	0.174389	4.92105e-10	7.61471e-09	Postnatal	0.484616	0.217588	0.145052
chr14_85543149	FLRT2	+	AG	Known	-	intronic	0.198099	2.60023e-26	2.89694e-25	0.168023	6.65492e-13	7.55706e-12	0.136573	3.88918e-08	3.71752e-07	Postnatal	0.478043	0.247554	0.1167
chr15_90273652	AC091167.6	+	AG	Known	SINE/AluSx1	intronic	0.156294	2.62073e-26	2.91654e-25	0.106662	7.46613e-10	4.99419e-09	0.100685	1.2497e-07	1.04597e-06	Postnatal	0.357704	0.360299	0.240189
chr5_44816252	MRPS30	+	AG	Known	Alu-SINE	downstream	0.248227	2.71562e-26	3.01879e-25	0.199125	5.48659e-12	5.27966e-11	0.189272	1.68556e-09	2.36379e-08	Postnatal	0.33599	0.368228	0.35074
chr12_76079384	NAP1L1	-	AG	Known	Alu-SINE	intronic	0.305599	2.77274e-26	3.07888e-25	0.245781	5.08085e-12	4.9128e-11	0.196683	1.98688e-07	1.57739e-06	Postnatal	0.472088	0.278051	0.226376
chr6_27688222	ZNF184;LINC01012	+	AG	Known	tRNA-tRNA	intergenic	0.331675	2.83077e-26	3.13984e-25	0.242966	1.07654e-10	8.38079e-10	0.241715	7.47608e-09	8.63625e-08	Postnatal	0.344671	0.312825	0.231823
chr4_70816664	GRSF1	-	AG	Known	Alu-SINE	UTR3	0.338564	2.87837e-26	3.1891e-25	0.28969	5.03002e-13	5.82402e-12	0.219339	1.24419e-07	1.0431e-06	Postnatal	0.527241	0.195539	0.153045
chr2_95145347	ZNF514(NM_032788:c.*3935A>G,NM_001318005:c.*3935A>G)	-	AG	Known	ERV1-LTR	UTR3	0.318458	2.88433e-26	3.19219e-25	0.170725	1.5475e-07	6.59168e-07	0.141394	7.23725e-05	0.00028877	Postnatal	0.411795	0.311773	0.183928
chr2_20271452	PUM2	-	AG	Known	SINE/AluSz	intronic	0.278818	3.02588e-26	3.34515e-25	0.238231	5.45926e-13	6.28473e-12	0.187034	7.21035e-08	6.40942e-07	Postnatal	0.495341	0.24612	0.124744
chr2_50872852	NRXN1	-	AG	Known	Alu-SINE	intronic	0.337159	3.03666e-26	3.35337e-25	0.283461	1.03442e-12	1.12741e-11	0.24044	1.95914e-08	2.01894e-07	Postnatal	0.452906	0.267087	0.234936
chr5_131202383	LYRM7(NM_001293735:c.*2823A>G,NM_181705:c.*2782A>G)	+	AG	Known	Alu-SINE	UTR3	0.190563	3.04155e-26	3.35507e-25	0.156489	2.48541e-12	2.53781e-11	0.137597	8.01927e-09	9.21068e-08	Postnatal	0.392737	0.377668	0.246379
chr2_200977846	FAM126B(NM_001321621:c.*3424A>G,NM_001321619:c.*3424A>G,NM_001321622:c.*3424A>G,NM_001321626:c.*3424A>G,NM_001321618:c.*3424A>G,NM_001321623:c.*3424A>G,NM_001321624:c.*3424A>G,NM_001321627:c.*3424A>G,NM_001321629:c.*3424A>G,NM_001321628:c.*3424A>G,NM_001321625:c.*3424A>G,NM_173822:c.*3424A>G)	-	AG	Known	Alu-SINE	UTR3	0.21405	3.12957e-26	3.44838e-25	0.164534	2.50296e-11	2.14323e-10	0.144816	5.83348e-08	5.30783e-07	Postnatal	0.440632	0.1917	0.184859
chr14_85544670	FLRT2	+	AG	Known	-	intronic	0.204751	3.14919e-26	3.46618e-25	0.1262	9.71814e-09	5.27293e-08	0.10627	8.97268e-06	4.64716e-05	Postnatal	0.401166	0.350748	0.19774
chr2_169752853	KLHL23	+	AG	Known	SINE/AluJr	downstream	0.302623	3.16016e-26	3.47444e-25	0.296481	1.01646e-15	1.8701e-14	0.248284	2.10357e-10	3.50957e-09	Postnatal	0.464086	0.239261	0.162433
chr3_76491899	ZNF717(dist=706350),ROBO2(dist=548200)	+	AG	Novel	Alu-SINE	intergenic	0.218579	3.25913e-26	3.57934e-25	0.184805	8.57488e-13	9.55337e-12	0.145498	8.53377e-08	7.46668e-07	Postnatal	0.504767	0.216058	0.0864219
chr15_75352884	NEIL1	+	AG	Known	SINE/AluSq2	intronic	0.332055	3.36128e-26	3.68747e-25	0.255247	2.61358e-11	2.23413e-10	0.232027	3.32753e-08	3.24249e-07	Postnatal	0.403511	0.248043	0.248481
chr8_56069413	RPS20	-	AG	Known	Alu-SINE	intronic	0.131972	3.43987e-26	3.76957e-25	0.136091	5.70325e-17	1.36158e-15	0.115652	1.30337e-11	2.95008e-10	Postnatal	0.466771	0.272655	0.199605
chr3_117331916	LINC00901(dist=399678),LINC02024(dist=346777)	-	AG	Known	Alu-SINE	intergenic	0.361397	3.46293e-26	3.7907e-25	0.306681	7.74687e-13	8.72279e-12	0.225836	3.01973e-07	2.28348e-06	Postnatal	0.525387	0.258616	0.192468
chr7_146151280	TPK1(dist=1315226),CNTNAP2(dist=622991)	+	AG	Known	L1-LINE	intergenic	0.344967	3.64629e-26	3.98706e-25	0.311825	5.66416e-14	7.79074e-13	0.250244	1.01929e-08	1.12933e-07	Postnatal	0.492502	0.243246	0.189372
chr12_98735013	ANKS1B;APAF1	-	AG	Known	SINE/FLAM_A	UTR3	0.166721	3.65223e-26	3.9892e-25	0.111182	1.58573e-09	9.95426e-09	0.0848258	1.47676e-05	7.22668e-05	Postnatal	0.484405	0.238281	0.162236
chr2_77353341	LRRTM4	-	AG	Known	ERV1-LTR	intronic	0.39116	3.6563e-26	3.9893e-25	0.282224	1.90843e-10	1.42592e-09	0.225273	1.43947e-06	9.11453e-06	Postnatal	0.487312	0.169885	0.149423
chr15_34147940	KATNBL1	-	AG	Known	Alu-SINE	intronic	0.372487	3.94423e-26	4.29878e-25	0.302474	4.35468e-12	4.25993e-11	0.234562	2.3316e-07	1.81373e-06	Postnatal	0.456722	0.34284	0.174061
chr12_93504227	MRPL42	+	AG	Known	SINE/AluSz	UTR3	0.182194	3.98509e-26	4.3341e-25	0.135379	8.18702e-11	6.52437e-10	0.139855	1.72418e-09	2.41121e-08	Postnatal	0.325155	0.309147	0.256004
chr2_135618804	R3HDM1	+	AG	Known	Alu-SINE	intronic	0.276918	3.98528e-26	4.3341e-25	0.165577	2.09187e-08	1.05935e-07	0.139039	1.65338e-05	7.9704e-05	Postnatal	0.422066	0.288307	0.193455
chr8_13011266	TRMT9B	+	AG	Known	Alu-SINE	intronic	0.302001	3.99637e-26	4.34145e-25	0.220055	1.4898e-10	1.13772e-09	0.168652	3.60886e-06	2.06542e-05	Postnatal	0.489722	0.245394	0.193127
chr19_20639621	AC010636.2	-	AG	Known	SINE/AluJr4	ncRNA_intronic	0.299134	4.06772e-26	4.41418e-25	0.189478	5.87531e-09	3.31151e-08	0.112264	0.000606583	0.00184365	Postnatal	0.524038	0.327986	0.255523
chr12_120461195	GATC	+	AG	Known	SINE/AluJr	UTR3	0.129625	4.26023e-26	4.61809e-25	0.112913	2.93803e-13	3.56654e-12	0.102839	8.43988e-10	1.24268e-08	Postnatal	0.394989	0.323769	0.20355
chrX_74201771	FTX	-	AG	Known	L1-LINE	ncRNA_intronic	0.195659	4.31227e-26	4.66945e-25	0.149191	3.80847e-11	3.15599e-10	0.122671	4.21224e-07	3.07172e-06	Postnatal	0.463945	0.246977	0.162609
chr5_176376317	ARL10	+	AG	Known	Alu-SINE	UTR3	0.206865	4.32451e-26	4.67261e-25	0.171712	2.02213e-12	2.08814e-11	0.153061	8.45549e-09	9.61499e-08	Postnatal	0.410967	0.288778	0.209473
chr8_84432247	RALYL	+	AG	Known	L1-LINE	intronic	0.292745	4.32289e-26	4.67261e-25	0.231627	1.13312e-11	1.02636e-10	0.2001	5.61461e-08	5.13665e-07	Postnatal	0.463593	0.195945	0.174371
chr18_35248583	ZNF397(NM_001135178:c.*2273A>G)	+	AG	Known	Alu-SINE	UTR3	0.171963	4.51139e-26	4.86929e-25	0.134824	1.55827e-11	1.38028e-10	0.113007	1.43606e-07	1.18807e-06	Postnatal	0.435566	0.31159	0.208733
chr19_19894957	AC011477.2	+	AG	Known	SINE/AluSp	ncRNA_intronic	0.168351	4.52572e-26	4.87951e-25	0.168467	3.98927e-16	8.00007e-15	0.144911	5.25008e-11	1.03627e-09	Postnatal	0.474446	0.213645	0.150999
chr17_44799866	GJC1	-	AG	Known	SINE/AluJo	UTR3	0.157123	4.57775e-26	4.9303e-25	0.131627	1.45775e-12	1.54349e-11	0.0868811	2.4093e-06	1.44227e-05	Postnatal	0.578932	0.228553	0.123373
chr12_93508946	MRPL42	+	AG	Known	SINE/AluSx1	UTR3	0.244263	5.29133e-26	5.69272e-25	0.208147	8.28065e-13	9.25642e-12	0.168909	3.67262e-08	3.53071e-07	Postnatal	0.44482	0.331836	0.244226
chr8_92042102	RUNX1T1	-	AG	Known	Alu-SINE	intronic	0.303699	5.32292e-26	5.72057e-25	0.277698	4.22259e-14	5.97178e-13	0.225894	4.52152e-09	5.57654e-08	Postnatal	0.514539	0.150115	0.115959
chr22_24574742	SNRPD3	+	AG	Known	Alu-SINE	UTR3	0.158205	5.4156e-26	5.81394e-25	0.162852	8.85099e-17	2.04491e-15	0.129674	1.22515e-10	2.20945e-09	Postnatal	0.507041	0.266198	0.199629
chr2_233288843	SCARNA6	+	AG	Known	-/-	ncRNA_exonic	0.0480673	5.73395e-26	6.14912e-25	0.0442671	2.36803e-14	3.55453e-13	0.0360046	3.16244e-09	4.09687e-08	Postnatal	0.544345	0.241414	0.120586
chr16_6854315	RBFOX1	+	AG	Known	-	intronic	0.271189	5.74549e-26	6.15491e-25	0.224768	2.5119e-12	2.55704e-11	0.201583	6.76755e-09	7.89968e-08	Postnatal	0.444864	0.178336	0.14225
chr6_124425154	NKAIN2	+	AG	Known	-	intronic	0.213086	5.89845e-26	6.31203e-25	0.186771	2.80486e-13	3.409e-12	0.14793	3.88075e-08	3.713e-07	Postnatal	0.499612	0.228993	0.109614
chr2_206117571	NDUFS1(NM_001199982:c.*6614A>G,NM_001199983:c.*6614A>G,NM_005006:c.*6614A>G,NM_001199981:c.*6614A>G)	-	AG	Known	Alu-SINE	UTR3	0.190385	5.91584e-26	6.3239e-25	0.180898	7.2245e-15	1.16651e-13	0.144884	2.334e-09	3.14134e-08	Postnatal	0.481882	0.278343	0.184965
chr5_146842710	PPP2R2B	-	AG	Known	L1-LINE	intronic	0.341393	6.25661e-26	6.68105e-25	0.213987	9.03838e-09	4.92811e-08	0.166979	2.53212e-05	0.000116774	Postnatal	0.421862	0.380854	0.356387
chr2_95830718	LINC00342(dist=3737),ANKRD36C(dist=18214)	-	AG	Known	L1-LINE	intergenic	0.318786	6.36526e-26	6.78984e-25	0.241124	6.03138e-11	4.87322e-10	0.166713	8.18095e-06	4.28133e-05	Postnatal	0.49466	0.355531	0.171949
chr3_196352418	UBXN7	-	AG	Known	SINE/AluSx1	UTR3	0.163156	6.41847e-26	6.83932e-25	0.126412	2.76072e-11	2.34989e-10	0.113431	4.38756e-08	4.1309e-07	Postnatal	0.397892	0.315232	0.24052
chr7_87186367	DMTF1	+	AG	Known	Alu-SINE	intronic	0.248151	6.43022e-26	6.84456e-25	0.161648	3.69546e-09	2.17073e-08	0.140351	2.93909e-06	1.71738e-05	Postnatal	0.419268	0.270491	0.242012
chr2_216501976	RPL37A	+	AG	Known	Alu-SINE	UTR3	0.170633	6.69628e-26	7.12022e-25	0.117791	8.54922e-10	5.66202e-09	0.115972	4.24129e-08	4.0158e-07	Postnatal	0.33031	0.366866	0.299567
chrX_74278715	FTX	-	AG	Known	Alu-SINE	ncRNA_intronic	0.239666	6.83481e-26	7.25981e-25	0.207561	5.01022e-13	5.81275e-12	0.18706	2.19006e-09	2.96353e-08	Postnatal	0.401586	0.286857	0.181753
chr7_55457400	LANCL2;VOPP1	-	AG	Known	L1-LINE	intergenic	0.233476	7.00084e-26	7.4283e-25	0.228588	1.7614e-15	3.11491e-14	0.227619	7.3024e-13	2.15076e-11	Postnatal	0.372473	0.180309	0.205697
chr7_11059695	PHF14	+	AG	Known	Alu-SINE	intronic	0.357849	7.3605e-26	7.80166e-25	0.251264	5.72471e-10	3.91286e-09	0.191573	8.25588e-06	4.31379e-05	Postnatal	0.491833	0.221857	0.173753
chr12_93508064	MRPL42	+	AG	Known	SINE/AluSp	UTR3	0.267461	7.49517e-26	7.93602e-25	0.262722	1.55415e-15	2.77781e-14	0.209154	8.3166e-10	1.22633e-08	Postnatal	0.493557	0.287406	0.143829
chr5_40831163	RPL37(NM_000997:c.*1341A>G)	-	AG	Known	Alu-SINE	UTR3	0.240146	7.78514e-26	8.23435e-25	0.22925	6.8667e-15	1.11232e-13	0.206768	7.4305e-11	1.40312e-09	Postnatal	0.402655	0.283048	0.236283
chr17_44799833	GJC1	-	AG	Known	SINE/AluJo	UTR3	0.140484	7.87603e-26	8.3217e-25	0.127363	7.63293e-14	1.02594e-12	0.122679	6.16308e-11	1.1943e-09	Postnatal	0.380249	0.266109	0.138175
chr18_35248579	ZNF397(NM_001135178:c.*2269A>G)	+	AG	Known	Alu-SINE	UTR3	0.17617	7.95101e-26	8.38325e-25	0.126931	2.84579e-10	2.06176e-09	0.107735	6.59105e-07	4.59586e-06	Postnatal	0.401461	0.364677	0.314459
chr2_2100833	MYT1L	-	AG	Known	-	intronic	0.330401	7.94932e-26	8.38325e-25	0.258336	2.31911e-11	1.99946e-10	0.190577	2.26994e-06	1.3703e-05	Postnatal	0.496889	0.278883	0.124582
chr7_70157548	AUTS2	+	AG	Known	Alu-SINE	intronic	0.355746	8.01659e-26	8.44352e-25	0.287713	7.32895e-12	6.88729e-11	0.209083	1.28961e-06	8.27313e-06	Postnatal	0.537409	0.179999	0.142739
chr1_11722944	DRAXIN	+	AG	Known	SINE/AluSx	UTR3	0.279916	8.60686e-26	9.05572e-25	0.232548	2.86701e-12	2.89211e-11	0.162519	1.1141e-06	7.23517e-06	Postnatal	0.57251	0.143665	0.00555565
chr1_98020420	MIR137HG	-	AG	Known	Alu-SINE	ncRNA_intronic	0.264665	9.20991e-26	9.68006e-25	0.227272	8.34959e-13	9.32309e-12	0.157465	8.22339e-07	5.54885e-06	Postnatal	0.566825	0.202225	0.126295
chr5_17112932	MYO10(dist=176644),BASP1-AS1(dist=17096)	-	AG	Known	Alu-SINE	intergenic	0.310259	9.30533e-26	9.77011e-25	0.218322	6.01352e-10	4.0963e-09	0.204185	1.64124e-07	1.33686e-06	Postnatal	0.37565	0.294388	0.19782
chr3_101766954	CEP97	+	AG	Known	Alu-SINE	UTR3	0.170487	9.98219e-26	1.04698e-24	0.121008	4.83545e-10	3.35073e-09	0.0823118	3.87764e-05	0.000168682	Postnatal	0.509744	0.310409	0.231571
chr8_13009951	TRMT9B	+	AG	Known	Alu-SINE	intronic	0.297111	1.01532e-25	1.06269e-24	0.271508	6.39795e-14	8.69271e-13	0.232023	2.03697e-09	2.7751e-08	Postnatal	0.438679	0.288386	0.11913
chr12_116155203	MED13L	-	AG	Known	SINE/AluJr	intronic	0.355076	1.01506e-25	1.06269e-24	0.265611	1.07192e-10	8.35131e-10	0.225474	3.15602e-07	2.374e-06	Postnatal	0.402067	0.363952	0.203361
chr19_36338520	ZFP14	-	AG	Known	SINE/AluJb	UTR3	0.320072	1.04149e-25	1.08894e-24	0.234316	2.06738e-10	1.53666e-09	0.235976	8.74433e-09	9.88384e-08	Postnatal	0.338906	0.309327	0.254159
chr15_24982731	PWARSN	+	AG	Known	Alu-SINE	ncRNA_exonic	0.0624526	1.05916e-25	1.10627e-24	0.0507238	6.30133e-12	6.00033e-11	0.0446072	1.82019e-08	1.8913e-07	Postnatal	0.42283	0.354046	0.178714
chr15_41305379	OIP5-AS1	+	AG	Known	SINE/AluSz6	ncRNA_exonic	0.153301	1.07145e-25	1.11795e-24	0.134566	3.66918e-13	4.37987e-12	0.119056	2.96505e-09	3.87621e-08	Postnatal	0.434949	0.200189	0.105992
chr5_40829962	RPL37(NM_000997:c.*2542A>G)	-	AG	Known	Alu-SINE	UTR3	0.248689	1.07564e-25	1.12114e-24	0.225824	8.75897e-14	1.16635e-12	0.184319	5.21399e-09	6.30647e-08	Postnatal	0.440705	0.349899	0.243055
chr4_41262679	UCHL1	+	AG	Known	Alu-SINE	intronic	0.290148	1.08082e-25	1.12538e-24	0.22987	1.74465e-11	1.53318e-10	0.212816	9.13755e-09	1.02831e-07	Postnatal	0.359241	0.370657	0.246805
chr4_56459960	PAICS	+	AG	Known	SINE/AluJr	UTR3	0.294278	1.11497e-25	1.15853e-24	0.193561	3.74101e-09	2.19235e-08	0.148842	1.55135e-05	7.55115e-05	Postnatal	0.494462	0.167108	0.169723
chr16_7131107	RBFOX1	+	AG	Known	Alu-SINE	intronic	0.305093	1.11388e-25	1.15853e-24	0.270614	2.47812e-13	3.03766e-12	0.245977	1.01737e-09	1.48488e-08	Postnatal	0.39638	0.288878	0.173036
chr14_85543042	FLRT2	+	AG	Known	-	intronic	0.131881	1.11903e-25	1.16154e-24	0.118135	1.5832e-13	2.01456e-12	0.0903446	4.85199e-08	4.50889e-07	Postnatal	0.531927	0.160958	0.119945
chr5_65668353	SGTB(NM_019072:c.*1893A>G)	-	AG	Known	Alu-SINE	UTR3	0.184517	1.12065e-25	1.16202e-24	0.134033	2.6578e-10	1.93817e-09	0.123474	4.81858e-08	4.48199e-07	Postnatal	0.331072	0.440137	0.311252
chr19_7084567	ZNF557(NM_001044387:c.*823A>G,NM_001044388:c.*823A>G,NM_024341:c.*823A>G)	+	AG	Known	Alu-SINE	UTR3	0.267857	1.15833e-25	1.19985e-24	0.191225	4.46085e-10	3.11483e-09	0.174632	1.65383e-07	1.34384e-06	Postnatal	0.362467	0.374438	0.257069
chr2_24596159	NCOA1	+	AG	Known	-/-	intronic	0.364518	1.1954e-25	1.23697e-24	0.290519	1.5044e-11	1.33847e-10	0.235855	3.02616e-07	2.28488e-06	Postnatal	0.458672	0.267465	0.219792
chr19_21120135	ZNF714	+	AG	Known	SINE/AluSq4	UTR3	0.186475	1.20909e-25	1.24985e-24	0.165838	2.29761e-13	2.83024e-12	0.140108	7.3443e-09	8.50362e-08	Postnatal	0.451733	0.264078	0.219569
chr5_167646613	TENM2	+	AG	Known	-	intronic	0.319142	1.21818e-25	1.25795e-24	0.320995	5.97543e-16	1.15222e-14	0.267984	1.38224e-10	2.4401e-09	Postnatal	0.513186	0.144963	0.12712
chr3_76420243	ZNF717(dist=634694),ROBO2(dist=619856)	+	AG	Known	Alu-SINE	intergenic	0.374838	1.21992e-25	1.25845e-24	0.383417	2.31326e-16	4.88317e-15	0.308059	2.1808e-10	3.6175e-09	Postnatal	0.524033	0.171218	0.0862109
chr2_206122873	NDUFS1(NM_001199982:c.*1312A>G,NM_001199983:c.*1312A>G,NM_005006:c.*1312A>G,NM_001199981:c.*1312A>G)	-	AG	Known	Alu-SINE	UTR3	0.214188	1.22485e-25	1.26223e-24	0.180025	2.2334e-12	2.28747e-11	0.161723	5.48402e-09	6.58543e-08	Postnatal	0.393383	0.339703	0.254608
chr11_84760412	DLG2	-	AG	Known	-	intronic	0.290856	1.23635e-25	1.27278e-24	0.217947	1.11852e-10	8.68734e-10	0.155598	6.855e-06	3.67567e-05	Postnatal	0.544472	0.166923	0.0855682
chr11_32603946	EIF3M	+	AG	Known	SINE/AluJb	UTR3	0.23876	1.24071e-25	1.27596e-24	0.12657	3.35123e-07	1.3387e-06	0.106169	9.70057e-05	0.000373363	Postnatal	0.392842	0.339265	0.209055
chr1_10457219	DFFA	-	AG	Known	SINE/AluJr4	UTR3	0.212907	1.26208e-25	1.29661e-24	0.126421	3.91106e-08	1.88449e-07	0.113388	7.09626e-06	3.79287e-05	Postnatal	0.365361	0.373068	0.285724
chr10_100232545	CWF19L1(NM_001303404:c.*682A>G,NM_001303405:c.*682A>G,NM_001303406:c.*682A>G,NM_001303407:c.*682A>G,NM_018294:c.*682A>G)	-	AG	Known	Alu-SINE	UTR3	0.308787	1.2967e-25	1.33081e-24	0.176064	8.9603e-08	4.03073e-07	0.149206	3.64659e-05	0.00016044	Postnatal	0.4	0.315245	0.288721
chr12_64450354	XPOT	+	AG	Known	SINE/AluJr4	UTR3	0.274735	1.33357e-25	1.36725e-24	0.243729	2.72623e-13	3.32554e-12	0.209944	4.82092e-09	5.85222e-08	Postnatal	0.431613	0.276502	0.25658
chr19_58584206	AC016629.3	+	AG	Known	SINE/AluJr	ncRNA_intronic	0.192018	1.34004e-25	1.37248e-24	0.136413	5.44083e-10	3.7495e-09	0.112092	1.76999e-06	1.10098e-05	Postnatal	0.401274	0.380386	0.212733
chr17_44802778	GJC1	-	AG	Known	SINE/AluJb	UTR3	0.180162	1.37292e-25	1.40472e-24	0.147222	6.66035e-12	6.31223e-11	0.121271	1.0041e-07	8.61999e-07	Postnatal	0.433263	0.342385	0.293502
chr7_11060023	PHF14	+	AG	Known	Alu-SINE	intronic	0.297871	1.3805e-25	1.41104e-24	0.215554	3.30766e-10	2.3673e-09	0.137578	7.12483e-05	0.000284965	Postnatal	0.549003	0.249104	0.158891
chr19_37737214	AC093227.3;ZNF573	-	AG	Known	SINE/AluSc8	intergenic	0.237248	1.38515e-25	1.41435e-24	0.194725	5.75828e-12	5.51991e-11	0.192974	7.93052e-10	1.17632e-08	Postnatal	0.355439	0.257204	0.183937
chr12_98605315	SLC25A3(NM_213611:c.*3787A>G,NM_002635:c.*3787A>G)	+	AG	Known	Alu-SINE	UTR3	0.262151	1.40463e-25	1.43278e-24	0.216705	4.48505e-12	4.37893e-11	0.165007	4.76524e-07	3.43501e-06	Postnatal	0.509246	0.215455	0.168249
chr17_44798961	GJC1	-	AG	Known	SINE/AluSz6	UTR3	0.211729	1.4161e-25	1.44301e-24	0.196714	3.64677e-14	5.23121e-13	0.152983	1.36402e-08	1.45934e-07	Postnatal	0.534101	0.173879	0.0923297
chr8_56219581	CHCHD7	+	AG	Known	AluSx1:SINE:Alu	downstream	0.275775	1.49981e-25	1.52676e-24	0.219599	1.73826e-11	1.53025e-10	0.190075	6.78982e-08	6.07871e-07	Postnatal	0.403859	0.336587	0.274491
chr11_769403	GATD1(NM_001318818:c.*1494A>G,NM_001318821:c.*1586A>G,NM_001318822:c.*1586A>G,NM_001318823:c.*1586A>G,NM_182612:c.*1494A>G,NM_001318820:c.*1586A>G,NM_001318824:c.*1494A>G)	-	AG	Known	Alu-SINE	UTR3	0.243269	1.51867e-25	1.54439e-24	0.209294	1.02364e-12	1.11769e-11	0.166978	5.94864e-08	5.40771e-07	Postnatal	0.455332	0.321688	0.245305
chr11_32603875	EIF3M	+	AG	Known	SINE/AluJb	UTR3	0.249578	1.66597e-25	1.69247e-24	0.218851	5.01449e-13	5.81275e-12	0.18663	1.02684e-08	1.13644e-07	Postnatal	0.445933	0.255333	0.194264
chr1_19216753	EMC1-AS1	-	AG	Known	SINE/AluJo	ncRNA_intronic	0.292832	1.68388e-25	1.70893e-24	0.239897	6.85943e-12	6.47032e-11	0.209678	3.25844e-08	3.18135e-07	Postnatal	0.41547	0.291012	0.206713
chr2_206117150	AC007383.2	-	AG	Known	SINE/AluJb	ncRNA_intronic	0.164146	1.74365e-25	1.76781e-24	0.136602	3.8887e-12	3.8265e-11	0.145242	2.70238e-11	5.6926e-10	Postnatal	0.28996	0.337245	0.234797
chr10_100233121	AL138921.1	-	AG	Known	SINE/AluJo	ncRNA_intronic	0.25507	1.78865e-25	1.81159e-24	0.182659	5.02118e-10	3.46984e-09	0.189957	4.65323e-09	5.7039e-08	Postnatal	0.292982	0.369994	0.323525
chr3_197612787	BDH1;AC024560.3	-	AG	Known	SINE/FLAM_C	intergenic	0.317379	1.83326e-25	1.85491e-24	0.269735	1.83877e-12	1.91855e-11	0.210918	1.67035e-07	1.35506e-06	Postnatal	0.498681	0.21566	0.212147
chr16_48354469	LONP2(NM_001300948:c.*2667A>G,NM_031490:c.*2667A>G)	+	AG	Known	Alu-SINE	UTR3	0.141509	1.91534e-25	1.93468e-24	0.148787	5.99814e-17	1.4252e-15	0.132196	2.66069e-12	6.84069e-11	Postnatal	0.424973	0.293191	0.228277
chr2_144409794	ZEB2	-	AG	Known	Alu-SINE	intronic	0.385366	1.91596e-25	1.93468e-24	0.297931	5.24899e-11	4.28945e-10	0.228752	1.84648e-06	1.14007e-05	Postnatal	0.475436	0.292187	0.277712
chr2_77267301	LRRTM4	-	AG	Known	ERVL-MaLR-LTR	intronic	0.274448	1.9243e-25	1.94114e-24	0.254046	5.24102e-14	7.25853e-13	0.18648	5.32981e-08	4.89395e-07	Postnatal	0.555672	0.159111	0.104973
chrX_74276566	FTX	-	AG	Known	Alu-SINE	ncRNA_intronic	0.208418	1.99105e-25	2.00646e-24	0.209585	8.34021e-16	1.56899e-14	0.170163	2.8994e-10	4.71953e-09	Postnatal	0.539135	0.112285	0.125972
chr5_115829894	ATG12	-	AG	Known	Alu-SINE	UTR3	0.218121	2.01077e-25	2.02429e-24	0.193979	3.10384e-13	3.74065e-12	0.175115	1.18268e-09	1.70383e-08	Postnatal	0.4017	0.312637	0.223456
chr17_75944807	AC087289.4	-	AG	Known	SINE/AluSx	ncRNA_intronic	0.158369	2.0517e-25	2.06343e-24	0.137742	7.75108e-13	8.72279e-12	0.116468	6.23678e-09	7.34856e-08	Postnatal	0.411054	0.389297	0.394449
chr14_20272872	AL356019.2;TTC5	-	AG	Known	LTR/THE1C-int	intergenic	0.307669	2.07433e-25	2.0841e-24	0.258825	2.90157e-12	2.92402e-11	0.238195	2.86925e-09	3.75602e-08	Postnatal	0.369942	0.351997	0.244472
chr1_98004658	MIR137HG	-	AG	Known	Alu-SINE	ncRNA_intronic	0.199442	2.09389e-25	2.10165e-24	0.150975	1.05423e-10	8.22631e-10	0.138546	3.63718e-08	3.50288e-07	Postnatal	0.353754	0.392133	0.275893
chr12_120461175	GATC	+	AG	Known	SINE/AluJr	UTR3	0.124048	2.25856e-25	2.26466e-24	0.0876876	7.82061e-10	5.22085e-09	0.0774325	6.67188e-07	4.64576e-06	Postnatal	0.39307	0.335108	0.193582
chr10_82072984	NRG3	+	AG	Known	Alu-SINE	intronic	0.30936	2.30456e-25	2.30847e-24	0.285461	6.76046e-14	9.14807e-13	0.215081	4.29312e-08	4.0534e-07	Postnatal	0.520323	0.229435	0.109978
chr14_76767016	VASH1	+	AG	Known	Alu-SINE	intronic	0.346528	2.32305e-25	2.32467e-24	0.240414	1.34798e-09	8.5981e-09	0.179072	1.89771e-05	9.01389e-05	Postnatal	0.456907	0.334236	0.246781
chr7_44832704	H2AFV	-	AG	Known	Alu-SINE	intronic	0.148958	2.41161e-25	2.41089e-24	0.132151	3.75901e-13	4.46583e-12	0.105287	3.57602e-08	3.45441e-07	Postnatal	0.474815	0.28245	0.17482
chr2_216209057	XRCC5(dist=2764),LINC01963(dist=7832)	+	AG	Known	Alu-SINE	intergenic	0.167411	2.44007e-25	2.43691e-24	0.151754	1.51867e-13	1.94231e-12	0.139924	3.73788e-10	5.92224e-09	Postnatal	0.388714	0.309666	0.235587
chr3_173840945	NLGN1	+	AG	Known	-	intronic	0.332166	2.53096e-25	2.52516e-24	0.270164	1.10158e-11	9.99593e-11	0.183378	4.95333e-06	2.76235e-05	Postnatal	0.555591	0.209369	0.152219
chr6_117563492	DCBLD1,GOPC	-	AG	Known	Alu-SINE	intronic	0.325669	2.59779e-25	2.58927e-24	0.222931	2.01273e-09	1.24119e-08	0.210964	2.74665e-07	2.09645e-06	Postnatal	0.354988	0.337206	0.308503
chr19_36338098	ZFP14	-	AG	Known	SINE/AluSz	UTR3	0.191407	2.672e-25	2.66059e-24	0.160617	3.62275e-12	3.58591e-11	0.162085	1.43533e-10	2.5205e-09	Postnatal	0.31874	0.358819	0.350438
chr4_76945124	SOWAHB(dist=46980),SEPTIN11(dist=4628)	-	AG	Known	Alu-SINE	intergenic	0.198588	2.70576e-25	2.6862e-24	0.144891	3.57945e-10	2.5509e-09	0.143953	1.96782e-08	2.02581e-07	Postnatal	0.329671	0.331506	0.249643
chr7_87186355	DMTF1	+	AG	Known	SINE/AluJo	intronic	0.179659	2.70463e-25	2.6862e-24	0.164625	1.00583e-13	1.32528e-12	0.151874	3.5042e-10	5.62187e-09	Postnatal	0.42018	0.213257	0.164848
chr4_41262286	UCHL1	+	AG	Known	Alu-SINE	intronic	0.248832	2.70566e-25	2.6862e-24	0.19206	6.54585e-11	5.25924e-10	0.146797	2.32759e-06	1.3992e-05	Postnatal	0.479595	0.284337	0.216865
chr10_100233036	AL138921.1	-	AG	Known	SINE/AluJo	ncRNA_intronic	0.275501	2.71747e-25	2.69373e-24	0.190451	1.58836e-09	9.96025e-09	0.202058	8.62537e-09	9.78356e-08	Postnatal	0.289527	0.350848	0.303967
chr6_72767955	KCNQ5	+	AG	Known	L1-LINE	intronic	0.317189	2.71871e-25	2.69373e-24	0.217416	1.98469e-09	1.2254e-08	0.195713	9.37269e-07	6.2115e-06	Postnatal	0.391639	0.291252	0.184192
chr2_141729204	LRP1B	-	AG	Known	-	intronic	0.359085	2.82593e-25	2.7972e-24	0.24899	1.49658e-09	9.44977e-09	0.185944	1.60942e-05	7.79222e-05	Postnatal	0.446339	0.375298	0.228553
chr20_17962784	SNORD17	-	AG	Known	-	ncRNA_exonic	0.0357209	2.83757e-25	2.80594e-24	0.0326038	7.52113e-14	1.01227e-12	0.0279876	1.44989e-09	2.05631e-08	Postnatal	0.557151	0.265796	0.159142
chr8_78703149	ZC2HC1A	+	AG	Known	SINE/AluSx	intronic	0.238457	2.9577e-25	2.92185e-24	0.143424	4.27145e-08	2.04536e-07	0.15448	1.0844e-07	9.24597e-07	Postnatal	0.275402	0.380507	0.284164
chr5_126625862	PHAX	+	AG	Known	Alu-SINE	UTR3	0.128508	3.11482e-25	3.07405e-24	0.09969	5.83773e-11	4.72848e-10	0.095944	6.34213e-09	7.46391e-08	Postnatal	0.333457	0.386202	0.231729
chr2_70703014	ADD2	-	AG	Known	SINE/AluJb	intronic	0.329128	3.30502e-25	3.25855e-24	0.305694	6.25206e-14	8.51758e-13	0.274246	5.71751e-10	8.72595e-09	Postnatal	0.443578	0.198083	0.121847
chr17_44799423	GJC1	-	AG	Known	SINE/AluSz	UTR3	0.193024	3.36572e-25	3.31513e-24	0.173034	2.98007e-13	3.60883e-12	0.134927	4.86983e-08	4.52128e-07	Postnatal	0.485263	0.293113	0.228023
chr3_76719469	ZNF717(dist=933920),ROBO2(dist=320630)	+	AG	Known	Alu-SINE	intergenic	0.295236	3.39355e-25	3.33927e-24	0.203419	1.91824e-09	1.1895e-08	0.173817	1.55581e-06	9.77453e-06	Postnatal	0.368985	0.409404	0.338007
chr1_11028101	MASP2	+	AG	Known	Alu-SINE	intronic	0.264419	3.54994e-25	3.48973e-24	0.211922	2.18e-11	1.8909e-10	0.199503	1.08578e-08	1.1977e-07	Postnatal	0.395145	0.229606	0.148959
chr6_124143244	NKAIN2	+	AG	Known	Alu-SINE	intronic	0.259287	3.61651e-25	3.55169e-24	0.224333	1.33529e-12	1.42284e-11	0.166205	3.81688e-07	2.80791e-06	Postnatal	0.512246	0.253788	0.146777
chr14_85543049	FLRT2	+	AG	Known	-	intronic	0.136292	3.63886e-25	3.57014e-24	0.125973	8.03308e-14	1.0754e-12	0.0977186	2.50491e-08	2.50416e-07	Postnatal	0.52753	0.182074	0.127737
chr1_75610899	SLC44A5	-	AG	Known	-	intronic	0.286548	3.8565e-25	3.77998e-24	0.234215	1.15436e-11	1.04371e-10	0.207374	3.59721e-08	3.47153e-07	Postnatal	0.409679	0.258731	0.255205
chr19_41872774	RPS19	+	AG	Known	SINE/AluSp	UTR3	0.159584	3.87281e-25	3.79225e-24	0.137813	1.47197e-12	1.55526e-11	0.120365	1.19616e-08	1.29664e-07	Postnatal	0.440555	0.238542	0.174272
chr4_39549411	UGDH-AS1	-	AG	Known	Alu-SINE	ncRNA_intronic	0.164621	3.92802e-25	3.84256e-24	0.0923064	1.89665e-07	7.95056e-07	0.077461	4.89429e-05	0.000206284	Postnatal	0.369306	0.423311	0.273018
chr12_77645993	E2F7(dist=580424),NAV3(dist=184901)	+	AG	Known	-	intergenic	0.305052	3.96194e-25	3.87197e-24	0.318604	1.55458e-16	3.40345e-15	0.25171	1.74691e-10	2.97896e-09	Postnatal	0.558278	0.107818	0.105677
chr19_58296628	AC020915.1	+	AG	Known	SINE/AluSg	ncRNA_intronic	0.208933	3.97283e-25	3.87506e-24	0.167249	2.39702e-11	2.05955e-10	0.146371	7.81777e-08	6.9065e-07	Postnatal	0.435579	0.225455	0.236355
chr9_37774130	TRMT10B	-	AG	Known	Alu-SINE	intronic	0.336543	3.97055e-25	3.87506e-24	0.231756	2.09156e-09	1.28432e-08	0.192366	4.56905e-06	2.57092e-05	Postnatal	0.438001	0.240709	0.160759
chr2_40201771	SLC8A1-AS1	-	AG	Known	-/-	ncRNA_intronic	0.278322	4.01364e-25	3.91105e-24	0.249991	3.06375e-13	3.69678e-12	0.197948	4.16309e-08	3.95297e-07	Postnatal	0.490067	0.238338	0.23219
chr2_55296928	CCDC88A	-	AG	Known	SINE/AluSx3	intronic	0.2885	4.05393e-25	3.94648e-24	0.208775	5.51604e-10	3.79611e-09	0.17339	1.85387e-06	1.14393e-05	Postnatal	0.41924	0.314661	0.199719
chr15_24983673	PWARSN	+	AG	Known	Alu-SINE	ncRNA_exonic	0.0595651	4.18239e-25	4.06759e-24	0.0544259	1.26139e-13	1.63682e-12	0.0520765	1.03504e-10	1.89041e-09	Postnatal	0.396856	0.269186	0.0687091
chr11_84761296	DLG2	-	AG	Known	-	intronic	0.283097	4.21684e-25	4.09712e-24	0.230035	1.48719e-11	1.3267e-10	0.151633	8.52823e-06	4.4353e-05	Postnatal	0.572365	0.200245	0.137729
chr5_40831251	RPL37	-	AG	Known	Alu-SINE	UTR3	0.216801	4.26038e-25	4.13541e-24	0.197224	1.82642e-13	2.29781e-12	0.140414	2.16462e-07	1.705e-06	Postnatal	0.554064	0.194769	0.145473
chr2_77434965	LRRTM4	-	AG	Known	-	intronic	0.328838	4.43101e-25	4.29688e-24	0.24584	2.24181e-10	1.65771e-09	0.196232	2.33375e-06	1.40207e-05	Postnatal	0.465291	0.255079	0.295826
chr7_44832888	H2AFV	-	AG	Known	Alu-SINE	intronic	0.168314	4.48326e-25	4.34334e-24	0.140367	6.00022e-12	5.73539e-11	0.112038	2.24061e-07	1.75933e-06	Postnatal	0.461129	0.278671	0.18287
chr6_72767883	KCNQ5	+	AG	Known	L1-LINE	intronic	0.345011	4.52278e-25	4.37741e-24	0.273797	3.45462e-11	2.88662e-10	0.198216	3.73081e-06	2.13035e-05	Postnatal	0.489261	0.288144	0.245778
chr19_57860680	ZNF587	+	AG	Known	SINE/AluJr	UTR3	0.278113	4.60494e-25	4.45263e-24	0.234253	4.27182e-12	4.18705e-11	0.193248	8.76872e-08	7.62567e-07	Postnatal	0.465525	0.198549	0.163614
chr19_21120287	ZNF714	+	AG	Known	SINE/AluSq4	UTR3	0.252335	4.68051e-25	4.52133e-24	0.217318	1.84545e-12	1.92352e-11	0.175275	7.85646e-08	6.92847e-07	Postnatal	0.457594	0.305702	0.214105
chr10_82013301	NRG3	+	AG	Known	ERVL-MaLR-LTR	intronic	0.194631	4.68719e-25	4.52344e-24	0.175248	2.99715e-13	3.62514e-12	0.15075	5.74266e-09	6.86391e-08	Postnatal	0.456702	0.210753	0.124608
chr3_149065744	HLTF	-	AG	Known	Alu-SINE	intronic	0.313111	4.70444e-25	4.53572e-24	0.256567	1.17532e-11	1.0617e-10	0.204605	1.87494e-07	1.5004e-06	Postnatal	0.431104	0.386639	0.247588
chr6_88162508	CNR1	-	AG	Known	-	intronic	0.212018	4.8421e-25	4.66395e-24	0.196778	8.08313e-14	1.08066e-12	0.165562	4.14144e-09	5.15213e-08	Postnatal	0.470911	0.207579	0.105052
chr6_123881151	NKAIN2	+	AG	Known	SINE/AluSx1	intronic	0.21635	4.90647e-25	4.72142e-24	0.19876	1.2888e-13	1.66746e-12	0.157444	2.18217e-08	2.22629e-07	Postnatal	0.513679	0.189244	0.105752
chr10_11174986	CELF2	+	AG	Known	-	intronic	0.222367	4.97959e-25	4.78718e-24	0.196648	6.61638e-13	7.52182e-12	0.171811	6.79911e-09	7.91808e-08	Postnatal	0.445393	0.224827	0.159312
chr3_173841288	NLGN1	+	AG	Known	-	intronic	0.310975	4.98684e-25	4.78956e-24	0.235055	1.70475e-10	1.28523e-09	0.209073	1.96366e-07	1.56267e-06	Postnatal	0.381315	0.328377	0.245928
chr12_14498895	ATF7IP	+	AG	Known	SINE/AluSq	UTR3	0.192684	5.04192e-25	4.83783e-24	0.180786	5.01985e-14	6.99084e-13	0.182982	5.35228e-12	1.30261e-10	Postnatal	0.329332	0.288262	0.272235
chr9_10579211	PTPRD	-	AG	Known	L1-LINE	intronic	0.330152	5.17271e-25	4.95858e-24	0.284306	1.96679e-12	2.03519e-11	0.261292	3.70498e-09	4.67882e-08	Postnatal	0.403547	0.228741	0.236321
chr3_174070826	NLGN1	+	AG	Known	Alu-SINE	intronic	0.353308	5.53129e-25	5.29725e-24	0.26223	3.09355e-10	2.22199e-09	0.220257	1.10495e-06	7.18969e-06	Postnatal	0.42966	0.262909	0.201112
chr2_20271996	PUM2	-	AG	Known	SINE/AluSx1	intronic	0.299006	5.65898e-25	5.41437e-24	0.231195	8.98061e-11	7.07929e-10	0.16406	7.64343e-06	4.04223e-05	Postnatal	0.53443	0.17705	0.146768
chr9_37775648	TRMT10B	-	AG	Known	Alu-SINE	intronic	0.291265	5.70285e-25	5.45114e-24	0.275938	3.47566e-14	5.00725e-13	0.229984	2.86936e-09	3.75602e-08	Postnatal	0.467114	0.241718	0.192849
chr6_72767891	KCNQ5	+	AG	Known	L1-LINE	intronic	0.27737	5.74579e-25	5.48695e-24	0.226716	1.42356e-11	1.27447e-10	0.168021	1.59295e-06	9.98904e-06	Postnatal	0.500535	0.23953	0.245956
chr1_52825736	ZYG11B	+	AG	Known	SINE/AluJr	UTR3	0.0736432	5.77535e-25	5.49947e-24	0.077881	8.42488e-17	1.95547e-15	0.0608595	1.41044e-10	2.4855e-09	Postnatal	0.529469	0.276767	0.143922
chr10_60462987	ANK3	-	AG	Known	Alu-SINE	intronic	0.218395	5.76779e-25	5.49947e-24	0.178467	1.43239e-11	1.28123e-10	0.144444	3.14035e-07	2.36399e-06	Postnatal	0.457712	0.272812	0.150393
chr17_16471253	SNHG29	+	AG	Known	LTR/MLT1C	ncRNA_exonic	0.325186	5.772e-25	5.49947e-24	0.23504	6.74962e-10	4.56054e-09	0.168918	2.33551e-05	0.000108719	Postnatal	0.483494	0.27222	0.184002
chr9_112684441	INIP	-	AG	Known	Alu-SINE	UTR3	0.277755	5.87643e-25	5.58664e-24	0.221526	3.33786e-11	2.80778e-10	0.214501	3.3517e-09	4.29763e-08	Postnatal	0.321691	0.392833	0.192747
chr14_28793689	LINC01551	+	AG	Known	SINE/AluJr	ncRNA_intronic	0.207637	5.87803e-25	5.58664e-24	0.149808	7.10933e-10	4.78103e-09	0.133792	5.03381e-07	3.60014e-06	Postnatal	0.386934	0.317815	0.246511
chr8_135532931	KHDRBS3	+	AG	Known	-	intronic	0.312423	5.91258e-25	5.61415e-24	0.30314	1.11668e-14	1.75227e-13	0.223344	1.54466e-08	1.63551e-07	Postnatal	0.579975	0.129899	0.120106
chr16_6719708	RBFOX1	+	AG	Known	SINE/AluY	intronic	0.307746	6.01566e-25	5.70662e-24	0.290888	4.00305e-14	5.7015e-13	0.252691	1.05854e-09	1.53826e-08	Postnatal	0.457299	0.183149	0.238319
chr1_10460201	DFFA	-	AG	Known	SINE/AluSx	UTR3	0.309315	6.11385e-25	5.79429e-24	0.249505	2.32707e-11	2.0046e-10	0.222125	5.22889e-08	4.81452e-07	Postnatal	0.411692	0.245971	0.226751
chr3_40466431	RPL14	+	AG	Known	Alu-SINE	UTR3	0.205673	6.28906e-25	5.95472e-24	0.146473	1.05046e-09	6.83959e-09	0.13108	6.05153e-07	4.25517e-06	Postnatal	0.378353	0.335991	0.287602
chr3_14944631	FGD5-AS1	-	AG	Known	Alu-SINE	ncRNA_exonic	0.059381	6.54331e-25	6.1896e-24	0.0496778	5.69403e-12	5.46355e-11	0.0430971	3.02636e-08	2.96921e-07	Postnatal	0.436033	0.314687	0.186981
chrX_74265502	FTX	-	AG	Known	Alu-SINE	ncRNA_intronic	0.237555	6.75757e-25	6.38625e-24	0.242171	9.02033e-16	1.6906e-14	0.205581	1.29037e-10	2.31045e-09	Postnatal	0.486395	0.160697	0.0524141
chr3_15072852	RBSN	-	AG	Known	Alu-SINE	UTR3	0.198808	6.80249e-25	6.42265e-24	0.189429	2.9291e-14	4.3255e-13	0.153298	4.63499e-09	5.69547e-08	Postnatal	0.473666	0.270761	0.230067
chr1_9927412	LZIC	-	AG	Known	SINE/AluSx	UTR3	0.175805	6.82051e-25	6.4336e-24	0.160363	2.13126e-13	2.63504e-12	0.140893	2.03362e-09	2.7751e-08	Postnatal	0.412267	0.296049	0.243536
chr13_21374968	MIPEPP3	-	AG	Known	Alu-SINE	ncRNA_intronic	0.234832	7.0142e-25	6.6101e-24	0.20034	3.31675e-12	3.30259e-11	0.15902	1.83708e-07	1.47246e-06	Postnatal	0.480874	0.235148	0.20981
chr12_77645997	AC073591.1;AC138331.1	+	AG	Known	-/-	intergenic	0.22491	7.07795e-25	6.66391e-24	0.205456	2.06006e-13	2.55963e-12	0.180898	2.36791e-09	3.17421e-08	Postnatal	0.43824	0.212817	0.192325
chr2_199380022	SATB2	-	AG	Known	Alu-SINE	intronic	0.226112	7.14566e-25	6.72135e-24	0.262547	1.88443e-19	6.58369e-18	0.212264	1.08532e-12	3.04831e-11	Postnatal	0.541675	0.131997	0.125745
chr19_57699897	ZNF154	-	AG	Known	SINE/AluSx1	UTR3	0.33075	7.49513e-25	7.03686e-24	0.279865	4.70713e-12	4.56906e-11	0.254602	8.74568e-09	9.88384e-08	Postnatal	0.389646	0.296622	0.157207
chr2_97163607	ANKRD36	+	AG	Known	SINE/AluY	UTR3	0.246237	7.48859e-25	7.03686e-24	0.179709	5.78939e-10	3.95438e-09	0.12388	3.76542e-05	0.000164513	Postnatal	0.520462	0.254378	0.218227
chr12_77384373	E2F7(dist=318804),NAV3(dist=446521)	+	AG	Novel	-	intergenic	0.287162	7.60944e-25	7.1375e-24	0.202986	1.41192e-09	8.96035e-09	0.153882	1.18812e-05	5.98659e-05	Postnatal	0.505592	0.167156	0.118991
chr2_37102071	EIF2AK2	-	AG	Known	SINE/AluJr4	UTR3	0.206318	7.84225e-25	7.34899e-24	0.14741	1.06539e-09	6.9188e-09	0.120284	4.10839e-06	2.33002e-05	Postnatal	0.432565	0.292774	0.273346
chrX_74222547	FTX	-	AG	Known	Alu-SINE	ncRNA_intronic	0.293491	7.91697e-25	7.41209e-24	0.250167	3.67667e-12	3.62854e-11	0.223844	1.18879e-08	1.29144e-07	Postnatal	0.428306	0.208714	0.214763
chr7_90390059	GTPBP10(NM_001042717:c.*4905A>G,NM_033107:c.*4905A>G)	+	AG	Known	Alu-SINE	UTR3	0.298707	8.0382e-25	7.51856e-24	0.258604	2.04079e-12	2.10309e-11	0.210815	7.46749e-08	6.6087e-07	Postnatal	0.46124	0.26393	0.112138
chr1_93542177	FNBP1L	+	AG	Known	Alu-SINE	intronic	0.29349	8.18614e-25	7.64981e-24	0.234773	3.58634e-11	2.99419e-10	0.190751	4.58498e-07	3.31222e-06	Postnatal	0.482753	0.188658	0.150532
chr10_100232541	CWF19L1(NM_001303404:c.*686A>G,NM_001303405:c.*686A>G,NM_001303406:c.*686A>G,NM_001303407:c.*686A>G,NM_018294:c.*686A>G)	-	AG	Known	Alu-SINE	UTR3	0.27845	8.36424e-25	7.80896e-24	0.167115	6.85647e-08	3.14933e-07	0.160833	2.72764e-06	1.60882e-05	Postnatal	0.332929	0.368601	0.291133
chr19_19894956	AC011477.2	+	AG	Known	SINE/AluSp	ncRNA_intronic	0.143818	8.44582e-25	7.87779e-24	0.106822	3.63782e-10	2.58515e-09	0.110723	5.24348e-09	6.32688e-08	Postnatal	0.302636	0.325214	0.31772
chr2_113710654	SLC35F5(NM_001330315:c.*4564A>G,NM_001330314:c.*4564A>G,NM_001330316:c.*4490A>G,NM_025181:c.*4564A>G)	-	AG	Known	Alu-SINE	UTR3	0.271083	8.51948e-25	7.93911e-24	0.191864	1.43645e-09	9.09873e-09	0.146804	1.43982e-05	7.05969e-05	Postnatal	0.466961	0.279263	0.207506
chr1_164653719	PBX1	+	AG	Known	SINE/AluSx1	intronic	0.312026	8.5627e-25	7.97198e-24	0.264689	4.60309e-12	4.47674e-11	0.222043	6.91594e-08	6.17508e-07	Postnatal	0.458694	0.216015	0.245296
chr2_97163615	ANKRD36	+	AG	Known	SINE/AluY	UTR3	0.158703	8.65959e-25	8.0547e-24	0.131165	1.17881e-11	1.0639e-10	0.104585	3.34121e-07	2.49645e-06	Postnatal	0.498735	0.188059	0.115555
chr1_70060962	LRRC7	+	AG	Known	-/-	intronic	0.339239	8.78637e-25	8.16505e-24	0.2528	3.43535e-10	2.45169e-09	0.201191	2.58768e-06	1.53611e-05	Postnatal	0.422433	0.351484	0.209265
chr16_8853869	AC022167.1;AC022167.2	-	AG	Known	SINE/AluSx	ncRNA_intronic	0.175528	8.84629e-25	8.21312e-24	0.127284	7.44749e-10	4.98505e-09	0.111532	7.80186e-07	5.31088e-06	Postnatal	0.396944	0.314316	0.201092
chr1_207769004	CD46	+	AG	Known	Alu-SINE	intronic	0.201209	8.88968e-25	8.24578e-24	0.174809	1.86689e-12	1.94184e-11	0.120985	1.21785e-06	7.84291e-06	Postnatal	0.572844	0.169249	0.150091
chr2_151477544	RIF1	+	AG	Known	SINE/AluY	UTR3	0.269689	8.9869e-25	8.32824e-24	0.199093	4.55401e-10	3.17325e-09	0.177662	2.21061e-07	1.7385e-06	Postnatal	0.362867	0.401281	0.25343
chr7_38723495	VPS41(NM_014396:c.*2751A>G)	-	AG	Known	Alu-SINE	UTR3	0.162117	9.02685e-25	8.35755e-24	0.10306	2.0366e-08	1.03502e-07	0.0956781	2.56618e-06	1.52526e-05	Postnatal	0.371957	0.313498	0.280609
chr3_76343538	ZNF717(dist=557989),ROBO2(dist=696561)	+	AG	Known	TcMar-Mariner-DNA	intergenic	0.277458	9.27304e-25	8.57756e-24	0.20488	4.59098e-10	3.19235e-09	0.157671	6.50922e-06	3.52552e-05	Postnatal	0.45677	0.289952	0.273283
chr2_50845093	NRXN1	-	AG	Known	Alu-SINE	intronic	0.273955	1.02942e-24	9.5134e-24	0.227726	1.06777e-11	9.74203e-11	0.144656	9.13792e-06	4.72055e-05	Postnatal	0.604915	0.146374	0.0624525
chr7_128653945	LINC01000	+	AG	Novel	-	ncRNA_exonic	0.283724	1.04341e-24	9.63381e-24	0.250027	1.17005e-12	1.25746e-11	0.204533	4.62299e-08	4.31608e-07	Postnatal	0.48396	0.186564	0.104706
chr5_72905790	TNPO1	+	AG	Known	Alu-SINE	intronic	0.29535	1.04619e-24	9.65051e-24	0.213846	8.49473e-10	5.63711e-09	0.180737	1.84108e-06	1.13813e-05	Postnatal	0.419097	0.301271	0.271877
chr17_44800246	GJC1	-	AG	Known	SINE/AluSq2	UTR3	0.222766	1.05786e-24	9.74927e-24	0.217966	1.06061e-14	1.67741e-13	0.180523	9.71467e-10	1.42203e-08	Postnatal	0.455516	0.30699	0.230843
chr3_116271765	LSAMP	-	AG	Known	-	intronic	0.268968	1.06309e-24	9.78842e-24	0.272489	1.73516e-15	3.07936e-14	0.197635	5.34813e-09	6.44294e-08	Postnatal	0.596709	0.101376	-0.0118226
chr4_61219922	ADGRL3	+	AG	Known	SINE/AluSq2	intronic	0.272252	1.09511e-24	1.0074e-23	0.229741	6.38448e-12	6.07373e-11	0.178986	3.62622e-07	2.68142e-06	Postnatal	0.500858	0.182081	0.0892293
chr16_6757424	RBFOX1	+	AG	Known	L1-LINE	intronic	0.335352	1.11923e-24	1.02865e-23	0.268353	4.16958e-11	3.43536e-10	0.207307	1.31367e-06	8.41133e-06	Postnatal	0.453169	0.317485	0.243208
chr7_70157655	AUTS2	+	AG	Known	-	intronic	0.358158	1.16564e-24	1.07032e-23	0.261421	7.14237e-10	4.80004e-09	0.216607	2.31478e-06	1.39234e-05	Postnatal	0.454159	0.212294	0.224634
chr1_243158967	CEP170	-	AG	Known	SINE/AluSc	intronic	0.189809	1.25615e-24	1.15237e-23	0.138801	6.95306e-10	4.68537e-09	0.113752	2.81211e-06	1.65014e-05	Postnatal	0.457568	0.225568	0.0897227
chr13_107837104	FAM155A	-	AG	Known	-	intronic	0.252972	1.2737e-24	1.1674e-23	0.20433	3.24605e-11	2.73514e-10	0.189845	2.12543e-08	2.17911e-07	Postnatal	0.378157	0.286314	0.125012
chr15_41301143	OIP5-AS1	+	AG	Known	Alu-SINE	ncRNA_exonic	0.0711923	1.28876e-24	1.18013e-23	0.0639504	5.39977e-13	6.22339e-12	0.0590577	4.19288e-10	6.6e-09	Postnatal	0.374331	0.387366	0.313222
chr10_11085572	CELF2-AS2	+	AG	Known	SINE/MIR	ncRNA_intronic	0.125026	1.31966e-24	1.20732e-23	0.117274	8.95933e-14	1.18987e-12	0.0791128	1.64887e-07	1.34198e-06	Postnatal	0.635243	0.0858939	3.56476e-05
chrX_123913315	XIAP	+	AG	Known	Alu-SINE	UTR3	0.107594	1.32203e-24	1.20839e-23	0.105833	8.98363e-15	1.43438e-13	0.0986881	2.23273e-11	4.79392e-10	Postnatal	0.375062	0.320093	0.225548
chr12_77646864	E2F7(dist=581295),NAV3(dist=184030)	+	AG	Known	L1-LINE	intergenic	0.303048	1.34357e-24	1.22695e-23	0.229573	2.58634e-10	1.89294e-09	0.200755	4.24179e-07	3.08653e-06	Postnatal	0.41106	0.282889	0.138714
chr1_11725125	DRAXIN	+	AG	Known	SINE/AluJr	UTR3	0.161536	1.34587e-24	1.22794e-23	0.144084	8.15152e-13	9.13243e-12	0.124183	8.75322e-09	9.88384e-08	Postnatal	0.422578	0.307582	0.23621
chr19_23359361	ZNF91	-	AG	Known	SINE/AluY	UTR3	0.0486315	1.38812e-24	1.26534e-23	0.0439736	3.73062e-13	4.43736e-12	0.0384601	3.02135e-09	3.93442e-08	Postnatal	0.45661	0.320929	0.201638
chr4_41262876	UCHL1	+	AG	Known	Alu-SINE	intronic	0.377125	1.39315e-24	1.26877e-23	0.286162	2.50961e-10	1.84081e-09	0.203406	1.54891e-05	7.54293e-05	Postnatal	0.497266	0.285478	0.228146
chr7_117790230	CTTNBP2	-	AG	Known	MIR-SINE	intronic	0.255371	1.45006e-24	1.3194e-23	0.160846	3.08358e-08	1.5149e-07	0.123545	7.70884e-05	0.000305641	Postnatal	0.451382	0.267237	0.11201
chr2_40232099	SLC8A1-AS1	-	AG	Known	-	ncRNA_intronic	0.32178	1.49803e-24	1.36181e-23	0.278024	3.12099e-12	3.12942e-11	0.229212	7.902e-08	6.96251e-07	Postnatal	0.472057	0.217203	0.264559
chr7_38723468	VPS41(NM_014396:c.*2778A>G)	-	AG	Known	Alu-SINE	UTR3	0.187438	1.51063e-24	1.37202e-23	0.160553	4.31815e-12	4.22832e-11	0.139379	2.97102e-08	2.92349e-07	Postnatal	0.439626	0.238239	0.184544
chr15_90276841	AC091167.6	+	AG	Known	SINE/AluY	intronic	0.13621	1.52976e-24	1.38814e-23	0.117842	2.92847e-12	2.94816e-11	0.0956331	8.87904e-08	7.70157e-07	Postnatal	0.452609	0.307816	0.172951
chr2_95830740	LINC00342(dist=3759),ANKRD36C(dist=18192)	-	AG	Known	L1-LINE	intergenic	0.288164	1.57258e-24	1.4257e-23	0.221196	1.87005e-10	1.39933e-09	0.154991	1.61417e-05	7.80767e-05	Postnatal	0.50594	0.283846	0.177046
chr8_92041957	RUNX1T1	-	AG	Known	Alu-SINE	intronic	0.260675	1.58578e-24	1.43637e-23	0.234422	6.47656e-13	7.37122e-12	0.182255	8.29097e-08	7.27328e-07	Postnatal	0.527795	0.16045	0.104534
chr16_7155293	RBFOX1	+	AG	Known	-	intronic	0.264542	1.5934e-24	1.44197e-23	0.270936	1.25886e-15	2.29502e-14	0.2165	2.18269e-10	3.6175e-09	Postnatal	0.562886	0.0325232	0.0435066
chr13_102269631	FGF14	-	AG	Known	Alu-SINE	intronic	0.343432	1.70939e-24	1.54554e-23	0.307823	7.79087e-13	8.75774e-12	0.24583	6.39798e-08	5.76912e-07	Postnatal	0.485777	0.231772	0.187244
chr1_243159992	CEP170	-	AG	Known	Alu-SINE	intronic	0.181992	1.76254e-24	1.59216e-23	0.156909	3.66443e-12	3.62003e-11	0.125914	9.98283e-08	8.57736e-07	Postnatal	0.512485	0.137075	0.142528
chr12_98606018	SLC25A3	+	AG	Known	SINE/AluJo	UTR3	0.131181	1.77145e-24	1.59877e-23	0.12289	1.14123e-13	1.49583e-12	0.0995577	1.22585e-08	1.32596e-07	Postnatal	0.480475	0.247188	0.13762
chr19_21292092	ZNF708	-	AG	Known	SINE/AluSc	UTR3	0.247379	1.81901e-24	1.64022e-23	0.137987	3.81584e-07	1.50814e-06	0.135202	7.19008e-06	3.83484e-05	Postnatal	0.317119	0.384458	0.224431
chr4_61229722	ADGRL3	+	AG	Known	SINE/AluJo	intronic	0.250309	1.83323e-24	1.65155e-23	0.162649	1.6887e-08	8.71468e-08	0.141098	8.35498e-06	4.36103e-05	Postnatal	0.398968	0.28339	0.222476
chr2_50911177	NRXN1	-	AG	Known	-	intronic	0.150026	1.88852e-24	1.69984e-23	0.142644	6.04916e-14	8.26155e-13	0.116411	6.9624e-09	8.08946e-08	Postnatal	0.498081	0.189186	0.0905431
chr4_70816662	GRSF1	-	AG	Known	Alu-SINE	UTR3	0.263208	1.92602e-24	1.73204e-23	0.209908	6.14239e-11	4.95493e-10	0.195464	2.18121e-08	2.22629e-07	Postnatal	0.353481	0.356537	0.200232
chr2_99196540	MRPL30	+	AG	Known	SINE/AluJb	UTR3	0.141738	1.9606e-24	1.76155e-23	0.114462	4.01305e-11	3.31453e-10	0.102078	5.2767e-08	4.85408e-07	Postnatal	0.386583	0.341634	0.297363
chr15_90273641	AC091167.6	+	AG	Known	SINE/AluSx1	intronic	0.225549	1.96932e-24	1.7678e-23	0.147893	1.40939e-08	7.37578e-08	0.12003	2.1482e-05	0.000100984	Postnatal	0.415723	0.326016	0.263556
chr3_197612712	BDH1;AC024560.3	-	AG	Known	SINE/FLAM_C	intergenic	0.331522	2.04406e-24	1.83162e-23	0.220438	1.03468e-08	5.58893e-08	0.158258	9.80733e-05	0.000376775	Postnatal	0.457213	0.333678	0.354225
chr19_16642962	AC008764.4	-	AG	Known	SINE/AluSg	intronic	0.33086	2.04345e-24	1.83162e-23	0.256057	1.65526e-10	1.25074e-09	0.233838	1.05854e-07	9.04089e-07	Postnatal	0.378674	0.306664	0.165396
chr20_51590590	NFATC2(dist=27751),ATP9A(dist=5926)	-	AG	Known	-	intergenic	0.326803	2.0754e-24	1.85804e-23	0.235805	1.28759e-09	8.24965e-09	0.165616	4.51491e-05	0.00019207	Postnatal	0.502308	0.238722	0.0955373
chr2_95830344	LINC00342(dist=3363),ANKRD36C(dist=18588)	-	AG	Known	L1-LINE	intergenic	0.240004	2.09626e-24	1.87504e-23	0.196799	2.51053e-11	2.14787e-10	0.166765	1.53875e-07	1.26467e-06	Postnatal	0.458662	0.197193	0.123504
chr11_84775332	AP001825.1	-	AG	Known	LINE/L1PA16	ncRNA_intronic	0.211919	2.10097e-24	1.87758e-23	0.169437	5.88093e-11	4.75549e-10	0.136767	8.2053e-07	5.54037e-06	Postnatal	0.460353	0.253613	0.192423
chr4_61228892	ADGRL3	+	AG	Known	Alu-SINE	intronic	0.234247	2.1468e-24	1.91683e-23	0.215034	3.22371e-13	3.87115e-12	0.174275	2.43286e-08	2.44281e-07	Postnatal	0.466595	0.260846	0.187636
chr2_50911152	NRXN1	-	AG	Known	DNA/MamTip2	intronic	0.253677	2.23703e-24	1.99561e-23	0.180406	1.96759e-09	1.21709e-08	0.122264	7.00836e-05	0.000280754	Postnatal	0.544869	0.166152	0.134595
chr2_135618257	R3HDM1	+	AG	Known	Alu-SINE	intronic	0.342006	2.34952e-24	2.0941e-23	0.283146	1.91638e-11	1.67383e-10	0.224247	5.83546e-07	4.11478e-06	Postnatal	0.480634	0.23181	0.184483
chr2_99195984	MRPL30	+	AG	Known	SINE/AluSx	UTR3	0.190294	2.4307e-24	2.16454e-23	0.132248	3.71283e-09	2.17838e-08	0.0868248	0.000154393	0.000559083	Postnatal	0.488406	0.350698	0.335294
chr2_50912438	NRXN1	-	AG	Known	-	intronic	0.12572	2.46396e-24	2.1922e-23	0.139458	1.30592e-17	3.39235e-16	0.113332	2.14311e-11	4.62129e-10	Postnatal	0.516268	0.195654	0.0920397
chr19_29700956	C19orf12	-	AG	Known	SINE/AluJr	UTR3	0.229737	2.52449e-24	2.24407e-23	0.150853	1.51729e-08	7.90361e-08	0.13707	2.41855e-06	1.44566e-05	Postnatal	0.35478	0.383519	0.207435
chr7_44802249	PPIA	+	AG	Known	Alu-SINE	UTR3	0.151896	2.59772e-24	2.30711e-23	0.126988	1.40381e-11	1.25791e-10	0.113192	3.02178e-08	2.96762e-07	Postnatal	0.396755	0.313987	0.265382
chrX_74214280	FTX	-	AG	Known	Alu-SINE	ncRNA_intronic	0.102757	2.62097e-24	2.3257e-23	0.0904199	1.99723e-12	2.06456e-11	0.0628466	1.04409e-06	6.83808e-06	Postnatal	0.585849	0.147163	0.0521005
chrX_74277191	FTX	-	AG	Known	Alu-SINE	ncRNA_intronic	0.24561	2.6992e-24	2.393e-23	0.231594	1.12578e-13	1.47752e-12	0.181593	2.28367e-08	2.31908e-07	Postnatal	0.529098	0.151328	0.0999442
chr11_32603987	EIF3M	+	AG	Known	SINE/AluJb	UTR3	0.229924	2.78567e-24	2.46748e-23	0.137948	1.11767e-07	4.91746e-07	0.1038	0.000195894	0.00068993	Postnatal	0.455746	0.243609	0.226268
chr3_62438132	CADPS	-	AG	Known	-	exonic_nonsyn	0.133949	2.81944e-24	2.49519e-23	0.0919622	5.3375e-09	3.03052e-08	0.081627	1.34313e-06	8.56168e-06	Postnatal	0.35902	0.409201	0.306124
chr15_41305361	OIP5-AS1	+	AG	Known	SINE/AluSz6	ncRNA_exonic	0.083559	2.84599e-24	2.51647e-23	0.0660092	9.55332e-11	7.49539e-10	0.0480419	5.16955e-06	2.86223e-05	Postnatal	0.494523	0.325368	0.245319
chrX_74265497	FTX	-	AG	Known	Alu-SINE	ncRNA_intronic	0.263127	2.99454e-24	2.64548e-23	0.229596	3.13016e-12	3.13247e-11	0.16863	7.45773e-07	5.10434e-06	Postnatal	0.517134	0.227919	0.0700112
chr3_197613017	BDH1;AC024560.3	-	AG	Known	SINE/AluSx	intergenic	0.283925	3.02615e-24	2.67106e-23	0.197486	4.03549e-09	2.34437e-08	0.168092	4.23406e-06	2.39048e-05	Postnatal	0.397163	0.335124	0.231487
chr1_32682314	RBBP4(NM_005610:c.*2609A>G,NM_001135255:c.*2609A>G,NM_001135256:c.*2609A>G)	+	AG	Known	Alu-SINE	UTR3	0.147855	3.06014e-24	2.69869e-23	0.124952	1.03673e-11	9.50207e-11	0.126124	4.58191e-10	7.14507e-09	Postnatal	0.319617	0.334991	0.278794
chrX_74274998	FTX	-	AG	Known	DNA/MER58A	ncRNA_intronic	0.231872	3.1565e-24	2.77878e-23	0.141318	8.53569e-08	3.85529e-07	0.102738	0.00026925	0.000913936	Postnatal	0.469899	0.254959	0.170107
chr16_7240122	RBFOX1	+	AG	Known	Alu-SINE	intronic	0.281748	3.15547e-24	2.77878e-23	0.24958	1.78227e-12	1.86155e-11	0.240877	7.54135e-10	1.12192e-08	Postnatal	0.366561	0.24631	0.212514
chr16_7098247	RBFOX1	+	AG	Known	Alu-SINE	intronic	0.315007	3.17063e-24	2.78876e-23	0.246779	1.40534e-10	1.07815e-09	0.208829	5.65462e-07	3.99569e-06	Postnatal	0.438142	0.250571	0.241115
chr8_4941730	CSMD1	-	AG	Known	Alu-SINE	intronic	0.265817	3.18776e-24	2.80138e-23	0.238777	1.01745e-12	1.11254e-11	0.216528	3.30983e-09	4.2603e-08	Postnatal	0.415417	0.207082	0.105452
chr13_21375022	MIPEPP3	-	AG	Known	Alu-SINE	ncRNA_intronic	0.234739	3.42661e-24	3.00864e-23	0.201401	6.40096e-12	6.08364e-11	0.166249	1.22112e-07	1.02548e-06	Postnatal	0.454211	0.261888	0.243866
chrX_74277933	FTX	-	AG	Known	Alu-SINE	ncRNA_intronic	0.274856	3.46865e-24	3.04288e-23	0.230399	1.51335e-11	1.34348e-10	0.178861	7.00399e-07	4.84004e-06	Postnatal	0.47436	0.273277	0.259304
chr17_2671877	PAFAH1B1	+	AG	Known	Alu-SINE	intronic	0.311242	3.64413e-24	3.19403e-23	0.254231	3.83917e-11	3.17881e-10	0.191766	8.49862e-07	5.70768e-06	Postnatal	0.55201	0.0813578	0.117268
chr7_128659240	RNU6-177P;AC018638.7	+	AG	Known	SINE/AluSx1	intergenic	0.323249	3.67323e-24	3.21672e-23	0.194823	1.1431e-07	5.01612e-07	0.195457	1.76473e-06	1.09838e-05	Postnatal	0.309626	0.353643	0.249718
chr6_142936289	HIVEP2	-	AG	Known	SINE/AluSx4	intronic	0.253346	3.72056e-24	3.25533e-23	0.198557	1.49797e-10	1.14221e-09	0.15428	2.8125e-06	1.65014e-05	Postnatal	0.484212	0.209377	0.138027
chr2_216209018	XRCC5(dist=2725),LINC01963(dist=7871)	+	AG	Known	Alu-SINE	intergenic	0.168106	3.74633e-24	3.27502e-23	0.133712	9.28841e-11	7.3047e-10	0.110244	5.29573e-07	3.76598e-06	Postnatal	0.412949	0.347618	0.239995
chrX_74214417	FTX	-	AG	Known	SINE/AluSz	ncRNA_intronic	0.136779	3.76912e-24	3.29207e-23	0.104321	3.41587e-10	2.44126e-09	0.104526	1.48073e-08	1.57448e-07	Postnatal	0.361246	0.218391	0.188908
chr4_91328881	CCSER1	+	AG	Known	ERVL-MaLR-LTR	intronic	0.365911	3.86246e-24	3.37066e-23	0.230113	4.80381e-08	2.27207e-07	0.171089	0.000146641	0.000534649	Postnatal	0.437857	0.32954	0.280465
chr10_10499318	CELF2	+	AG	Known	Alu-SINE	intronic	0.370093	3.89492e-24	3.39603e-23	0.307142	2.30095e-11	1.98551e-10	0.274696	4.44479e-08	4.18086e-07	Postnatal	0.399483	0.273001	0.214797
chr11_36486314	TRAF6	-	AG	Known	SINE/AluSz6	UTR3	0.273798	4.01935e-24	3.50148e-23	0.195094	2.44478e-09	1.48658e-08	0.199677	4.24116e-08	4.0158e-07	Postnatal	0.314775	0.326373	0.30908
chr3_117331957	LINC00901(dist=399719),LINC02024(dist=346736)	-	AG	Known	Alu-SINE	intergenic	0.319075	4.04109e-24	3.51736e-23	0.261136	3.79294e-11	3.14573e-10	0.219851	2.40928e-07	1.86547e-06	Postnatal	0.424771	0.303077	0.205002
chr1_1729651	AL031282.2	-	AG	Known	SINE/AluSg	ncRNA_intronic	0.116375	4.24385e-24	3.69064e-23	0.105751	7.1915e-13	8.1204e-12	0.0831897	7.06338e-08	6.28992e-07	Postnatal	0.48191	0.28542	0.220386
chrX_74225577	FTX	-	AG	Known	SINE/AluSx1	ncRNA_intronic	0.344673	4.35075e-24	3.78033e-23	0.241926	3.76783e-09	2.2042e-08	0.19292	1.30188e-05	6.48483e-05	Postnatal	0.452268	0.243334	0.144105
chr19_16636481	AC008764.2	-	AG	Known	SINE/AluSx3	ncRNA_exonic	0.314914	4.41366e-24	3.83167e-23	0.2024	3.14497e-08	1.54279e-07	0.166472	2.43287e-05	0.000112885	Postnatal	0.382213	0.385651	0.265366
chr1_20775410	HP1BP3	-	AG	Known	TcMar-Tigger-DNA	intronic	0.285217	4.4781e-24	3.88425e-23	0.2028	2.71782e-09	1.63771e-08	0.149258	3.59637e-05	0.000158579	Postnatal	0.468596	0.285209	0.312596
chr8_98044071	RPL30	-	AG	Known	Alu-SINE	intronic	0.298798	4.67609e-24	4.05248e-23	0.24124	6.45422e-11	5.18977e-10	0.193516	8.92861e-07	5.96053e-06	Postnatal	0.43911	0.299096	0.236732
chr12_93509534	RN7SL737P	+	AG	Known	srpRNA/7SLRNA	ncRNA_exonic	0.190736	4.80982e-24	4.16477e-23	0.140613	1.04194e-09	6.79736e-09	0.121047	1.38995e-06	8.83209e-06	Postnatal	0.399438	0.314636	0.214347
chr2_135760168	UBXN4	+	AG	Known	Alu-SINE	intronic	0.381226	5.53408e-24	4.78776e-23	0.325748	9.74088e-12	8.9525e-11	0.239622	1.42582e-06	9.03713e-06	Postnatal	0.520875	0.21343	0.181502
chr5_131202443	LYRM7	+	AG	Known	Alu-SINE	UTR3	0.188436	5.55302e-24	4.80002e-23	0.159652	1.31656e-11	1.18502e-10	0.147253	1.22767e-08	1.3265e-07	Postnatal	0.383953	0.296294	0.208657
chr10_116898246	SHTN1	-	AG	Known	Alu-SINE	intronic	0.212514	5.69394e-24	4.91758e-23	0.202315	1.14634e-13	1.50057e-12	0.150472	7.65575e-08	6.76933e-07	Postnatal	0.528594	0.203261	0.144483
chr19_21120222	ZNF714	+	AG	Known	SINE/AluSq4	UTR3	0.131287	5.85647e-24	5.0536e-23	0.102269	2.2245e-10	1.64978e-09	0.0840091	9.53636e-07	6.30746e-06	Postnatal	0.417418	0.362636	0.348694
chrX_138623460	FGF13	-	AG	Known	L1-LINE	UTR3	0.331843	6.19853e-24	5.34417e-23	0.321292	5.53272e-14	7.6309e-13	0.242803	3.547e-08	3.43886e-07	Postnatal	0.52219	0.200609	0.0359531
chr2_79970524	CTNNA2	+	AG	Known	-	intronic	0.285407	6.44062e-24	5.54812e-23	0.240841	1.66166e-11	1.46539e-10	0.196603	2.80489e-07	2.13713e-06	Postnatal	0.475143	0.202143	0.115089
chr19_57307409	ZNF460(dist=13340),ZNF543(dist=13063)	+	AG	Known	Alu-SINE	intergenic	0.142081	6.50675e-24	5.60027e-23	0.112028	1.6108e-10	1.22083e-09	0.105483	2.75449e-08	2.72917e-07	Postnatal	0.341474	0.382553	0.311781
chr17_30794549	CRLF3	+	AG	Known	Alu-SINE	intronic	0.268985	6.55828e-24	5.63979e-23	0.200342	9.08088e-10	5.97075e-09	0.167199	2.12771e-06	1.29693e-05	Postnatal	0.456827	0.174969	0.107868
chr17_50964466	SPAG9(NM_001130528:c.*1806A>G,NM_001251971:c.*1806A>G,NM_003971:c.*1806A>G,NM_001130527:c.*1806A>G)	-	AG	Known	Alu-SINE	UTR3	0.187368	6.58098e-24	5.65446e-23	0.160146	1.04758e-11	9.58415e-11	0.142525	2.28508e-08	2.31908e-07	Postnatal	0.394163	0.31999	0.320772
chr17_30794102	CRLF3	+	AG	Known	Alu-SINE	intronic	0.289873	6.80177e-24	5.83915e-23	0.222514	3.82655e-10	2.71542e-09	0.169219	6.53099e-06	3.53407e-05	Postnatal	0.498856	0.191345	0.100462
chr11_84760349	DLG2	-	AG	Known	-	intronic	0.256081	7.0992e-24	6.08928e-23	0.22551	3.55248e-12	3.52332e-11	0.176272	2.39046e-07	1.8552e-06	Postnatal	0.500463	0.183209	0.130069
chr5_131202373	LYRM7(NM_001293735:c.*2813A>G,NM_181705:c.*2772A>G)	+	AG	Known	Alu-SINE	UTR3	0.173747	7.11063e-24	6.09387e-23	0.148427	1.11108e-11	1.0073e-10	0.13259	2.70106e-08	2.68377e-07	Postnatal	0.408383	0.271527	0.182115
chr10_11174983	CELF2	+	AG	Known	-	intronic	0.215735	7.4603e-24	6.38808e-23	0.203614	2.0056e-13	2.49815e-12	0.177332	2.13768e-09	2.90048e-08	Postnatal	0.41188	0.306946	0.132793
chr15_41298801	OIP5-AS1	+	AG	Known	Alu-SINE	ncRNA_exonic	0.055278	7.57676e-24	6.48227e-23	0.0417524	5.62801e-10	3.86256e-09	0.0407233	3.93357e-08	3.75638e-07	Postnatal	0.351686	0.355437	0.27599
chr2_50912359	NRXN1	-	AG	Known	-	intronic	0.129473	7.59528e-24	6.49258e-23	0.0951889	1.37332e-09	8.74301e-09	0.0770131	4.67732e-06	2.62448e-05	Postnatal	0.473328	0.186406	0.086605
chrX_74276484	FTX	-	AG	Known	Alu-SINE	ncRNA_intronic	0.216534	7.7874e-24	6.65113e-23	0.218237	8.66481e-15	1.38568e-13	0.192384	2.07265e-10	3.46375e-09	Postnatal	0.465764	0.138047	0.0836387
chr19_58297179	AC020915.1	+	AG	Known	SINE/AluSz6	ncRNA_intronic	0.198609	7.85582e-24	6.70386e-23	0.150748	5.69993e-10	3.90382e-09	0.132311	6.71089e-07	4.66968e-06	Postnatal	0.410044	0.266908	0.206923
chr1_225492223	ENAH	-	AG	Known	SINE/AluJr	UTR3	0.175522	7.88973e-24	6.72707e-23	0.110779	5.90217e-08	2.75133e-07	0.103445	5.04481e-06	2.80712e-05	Postnatal	0.370211	0.272962	0.149371
chr16_7346319	RBFOX1	+	AG	Known	-/-	intronic	0.33465	8.0085e-24	6.82253e-23	0.291377	5.89761e-12	5.64269e-11	0.230057	2.94069e-07	2.22874e-06	Postnatal	0.473849	0.215649	0.160425
chr10_42517974	ZNF37BP	-	AG	Known	Alu-SINE	ncRNA_exonic	0.187024	8.35783e-24	7.11409e-23	0.142774	4.94819e-10	3.4253e-09	0.135494	6.01384e-08	5.45709e-07	Postnatal	0.338956	0.366779	0.272946
chr14_28793683	LINC01551	+	AG	Known	SINE/AluJr	ncRNA_intronic	0.208118	9.02029e-24	7.67145e-23	0.145633	5.61128e-09	3.16982e-08	0.136827	5.80197e-07	4.09404e-06	Postnatal	0.33974	0.367052	0.324656
chr19_21190908	ZNF431	+	AG	Known	SINE/AluSp	UTR3	0.23079	9.14233e-24	7.76866e-23	0.169434	1.58641e-09	9.95426e-09	0.169834	4.10948e-08	3.9071e-07	Postnatal	0.303906	0.36016	0.274544
chr17_41852216	KLHL11	-	AG	Known	SINE/AluJb	UTR3	0.222661	9.50659e-24	8.07134e-23	0.186046	2.89039e-11	2.45194e-10	0.165008	6.19921e-08	5.6071e-07	Postnatal	0.401891	0.292233	0.246898
chr2_206119036	NDUFS1	-	AG	Known	Alu-SINE	UTR3	0.183151	9.5368e-24	8.09015e-23	0.170749	3.99096e-13	4.70793e-12	0.148471	5.40015e-09	6.49248e-08	Postnatal	0.424979	0.226707	0.173291
chr14_69567405	PLEKHD1;CCDC177	-	AG	Known	-/-	intergenic	0.326816	9.60434e-24	8.14055e-23	0.279863	1.21239e-11	1.09322e-10	0.211935	9.32681e-07	6.18518e-06	Postnatal	0.480178	0.286056	0.164067
chr3_10151020	VHL	+	AG	Known	Alu-SINE	UTR3	0.0878793	9.72602e-24	8.23673e-23	0.094334	2.80097e-16	5.8137e-15	0.0757852	2.39244e-10	3.93908e-09	Postnatal	0.525669	0.179104	0.114614
chr1_19260007	MRTO4	+	AG	Known	SINE/AluSz	UTR3	0.273708	9.78375e-24	8.27862e-23	0.227767	3.39467e-11	2.84364e-10	0.173496	1.46596e-06	9.23899e-06	Postnatal	0.470716	0.307923	0.250382
chr18_23297458	TMEM241	-	AG	Known	SINE/AluJo	UTR3	0.329588	9.80727e-24	8.29153e-23	0.190453	3.79718e-07	1.50194e-06	0.136047	0.000643264	0.00193985	Postnatal	0.426691	0.377128	0.191772
chr12_77645989	AC073591.1;AC138331.1	+	AG	Known	-/-	intergenic	0.297406	9.84164e-24	8.31358e-23	0.240867	8.5251e-11	6.75741e-10	0.19348	1.13964e-06	7.39143e-06	Postnatal	0.465912	0.236744	0.122898
chr5_126625771	PHAX	+	AG	Known	Alu-SINE	UTR3	0.153007	1.00626e-23	8.49304e-23	0.11375	1.15623e-09	7.45086e-09	0.106835	2.37745e-07	1.84653e-06	Postnatal	0.372896	0.287173	0.211026
chr2_127843852	POLR2D	-	AG	Known	SINE/AluJb	UTR3	0.135412	1.04882e-23	8.84485e-23	0.104431	4.02895e-10	2.84095e-09	0.0921402	4.01138e-07	2.94237e-06	Postnatal	0.379337	0.330098	0.229383
chr3_192705498	FGF12	-	AG	Known	TcMar-Tigger-DNA	intronic	0.263559	1.08193e-23	9.11637e-23	0.263037	1.78713e-14	2.72334e-13	0.202703	9.20597e-09	1.03369e-07	Postnatal	0.548403	0.124624	0.0562308
chr1_72180749	NEGR1	-	AG	Known	L1-LINE	intronic	0.316955	1.09733e-23	9.23842e-23	0.274288	8.83254e-12	8.16257e-11	0.234115	4.31654e-08	4.06785e-07	Postnatal	0.384391	0.360647	0.119515
chr10_82535035	NRG3	+	AG	Known	Alu-SINE	intronic	0.311875	1.11031e-23	9.33981e-23	0.260118	3.35845e-11	2.82037e-10	0.189597	3.37593e-06	1.94991e-05	Postnatal	0.519241	0.212246	0.20467
chr5_126625355	PHAX	+	AG	Known	Alu-SINE	UTR3	0.222845	1.19202e-23	1.00188e-22	0.195009	6.03702e-12	5.76507e-11	0.182541	2.6985e-09	3.56493e-08	Postnatal	0.347578	0.358849	0.305765
chr2_216502206	RPL37A	+	AG	Known	Alu-SINE	UTR3	0.119936	1.21564e-23	1.02087e-22	0.0895317	1.11206e-09	7.20323e-09	0.0697642	9.12242e-06	4.71497e-05	Postnatal	0.459329	0.262631	0.25442
chr20_33706374	PXMP4	-	AG	Known	Alu-SINE	UTR3	0.31313	1.28584e-23	1.07802e-22	0.264845	2.21898e-11	1.91973e-10	0.232654	3.73891e-08	3.58414e-07	Postnatal	0.370551	0.373442	0.271193
chr13_25317498	NUP58	+	AG	Known	-	intronic	0.352265	1.2849e-23	1.07802e-22	0.350919	2.20378e-14	3.3229e-13	0.276168	8.37938e-09	9.5586e-08	Postnatal	0.503533	0.194187	0.275949
chr3_179337605	ZNF639	+	AG	Known	Alu-SINE	UTR3	0.333653	1.29457e-23	1.08443e-22	0.316701	2.19317e-13	2.70824e-12	0.251738	2.51217e-08	2.50891e-07	Postnatal	0.467004	0.286194	0.216979
chr2_171698436	DYNC1I2	+	AG	Known	Alu-SINE	intronic	0.313389	1.29632e-23	1.085e-22	0.244247	3.31359e-10	2.36986e-09	0.171269	2.22784e-05	0.000104288	Postnatal	0.50599	0.262701	0.182169
chr1_225788248	SRP9	+	AG	Known	SINE/AluSx	UTR3	0.2445	1.30757e-23	1.0935e-22	0.200795	6.18978e-11	4.98514e-10	0.17024	3.0962e-07	2.33602e-06	Postnatal	0.427903	0.267139	0.24614
chr17_67339344	PSMD12	-	AG	Known	SINE/AluSx	UTR3	0.267778	1.30938e-23	1.0941e-22	0.168621	7.67076e-08	3.48819e-07	0.15042	7.98942e-06	4.19553e-05	Postnatal	0.32928	0.433722	0.310469
chr1_225788239	SRP9	+	AG	Known	SINE/AluSx	UTR3	0.263388	1.37225e-23	1.14568e-22	0.135811	3.00569e-06	1.00662e-05	0.119845	0.000201057	0.00070549	Postnatal	0.361958	0.319966	0.191014
chr9_100510563	MSANTD3-TMEFF1,TMEFF1	+	AG	Known	Alu-SINE	intronic	0.248538	1.38152e-23	1.15246e-22	0.20272	8.00832e-11	6.38818e-10	0.177139	1.75352e-07	1.41794e-06	Postnatal	0.435778	0.204768	0.244237
chr3_76167193	ZNF717(dist=381644),ROBO2(dist=872906)	+	AG	Known	Alu-SINE	intergenic	0.19805	1.39256e-23	1.1607e-22	0.208158	1.32988e-15	2.40265e-14	0.173175	2.27725e-10	3.76178e-09	Postnatal	0.459239	0.264239	0.210756
chr6_42888309	RPL7L1	+	AG	Known	SINE/AluSz	UTR3	0.0944666	1.42554e-23	1.1872e-22	0.0767648	8.79654e-11	6.94511e-10	0.0658087	2.50416e-07	1.93595e-06	Postnatal	0.418264	0.323463	0.248853
chr2_113709923	SLC35F5	-	AG	Known	SINE/AluJo	UTR3	0.235785	1.44911e-23	1.20583e-22	0.137586	3.65817e-07	1.45039e-06	0.117361	7.56717e-05	0.000300856	Postnatal	0.374494	0.357127	0.271984
chr16_7169979	RBFOX1	+	AG	Known	Alu-SINE	intronic	0.310654	1.46932e-23	1.22163e-22	0.231225	1.35498e-09	8.63725e-09	0.193312	1.70517e-06	1.06462e-05	Postnatal	0.365875	0.409784	0.265722
chr12_68843234	MDM2(NM_001145339:c.*3385A>G,NM_002392:c.*3385A>G,NM_001367990:c.*3385A>G,NM_001278462:c.*3385A>G,NM_001145340:c.*3385A>G,NM_001145337:c.*3385A>G)	+	AG	Known	-	UTR3	0.0907014	1.49921e-23	1.24545e-22	0.0887132	5.58853e-14	7.69728e-13	0.0720948	6.79618e-09	7.91808e-08	Postnatal	0.485832	0.244041	0.171583
chr1_19216965	EMC1-AS1	-	AG	Known	SINE/AluJo	ncRNA_intronic	0.252713	1.53243e-23	1.27199e-22	0.234082	7.0606e-13	7.99059e-12	0.194978	2.19746e-08	2.23694e-07	Postnatal	0.478254	0.173805	0.126438
chr7_70139823	AUTS2	+	AG	Known	SINE/AluSq2	intronic	0.200926	1.57484e-23	1.30612e-22	0.181279	2.128e-12	2.18846e-11	0.146498	8.8181e-08	7.66197e-07	Postnatal	0.451611	0.275008	0.110098
chr12_93507878	MRPL42	+	AG	Known	SINE/AluJo	UTR3	0.251961	1.60672e-23	1.33146e-22	0.231225	1.07512e-12	1.16898e-11	0.200468	7.85984e-09	9.03792e-08	Postnatal	0.410935	0.319085	0.265393
chr4_70818155	GRSF1(NM_001098477:c.*2732A>G,NM_002092:c.*2732A>G)	-	AG	Known	Alu-SINE	UTR3	0.212878	1.64056e-23	1.35837e-22	0.13334	9.37198e-08	4.19709e-07	0.146172	1.136e-07	9.62862e-07	Postnatal	0.250195	0.407342	0.288531
chr15_34142952	KATNBL1	-	AG	Known	SINE/AluSc	intronic	0.310252	1.65923e-23	1.37269e-22	0.195379	8.4441e-08	3.81736e-07	0.175264	1.2861e-05	6.419e-05	Postnatal	0.364506	0.341532	0.285093
chr2_37104382	EIF2AK2(NM_001135651:c.*2891A>G)	-	AG	Known	Alu-SINE	UTR3	0.235401	1.66562e-23	1.37572e-22	0.212997	1.96243e-12	2.03278e-11	0.189801	8.0579e-09	9.24213e-08	Postnatal	0.410684	0.268085	0.204631
chr15_24983529	PWARSN	+	AG	Known	Alu-SINE	ncRNA_exonic	0.0777172	1.66487e-23	1.37572e-22	0.0709053	1.2912e-12	1.38112e-11	0.0572168	3.5752e-08	3.45441e-07	Postnatal	0.443714	0.353108	0.232185
chr16_75445523	TMEM170A	-	AG	Known	SINE/AluJb	UTR3	0.248658	1.68984e-23	1.39457e-22	0.180114	3.0376e-09	1.80867e-08	0.142028	1.34888e-05	6.66925e-05	Postnatal	0.443493	0.234909	0.149672
chr19_21185663	ZNF431	+	AG	Known	SINE/AluSq2	UTR3	0.270689	1.75349e-23	1.4459e-22	0.249471	9.48198e-13	1.04479e-11	0.20522	3.77864e-08	3.61876e-07	Postnatal	0.466785	0.218993	0.169063
chr16_6807620	RBFOX1	+	AG	Known	Alu-SINE	intronic	0.313416	1.77928e-23	1.46597e-22	0.185955	2.89064e-07	1.17393e-06	0.147424	0.000173741	0.000621735	Postnatal	0.440573	0.227969	0.18259
chr2_71386960	ZNF638	+	AG	Known	Alu-SINE	intronic	0.31973	1.93159e-23	1.59015e-22	0.261252	8.99755e-11	7.08707e-10	0.225457	2.63533e-07	2.02797e-06	Postnatal	0.436818	0.208002	0.202996
chr19_21191407	ZNF431	+	AG	Known	SINE/AluSg	UTR3	0.29256	1.94323e-23	1.59842e-22	0.203238	9.5047e-09	5.16551e-08	0.177414	5.03384e-06	2.80257e-05	Postnatal	0.393915	0.298528	0.2568
chr17_44799748	GJC1	-	AG	Known	SINE/AluJo	UTR3	0.22333	1.97364e-23	1.62211e-22	0.176539	2.62365e-10	1.91605e-09	0.162504	1.24866e-07	1.04597e-06	Postnatal	0.371804	0.282273	0.206703
chr19_37540027	ZNF793	+	AG	Known	SINE/AluSq2	UTR3	0.195893	2.05094e-23	1.68426e-22	0.172142	6.94443e-12	6.53819e-11	0.156378	5.94851e-09	7.05866e-08	Postnatal	0.353141	0.375335	0.282712
chr6_123881155	NKAIN2	+	AG	Known	Alu-SINE	intronic	0.275712	2.09773e-23	1.72127e-22	0.17876	4.9429e-08	2.33125e-07	0.157481	1.28574e-05	6.419e-05	Postnatal	0.365112	0.319428	0.325039
chr4_70818124	GRSF1(NM_001098477:c.*2763A>G,NM_002092:c.*2763A>G)	-	AG	Known	Alu-SINE	UTR3	0.27509	2.11279e-23	1.73221e-22	0.240404	8.76365e-12	8.10637e-11	0.198293	1.5497e-07	1.26951e-06	Postnatal	0.440225	0.25005	0.164089
chr8_56065132	LYN;RPS20	-	AG	Known	Alu-SINE	intergenic	0.248797	2.15677e-23	1.76682e-22	0.24746	3.32538e-14	4.80455e-13	0.205544	3.13702e-09	4.0692e-08	Postnatal	0.474886	0.207007	0.134959
chr15_25007165	SNHG14	+	AG	Known	Alu-SINE	ncRNA_intronic	0.35239	2.17142e-23	1.77737e-22	0.247795	7.37211e-09	4.07723e-08	0.184552	5.36823e-05	0.000223721	Postnatal	0.467341	0.245088	0.135677
chrX_115937672	DANT2	-	AG	Known	Alu-SINE	ncRNA_intronic	0.326486	2.24859e-23	1.83904e-22	0.260474	2.10649e-10	1.56458e-09	0.191826	8.51466e-06	4.43054e-05	Postnatal	0.491954	0.258427	0.286916
chr5_131202054	LYRM7	+	AG	Known	Alu-SINE	UTR3	0.181623	2.28208e-23	1.86491e-22	0.178399	6.29481e-14	8.56419e-13	0.179172	2.82935e-12	7.18226e-11	Postnatal	0.305121	0.357542	0.237495
chr10_82074651	NRG3	+	AG	Known	Alu-SINE	intronic	0.229134	2.32858e-23	1.90136e-22	0.214449	5.80529e-13	6.6667e-12	0.177928	1.79669e-08	1.87076e-07	Postnatal	0.477421	0.135556	0.0682482
chr13_52689832	SUGT1	+	AG	Known	SINE/AluSx	UTR3	0.221243	2.33323e-23	1.9036e-22	0.172673	4.21644e-10	2.95859e-09	0.130785	8.23597e-06	4.30563e-05	Postnatal	0.478093	0.243134	0.221639
chr16_11834989	RSL1D1	-	AG	Known	SINE/AluJr	UTR3	0.214268	2.34043e-23	1.90793e-22	0.178799	4.86137e-11	3.98569e-10	0.138349	1.40077e-06	8.89521e-06	Postnatal	0.457876	0.302801	0.266655
chr3_68160304	TAFA1	+	AG	Known	hAT-Charlie-DNA	intronic	0.294194	2.35961e-23	1.922e-22	0.283955	1.48246e-13	1.89842e-12	0.217681	2.18946e-08	2.23107e-07	Postnatal	0.565293	0.0625115	0.102046
chr6_123984181	NKAIN2	+	AG	Known	Alu-SINE	intronic	0.244951	2.36565e-23	1.92535e-22	0.269172	1.40444e-16	3.08823e-15	0.194984	3.65996e-10	5.83441e-09	Postnatal	0.632515	0.00426017	0.040022
chr1_93542864	FNBP1L	+	AG	Known	SINE/AluSq2	intronic	0.323279	2.37353e-23	1.9302e-22	0.233091	4.016e-09	2.33656e-08	0.192469	6.64471e-06	3.5763e-05	Postnatal	0.401236	0.351497	0.195386
chr19_57305653	ZNF460(dist=11584),ZNF543(dist=14819)	+	AG	Known	Alu-SINE	intergenic	0.138249	2.4231e-23	1.96891e-22	0.111552	1.49394e-10	1.14001e-09	0.116463	2.02869e-09	2.7751e-08	Postnatal	0.313453	0.280713	0.236489
chr4_61229786	ADGRL3	+	AG	Known	Alu-SINE	intronic	0.293972	2.44615e-23	1.98603e-22	0.238039	1.3652e-10	1.04933e-09	0.216174	1.04137e-07	8.92461e-07	Postnatal	0.418421	0.201461	0.0936811
chr15_65150138	CLPX	-	AG	Known	SINE/AluSg4	UTR3	0.240868	2.48149e-23	2.0131e-22	0.164036	1.71132e-08	8.82687e-08	0.158787	8.9774e-07	5.98116e-06	Postnatal	0.36356	0.244564	0.217276
chr3_179374204	MFN1	+	AG	Known	Alu-SINE	intronic	0.247702	2.52369e-23	2.04568e-22	0.134851	1.54386e-06	5.44507e-06	0.119213	0.000124349	0.000462482	Postnatal	0.364222	0.329698	0.189206
chr9_109132084	FRRS1L(NM_014334:c.*5371A>G)	-	AG	Known	Alu-SINE	UTR3	0.127999	2.74745e-23	2.22526e-22	0.0991005	5.71139e-10	3.90642e-09	0.0929455	6.68856e-08	5.99341e-07	Postnatal	0.328543	0.394107	0.288813
chr8_56066683	RPS20	-	AG	Known	Alu-SINE	downstream	0.195893	2.76554e-23	2.2381e-22	0.141251	4.26853e-09	2.47259e-08	0.122704	2.58903e-06	1.53611e-05	Postnatal	0.372741	0.355392	0.250366
chr1_150621549	ENSA(NM_207046:c.*1295A>G,NM_004436:c.*1295A>G,NM_207042:c.*1295A>G,NM_207045:c.*1295A>G)	-	AG	Known	Alu-SINE	UTR3	0.247778	2.90373e-23	2.34615e-22	0.197872	2.31455e-10	1.70647e-09	0.195476	1.76402e-08	1.84249e-07	Postnatal	0.320514	0.267993	0.178429
chr8_10444376	MSRA(dist=15485),LINCR-0001(dist=30189)	+	AG	Known	ERVL-MaLR-LTR	intergenic	0.253196	2.9025e-23	2.34615e-22	0.245519	1.35905e-13	1.75156e-12	0.227942	3.47659e-10	5.5865e-09	Postnatal	0.414629	0.185396	0.107111
chr3_68216044	TAFA1	+	AG	Known	L1-LINE	intronic	0.203156	2.93612e-23	2.37041e-22	0.20007	6.5533e-14	8.89174e-13	0.158115	1.52306e-08	1.61606e-07	Postnatal	0.496299	0.23159	0.15503
chr16_67681501	GFOD2	-	AG	Known	SINE/AluSz	UTR3	0.195319	2.94152e-23	2.37285e-22	0.147968	1.13164e-09	7.30178e-09	0.103541	4.41889e-05	0.000188305	Postnatal	0.500825	0.270819	0.166036
chr2_151478375	RIF1(NM_001177663:c.*3304A>G,NM_018151:c.*3304A>G,NM_001177664:c.*3304A>G,NM_001177665:c.*3304A>G)	+	AG	Known	Alu-SINE	UTR3	0.266974	2.9759e-23	2.39867e-22	0.177039	3.44606e-08	1.67168e-07	0.157389	7.10177e-06	3.79379e-05	Postnatal	0.345751	0.355988	0.214305
chr19_3540017	MFSD12	-	AG	Known	SINE/AluJo	UTR5	0.265455	2.99612e-23	2.41302e-22	0.192858	3.64382e-09	2.14416e-08	0.156276	8.86423e-06	4.59574e-05	Postnatal	0.451599	0.192133	0.123125
chr19_12246128	ZNF136;ZNF44	-	AG	Known	LTR/LTR33C	intergenic	0.184134	2.99935e-23	2.41368e-22	0.110597	2.76961e-07	1.12936e-06	0.090477	0.000116388	0.000436922	Postnatal	0.388612	0.340522	0.22377
chr3_33545722	CLASP2	-	AG	Known	Alu-SINE	intronic	0.221112	3.00816e-23	2.41883e-22	0.167613	1.12629e-09	7.27192e-09	0.148395	8.96167e-07	5.97464e-06	Postnatal	0.396905	0.258568	0.142031
chr16_7195644	RBFOX1	+	AG	Known	Alu-SINE	intronic	0.256809	3.02046e-23	2.42678e-22	0.221375	1.76978e-11	1.5539e-10	0.185622	1.41974e-07	1.17553e-06	Postnatal	0.470696	0.165521	0.0758771
chrX_74278427	FTX	-	AG	Known	Alu-SINE	ncRNA_intronic	0.21243	3.04901e-23	2.44776e-22	0.22134	3.74487e-15	6.31089e-14	0.171044	2.51243e-09	3.35001e-08	Postnatal	0.552162	0.0939441	0.0463274
chr6_101470166	GRIK2	+	AG	Known	ERV1-LTR	intronic	0.243259	3.07154e-23	2.46387e-22	0.262446	5.21003e-16	1.02033e-14	0.241237	7.42592e-12	1.75382e-10	Postnatal	0.420817	0.181851	0.0510969
chr1_1663538	SLC35E2B(NM_001290264:c.*2244A>G,NM_001110781:c.*2244A>G)	-	AG	Known	Alu-SINE	UTR3	0.147395	3.10839e-23	2.49144e-22	0.108543	2.54201e-09	1.5401e-08	0.103927	2.29991e-07	1.79365e-06	Postnatal	0.338916	0.343635	0.276031
chr16_23673329	DCTN5(NM_032486:c.*6185A>G,NM_001199743:c.*6305A>G)	+	AG	Known	Alu-SINE	UTR3	0.137163	3.11776e-23	2.49695e-22	0.134951	7.01136e-14	9.47479e-13	0.118563	1.01649e-09	1.48488e-08	Postnatal	0.416052	0.261068	0.200355
chr15_34231318	SLC12A6	-	AG	Known	SINE/AluSp	UTR3	0.179568	3.31269e-23	2.65094e-22	0.158998	6.77829e-12	6.40583e-11	0.159895	5.02192e-10	7.7469e-09	Postnatal	0.361511	0.196356	0.194293
chr1_35602159	PSMB2	-	AG	Known	SINE/AluJb	UTR3	0.248764	3.31744e-23	2.65263e-22	0.125327	5.79651e-06	1.8283e-05	0.0938545	0.00178797	0.004763	Postnatal	0.391839	0.355288	0.261106
chr9_3520744	RFX3	-	AG	Known	Alu-SINE	intronic	0.320084	3.32279e-23	2.65479e-22	0.233234	3.5379e-09	2.08796e-08	0.177774	2.36734e-05	0.00011015	Postnatal	0.476544	0.213399	0.100795
chr3_15072786	RBSN	-	AG	Known	Alu-SINE	UTR3	0.195053	3.33405e-23	2.66167e-22	0.15725	1.82754e-10	1.36956e-09	0.13922	2.44539e-07	1.89197e-06	Postnatal	0.401643	0.271896	0.292841
chr9_10286314	PTPRD	-	AG	Known	Alu-SINE	intronic	0.281623	3.47019e-23	2.76814e-22	0.22516	2.4441e-10	1.7967e-09	0.198418	3.44747e-07	2.56438e-06	Postnatal	0.417278	0.227879	0.185571
chr2_99196557	MRPL30	+	AG	Known	SINE/AluJb	UTR3	0.134659	3.5124e-23	2.79959e-22	0.121482	3.3346e-12	3.31706e-11	0.104001	2.40257e-08	2.42116e-07	Postnatal	0.414749	0.314183	0.299495
chr2_79970531	CTNNA2	+	AG	Known	-	intronic	0.224766	3.58554e-23	2.85562e-22	0.185922	8.19207e-11	6.52437e-10	0.157091	3.22793e-07	2.42627e-06	Postnatal	0.459594	0.158758	0.0386514
chr16_7155272	RBFOX1	+	AG	Known	-	intronic	0.336353	3.62821e-23	2.88731e-22	0.278166	8.34316e-11	6.62891e-10	0.201612	5.33611e-06	2.94146e-05	Postnatal	0.537112	0.152696	0.18338
chr4_39549347	UGDH-AS1	-	AG	Known	Alu-SINE	ncRNA_intronic	0.131483	3.67772e-23	2.92439e-22	0.113659	1.74241e-11	1.53255e-10	0.101569	3.23692e-08	3.1665e-07	Postnatal	0.394499	0.300406	0.261664
chr13_41322154	NAA16	+	AG	Known	Alu-SINE	intronic	0.336446	3.88854e-23	3.08957e-22	0.272681	1.67959e-10	1.26721e-09	0.248017	1.27736e-07	1.06823e-06	Postnatal	0.382482	0.258567	0.12689
chr10_11177205	CELF2	+	AG	Known	-/-	intronic	0.238691	4.00601e-23	3.18039e-22	0.203588	3.01526e-11	2.55139e-10	0.157742	9.81339e-07	6.46086e-06	Postnatal	0.461817	0.297281	0.294087
chr16_8853964	AC022167.1;AC022167.2	-	AG	Known	SINE/AluSx	ncRNA_intronic	0.104125	4.0184e-23	3.1877e-22	0.0704608	2.37778e-08	1.19091e-07	0.0684368	8.95963e-07	5.97464e-06	Postnatal	0.332989	0.348728	0.280788
chr8_30187258	DCTN6;RBPMS-AS1	+	AG	Known	Alu-SINE	intergenic	0.215049	4.02347e-23	3.18919e-22	0.186932	1.5193e-11	1.34695e-10	0.1833	2.48275e-09	3.31485e-08	Postnatal	0.345071	0.228563	0.0818052
chr12_120461226	GATC	+	AG	Known	SINE/AluJr	UTR3	0.125505	4.2218e-23	3.34376e-22	0.0903213	5.35682e-09	3.03977e-08	0.0796575	2.79306e-06	1.64162e-05	Postnatal	0.401291	0.270225	0.143934
chr7_7636086	RPA3	-	AG	Known	Alu-SINE	downstream	0.339179	4.23804e-23	3.35397e-22	0.231307	2.09047e-08	1.05935e-07	0.192366	1.68692e-05	8.12038e-05	Postnatal	0.384095	0.353495	0.324311
chr2_50912372	NRXN1	-	AG	Known	-	intronic	0.217949	4.55191e-23	3.59952e-22	0.203339	9.92268e-13	1.08737e-11	0.151712	2.52322e-07	1.94918e-06	Postnatal	0.536869	0.160512	0.0661465
chr15_24983137	PWARSN	+	AG	Known	Alu-SINE	ncRNA_exonic	0.0762433	4.74905e-23	3.75246e-22	0.0791591	5.6348e-15	9.24716e-14	0.0752324	1.06753e-11	2.46639e-10	Postnatal	0.387144	0.259541	0.131369
chr2_95831140	LINC00342(dist=4159),ANKRD36C(dist=17792)	-	AG	Known	L1-LINE	intergenic	0.280086	4.79356e-23	3.78465e-22	0.187506	3.38876e-08	1.64867e-07	0.146901	6.39538e-05	0.000260042	Postnatal	0.440962	0.265115	0.15559
chr8_56068360	RPS20(NM_001146227:c.*206A>G)	-	AG	Known	Alu-SINE	UTR3	0.118012	4.80453e-23	3.79032e-22	0.0813348	1.67237e-08	8.63483e-08	0.0771197	1.21693e-06	7.84291e-06	Postnatal	0.337448	0.358055	0.341553
chrX_85091810	APOOL(NM_198450:c.*4132A>G)	+	AG	Known	-	UTR3	0.29618	4.88753e-23	3.85277e-22	0.2679	3.71313e-12	3.66009e-11	0.231295	2.79698e-08	2.76581e-07	Postnatal	0.418439	0.276692	0.128826
chr14_85543043	FLRT2	+	AG	Known	-	intronic	0.150754	5.07536e-23	3.9977e-22	0.135956	4.19777e-12	4.1185e-11	0.0852752	6.38969e-06	3.47442e-05	Postnatal	0.621856	0.104377	0.0593132
chr2_8742361	KIDINS220	-	AG	Known	Alu-SINE	intronic	0.278736	5.12626e-23	4.03462e-22	0.216969	6.72514e-10	4.54707e-09	0.166647	8.27693e-06	4.32254e-05	Postnatal	0.484585	0.195755	0.227321
chr4_175792944	LOC101928590	-	AG	Known	Alu-SINE	ncRNA_intronic	0.332979	5.15466e-23	4.05379e-22	0.232313	1.31118e-08	6.9014e-08	0.189146	1.88746e-05	8.98225e-05	Postnatal	0.40473	0.323618	0.314344
chr15_72590969	ARIH1(NM_005744:c.*7677A>G)	+	AG	Known	Alu-SINE	UTR3	0.276195	5.28842e-23	4.15572e-22	0.181081	5.65541e-08	2.64244e-07	0.14659	2.80799e-05	0.000127922	Postnatal	0.36293	0.44002	0.318216
chr19_37733573	AC093227.3;ZNF573	-	AG	Known	SINE/AluJr4	intergenic	0.273807	5.40376e-23	4.24303e-22	0.224281	1.40435e-10	1.07815e-09	0.170179	4.00374e-06	2.27324e-05	Postnatal	0.496469	0.198569	0.134961
chr20_18487867	RBBP9	-	AG	Known	Alu-SINE	UTR3	0.178671	5.61933e-23	4.40885e-22	0.165622	1.46778e-12	1.55247e-11	0.148321	5.89715e-09	7.01433e-08	Postnatal	0.406023	0.25082	0.182811
chr14_52775699	AL139317.3	-	AG	Known	SINE/AluJo	ncRNA_exonic	0.193753	5.64817e-23	4.42801e-22	0.14408	2.58717e-09	1.56368e-08	0.141961	1.05506e-07	9.02654e-07	Postnatal	0.308887	0.346519	0.305436
chr2_95825206	LINC00342;ANKRD36C	-	AG	Known	LINE/L1PA10	intergenic	0.179321	5.73158e-23	4.48988e-22	0.151697	4.8428e-11	3.97371e-10	0.108073	5.4849e-06	3.01354e-05	Postnatal	0.538988	0.177375	0.098098
chr12_68843243	MDM2	+	AG	Known	-/-	UTR3	0.077909	5.74946e-23	4.50038e-22	0.0739115	5.14514e-13	5.95044e-12	0.0562129	1.17278e-07	9.8985e-07	Postnatal	0.498767	0.261224	0.219854
chr19_21121157	ZNF714	+	AG	Known	SINE/AluY	UTR3	0.17213	6.13821e-23	4.80092e-22	0.155308	4.61645e-12	4.48539e-11	0.142453	6.393e-09	7.51195e-08	Postnatal	0.381182	0.29034	0.17389
chr1_20775406	HP1BP3	-	AG	Known	DNA/Tigger3b	intronic	0.298676	6.15484e-23	4.81018e-22	0.135104	3.12103e-05	8.55745e-05	0.111215	0.00191547	0.0050643	Postnatal	0.384037	0.296032	0.254651
chr2_95849156	ANKRD36C(NM_001310154:c.*1417A>G)	-	AG	Known	Alu-SINE	UTR3	0.299824	6.19495e-23	4.83775e-22	0.238044	4.0569e-10	2.85664e-09	0.23032	4.48065e-08	4.20275e-07	Postnatal	0.34255	0.305774	0.18738
chr13_45030449	AL359706.1	+	AG	Known	SINE/AluSx	ncRNA_intronic	0.230745	7.05241e-23	5.50308e-22	0.158097	2.3173e-08	1.16352e-07	0.163007	1.76219e-07	1.42266e-06	Postnatal	0.290284	0.376686	0.341209
chr19_23255538	AC092329.3	-	AG	Known	SINE/AluSx1	intronic	0.247338	7.41823e-23	5.78403e-22	0.157319	1.24689e-07	5.43117e-07	0.134622	3.22541e-05	0.000144059	Postnatal	0.368219	0.37546	0.213789
chr5_131202616	LYRM7	+	AG	Known	Alu-SINE	UTR3	0.195989	7.43189e-23	5.79017e-22	0.190023	2.45398e-13	3.01176e-12	0.14919	2.41713e-08	2.43095e-07	Postnatal	0.458907	0.327168	0.193705
chr10_28525734	WAC-AS1	-	AG	Known	Alu-SINE	ncRNA_intronic	0.16712	7.45744e-23	5.80557e-22	0.0934979	1.42366e-06	5.0442e-06	0.0734761	0.000452403	0.00143099	Postnatal	0.381532	0.389702	0.249925
chr17_44800247	GJC1	-	AG	Known	SINE/AluSq2	UTR3	0.162883	7.57092e-23	5.88934e-22	0.12935	4.39836e-10	3.07333e-09	0.100928	5.09778e-06	2.83031e-05	Postnatal	0.476242	0.221647	0.199428
chr6_124425130	NKAIN2	+	AG	Known	-	intronic	0.236889	7.63422e-23	5.93398e-22	0.188399	4.2558e-10	2.98208e-09	0.135099	1.74457e-05	8.36976e-05	Postnatal	0.515273	0.174024	0.110929
chr22_24573832	SNRPD3	+	AG	Known	SINE/AluJo	UTR3	0.173365	7.73258e-23	6.00578e-22	0.140682	2.26209e-10	1.67025e-09	0.122097	3.48905e-07	2.59338e-06	Postnatal	0.39545	0.329454	0.252675
chr6_42889199	RPL7L1	+	AG	Known	SINE/AluSp	UTR3	0.0606962	7.84646e-23	6.08951e-22	0.0416606	2.11666e-08	1.07082e-07	0.03595	7.64133e-06	4.04223e-05	Postnatal	0.379206	0.392498	0.345151
chr10_11085930	CELF2-AS2	+	AG	Known	MIR-SINE	ncRNA_intronic	0.114061	8.24117e-23	6.39089e-22	0.113806	6.60411e-14	8.94857e-13	0.07542	2.90196e-07	2.20439e-06	Postnatal	0.621419	0.128877	0.0681532
chr14_85543088	FLRT2	+	AG	Known	-	intronic	0.146587	8.25757e-23	6.39866e-22	0.136191	1.66421e-12	1.74733e-11	0.1144	3.34455e-08	3.2559e-07	Postnatal	0.466485	0.19942	0.107748
chr12_132721831	PGAM5	+	AG	Known	SINE/AluSq	UTR3	0.124861	8.4104e-23	6.51205e-22	0.0782715	1.743e-07	7.35259e-07	0.0584818	0.000287914	0.000970064	Postnatal	0.436475	0.309292	0.24283
chr8_56070533	RPS20	-	AG	Known	SINE/AluJo	intronic	0.0729453	8.48698e-23	6.56628e-22	0.0628465	2.91586e-11	2.47145e-10	0.0562198	3.61769e-08	3.48794e-07	Postnatal	0.388688	0.343818	0.363126
chr2_216208948	XRCC5;LINC01963	+	AG	Known	Alu-SINE	intergenic	0.140705	8.94461e-23	6.91095e-22	0.0941566	4.38362e-08	2.09607e-07	0.0921745	1.46006e-06	9.21206e-06	Postnatal	0.325526	0.319695	0.185887
chr16_70249336	EXOSC6(NM_058219:c.*1746A>G)	-	AG	Known	Alu-SINE	UTR3	0.176173	8.94626e-23	6.91095e-22	0.19342	4.01164e-16	8.02889e-15	0.152469	3.71613e-10	5.91455e-09	Postnatal	0.498855	0.260824	0.246112
chr2_200978670	FAM126B	-	AG	Known	Alu-SINE	UTR3	0.173711	9.08146e-23	7.00999e-22	0.110399	1.3671e-07	5.89586e-07	0.0903974	6.46367e-05	0.0002625	Postnatal	0.374728	0.382942	0.27927
chr6_158198520	GTF2H5	+	AG	Known	Alu-SINE	UTR3	0.263127	9.31739e-23	7.18105e-22	0.251075	5.81101e-13	6.6667e-12	0.236714	4.96479e-10	7.67056e-09	Postnatal	0.355351	0.302683	0.283345
chrX_74208954	FTX	-	AG	Known	Alu-SINE	ncRNA_intronic	0.313836	9.31533e-23	7.18105e-22	0.275899	1.59776e-11	1.41152e-10	0.19792	1.74065e-06	1.08541e-05	Postnatal	0.555571	0.0937598	0.0384257
chr10_15106182	NMT2	-	AG	Known	SINE/AluSz	UTR3	0.268198	9.33003e-23	7.18527e-22	0.190851	1.03815e-08	5.60067e-08	0.179507	1.07943e-06	7.04653e-06	Postnatal	0.343217	0.337309	0.241952
chr6_42888291	RPL7L1(NM_198486:c.*1138A>G,NM_001366481:c.*1827A>G)	+	AG	Known	Alu-SINE	UTR3	0.112738	9.40924e-23	7.24071e-22	0.0807498	8.61766e-09	4.70639e-08	0.0609229	4.83432e-05	0.000204272	Postnatal	0.453244	0.278667	0.239802
chr6_123984129	NKAIN2	+	AG	Known	Alu-SINE	intronic	0.240836	9.43041e-23	7.25143e-22	0.186663	1.0233e-09	6.68008e-09	0.179936	1.1477e-07	9.71138e-07	Postnatal	0.363631	0.241928	0.161341
chr12_93504330	MRPL42	+	AG	Known	SINE/AluSz	UTR3	0.212648	9.6431e-23	7.4093e-22	0.200789	9.32695e-13	1.03111e-11	0.178827	4.546e-09	5.59984e-08	Postnatal	0.405108	0.27606	0.194319
chr16_48354406	LONP2(NM_001300948:c.*2604A>G,NM_031490:c.*2604A>G)	+	AG	Known	Alu-SINE	UTR3	0.186427	9.65151e-23	7.41008e-22	0.148458	4.57159e-10	3.18329e-09	0.158556	1.40611e-09	1.99704e-08	Postnatal	0.251127	0.370407	0.261951
chr6_24428057	GPLD1(NM_001503:c.*975A>G)	-	AG	Known	L1-LINE	UTR3	0.319365	9.72317e-23	7.45939e-22	0.241853	2.02472e-09	1.24781e-08	0.169951	5.28223e-05	0.000220779	Postnatal	0.475996	0.317108	0.292304
chr13_21374431	ZDHHC20	-	AG	Known	SINE/AluSx	UTR3	0.153372	9.95814e-23	7.63381e-22	0.118976	1.01364e-09	6.62136e-09	0.124273	7.79411e-09	8.98294e-08	Postnatal	0.284855	0.348539	0.335877
chr17_44799888	GJC1	-	AG	Known	SINE/AluJo	UTR3	0.261169	1.01295e-22	7.75923e-22	0.292313	1.35356e-16	2.98288e-15	0.223689	4.64222e-10	7.21667e-09	Postnatal	0.535893	0.193184	0.113938
chr17_67338740	PSMD12	-	AG	Known	SINE/AluSq	UTR3	0.181089	1.01852e-22	7.79592e-22	0.141743	7.90124e-10	5.27099e-09	0.107508	1.15809e-05	5.84994e-05	Postnatal	0.468976	0.251976	0.254808
chr2_40417569	SLC8A1	-	AG	Known	Alu-SINE	intronic	0.330897	1.0598e-22	8.1057e-22	0.290121	1.89494e-11	1.65799e-10	0.225351	8.19249e-07	5.53545e-06	Postnatal	0.476675	0.239477	0.185268
chr5_87382048	CCNH,RASA1	-	AG	Known	Alu-SINE	intronic	0.188842	1.06879e-22	8.16828e-22	0.130026	2.45406e-08	1.22605e-07	0.104844	3.37478e-05	0.000149929	Postnatal	0.441143	0.228176	0.187191
chr1_243161264	CEP170	-	AG	Known	SINE/AluSg	intronic	0.282817	1.07191e-22	8.18589e-22	0.232263	1.83273e-10	1.37242e-09	0.198151	5.70351e-07	4.0274e-06	Postnatal	0.42789	0.238023	0.289723
chr1_151447765	POGZ	-	AG	Known	Alu-SINE	intronic	0.329112	1.0818e-22	8.25514e-22	0.29428	9.16005e-12	8.4419e-11	0.261474	2.83488e-08	2.80052e-07	Postnatal	0.407272	0.235291	0.206857
chr4_56460709	PAICS	+	AG	Known	SINE/AluSx1	UTR3	0.18017	1.08706e-22	8.28893e-22	0.148987	1.46214e-10	1.1183e-09	0.110951	5.71405e-06	3.12745e-05	Postnatal	0.483056	0.258208	0.187782
chr19_57698862	ZNF154(NM_001085384:c.*2773A>G)	-	AG	Known	Alu-SINE	UTR3	0.231243	1.08923e-22	8.2929e-22	0.167495	7.06089e-09	3.91792e-08	0.154922	4.07113e-07	2.98183e-06	Postnatal	0.312238	0.454415	0.345736
chr12_77384310	E2F7(dist=318741),NAV3(dist=446584)	+	AG	Known	L2-LINE&L2-LINE	intergenic	0.328764	1.08915e-22	8.2929e-22	0.240649	5.38261e-09	3.05268e-08	0.21062	2.82118e-06	1.65427e-05	Postnatal	0.419178	0.192331	0.172138
chr6_68763966	ADGRB3	+	AG	Known	Alu-SINE	intronic	0.295307	1.12249e-22	8.53959e-22	0.220468	3.21045e-09	1.90143e-08	0.181592	6.60923e-06	3.56103e-05	Postnatal	0.443158	0.202018	0.102438
chr1_1663567	SLC35E2B(NM_001290264:c.*2215A>G,NM_001110781:c.*2215A>G)	-	AG	Known	Alu-SINE	UTR3	0.184707	1.12525e-22	8.55413e-22	0.126575	2.80652e-08	1.39105e-07	0.102211	3.62192e-05	0.000159495	Postnatal	0.407936	0.292992	0.256229
chr19_21806265	ZNF43	-	AG	Known	SINE/AluSq2	UTR3	0.126826	1.14363e-22	8.68723e-22	0.0995628	7.55762e-10	5.05202e-09	0.0991708	3.37398e-08	3.27819e-07	Postnatal	0.330744	0.29822	0.14338
chr2_216209113	XRCC5(dist=2820),LINC01963(dist=7776)	+	AG	Known	Alu-SINE	intergenic	0.203918	1.14451e-22	8.68735e-22	0.165525	2.74294e-10	1.99445e-09	0.106063	6.09294e-05	0.000249159	Postnatal	0.560988	0.204597	0.160099
chr1_32683252	RBBP4	+	AG	Known	SINE/AluSc	UTR3	0.159696	1.20153e-22	9.11324e-22	0.122972	1.37594e-09	8.75418e-09	0.116002	2.24367e-07	1.76035e-06	Postnatal	0.354978	0.302855	0.253349
chr11_78068663	NDUFC2(NM_004549:c.*1324A>G,NM_001204055:c.*1324A>G,NM_001204054:c.*1210A>G)	-	AG	Known	Alu-SINE	UTR3	0.188257	1.21157e-22	9.18247e-22	0.106725	1.35207e-06	4.81093e-06	0.0752135	0.00110889	0.00312678	Postnatal	0.40143	0.412221	0.273814
chr12_93508997	MRPL42	+	AG	Known	SINE/AluSx1	UTR3	0.257919	1.23584e-22	9.35932e-22	0.161437	2.12631e-07	8.84302e-07	0.145279	2.3895e-05	0.000111026	Postnatal	0.382651	0.250879	0.203266
chr15_90274361	AC091167.6	+	AG	Known	SINE/AluSx	intronic	0.230673	1.24298e-22	9.40633e-22	0.189632	1.90778e-10	1.42592e-09	0.175362	8.18773e-08	7.19738e-07	Postnatal	0.364295	0.309937	0.30665
chr5_81417083	SSBP2	-	AG	Known	Alu-SINE	UTR3	0.230866	1.2811e-22	9.68745e-22	0.185471	4.0266e-10	2.84095e-09	0.150162	2.56388e-06	1.52479e-05	Postnatal	0.447418	0.215349	0.124591
chr13_34954704	NBEA	+	AG	Known	TcMar-Tigger-DNA	intronic	0.258988	1.28772e-22	9.73023e-22	0.232615	8.48938e-12	7.87447e-11	0.182644	4.13225e-07	3.02214e-06	Postnatal	0.48526	0.224109	0.222813
chr2_61090650	KIAA1841	+	AG	Known	SINE/AluJr	intronic	0.314253	1.30912e-22	9.88441e-22	0.300565	6.47206e-13	7.37122e-12	0.288705	3.73388e-10	5.92224e-09	Postnatal	0.385731	0.172955	0.160036
chr1_11722927	DRAXIN	+	AG	Known	SINE/AluSx	UTR3	0.182425	1.31548e-22	9.92499e-22	0.175562	4.88695e-13	5.68462e-12	0.137393	6.42829e-08	5.78604e-07	Postnatal	0.479687	0.261263	0.173645
chr19_58297165	AC020915.1	+	AG	Known	SINE/AluSz6	ncRNA_intronic	0.270845	1.33712e-22	1.00806e-21	0.209052	1.3672e-09	8.70958e-09	0.180735	1.43985e-06	9.11453e-06	Postnatal	0.386211	0.312894	0.201594
chr22_25725855	GRK3	+	AG	Known	SINE/AluY	UTR3	0.229254	1.35421e-22	1.02019e-21	0.158194	2.58712e-08	1.29124e-07	0.133356	1.79156e-05	8.56241e-05	Postnatal	0.405005	0.259124	0.226859
chr3_101824664	NXPE3	+	AG	Known	AluJb:SINE:Alu	UTR3	0.26022	1.35646e-22	1.02111e-21	0.210756	3.21906e-10	2.31048e-09	0.187568	3.36042e-07	2.50893e-06	Postnatal	0.386023	0.238847	0.128246
chr11_32604141	EIF3M	+	AG	Known	SINE/AluJb	UTR3	0.240064	1.4182e-22	1.06679e-21	0.229069	7.50524e-13	8.46513e-12	0.195145	4.67116e-09	5.71299e-08	Postnatal	0.394635	0.376484	0.234398
chr19_56379238	AC006116.12	+	AG	Known	SINE/AluJr	upstream	0.217682	1.44299e-22	1.08462e-21	0.157117	8.76161e-09	4.7824e-08	0.115493	6.84358e-05	0.000275143	Postnatal	0.477567	0.219017	0.116929
chrX_74261528	FTX	-	AG	Known	Alu-SINE	ncRNA_intronic	0.20833	1.47527e-22	1.10806e-21	0.15794	2.37517e-09	1.44777e-08	0.127261	8.42458e-06	4.38822e-05	Postnatal	0.437926	0.269855	0.198202
chr16_6811676	RBFOX1	+	AG	Known	Alu-SINE	intronic	0.271222	1.48672e-22	1.11582e-21	0.190259	1.81579e-08	9.29874e-08	0.154737	2.51237e-05	0.000116065	Postnatal	0.417011	0.290243	0.265317
chr19_20636045	AC010636.2	-	AG	Known	SINE/AluSq2	ncRNA_intronic	0.309298	1.51531e-22	1.13642e-21	0.234034	2.55061e-09	1.54345e-08	0.193715	5.54005e-06	3.04051e-05	Postnatal	0.41539	0.276683	0.20842
chr11_84471313	DLG2	-	AG	Novel	ERV1-LTR	intronic	0.358531	1.52031e-22	1.13933e-21	0.253126	1.56961e-08	8.16313e-08	0.165144	0.000366699	0.00119198	Postnatal	0.493117	0.305391	0.260984
chr3_44749859	KIAA1143	-	AG	Known	Alu-SINE	UTR3	0.226381	1.59951e-22	1.19778e-21	0.181633	4.67925e-10	3.24473e-09	0.142969	3.93264e-06	2.2354e-05	Postnatal	0.436434	0.32342	0.239089
chr1_32683665	RBBP4	+	AG	Known	SINE/AluSx1	UTR3	0.232951	1.60567e-22	1.2015e-21	0.187782	4.0556e-10	2.85664e-09	0.178003	8.55881e-08	7.47819e-07	Postnatal	0.361649	0.260524	0.297134
chr8_84195325	RALYL	+	AG	Known	Alu-SINE	intronic	0.299631	1.67893e-22	1.25538e-21	0.266727	1.38806e-11	1.24605e-10	0.211832	3.70229e-07	2.72962e-06	Postnatal	0.503146	0.145729	0.166552
chr1_225788358	SRP9	+	AG	Known	SINE/AluSx	intronic	0.271667	1.68295e-22	1.25745e-21	0.156187	1.19581e-06	4.3007e-06	0.150814	2.5948e-05	0.000119349	Postnatal	0.346073	0.268616	0.202171
chr2_95830451	LINC00342(dist=3470),ANKRD36C(dist=18481)	-	AG	Known	L1-LINE	intergenic	0.265599	1.72587e-22	1.28856e-21	0.190074	1.1812e-08	6.30665e-08	0.139545	8.26823e-05	0.00032512	Postnatal	0.483134	0.227383	0.226009
chr14_85544637	FLRT2	+	AG	Known	-	intronic	0.212424	1.7322e-22	1.29232e-21	0.14115	6.82502e-08	3.1392e-07	0.116338	4.66977e-05	0.00019849	Postnatal	0.418429	0.258894	0.198976
chr2_142044264	LRP1B	-	AG	Known	-	intronic	0.30233	1.76971e-22	1.31932e-21	0.217537	1.04244e-08	5.60978e-08	0.185993	7.50903e-06	3.97955e-05	Postnatal	0.424497	0.218375	0.224209
chr19_58296498	AC020915.1	+	AG	Known	SINE/AluSg	ncRNA_intronic	0.147933	1.83706e-22	1.36851e-21	0.109792	4.66361e-09	2.68593e-08	0.102281	8.17197e-07	5.52531e-06	Postnatal	0.366649	0.271951	0.242632
chr10_48421658	MAPK8	+	AG	Known	SINE/AluSz6	intronic	0.299436	1.84285e-22	1.37181e-21	0.202832	4.55358e-08	2.16803e-07	0.160396	6.64035e-05	0.000268473	Postnatal	0.424117	0.256859	0.0687667
chr9_10286341	PTPRD	-	AG	Known	Alu-SINE	intronic	0.342506	1.86241e-22	1.38534e-21	0.246324	1.0807e-08	5.78856e-08	0.212699	6.56772e-06	3.54716e-05	Postnatal	0.38956	0.304252	0.257345
chr19_57907072	ZNF417	-	AG	Known	SINE/AluSg7	UTR3	0.159572	1.87662e-22	1.39488e-21	0.0998876	2.47947e-07	1.0185e-06	0.0838376	7.95902e-05	0.000314324	Postnatal	0.398963	0.271567	0.186003
chr2_77267277	LRRTM4	-	AG	Known	ERVL-MaLR-LTR	intronic	0.299163	1.88819e-22	1.40243e-21	0.2581	4.64368e-11	3.81345e-10	0.196246	2.09622e-06	1.27852e-05	Postnatal	0.479534	0.221064	0.217897
chr17_44800303	GJC1	-	AG	Known	SINE/AluSq2	UTR3	0.21544	1.90411e-22	1.41321e-21	0.202316	1.77226e-12	1.85302e-11	0.180001	4.59048e-09	5.64769e-08	Postnatal	0.377111	0.338528	0.266827
chr17_44799859	GJC1	-	AG	Known	SINE/AluJo	UTR3	0.207797	1.92691e-22	1.42908e-21	0.154004	4.99207e-09	2.84406e-08	0.111546	6.29976e-05	0.000256466	Postnatal	0.482172	0.250283	0.167062
chr8_144974929	ZNF252P	-	AG	Known	Alu-SINE	ncRNA_exonic	0.241764	1.96054e-22	1.45295e-21	0.126312	6.07186e-06	1.90795e-05	0.0966112	0.00139411	0.00382561	Postnatal	0.374621	0.379009	0.28425
chr8_13022737	TRMT9B(NM_020844:c.*693A>G,NM_001099677:c.*693A>G)	+	AG	Known	Alu-SINE	UTR3	0.2493	2.13633e-22	1.58206e-21	0.199733	5.65482e-10	3.87831e-09	0.150269	1.04195e-05	5.32099e-05	Postnatal	0.487364	0.199743	0.181908
chr2_216209031	XRCC5;LINC01963	+	AG	Known	Alu-SINE	intergenic	0.115729	2.14044e-22	1.58393e-21	0.056696	1.57088e-05	4.52751e-05	0.0534931	0.000209486	0.000732652	Postnatal	0.306285	0.420913	0.226377
chr5_81417022	SSBP2	-	AG	Known	Alu-SINE	UTR3	0.318728	2.30334e-22	1.70321e-21	0.181208	1.62932e-06	5.72832e-06	0.134052	0.00102301	0.00291246	Postnatal	0.440598	0.241561	0.119919
chr20_35713770	RBM39	-	AG	Known	Alu-SINE	intronic	0.271136	2.36554e-22	1.74792e-21	0.16542	4.53343e-07	1.77219e-06	0.135225	0.000163918	0.000590163	Postnatal	0.398637	0.306132	0.250202
chr22_18097082	PEX26(NM_001127649:c.*9007A>G,NM_017929:c.*9007A>G)	+	AG	Known	ERVL-MaLR-LTR	UTR3	0.240326	2.38606e-22	1.76178e-21	0.224801	2.3934e-12	2.44884e-11	0.208119	2.51768e-09	3.35256e-08	Postnatal	0.369417	0.287097	0.254096
chr19_56378584	AC006116.11;AC006116.12	+	AG	Known	SINE/AluJb	intergenic	0.200727	2.41296e-22	1.78034e-21	0.151459	3.40309e-09	2.01195e-08	0.115209	2.5821e-05	0.000118819	Postnatal	0.449817	0.256958	0.240487
chr1_32683895	RBBP4(NM_005610:c.*4190A>G,NM_001135255:c.*4190A>G,NM_001135256:c.*4190A>G)	+	AG	Known	Alu-SINE	UTR3	0.146983	2.47359e-22	1.82373e-21	0.11281	2.12485e-09	1.30311e-08	0.110327	1.18744e-07	1.00139e-06	Postnatal	0.323962	0.31822	0.342936
chr2_99196434	MRPL30	+	AG	Known	SINE/AluJb	UTR3	0.17569	2.5094e-22	1.84877e-21	0.117553	6.79024e-08	3.12607e-07	0.09139	0.000102855	0.000392439	Postnatal	0.446931	0.237283	0.29856
chr3_76167053	ZNF717(dist=381504),ROBO2(dist=873046)	+	AG	Known	Alu-SINE	intergenic	0.16803	2.51259e-22	1.84976e-21	0.134732	5.9283e-10	4.04374e-09	0.109946	2.72753e-06	1.60882e-05	Postnatal	0.420355	0.291015	0.13533
chr5_40829917	RPL37(NM_000997:c.*2587A>G)	-	AG	Known	Alu-SINE	UTR3	0.119953	2.6575e-22	1.95501e-21	0.0928066	1.73328e-09	1.08149e-08	0.0952894	1.91287e-08	1.97939e-07	Postnatal	0.293118	0.35927	0.213314
chr16_7245332	RBFOX1	+	AG	Known	LINE/L1PA10	intronic	0.324525	2.68122e-22	1.97101e-21	0.327198	8.94817e-14	1.18987e-12	0.2324	1.47631e-07	1.21809e-06	Postnatal	0.552822	0.210802	0.213833
chr1_86378604	ODF2L	-	AG	Known	ERVL-MaLR-LTR	intronic	0.293947	2.7075e-22	1.98887e-21	0.156154	5.24276e-06	1.66939e-05	0.132665	0.00042741	0.00136182	Postnatal	0.351063	0.377658	0.225001
chr8_144877353	ZNF250	-	AG	Known	Alu-SINE	UTR3	0.253495	2.75293e-22	2.02076e-21	0.224524	2.20226e-11	1.90856e-10	0.197373	6.85625e-08	6.12724e-07	Postnatal	0.410845	0.227031	0.167251
chr15_90274623	AC091167.6	+	AG	Known	SINE/AluSx1	intronic	0.198438	2.75724e-22	2.02244e-21	0.146191	6.87807e-09	3.82721e-08	0.137178	6.0376e-07	4.24835e-06	Postnatal	0.314937	0.388658	0.284629
chr10_73249115	DNAJC9-AS1	-	AG	Known	Alu-SINE	ncRNA_intronic	0.0806965	2.76355e-22	2.02559e-21	0.0490263	4.9912e-07	1.93082e-06	0.0408578	0.000125319	0.000465571	Postnatal	0.393324	0.335845	0.243122
chr19_21806237	ZNF43	-	AG	Known	SINE/AluSq2	UTR3	0.174295	2.79972e-22	2.0506e-21	0.128311	7.04047e-09	3.91107e-08	0.134307	3.70775e-08	3.56108e-07	Postnatal	0.271587	0.37817	0.262171
chr3_76559383	ROBO2	+	AG	Known	-/-	intronic	0.313651	2.8233e-22	2.06637e-21	0.183538	1.05449e-06	3.83233e-06	0.183939	1.14314e-05	5.78318e-05	Postnatal	0.296893	0.345535	0.204011
chr2_206117533	AC007383.2	-	AG	Known	SINE/AluSg7	ncRNA_intronic	0.169091	2.86436e-22	2.09489e-21	0.133324	1.04881e-09	6.83328e-09	0.123581	1.34231e-07	1.11974e-06	Postnatal	0.326804	0.407133	0.258534
chr2_216208978	XRCC5;LINC01963	+	AG	Known	Alu-SINE	intergenic	0.162327	2.89874e-22	2.11849e-21	0.103957	1.84542e-07	7.75849e-07	0.0925504	2.66884e-05	0.000122362	Postnatal	0.379508	0.27539	0.140095
chrX_74278466	FTX	-	AG	Known	SINE/AluSc	ncRNA_intronic	0.208442	2.92465e-22	2.13587e-21	0.148627	1.62637e-08	8.41464e-08	0.129179	6.6219e-06	3.56594e-05	Postnatal	0.424204	0.193869	0.145363
chr12_77646781	E2F7(dist=581212),NAV3(dist=184113)	+	AG	Known	L1-LINE	intergenic	0.298909	2.92928e-22	2.13769e-21	0.214407	1.40888e-08	7.37578e-08	0.164032	5.04689e-05	0.000211915	Postnatal	0.43448	0.302413	0.32112
chr7_70139071	AUTS2	+	AG	Known	Alu-SINE	intronic	0.198626	2.95726e-22	2.15342e-21	0.173648	3.66878e-11	3.05285e-10	0.124548	4.65353e-06	2.61259e-05	Postnatal	0.524525	0.212094	0.122491
chr11_8687279	RPL27A	+	AG	Known	SINE/AluSp	UTR3	0.247019	2.95727e-22	2.15342e-21	0.231402	2.55984e-12	2.60056e-11	0.202805	7.81301e-09	8.99438e-08	Postnatal	0.381687	0.352514	0.241652
chr2_114871991	DPP10	+	AG	Known	hAT-Charlie-DNA	intronic	0.321444	2.95418e-22	2.15342e-21	0.23042	1.43827e-08	7.5112e-08	0.162821	0.000151288	0.000549425	Postnatal	0.479125	0.248461	0.297237
chr17_17186612	MPRIP	+	AG	Known	SINE/AluJb	UTR3	0.122704	2.96601e-22	2.15821e-21	0.107153	3.75677e-11	3.12089e-10	0.0978506	3.24795e-08	3.17419e-07	Postnatal	0.381667	0.280644	0.231914
chr2_97252727	ANKRD36	+	AG	Known	SINE/AluYf1	intronic	0.251303	2.97471e-22	2.16297e-21	0.257757	4.09114e-14	5.81046e-13	0.206	8.58158e-09	9.74491e-08	Postnatal	0.506388	0.148931	0.0619006
chr19_21119212	ZNF714	+	AG	Known	SINE/AluSg4	UTR3	0.160993	2.99665e-22	2.17735e-21	0.109055	5.52483e-08	2.58746e-07	0.100131	5.3892e-06	2.96747e-05	Postnatal	0.340082	0.361825	0.2594
chr7_117790277	CTTNBP2	-	AG	Known	MIR-SINE	intronic	0.360524	3.03624e-22	2.20452e-21	0.296289	3.05165e-10	2.1982e-09	0.173501	0.000175393	0.000626976	Postnatal	0.581598	0.22472	0.24072
chr12_120461213	GATC	+	AG	Known	SINE/AluJr	UTR3	0.136894	3.07713e-22	2.23259e-21	0.104073	3.06427e-09	1.82347e-08	0.0711372	9.03579e-05	0.000351442	Postnatal	0.532185	0.176454	0.13939
chr19_52154609	AC011468.2	-	AG	Known	SINE/AluSc	ncRNA_intronic	0.18926	3.08528e-22	2.23688e-21	0.158519	1.64611e-10	1.2457e-09	0.151445	1.15964e-08	1.263e-07	Postnatal	0.302804	0.413198	0.361251
chr17_75945018	AC087289.4	-	AG	Known	SINE/AluSx	ncRNA_intronic	0.165294	3.12972e-22	2.26746e-21	0.148464	1.38809e-11	1.24605e-10	0.132956	2.48508e-08	2.48682e-07	Postnatal	0.391527	0.292858	0.326481
chr8_56069436	RPS20	-	AG	Known	Alu-SINE	intronic	0.154916	3.22232e-22	2.33287e-21	0.151227	4.49073e-13	5.25932e-12	0.12636	1.31485e-08	1.41307e-07	Postnatal	0.436572	0.278546	0.202571
chr8_91982060	RUNX1T1	-	AG	Known	Alu-SINE	intronic	0.298814	3.24246e-22	2.34575e-21	0.182685	4.91278e-07	1.90563e-06	0.142916	0.000301153	0.00100622	Postnatal	0.430847	0.26078	0.212463
chr2_206122923	NDUFS1(NM_001199982:c.*1262A>G,NM_001199983:c.*1262A>G,NM_005006:c.*1262A>G,NM_001199981:c.*1262A>G)	-	AG	Known	Alu-SINE	UTR3	0.169599	3.31439e-22	2.39606e-21	0.099232	1.11213e-06	4.02429e-06	0.111856	5.21496e-07	3.71909e-06	Postnatal	0.214057	0.432017	0.342554
chr1_207769102	CD46	+	AG	Known	Alu-SINE	intronic	0.216343	3.32055e-22	2.39879e-21	0.200362	4.36232e-12	4.26326e-11	0.188301	3.48206e-09	4.43278e-08	Postnatal	0.383099	0.21231	0.189861
chr8_30189813	DCTN6;RBPMS-AS1	+	AG	Known	Alu-SINE	intergenic	0.243999	3.36832e-22	2.43155e-21	0.243412	1.71987e-13	2.17193e-12	0.225441	4.28357e-10	6.72166e-09	Postnatal	0.36536	0.231533	0.151782
chr12_93508919	MRPL42	+	AG	Known	SINE/AluSx1	UTR3	0.262795	3.38496e-22	2.4418e-21	0.222779	1.16078e-10	8.99467e-10	0.175649	1.87365e-06	1.154e-05	Postnatal	0.474152	0.195688	0.206951
chr11_6208940	C11orf42	-	AG	Known	Alu-SINE	intronic	0.308726	3.39311e-22	2.44591e-21	0.237433	2.36119e-09	1.441e-08	0.195064	5.82647e-06	3.18724e-05	Postnatal	0.401942	0.293931	0.167434
chr3_23922106	RPL15	+	AG	Known	Alu-SINE	UTR3	0.321264	3.4096e-22	2.45604e-21	0.285247	2.27103e-11	1.96138e-10	0.254507	4.61738e-08	4.31486e-07	Postnatal	0.393244	0.265201	0.200666
chr2_77435834	LRRTM4	-	AG	Known	-	intronic	0.302983	3.42785e-22	2.46741e-21	0.29002	1.12706e-12	1.21798e-11	0.229594	9.60888e-08	8.26314e-07	Postnatal	0.484585	0.220118	0.182869
chr6_88163149	CNR1	-	AG	Known	-	intronic	0.190364	3.45571e-22	2.48569e-21	0.166699	3.76157e-11	3.12229e-10	0.125194	2.26527e-06	1.36913e-05	Postnatal	0.494959	0.227142	0.142588
chr2_216502071	RPL37A	+	AG	Known	Alu-SINE	UTR3	0.106418	3.47964e-22	2.5011e-21	0.0831738	1.46071e-09	9.23491e-09	0.0712617	1.73832e-06	1.08464e-05	Postnatal	0.387111	0.333953	0.256015
chr8_56069578	RPS20	-	AG	Known	Alu-SINE	intronic	0.246692	3.51697e-22	2.52612e-21	0.185952	4.18037e-09	2.42433e-08	0.143016	2.27439e-05	0.000106269	Postnatal	0.470984	0.186258	0.097462
chrX_74276149	FTX	-	AG	Known	Alu-SINE	ncRNA_intronic	0.257374	3.58556e-22	2.57355e-21	0.228145	2.4751e-11	2.12118e-10	0.164949	2.41632e-06	1.44561e-05	Postnatal	0.550426	0.125499	0.116334
chr15_24963935	AC124312.1;SNRPN;SNURF	+	AG	Known	SINE/AluJo	intronic	0.194999	3.71266e-22	2.66286e-21	0.166884	8.77392e-11	6.93367e-10	0.155118	3.30287e-08	3.22158e-07	Postnatal	0.410054	0.150212	0.13933
chr12_123927095	DNAH10	-	AG	Known	Alu-SINE	intronic	0.326928	3.73578e-22	2.67753e-21	0.215438	1.12535e-07	4.94908e-07	0.168912	0.000127024	0.000471207	Postnatal	0.41384	0.264637	0.113611
chr13_110900008	ANKRD10	-	AG	Known	SINE/AluJr	intronic	0.250457	3.75862e-22	2.69183e-21	0.087874	0.000747788	0.00156503	0.0755577	0.0092148	0.0196005	Postnatal	0.323045	0.386544	0.259986
chr15_90274054	AC091167.6	+	AG	Known	SINE/AluSz	intronic	0.160649	3.7611e-22	2.69183e-21	0.177159	9.05019e-16	1.69303e-14	0.1633	6.3078e-12	1.51312e-10	Postnatal	0.386894	0.26561	0.202607
chr11_84761333	AP001825.1	-	AG	Known	-/-	ncRNA_intronic	0.323595	3.83552e-22	2.74314e-21	0.250518	2.0753e-09	1.27766e-08	0.183763	3.15784e-05	0.000141608	Postnatal	0.493039	0.202516	0.111174
chr16_70249868	EXOSC6	-	AG	Known	SINE/AluSx3	UTR3	0.10814	3.94945e-22	2.82261e-21	0.0812938	4.6256e-09	2.66864e-08	0.0710297	2.68469e-06	1.58629e-05	Postnatal	0.385207	0.321142	0.329959
chr20_45079201	STK4(NM_006282:c.*4025A>G,NM_001352385:c.*4195A>G)	+	AG	Known	Alu-SINE	UTR3	0.253555	4.00056e-22	2.8571e-21	0.17805	2.71332e-08	1.34886e-07	0.138993	5.83709e-05	0.000240759	Postnatal	0.443409	0.236465	0.207225
chr17_8368344	AC135178.4	-	AG	Known	-/-	ncRNA_intronic	0.255812	4.04849e-22	2.88927e-21	0.185826	1.17988e-08	6.30634e-08	0.171282	1.77776e-06	1.10512e-05	Postnatal	0.351388	0.325723	0.255833
chrX_74275463	FTX	-	AG	Known	Alu-SINE	ncRNA_intronic	0.229056	4.22761e-22	3.01495e-21	0.143101	3.55463e-07	1.41158e-06	0.131519	2.19761e-05	0.000103114	Postnatal	0.335129	0.360509	0.263763
chr16_6854284	RBFOX1	+	AG	Known	-	intronic	0.205139	4.43345e-22	3.1595e-21	0.183171	2.11901e-11	1.84119e-10	0.155279	1.52374e-07	1.25337e-06	Postnatal	0.430734	0.214744	0.138063
chr22_18088708	PEX26(NM_001199319:c.*633A>G,NM_001127649:c.*633A>G,NM_017929:c.*633A>G)	+	AG	Known	Alu-SINE	UTR3	0.0969421	4.56151e-22	3.24846e-21	0.0641732	1.07149e-07	4.73298e-07	0.0661465	3.53509e-07	2.61983e-06	Postnatal	0.254925	0.454415	0.300145
chr7_25120359	CYCS	-	AG	Known	Alu-SINE	UTR3	0.169075	4.64089e-22	3.30264e-21	0.169009	1.90729e-13	2.38756e-12	0.152979	4.70291e-10	7.2997e-09	Postnatal	0.366524	0.327386	0.23065
chr14_52776693	AL139317.3	-	AG	Known	SINE/AluSx3	ncRNA_intronic	0.230362	4.6529e-22	3.30884e-21	0.180967	1.4878e-09	9.40024e-09	0.161402	7.66281e-07	5.23043e-06	Postnatal	0.361275	0.331274	0.240214
chr12_121332249	ANAPC5	-	AG	Known	Alu-SINE	intronic	0.242921	4.73264e-22	3.36316e-21	0.184951	3.64704e-09	2.1448e-08	0.156089	4.21712e-06	2.38226e-05	Postnatal	0.43922	0.173736	0.169359
chr15_72591101	AC100827.3	+	AG	Known	SINE/AluSg	ncRNA_exonic	0.274846	4.96469e-22	3.52557e-21	0.246773	1.84486e-11	1.617e-10	0.21636	5.38014e-08	4.93565e-07	Postnatal	0.386744	0.277403	0.225079
chr4_175734432	GPM6A	-	AG	Known	-	intronic	0.227527	5.10993e-22	3.62613e-21	0.14309	3.35243e-07	1.3387e-06	0.0907203	0.00203142	0.00530721	Postnatal	0.493742	0.258418	0.155638
chr2_37102188	EIF2AK2	-	AG	Known	SINE/AluJr4	UTR3	0.136175	5.17831e-22	3.67206e-21	0.11388	2.24053e-10	1.65771e-09	0.0981322	4.5542e-07	3.29236e-06	Postnatal	0.39784	0.304908	0.246434
chr19_12246202	ZNF136;ZNF44	-	AG	Known	LTR/LTR33C	intergenic	0.272981	5.30418e-22	3.75866e-21	0.280938	5.11271e-14	7.11029e-13	0.23597	2.03581e-09	2.7751e-08	Postnatal	0.430384	0.29297	0.178282
chrX_123912749	XIAP	+	AG	Known	Alu-SINE	UTR3	0.249612	5.334e-22	3.77712e-21	0.222087	2.69038e-11	2.29439e-10	0.202168	3.03852e-08	2.97822e-07	Postnatal	0.386265	0.273591	0.188241
chr12_98549409	TMPO	+	AG	Known	SINE/AluSz	UTR3	0.0783036	5.37686e-22	3.80478e-21	0.0720726	6.92567e-12	6.52666e-11	0.0745312	1.44985e-10	2.54155e-09	Postnatal	0.296461	0.301455	0.23096
chr2_206122507	NDUFS1	-	AG	Known	Alu-SINE	UTR3	0.14002	5.42481e-22	3.836e-21	0.107685	2.90118e-09	1.73776e-08	0.0910856	3.9822e-06	2.26229e-05	Postnatal	0.429434	0.220909	0.1469
chr19_3647702	PIP5K1C	-	AG	Known	SINE/AluSx	intronic	0.248715	5.47752e-22	3.87055e-21	0.179817	1.52018e-08	7.91423e-08	0.144695	2.28089e-05	0.000106473	Postnatal	0.44891	0.184299	0.162723
chr16_6812460	RBFOX1	+	AG	Known	Alu-SINE	intronic	0.266714	5.49043e-22	3.87694e-21	0.216301	6.22271e-10	4.22445e-09	0.181415	1.78699e-06	1.10945e-05	Postnatal	0.425639	0.248596	0.298069
chr6_142936074	HIVEP2	-	AG	Known	Alu-SINE	intronic	0.315275	5.66952e-22	4.00058e-21	0.255799	6.24484e-10	4.23661e-09	0.254432	3.06649e-08	3.0027e-07	Postnatal	0.322394	0.282852	0.252272
chr2_206121522	NDUFS1(NM_001199982:c.*2663A>G,NM_001199983:c.*2663A>G,NM_005006:c.*2663A>G,NM_001199981:c.*2663A>G)	-	AG	Known	Alu-SINE	UTR3	0.204663	5.67759e-22	4.00346e-21	0.166171	6.08151e-10	4.137e-09	0.140993	9.58768e-07	6.33305e-06	Postnatal	0.384096	0.354961	0.190072
chr1_52351747	CC2D1B	+	AG	Known	SINE/AluSx1	UTR3	0.280619	5.87321e-22	4.13849e-21	0.237648	1.60513e-10	1.21745e-09	0.21451	1.47743e-07	1.21809e-06	Postnatal	0.39534	0.232458	0.107452
chr10_14117271	FRMD4A	-	AG	Known	L2-LINE	intronic	0.313442	5.98436e-22	4.21385e-21	0.229113	1.20003e-08	6.39355e-08	0.207357	2.99977e-06	1.74978e-05	Postnatal	0.372644	0.250809	0.0893638
chr16_6835527	RBFOX1	+	AG	Known	SINE/AluSz6	intronic	0.343749	6.04763e-22	4.25541e-21	0.243129	2.73237e-08	1.35717e-07	0.183361	8.23379e-05	0.00032402	Postnatal	0.429856	0.332151	0.220696
chr3_117539096	LINC00901(dist=606858),LINC02024(dist=139597)	-	AG	Known	-	intergenic	0.315143	6.08484e-22	4.27859e-21	0.290022	8.03402e-12	7.50766e-11	0.216977	7.90806e-07	5.37587e-06	Postnatal	0.530599	0.123137	0.04175
chr3_76560188	ZNF717(dist=774639),ROBO2(dist=479911)	+	AG	Known	-	intergenic	0.274207	6.28889e-22	4.41897e-21	0.232236	1.65909e-10	1.25268e-09	0.234778	4.40759e-09	5.44272e-08	Postnatal	0.290323	0.346575	0.284194
chr16_7169869	RBFOX1	+	AG	Known	Alu-SINE	intronic	0.317376	6.33095e-22	4.44541e-21	0.259899	4.9499e-10	3.4253e-09	0.23455	3.11104e-07	2.34544e-06	Postnatal	0.405359	0.192461	0.209732
chr17_30780299	AC127024.8;AC127024.4	+	AG	Known	SINE/AluJr	intergenic	0.249819	6.52445e-22	4.57807e-21	0.200781	8.91928e-10	5.87992e-09	0.185378	2.01184e-07	1.59342e-06	Postnatal	0.422005	0.127921	0.0803152
chr2_206122212	AC007383.2	-	AG	Known	SINE/AluJr	ncRNA_exonic	0.145453	6.84591e-22	4.80027e-21	0.107208	1.0157e-08	5.49323e-08	0.0954526	2.93663e-06	1.71694e-05	Postnatal	0.367444	0.340449	0.307158
chr8_13011233	TRMT9B	+	AG	Known	Alu-SINE	intronic	0.290571	6.94659e-22	4.86747e-21	0.237325	5.62473e-10	3.86256e-09	0.159393	4.8978e-05	0.000206304	Postnatal	0.540741	0.190237	0.105394
chr16_6757154	RBFOX1	+	AG	Known	L1-LINE	intronic	0.325892	6.99088e-22	4.89508e-21	0.244588	6.46085e-09	3.60908e-08	0.181328	5.31482e-05	0.000222049	Postnatal	0.472783	0.241415	0.160011
chr3_97041718	EPHA6	+	AG	Known	ERVL-MaLR-LTR	intronic	0.301855	7.03612e-22	4.92332e-21	0.238612	1.51871e-09	9.5654e-09	0.170131	4.01885e-05	0.000173723	Postnatal	0.481151	0.265204	0.17854
chr16_67681573	GFOD2	-	AG	Known	SINE/AluSz	UTR3	0.170112	7.15475e-22	5.00284e-21	0.148923	5.63492e-11	4.58242e-10	0.14139	1.61962e-08	1.70587e-07	Postnatal	0.354325	0.287381	0.219947
chr11_93735505	SNORA40(dist=269);TAF1D(dist=62)	-	AG	Known	Alu-SINE	upstream	0.291558	7.22051e-22	5.0453e-21	0.198157	7.44774e-08	3.39448e-07	0.132029	0.000636002	0.00192026	Postnatal	0.472691	0.310145	0.220312
chr1_179074965	FAM20B	+	AG	Known	SINE/AluSx	UTR3	0.197277	7.28618e-22	5.08764e-21	0.168431	1.36082e-10	1.048e-09	0.159148	4.11089e-08	3.9071e-07	Postnatal	0.373303	0.231622	0.194245
chr7_64859178	NONE(dist=NONE),NONE(dist=NONE)	+	AG	Known	Alu-SINE	intergenic	0.283041	7.30927e-22	5.10021e-21	0.23871	2.06437e-10	1.53557e-09	0.204372	4.48391e-07	3.24388e-06	Postnatal	0.394097	0.327647	0.2093
chr17_75944907	AC087289.4	-	AG	Known	SINE/AluSx	ncRNA_intronic	0.114444	7.31709e-22	5.10212e-21	0.108503	2.59998e-12	2.63867e-11	0.0998789	3.48363e-09	4.43278e-08	Postnatal	0.377475	0.282327	0.215666
chr13_110900040	ANKRD10	-	AG	Known	Alu-SINE	intronic	0.209818	7.36049e-22	5.12881e-21	0.155032	9.92851e-09	5.37544e-08	0.122136	2.69967e-05	0.000123436	Postnatal	0.44695	0.208975	0.176916
chr16_30283338	NPIPB13(dist=34925),SMG1P5(dist=1680)	-	AG	Known	Alu-SINE	intergenic	0.299807	7.56401e-22	5.26696e-21	0.182209	7.55618e-07	2.84193e-06	0.179252	1.2217e-05	6.12501e-05	Postnatal	0.310208	0.343529	0.252575
chr12_8206202	FAM66C(dist=5202),FAM90A1(dist=15058)	+	AG	Known	-	intergenic	0.256812	7.81048e-22	5.43482e-21	0.194165	5.56938e-09	3.1497e-08	0.14355	5.10111e-05	0.000213743	Postnatal	0.466601	0.254449	0.182407
chr6_57056182	KIAA1586	+	AG	Known	Alu-SINE	downstream	0.262639	7.86082e-22	5.46605e-21	0.212034	8.54028e-10	5.65984e-09	0.189847	5.25963e-07	3.74562e-06	Postnatal	0.414231	0.186569	0.0373899
chr8_56067441	RPS20	-	AG	Known	Alu-SINE	UTR3	0.159463	7.90042e-22	5.48978e-21	0.157883	4.18017e-13	4.91955e-12	0.134885	4.19083e-09	5.20712e-08	Postnatal	0.408337	0.33443	0.234715
chr19_23359495	ZNF91	-	AG	Known	SINE/AluY	exonic_nonsyn	0.047959	7.96141e-22	5.52833e-21	0.0356443	7.62437e-09	4.20297e-08	0.0287498	1.16467e-05	5.88024e-05	Postnatal	0.431885	0.394459	0.21855
chr1_32683188	RBBP4	+	AG	Known	SINE/AluSc	UTR3	0.218295	8.13956e-22	5.64812e-21	0.208643	2.02748e-12	2.09152e-11	0.184043	1.15646e-08	1.263e-07	Postnatal	0.400913	0.230452	0.224749
chr6_24428476	GPLD1(NM_001503:c.*556A>G)	-	AG	Known	L1-LINE	UTR3	0.333425	8.32926e-22	5.77576e-21	0.259588	2.55521e-09	1.5453e-08	0.207289	9.90346e-06	5.07939e-05	Postnatal	0.426259	0.284228	0.314267
chr19_8264049	CERS4(dist=1629),CD320(dist=38078)	+	AG	Known	Alu-SINE	intergenic	0.256197	8.38737e-22	5.81204e-21	0.21479	2.69117e-10	1.96107e-09	0.201493	5.22413e-08	4.81452e-07	Postnatal	0.325518	0.364741	0.334891
chr22_25725027	GRK3(NM_005160:c.*2577A>G,NM_001362778:c.*2577A>G)	+	AG	Known	Alu-SINE	UTR3	0.110953	8.98699e-22	6.22324e-21	0.0781983	3.44152e-08	1.6711e-07	0.0674124	1.08987e-05	5.53605e-05	Postnatal	0.360364	0.387463	0.267956
chr17_59274342	GDPD1	+	AG	Known	SINE/AluSz6	UTR3	0.107302	9.18566e-22	6.35407e-21	0.0800657	8.30359e-09	4.54973e-08	0.072358	2.05756e-06	1.25647e-05	Postnatal	0.359384	0.329934	0.260705
chrX_74265349	FTX	-	AG	Known	Alu-SINE	ncRNA_intronic	0.278813	9.18859e-22	6.35407e-21	0.181725	2.03597e-07	8.49904e-07	0.110906	0.00204712	0.00534265	Postnatal	0.531052	0.191024	0.0659148
chr15_25028103	SNHG14	+	AG	Known	Alu-SINE	ncRNA_intronic	0.0699488	9.26335e-22	6.40135e-21	0.07463	1.03958e-14	1.64935e-13	0.0607381	2.10628e-09	2.86175e-08	Postnatal	0.498604	0.210237	0.153289
chr14_20451378	OSGEP	-	AG	Known	Alu-SINE	intronic	0.29321	9.45847e-22	6.53169e-21	0.215604	1.26328e-08	6.68792e-08	0.19472	3.24106e-06	1.87633e-05	Postnatal	0.377175	0.259832	0.262068
chr16_11835319	RSL1D1	-	AG	Known	SINE/AluSx1	UTR3	0.196673	9.62001e-22	6.63867e-21	0.17033	9.68397e-11	7.59196e-10	0.157138	4.5903e-08	4.29355e-07	Postnatal	0.351975	0.315716	0.206657
chr5_61366173	ZSWIM6	+	AG	Known	Alu-SINE	intronic	0.282782	1.0397e-21	7.1699e-21	0.21235	7.62461e-09	4.20297e-08	0.144473	0.000127335	0.00047206	Postnatal	0.53985	0.124756	0.121429
chr9_109135536	FRRS1L(NM_014334:c.*1919A>G)	-	AG	Known	Alu-SINE	UTR3	0.151024	1.04067e-21	7.17167e-21	0.0809678	7.07414e-06	2.18995e-05	0.0888378	1.0469e-05	5.33941e-05	Postnatal	0.26821	0.357962	0.273556
chr3_173850798	NLGN1	+	AG	Known	Alu-SINE	intronic	0.25344	1.05378e-21	7.25703e-21	0.162819	2.89255e-07	1.17423e-06	0.148268	2.52518e-05	0.000116521	Postnatal	0.358895	0.280271	0.208969
chr13_43744341	ENOX1	-	AG	Known	-	intronic	0.318042	1.06146e-21	7.30488e-21	0.274631	1.13741e-10	8.8204e-10	0.242812	1.7615e-07	1.42266e-06	Postnatal	0.386881	0.272713	0.195264
chr7_88169198	ADAM22	+	AG	Known	-	intronic	0.25378	1.06361e-21	7.31466e-21	0.168765	1.40788e-07	6.05353e-07	0.150154	2.04808e-05	9.67316e-05	Postnatal	0.351829	0.329575	0.185494
chrX_74214506	FTX	-	AG	Known	Alu-SINE	ncRNA_intronic	0.198931	1.06826e-21	7.34162e-21	0.15975	1.16113e-09	7.46803e-09	0.11966	1.49515e-05	7.29887e-05	Postnatal	0.508186	0.154949	0.113245
chr6_101926768	GRIK2	+	AG	Known	-	intronic	0.201184	1.14459e-21	7.86081e-21	0.153811	4.89452e-09	2.79324e-08	0.129016	6.73166e-06	3.61727e-05	Postnatal	0.419312	0.241361	0.138839
chr19_23359496	ZNF91	-	AG	Known	SINE/AluY	exonic	0.0411724	1.14552e-21	7.86186e-21	0.0436269	1.41357e-14	2.18059e-13	0.037798	3.03903e-10	4.91489e-09	Postnatal	0.472863	0.309285	0.261307
chr3_76767196	ZNF717(dist=981647),ROBO2(dist=272903)	+	AG	Known	-	intergenic	0.274216	1.15784e-21	7.9355e-21	0.25341	9.89689e-12	9.08756e-11	0.239571	3.97697e-09	4.97842e-08	Postnatal	0.332313	0.312434	0.192981
chr11_107652523	ELMOD1	+	AG	Known	-	intronic	0.296605	1.15727e-21	7.9355e-21	0.229573	3.51773e-09	2.07728e-08	0.198001	2.92857e-06	1.71323e-05	Postnatal	0.422892	0.173924	0.202107
chrX_74276065	FTX	-	AG	Known	Alu-SINE	ncRNA_intronic	0.150468	1.17667e-21	8.05905e-21	0.143891	2.4538e-12	2.50807e-11	0.125204	1.87943e-08	1.95083e-07	Postnatal	0.438126	0.194878	0.0994478
chr19_21190124	ZNF431	+	AG	Known	SINE/AluSz6	UTR3	0.250808	1.27969e-21	8.7587e-21	0.164332	2.07796e-07	8.65268e-07	0.166796	1.10785e-06	7.19922e-06	Postnatal	0.256278	0.446066	0.324363
chrX_74214321	FTX	-	AG	Known	Alu-SINE	ncRNA_intronic	0.1132	1.28542e-21	8.79188e-21	0.0810703	2.73275e-08	1.35717e-07	0.064469	4.4606e-05	0.000190002	Postnatal	0.434304	0.27347	0.128324
chr5_34906491	RAD1	-	AG	Known	Alu-SINE	UTR3	0.12462	1.30787e-21	8.93934e-21	0.100562	1.09284e-09	7.08334e-09	0.0884722	8.7909e-07	5.8882e-06	Postnatal	0.384986	0.292006	0.219869
chr1_9928633	LZIC	-	AG	Known	SINE/AluSp	UTR3	0.152959	1.36981e-21	9.35634e-21	0.162719	1.75779e-14	2.6832e-13	0.159152	1.75441e-12	4.66617e-11	Postnatal	0.300103	0.379037	0.382879
chr3_10150924	VHL	+	AG	Known	Alu-SINE	UTR3	0.133738	1.37082e-21	9.35687e-21	0.120677	2.66252e-11	2.27403e-10	0.10622	5.74175e-08	5.23386e-07	Postnatal	0.392151	0.299571	0.248939
chr2_95830736	LINC00342(dist=3755),ANKRD36C(dist=18196)	-	AG	Known	L1-LINE	intergenic	0.267179	1.37218e-21	9.35974e-21	0.248096	9.04223e-12	8.34098e-11	0.174343	2.69484e-06	1.59135e-05	Postnatal	0.545636	0.158047	0.176251
chrX_74208350	FTX	-	AG	Known	Alu-SINE	ncRNA_intronic	0.264026	1.384e-21	9.43399e-21	0.214099	9.88075e-10	6.45856e-09	0.183827	1.44555e-06	9.14482e-06	Postnatal	0.43606	0.193239	0.159251
chr4_17801981	DCAF16	-	AG	Known	Alu-SINE	UTR3	0.217873	1.40689e-21	9.58345e-21	0.146311	1.27315e-07	5.53836e-07	0.112485	0.00016514	0.000594351	Postnatal	0.453989	0.210824	0.230072
chr14_74058083	ALDH6A1	-	AG	Known	SINE/AluSc8	UTR3	0.193469	1.41326e-21	9.62031e-21	0.127943	1.77202e-07	7.46244e-07	0.122263	6.95486e-06	3.72583e-05	Postnatal	0.356151	0.225749	0.171348
chr22_25724961	GRK3	+	AG	Known	Alu-SINE	UTR3	0.219854	1.42138e-21	9.66902e-21	0.195005	5.17249e-11	4.23384e-10	0.181134	3.00186e-08	2.95094e-07	Postnatal	0.365613	0.262252	0.277963
chr5_44815731	MRPS30(dist=217)	+	AG	Known	Alu-SINE	downstream	0.0999173	1.45633e-21	9.90011e-21	0.0486445	3.08709e-05	8.47598e-05	0.054267	3.14296e-05	0.000141067	Postnatal	0.262312	0.374444	0.311654
chr19_58297110	AC020915.1	+	AG	Known	SINE/AluSz6	ncRNA_intronic	0.232244	1.46427e-21	9.94729e-21	0.223375	2.22534e-12	2.28154e-11	0.200091	8.28389e-09	9.46208e-08	Postnatal	0.41132	0.199716	0.168524
chr15_41305473	OIP5-AS1	+	AG	Known	SINE/AluSz6	ncRNA_exonic	0.0574183	1.4731e-21	1.00005e-20	0.0442903	3.90184e-09	2.27728e-08	0.03536	1.1006e-05	5.58488e-05	Postnatal	0.435565	0.334366	0.236978
chr19_19894837	AC011477.2	+	AG	Known	SINE/AluSp	ncRNA_intronic	0.178339	1.51528e-21	1.02799e-20	0.13386	9.09973e-09	4.95886e-08	0.113497	8.02072e-06	4.20626e-05	Postnatal	0.429385	0.218939	0.153161
chr1_32683022	RBBP4(NM_005610:c.*3317A>G,NM_001135255:c.*3317A>G,NM_001135256:c.*3317A>G)	+	AG	Known	Alu-SINE	UTR3	0.179159	1.55002e-21	1.05085e-20	0.156389	9.50501e-11	7.46333e-10	0.134136	3.26068e-07	2.44356e-06	Postnatal	0.425765	0.218731	0.222893
chr6_124507997	NKAIN2	+	AG	Known	Alu-SINE	intronic	0.263774	1.55306e-21	1.0522e-20	0.204473	3.86771e-09	2.25868e-08	0.130021	0.000250002	0.000854906	Postnatal	0.539576	0.201918	0.190125
chr2_216502145	RPL37A	+	AG	Known	Alu-SINE	UTR3	0.181786	1.60823e-21	1.08884e-20	0.12581	6.84732e-08	3.14657e-07	0.117295	1.07845e-06	7.04467e-06	Postnatal	0.285213	0.496729	0.363833
chr1_241288671	RGS7	-	AG	Known	-	intronic	0.309302	1.62931e-21	1.10237e-20	0.252401	8.85485e-10	5.84129e-09	0.197643	7.50894e-06	3.97955e-05	Postnatal	0.463063	0.22578	0.310228
chr3_174070806	NLGN1	+	AG	Known	Alu-SINE	intronic	0.345353	1.63075e-21	1.1026e-20	0.262111	7.06452e-09	3.91792e-08	0.192116	5.95878e-05	0.000244671	Postnatal	0.490236	0.175214	0.206992
chr15_41299199	OIP5-AS1	+	AG	Known	SINE/AluSx	ncRNA_exonic	0.0502709	1.66026e-21	1.12179e-20	0.0383502	5.41305e-09	3.06821e-08	0.0367496	3.66114e-07	2.70326e-06	Postnatal	0.353557	0.344108	0.28769
chr19_23359319	ZNF91	-	AG	Known	SINE/AluY	UTR3	0.0485948	1.81426e-21	1.22503e-20	0.0452792	7.74735e-12	7.25329e-11	0.03572	3.02387e-07	2.28488e-06	Postnatal	0.525537	0.206869	0.121411
chr10_81901405	NRG3	+	AG	Known	Alu-SINE	intronic	0.292767	1.84805e-21	1.247e-20	0.248935	2.55936e-10	1.87456e-09	0.205819	1.24449e-06	8.00419e-06	Postnatal	0.445414	0.193596	0.1382
chr8_13011054	TRMT9B	+	AG	Known	Alu-SINE	intronic	0.276285	1.87504e-21	1.26436e-20	0.192002	6.67798e-08	3.08146e-07	0.173076	1.05382e-05	5.37199e-05	Postnatal	0.361628	0.296576	0.192473
chrX_74264533	FTX	-	AG	Known	Alu-SINE	ncRNA_intronic	0.252787	1.88533e-21	1.27044e-20	0.236394	8.23137e-12	7.66351e-11	0.210892	2.32491e-08	2.35473e-07	Postnatal	0.403982	0.236446	0.174721
chr8_56067521	RPS20	-	AG	Known	Alu-SINE	UTR3	0.163542	1.89653e-21	1.27713e-20	0.134799	6.94755e-10	4.68481e-09	0.127573	1.35624e-07	1.12855e-06	Postnatal	0.362796	0.236956	0.23899
chr2_112576664	POLR1B	+	AG	Known	-/-	UTR3	0.337494	1.92941e-21	1.29841e-20	0.276559	8.48346e-10	5.6365e-09	0.248258	5.13104e-07	3.66707e-06	Postnatal	0.374974	0.292	0.237105
chr3_85573326	CADM2	+	AG	Known	Alu-SINE	intronic	0.28815	1.93627e-21	1.30215e-20	0.240835	4.57513e-10	3.18354e-09	0.206492	8.74194e-07	5.85932e-06	Postnatal	0.437869	0.181931	0.169579
chr12_98984959	ANKS1B	-	AG	Known	Alu-SINE	intronic	0.270701	2.00399e-21	1.34679e-20	0.213249	2.77273e-09	1.6658e-08	0.199253	4.20965e-07	3.07172e-06	Postnatal	0.333668	0.334047	0.239501
chr7_70139124	AUTS2	+	AG	Known	Alu-SINE	intronic	0.188101	2.00622e-21	1.34738e-20	0.140109	1.26315e-08	6.68792e-08	0.132565	9.69674e-07	6.39246e-06	Postnatal	0.323163	0.343519	0.269671
chr1_243159926	CEP170	-	AG	Known	Alu-SINE	intronic	0.154883	2.01991e-21	1.35566e-20	0.12175	2.92941e-09	1.75362e-08	0.0966158	1.22947e-05	6.16088e-05	Postnatal	0.453238	0.222993	0.190504
chr17_44799385	GJC1	-	AG	Known	SINE/AluSz	UTR3	0.120819	2.0619e-21	1.38292e-20	0.104052	1.73092e-10	1.303e-09	0.0814182	2.78834e-06	1.64077e-05	Postnatal	0.473775	0.227727	0.191413
chr1_243160035	CEP170	-	AG	Known	SINE/AluSx1	intronic	0.223406	2.15174e-21	1.44221e-20	0.145318	2.96183e-07	1.19848e-06	0.124636	6.5756e-05	0.00026629	Postnatal	0.388751	0.264435	0.255827
chr12_98606037	SLC25A3	+	AG	Known	SINE/AluJo	UTR3	0.108846	2.19429e-21	1.46975e-20	0.0914667	3.99041e-10	2.81773e-09	0.0767619	7.46699e-07	5.1072e-06	Postnatal	0.381124	0.361382	0.232611
chr11_84760413	DLG2	-	AG	Known	-	intronic	0.281007	2.19696e-21	1.47056e-20	0.200431	3.88227e-08	1.87152e-07	0.164226	3.4413e-05	0.000152546	Postnatal	0.435158	0.213924	0.12622
chr16_11835346	RSL1D1	-	AG	Known	SINE/AluSx1	UTR3	0.176844	2.19859e-21	1.47067e-20	0.131966	1.25356e-08	6.64632e-08	0.127417	1.79287e-07	1.4433e-06	Postnatal	0.277547	0.470773	0.387557
chr13_44562996	TSC22D1	-	AG	Known	Alu-SINE	intronic	0.285066	2.24081e-21	1.49791e-20	0.257666	3.35818e-11	2.82037e-10	0.249992	5.8414e-09	6.95626e-08	Postnatal	0.335363	0.281841	0.186724
chr22_24572650	SNRPD3	+	AG	Known	Alu-SINE	UTR3	0.115297	2.37033e-21	1.58343e-20	0.0945548	8.95198e-10	5.8976e-09	0.093796	2.4338e-08	2.44281e-07	Postnatal	0.299588	0.377454	0.230322
chr8_92041996	RUNX1T1	-	AG	Known	Alu-SINE	intronic	0.310825	2.41865e-21	1.61463e-20	0.192067	8.52305e-07	3.17579e-06	0.146469	0.000551705	0.00169744	Postnatal	0.42214	0.272552	0.298203
chr8_56067574	RPS20	-	AG	Known	Alu-SINE	UTR3	0.202667	2.50695e-21	1.67173e-20	0.172614	2.82637e-10	2.04917e-09	0.154869	2.26391e-07	1.77069e-06	Postnatal	0.374803	0.289261	0.217646
chr2_206118408	AC007383.2	-	AG	Known	SINE/AluJb	ncRNA_intronic	0.186363	2.50751e-21	1.67173e-20	0.164276	8.77513e-11	6.93367e-10	0.124567	3.15034e-06	1.8291e-05	Postnatal	0.47798	0.240257	0.11315
chr8_10454091	MSRA(dist=25200),LINCR-0001(dist=20474)	+	AG	Known	Alu-SINE	intergenic	0.245381	2.55696e-21	1.70356e-20	0.229356	1.00365e-11	9.20731e-11	0.176255	6.75139e-07	4.69135e-06	Postnatal	0.499229	0.175878	0.209735
chr19_8264066	CERS4(dist=1646),CD320(dist=38061)	+	AG	Known	Alu-SINE	intergenic	0.180951	2.55912e-21	1.70387e-20	0.143155	2.74332e-09	1.64912e-08	0.118754	5.60879e-06	3.07151e-05	Postnatal	0.419844	0.230667	0.155798
chr9_10286709	PTPRD	-	AG	Known	Alu-SINE	intronic	0.259431	2.56119e-21	1.70411e-20	0.201458	4.66068e-09	2.68578e-08	0.181408	1.70458e-06	1.06462e-05	Postnatal	0.385522	0.251421	0.186553
chr8_13022929	TRMT9B(NM_020844:c.*885A>G,NM_001099677:c.*885A>G)	+	AG	Known	Alu-SINE	UTR3	0.200776	2.57701e-21	1.71351e-20	0.171426	2.64282e-10	1.92864e-09	0.159419	8.69114e-08	7.56476e-07	Postnatal	0.347586	0.289974	0.233405
chr2_37103922	EIF2AK2(NM_001135651:c.*3351A>G)	-	AG	Known	Alu-SINE	UTR3	0.112064	2.748e-21	1.82599e-20	0.0982401	1.09539e-10	8.5209e-10	0.0853129	1.94039e-07	1.54538e-06	Postnatal	0.376667	0.325443	0.2346
chr17_44800358	GJC1	-	AG	Known	SINE/AluSq2	UTR3	0.168462	2.95611e-21	1.96297e-20	0.149112	8.27672e-11	6.58134e-10	0.109648	5.01236e-06	2.79216e-05	Postnatal	0.495314	0.236362	0.209598
chr11_769459	GATD1	-	AG	Known	SINE/AluSq2	UTR3	0.11192	2.96916e-21	1.97033e-20	0.0952725	3.07525e-10	2.21201e-09	0.0897903	4.68256e-08	4.36763e-07	Postnatal	0.327952	0.35654	0.228253
chr13_32525669	N4BP2L2	-	AG	Known	Alu-SINE	intronic	0.279087	3.09218e-21	2.05061e-20	0.220375	3.18977e-09	1.89253e-08	0.134123	0.000340502	0.00112125	Postnatal	0.566664	0.174632	0.154799
chr4_56460713	PAICS	+	AG	Known	SINE/AluSx1	UTR3	0.178472	3.1239e-21	2.07028e-20	0.114905	4.20186e-07	1.64965e-06	0.0877714	0.000360082	0.00117646	Postnatal	0.412961	0.297041	0.284104
chr4_91328452	CCSER1	+	AG	Known	ERVL-MaLR-LTR	intronic	0.34802	3.12733e-21	2.07118e-20	0.228033	2.96123e-07	1.19848e-06	0.167594	0.000445844	0.00141412	Postnatal	0.428726	0.315939	0.23318
chr8_84261510	RALYL	+	AG	Known	ERVL-MaLR-LTR	intronic	0.198041	3.17728e-21	2.10288e-20	0.20452	1.43781e-13	1.8436e-12	0.135737	5.58598e-07	3.95276e-06	Postnatal	0.597952	0.149064	0.100371
chrX_74275469	FTX	-	AG	Known	Alu-SINE	ncRNA_intronic	0.192229	3.24954e-21	2.14929e-20	0.179952	1.08254e-11	9.85885e-11	0.154989	6.20548e-08	5.6071e-07	Postnatal	0.445598	0.153436	0.131158
chr16_6811656	RBFOX1	+	AG	Known	Alu-SINE	intronic	0.300954	3.26027e-21	2.15496e-20	0.192167	5.06403e-07	1.95447e-06	0.157668	0.000161994	0.000583655	Postnatal	0.383875	0.32474	0.19708
chr10_100232926	CWF19L1(NM_001303404:c.*301A>G,NM_001303405:c.*301A>G,NM_001303406:c.*301A>G,NM_001303407:c.*301A>G,NM_018294:c.*301A>G)	-	AG	Known	Alu-SINE	UTR3	0.185131	3.29075e-21	2.17367e-20	0.0959315	1.70823e-05	4.89385e-05	0.0956852	0.000103054	0.000392899	Postnatal	0.288581	0.39906	0.343027
chr18_35248659	ZNF397(NM_001135178:c.*2349A>G)	+	AG	Known	Alu-SINE	UTR3	0.22653	3.30831e-21	2.18383e-20	0.144804	4.97146e-07	1.92392e-06	0.136222	1.80137e-05	8.60522e-05	Postnatal	0.313176	0.371076	0.22899
chr2_8742239	KIDINS220	-	AG	Known	Alu-SINE	intronic	0.292121	3.34935e-21	2.20947e-20	0.221286	1.03209e-08	5.57888e-08	0.162457	7.75078e-05	0.000307061	Postnatal	0.483784	0.211486	0.284161
chr16_70248678	EXOSC6	-	AG	Known	SINE/AluJb	UTR3	0.0706852	3.42948e-21	2.26084e-20	0.0577083	1.17951e-09	7.58136e-09	0.0507712	6.93487e-07	4.80552e-06	Postnatal	0.371933	0.366109	0.22014
chr8_10454313	MSRA(dist=25422),LINCR-0001(dist=20252)	+	AG	Known	Alu-SINE	intergenic	0.234517	3.44577e-21	2.27009e-20	0.23317	8.96015e-13	9.92745e-12	0.184434	4.26408e-08	4.02977e-07	Postnatal	0.531846	0.0648134	0.0790494
chr2_216208017	XRCC5;LINC01963	-	AG	Known	.	intergenic	0.110954	3.45162e-21	2.27245e-20	0.0831064	1.37242e-08	7.20107e-08	0.0668847	2.46145e-05	0.000114	Postnatal	0.430219	0.225615	0.152801
chr18_21632414	SNRPD1	+	AG	Known	SINE/AluSx1	UTR3	0.233943	3.52781e-21	2.32108e-20	0.191806	1.12422e-09	7.26744e-09	0.174866	4.61718e-07	3.33308e-06	Postnatal	0.36194	0.255442	0.222717
chr20_36781288	SOGA1(NM_080627:c.*5197A>G)	-	AG	Known	Alu-SINE	UTR3	0.181573	3.54342e-21	2.32983e-20	0.167087	2.20924e-11	1.91296e-10	0.138624	2.23888e-07	1.75933e-06	Postnatal	0.464283	0.155442	0.035949
chr19_20198237	AC011447.3	+	AG	Known	SINE/AluSp	ncRNA_intronic	0.246984	3.58144e-21	2.35328e-20	0.1363	6.84921e-06	2.12556e-05	0.129773	0.000120352	0.00044928	Postnatal	0.313776	0.348106	0.265967
chr3_173850785	NLGN1	+	AG	Known	Alu-SINE	intronic	0.299449	3.69418e-21	2.42577e-20	0.201171	1.86974e-07	7.85415e-07	0.159405	0.000145282	0.000530688	Postnatal	0.406075	0.2893	0.229735
chr19_37733558	ZNF607(dist=13797),ZNF573(dist=4744)	-	AG	Known	Alu-SINE	intergenic	0.286033	3.76534e-21	2.47088e-20	0.193076	1.70008e-07	7.18966e-07	0.146752	0.000224685	0.000779285	Postnatal	0.449526	0.215942	0.138316
chr11_32604022	EIF3M	+	AG	Known	SINE/AluJb	UTR3	0.16267	4.06728e-21	2.66727e-20	0.154599	6.72854e-12	6.36482e-11	0.124107	2.01835e-07	1.59731e-06	Postnatal	0.450787	0.274173	0.182828
chr1_225491209	ENAH	-	AG	Known	SINE/AluSx1	UTR3	0.208276	4.07109e-21	2.66802e-20	0.18201	1.54357e-10	1.1752e-09	0.185868	2.67885e-09	3.54365e-08	Postnatal	0.280377	0.349772	0.298235
chr19_23257036	AC092329.3	-	AG	Known	Satellite/BSR/Beta	intronic	0.231434	4.2244e-21	2.76669e-20	0.163852	6.10204e-08	2.83527e-07	0.1351	4.33102e-05	0.000184954	Postnatal	0.406266	0.27344	0.162408
chr12_54240500	CBX5	-	AG	Known	SINE/AluJr	UTR3	0.0878595	4.26475e-21	2.7913e-20	0.0736536	5.96234e-10	4.0642e-09	0.0587672	4.16213e-06	2.35252e-05	Postnatal	0.451025	0.237198	0.109027
chr16_6812453	RBFOX1	+	AG	Known	Alu-SINE	intronic	0.213426	4.43571e-21	2.9013e-20	0.184753	2.22837e-10	1.65021e-09	0.136754	5.16536e-06	2.86223e-05	Postnatal	0.524779	0.0997669	0.156264
chr15_65150145	CLPX	-	AG	Known	SINE/AluSg4	UTR3	0.217533	4.63094e-21	3.02702e-20	0.144092	2.74826e-07	1.12111e-06	0.128731	2.86942e-05	0.000130389	Postnatal	0.388148	0.199737	0.202013
chr7_55945092	ZNF713;MRPS17	+	AG	Known	Alu-SINE	intergenic	0.193029	4.81233e-21	3.14353e-20	0.156827	1.71828e-09	1.0728e-08	0.143857	5.0014e-07	3.58463e-06	Postnatal	0.358355	0.291988	0.318588
chr15_63676144	AC073167.1	-	AG	Known	SINE/AluSx	ncRNA_intronic	0.287176	4.85996e-21	3.17258e-20	0.242117	5.56005e-10	3.82115e-09	0.167139	3.44358e-05	0.00015258	Postnatal	0.532741	0.175349	0.100399
chr1_247155617	ZNF124	-	AG	Known	SINE/AluY	intronic	0.135644	4.91583e-21	3.20696e-20	0.117001	2.61965e-10	1.91452e-09	0.0970578	1.19945e-06	7.74926e-06	Postnatal	0.423286	0.267033	0.207875
chr2_162647750	KCNH7	-	AG	Known	ERVL-MaLR-LTR	intronic	0.323741	5.07393e-21	3.3058e-20	0.226912	8.33561e-08	3.77171e-07	0.165644	0.000254386	0.000868481	Postnatal	0.434927	0.29355	0.283897
chr3_149066132	HLTF	-	AG	Known	Alu-SINE	intronic	0.329969	5.07187e-21	3.3058e-20	0.219587	2.59419e-07	1.06128e-06	0.14132	0.00161229	0.00433532	Postnatal	0.486905	0.264068	0.201359
chr22_24573660	SNRPD3	+	AG	Known	Alu-SINE	UTR3	0.118958	5.11307e-21	3.32914e-20	0.121983	2.72337e-13	3.32554e-12	0.114273	2.57982e-10	4.23369e-09	Postnatal	0.352261	0.304531	0.292357
chr19_37485477	ZNF570	+	AG	Known	SINE/AluSz6	UTR3	0.228525	5.13313e-21	3.34003e-20	0.174148	1.0688e-08	5.73331e-08	0.161132	1.31806e-06	8.42747e-06	Postnatal	0.329985	0.345556	0.318143
chr17_75945013	AC087289.4	-	AG	Known	SINE/AluSx	ncRNA_intronic	0.139736	5.14435e-21	3.34516e-20	0.110977	3.40842e-09	2.01392e-08	0.0943157	4.14908e-06	2.34779e-05	Postnatal	0.409354	0.256622	0.290112
chr2_99196354	MRPL30	+	AG	Known	SINE/AluJb	UTR3	0.0916927	5.15505e-21	3.34995e-20	0.0740177	2.0808e-09	1.28001e-08	0.0621633	3.69989e-06	2.11389e-05	Postnatal	0.426051	0.241439	0.225559
chr3_76478879	ZNF717(dist=693330),ROBO2(dist=561220)	+	AG	Known	Alu-SINE	intergenic	0.2922	5.26367e-21	3.41832e-20	0.256278	1.57272e-10	1.19648e-09	0.214794	7.08388e-07	4.88851e-06	Postnatal	0.443437	0.182468	0.274991
chr22_24574608	SNRPD3	+	AG	Known	Alu-SINE	UTR3	0.133689	5.32139e-21	3.45356e-20	0.0755914	5.26024e-06	1.6739e-05	0.0633204	0.000406053	0.00130329	Postnatal	0.340152	0.420624	0.314868
chr2_216208896	XRCC5(dist=2603),LINC01963(dist=7993)	+	AG	Known	Alu-SINE	intergenic	0.232016	5.37002e-21	3.48287e-20	0.171651	2.33653e-08	1.17259e-07	0.163192	1.74931e-06	1.08997e-05	Postnatal	0.357654	0.219654	0.293099
chr17_75944851	AC087289.4	-	AG	Known	SINE/AluSx	ncRNA_intronic	0.136045	5.38782e-21	3.49216e-20	0.102675	1.39178e-08	7.29121e-08	0.094442	2.15379e-06	1.31009e-05	Postnatal	0.345864	0.31338	0.286759
chr9_37775605	AL138752.2;TRMT10B	-	AG	Known	SINE/AluJo	intronic	0.220517	5.45183e-21	3.53136e-20	0.154116	9.1423e-08	4.1034e-07	0.146626	4.13853e-06	2.34314e-05	Postnatal	0.322045	0.334096	0.30174
chr2_50912558	NRXN1	-	AG	Known	-	intronic	0.225015	5.62228e-21	3.63942e-20	0.183527	1.65662e-09	1.03624e-08	0.130315	4.12395e-05	0.00017745	Postnatal	0.510745	0.156587	0.132747
chr5_131202637	LYRM7(NM_001293735:c.*3077A>G,NM_181705:c.*3036A>G)	+	AG	Known	Alu-SINE	UTR3	0.190683	5.63529e-21	3.64549e-20	0.157233	1.19e-09	7.64387e-09	0.141215	2.30086e-07	1.79365e-06	Postnatal	0.327222	0.4134	0.378891
chr1_97994381	MIR137HG	-	AG	Known	Alu-SINE	ncRNA_intronic	0.199062	5.6606e-21	3.6595e-20	0.194416	2.66506e-12	2.69381e-11	0.179289	3.21014e-09	4.1533e-08	Postnatal	0.366876	0.284334	0.167616
chr8_30679089	GSR	-	AG	Known	Alu-SINE	UTR3	0.153587	5.69174e-21	3.67726e-20	0.129942	5.33424e-10	3.67857e-09	0.104884	2.38616e-06	1.43184e-05	Postnatal	0.40513	0.325794	0.253293
chr1_10396035	AL139424.2	+	AG	Known	SINE/AluSx	ncRNA_exonic	0.292549	5.74885e-21	3.71176e-20	0.210157	4.94819e-08	2.33265e-07	0.216464	4.93227e-07	3.54268e-06	Postnatal	0.277943	0.290323	0.256061
chr11_32603916	EIF3M	+	AG	Known	SINE/AluJb	UTR3	0.151765	6.05889e-21	3.90943e-20	0.135171	9.82327e-11	7.69515e-10	0.132403	9.35705e-09	1.0483e-07	Postnatal	0.328489	0.301047	0.262738
chr3_76167080	ZNF717(dist=381531),ROBO2(dist=873019)	+	AG	Known	Alu-SINE	intergenic	0.165476	6.17042e-21	3.97883e-20	0.165672	9.46198e-13	1.04373e-11	0.124443	2.25601e-07	1.76589e-06	Postnatal	0.493806	0.230229	0.232424
chr14_85544685	FLRT2	+	AG	Known	-	intronic	0.121724	6.175e-21	3.97922e-20	0.107548	1.30187e-10	1.00491e-09	0.0904752	5.56165e-07	3.93833e-06	Postnatal	0.4582	0.172945	0.111456
chr10_80435103	PRXL2A	+	AG	Known	SINE/AluSx	UTR3	0.16989	6.18996e-21	3.98481e-20	0.0993805	3.17065e-06	1.05657e-05	0.0847491	0.000276554	0.000935563	Postnatal	0.339327	0.379135	0.266254
chr8_56068901	RPS20	-	AG	Known	Alu-SINE	intronic	0.116506	6.19162e-21	3.98481e-20	0.0694428	2.27178e-06	7.76121e-06	0.0635318	7.839e-05	0.000310188	Postnatal	0.325346	0.392535	0.341906
chr4_17802058	DCAF16	-	AG	Known	Alu-SINE	UTR3	0.300795	6.2253e-21	4.00392e-20	0.140727	8.00844e-05	0.00020355	0.138205	0.000541626	0.00167413	Postnatal	0.307081	0.33658	0.225273
chr1_243158887	CEP170	-	AG	Known	SINE/AluSc	intronic	0.183635	6.36452e-21	4.09084e-20	0.130364	6.78973e-08	3.12607e-07	0.114247	1.29096e-05	6.44004e-05	Postnatal	0.425348	0.147535	0.184095
chr16_6788686	RBFOX1	+	AG	Known	SINE/AluY	intronic	0.287033	6.43837e-21	4.13565e-20	0.204689	6.17278e-08	2.86284e-07	0.177443	1.94477e-05	9.21997e-05	Postnatal	0.37842	0.292717	0.267858
chr1_9928768	LZIC	-	AG	Known	SINE/AluSp	UTR3	0.142855	6.49147e-21	4.16709e-20	0.136362	7.43013e-12	6.97584e-11	0.125883	3.38582e-09	4.33584e-08	Postnatal	0.338921	0.3713	0.316264
chr6_42888438	RPL7L1(NM_198486:c.*1285A>G,NM_001366481:c.*1974A>G)	+	AG	Known	Alu-SINE	UTR3	0.12599	6.7761e-21	4.34702e-20	0.101144	2.84694e-09	1.70731e-08	0.0985795	1.80373e-07	1.45036e-06	Postnatal	0.324983	0.280566	0.310761
chr11_84477260	DLG2	-	AG	Known	Alu-SINE	intronic	0.248293	7.14959e-21	4.58369e-20	0.192246	8.14907e-09	4.47485e-08	0.156683	1.32076e-05	6.5496e-05	Postnatal	0.394292	0.317724	0.303568
chr19_19895090	AC011477.2	+	AG	Known	SINE/AluSz	ncRNA_intronic	0.253914	7.23129e-21	4.63311e-20	0.160112	8.71838e-07	3.24375e-06	0.140147	6.97946e-05	0.00027982	Postnatal	0.324711	0.407943	0.237917
chr2_216208018	XRCC5(dist=1725),LINC01963(dist=8871)	+	AG	Known	Alu-SINE	intergenic	0.187206	7.24065e-21	4.63614e-20	0.146707	5.87345e-09	3.31151e-08	0.118151	1.44758e-05	7.09425e-05	Postnatal	0.411576	0.268741	0.239518
chr12_62574942	MON2	+	AG	Known	Alu-SINE	intronic	0.283786	7.25161e-21	4.64019e-20	0.228792	2.64714e-09	1.59801e-08	0.148132	0.00016932	0.000607433	Postnatal	0.528466	0.188822	0.238464
chr3_76357274	ROBO2	+	AG	Known	LINE/L1PA16	intronic	0.222635	7.35844e-21	4.70556e-20	0.222497	1.1573e-12	1.2451e-11	0.160394	5.55452e-07	3.93606e-06	Postnatal	0.53833	0.176913	0.185289
chr8_4963279	CSMD1	-	AG	Known	Alu-SINE	intronic	0.300318	7.41742e-21	4.74025e-20	0.231185	9.69866e-09	5.26521e-08	0.163805	0.000119139	0.000445584	Postnatal	0.478799	0.244641	0.194579
chr22_25725098	GRK3	+	AG	Known	SINE/AluJo	UTR3	0.0835387	7.50852e-21	4.79541e-20	0.0796514	8.15726e-12	7.60864e-11	0.0650876	1.71934e-07	1.39255e-06	Postnatal	0.468835	0.219771	0.127673
chr16_9110970	AC087190.3	+	AG	Known	SINE/AluSp	ncRNA_exonic	0.0954387	7.67489e-21	4.89855e-20	0.0614154	5.86616e-07	2.23565e-06	0.0528809	9.46493e-05	0.000366004	Postnatal	0.393901	0.262607	0.225675
chr9_10246335	PTPRD	-	AG	Known	Alu-SINE	intronic	0.186151	7.77e-21	4.95609e-20	0.165916	1.10438e-10	8.58424e-10	0.127341	2.78539e-06	1.63999e-05	Postnatal	0.495214	0.172589	0.0674443
chr22_24573191	SNRPD3(NM_001278656:c.*1214A>G,NM_004175:c.*1214A>G)	+	AG	Known	Alu-SINE	UTR3	0.0817437	7.80822e-21	4.97731e-20	0.072247	1.41765e-10	1.08665e-09	0.0592731	8.47552e-07	5.69598e-06	Postnatal	0.423064	0.302906	0.200997
chr4_91328974	CCSER1	+	AG	Known	ERVL-MaLR-LTR	intronic	0.314239	7.85265e-21	5.00245e-20	0.188321	2.28369e-06	7.79659e-06	0.137818	0.00141198	0.00387039	Postnatal	0.42641	0.286894	0.163367
chr16_72436044	LINC01572	+	AG	Known	Alu-SINE	ncRNA_intronic	0.257722	7.94145e-21	5.05581e-20	0.146054	5.86369e-06	1.84775e-05	0.118514	0.000831964	0.00242856	Postnatal	0.395305	0.259869	0.159509
chr5_131951859	ACSL6(NM_001205248:c.*2375A>G,NM_001009185:c.*2375A>G,NM_001205247:c.*2375A>G,NM_001205251:c.*2375A>G,NM_001205250:c.*2375A>G,NM_015256:c.*2375A>G)	-	AG	Known	Alu-SINE	UTR3	0.242045	7.99439e-21	5.08628e-20	0.229609	1.0961e-11	9.95525e-11	0.212191	1.08711e-08	1.19785e-07	Postnatal	0.355255	0.241274	0.0978151
chr1_20756758	HP1BP3	-	AG	Known	Alu-SINE	intronic	0.301074	8.01232e-21	5.09445e-20	0.247367	1.59042e-09	9.96075e-09	0.213781	1.78037e-06	1.10606e-05	Postnatal	0.421516	0.193169	0.121478
chr17_44802927	GJC1	-	AG	Known	SINE/AluJb	UTR3	0.209633	8.08539e-21	5.13765e-20	0.18481	1.65525e-10	1.25074e-09	0.178909	2.29885e-08	2.3307e-07	Postnatal	0.337751	0.270635	0.273465
chr6_42889373	RPL7L1	+	AG	Known	Alu-SINE	UTR3	0.154031	8.26602e-21	5.24911e-20	0.0594034	0.000668342	0.00141143	0.068723	0.000445941	0.00141412	Postnatal	0.243981	0.369942	0.266377
chr8_10454109	MSRA(dist=25218),LINCR-0001(dist=20456)	+	AG	Known	Alu-SINE	intergenic	0.256585	8.33029e-21	5.28657e-20	0.186673	4.28034e-08	2.04864e-07	0.171952	4.73488e-06	2.6553e-05	Postnatal	0.339819	0.316272	0.255978
chrX_74197280	FTX	-	AG	Known	LINE/L1MA9	ncRNA_exonic	0.171686	8.3772e-21	5.31298e-20	0.113939	3.32586e-07	1.33072e-06	0.078414	0.000890005	0.00257921	Postnatal	0.490327	0.189475	0.100942
chr19_37538569	ZNF793	+	AG	Known	SINE/AluSg4	UTR3	0.222873	8.90583e-21	5.64467e-20	0.154835	1.28162e-07	5.56794e-07	0.117795	0.000182701	0.000649165	Postnatal	0.458311	0.198096	0.161825
chr14_64483777	ZBTB25	-	AG	Known	SINE/AluSc	UTR3	0.280553	9.29652e-21	5.88858e-20	0.164543	3.51366e-06	1.16122e-05	0.125322	0.00105942	0.00300257	Postnatal	0.375468	0.3601	0.301681
chr1_160332454	COPA	-	AG	Known	-	exonic_nonsyn	0.0736835	9.3315e-21	5.907e-20	0.0729391	1.90413e-12	1.97647e-11	0.0808887	5.84923e-13	1.77191e-11	Postnatal	0.207653	0.390731	0.341156
chr19_37733918	ZNF607(dist=14157),ZNF573(dist=4384)	-	AG	Known	Alu-SINE	intergenic	0.223831	9.56113e-21	6.04855e-20	0.211413	1.44532e-11	1.29165e-10	0.18853	3.57017e-08	3.45441e-07	Postnatal	0.400011	0.215357	0.244598
chr3_76329480	ZNF717(dist=543931),ROBO2(dist=710619)	+	AG	Known	Alu-SINE	intergenic	0.186322	9.74224e-21	6.15923e-20	0.184354	2.1395e-12	2.19803e-11	0.149639	5.67197e-08	5.17968e-07	Postnatal	0.502258	0.0904016	0.0724435
chr17_30793968	CRLF3	+	AG	Known	Alu-SINE	intronic	0.256452	9.97302e-21	6.30117e-20	0.168097	4.60967e-07	1.79989e-06	0.148912	4.95582e-05	0.000208352	Postnatal	0.392982	0.207598	0.150694
chr16_6106737	RBFOX1	+	AG	Known	SINE/AluY	intronic	0.318111	1.00532e-20	6.34783e-20	0.197479	1.32327e-06	4.7202e-06	0.186988	3.80041e-05	0.000165609	Postnatal	0.336981	0.309364	0.268672
chr2_97163705	ANKRD36	+	AG	Known	SINE/AluY	UTR3	0.20984	1.00678e-20	6.35303e-20	0.13026	1.32084e-06	4.7132e-06	0.0837901	0.00330874	0.00808005	Postnatal	0.453506	0.295588	0.261011
chr2_95832451	LINC00342;ANKRD36C	-	AG	Known	LINE/L1PA12	intergenic	0.190303	1.01304e-20	6.38853e-20	0.181353	1.04759e-11	9.58415e-11	0.137644	6.81295e-07	4.72757e-06	Postnatal	0.525655	0.120138	0.0257107
chr19_11913663	ZNF69	+	AG	Known	SINE/AluSx3	UTR3	0.260108	1.02604e-20	6.46646e-20	0.219022	8.47393e-10	5.63449e-09	0.165997	1.20983e-05	6.07532e-05	Postnatal	0.451847	0.245475	0.133159
chr8_56068455	RPS20	-	AG	Known	Alu-SINE	UTR3	0.142855	1.04275e-20	6.5676e-20	0.0950286	3.4388e-07	1.36937e-06	0.0838851	4.11701e-05	0.000177249	Postnatal	0.349987	0.340969	0.227148
chr19_56378725	AC006116.11;AC006116.12	+	AG	Known	SINE/AluJb	intergenic	0.168143	1.07155e-20	6.74477e-20	0.104362	1.35033e-06	4.80644e-06	0.096676	5.35116e-05	0.000223195	Postnatal	0.369309	0.228928	0.177775
chr13_87692692	SLITRK5(dist=13077),LINC00397(dist=108351)	+	AG	Known	Alu-SINE	intergenic	0.154914	1.11583e-20	7.0191e-20	0.147269	1.2157e-11	1.09522e-10	0.137823	7.44268e-09	8.60758e-08	Postnatal	0.3629	0.260862	0.172176
chr2_50234442	NRXN1	-	AG	Known	Alu-SINE	intronic	0.226501	1.12089e-20	7.04652e-20	0.149459	4.20844e-07	1.65159e-06	0.114318	0.000343568	0.00113024	Postnatal	0.413327	0.317183	0.251915
chr14_64483478	ZBTB25	-	AG	Known	SINE/AluSc8	UTR3	0.321898	1.15845e-20	7.27805e-20	0.256572	4.60395e-09	2.65767e-08	0.21363	6.55905e-06	3.54542e-05	Postnatal	0.397927	0.305137	0.256618
chr10_101811670	OGA	-	AG	Known	Alu-SINE	intronic	0.284055	1.21306e-20	7.61639e-20	0.256525	8.93165e-11	7.04623e-10	0.21964	2.74731e-07	2.09645e-06	Postnatal	0.441359	0.132757	0.150601
chr20_3928960	PANK2(NM_024960:c.*5666T>C,NM_153638:c.*5666T>C,NM_001324191:c.*5666T>C,NM_153640:c.*5666T>C,NM_001324193:c.*5666T>C),RNF24(NM_001321749:c.*5103A>G,NM_001134338:c.*5103A>G,NM_007219:c.*5103A>G,NM_001134337:c.*5103A>G)	-	AG	Known	Alu-SINE	UTR3	0.15831	1.22657e-20	7.69635e-20	0.110632	1.27493e-07	5.54369e-07	0.116038	7.36625e-07	5.05208e-06	Postnatal	0.298154	0.284353	0.28122
chr1_19215816	EMC1-AS1	-	AG	Known	SINE/AluSz	ncRNA_intronic	0.213446	1.26615e-20	7.93974e-20	0.195328	5.64564e-11	4.58743e-10	0.172728	1.08974e-07	9.27578e-07	Postnatal	0.389475	0.252419	0.179533
chr1_28499678	PHACTR4(NM_001350158:c.*3129A>G,NM_001350160:c.*3129A>G,NM_001350159:c.*3129A>G,NM_001350161:c.*3129A>G,NM_001048183:c.*3129A>G,NM_023923:c.*3129A>G)	+	AG	Known	Alu-SINE	UTR3	0.279501	1.28494e-20	8.05255e-20	0.215379	1.21495e-08	6.45935e-08	0.200812	1.25053e-06	8.03785e-06	Postnatal	0.328977	0.337977	0.244557
chr8_84366565	RALYL	+	AG	Known	SINE/AluSc5	intronic	0.297361	1.2914e-20	8.08801e-20	0.231316	9.46887e-09	5.14883e-08	0.204138	4.12399e-06	2.33623e-05	Postnatal	0.378501	0.24053	0.186459
chr8_35285827	UNC5D	+	AG	Known	-	intronic	0.331295	1.3073e-20	8.18246e-20	0.317994	9.21625e-12	8.48589e-11	0.229957	1.78805e-06	1.10945e-05	Postnatal	0.502327	0.230615	0.194697
chr12_68843263	MDM2(NM_001145339:c.*3414A>G,NM_002392:c.*3414A>G,NM_001367990:c.*3414A>G,NM_001278462:c.*3414A>G,NM_001145340:c.*3414A>G,NM_001145337:c.*3414A>G)	+	AG	Known	-	UTR3	0.219877	1.3468e-20	8.42443e-20	0.22466	6.28659e-13	7.18534e-12	0.204054	2.24765e-09	3.03327e-08	Postnatal	0.365025	0.155008	0.0674576
chr12_123926110	DNAH10OS	-	AG	Known	SINE/AluJr	ncRNA_exonic	0.257045	1.38176e-20	8.63773e-20	0.252631	3.57336e-12	3.54052e-11	0.182459	1.07115e-06	7.01074e-06	Postnatal	0.521511	0.178558	0.118412
chr1_150620849	ENSA(dist=397)	-	AG	Known	Alu-SINE	downstream	0.23267	1.39361e-20	8.70639e-20	0.186399	4.34363e-09	2.51174e-08	0.162391	2.79123e-06	1.6415e-05	Postnatal	0.372191	0.302264	0.239014
chr12_64449013	XPOT(NM_007235:c.*882A>G)	+	AG	Known	Alu-SINE	UTR3	0.202765	1.40719e-20	8.78575e-20	0.102351	3.84118e-05	0.000103676	0.0867991	0.00156851	0.00423122	Postnatal	0.348687	0.355288	0.299798
chr2_151477835	RIF1	+	AG	Known	SINE/AluSq	UTR3	0.219195	1.43793e-20	8.97207e-20	0.180556	1.96261e-09	1.21476e-08	0.1597	1.2177e-06	7.84291e-06	Postnatal	0.373022	0.291702	0.238229
chr9_100510531	MSANTD3-TMEFF1,TMEFF1	+	AG	Known	Alu-SINE	intronic	0.30882	1.44031e-20	8.98137e-20	0.207704	3.14016e-07	1.26299e-06	0.173688	9.83629e-05	0.000377453	Postnatal	0.401287	0.264744	0.210021
chr16_6807043	RBFOX1	+	AG	Known	Alu-SINE	intronic	0.198145	1.44688e-20	9.01667e-20	0.166273	1.11928e-09	7.24064e-09	0.12509	1.59679e-05	7.73679e-05	Postnatal	0.48253	0.208144	0.168459
chr11_32604372	EIF3M(NM_006360:c.*1973A>G,NM_001307929:c.*1973A>G)	+	AG	Known	Alu-SINE	UTR3	0.116298	1.50498e-20	9.37296e-20	0.0858532	3.81635e-08	1.84239e-07	0.0725164	1.66316e-05	8.01369e-05	Postnatal	0.374258	0.35679	0.242025
chr7_44833305	H2AFV	-	AG	Known	Alu-SINE	intronic	0.0920408	1.54493e-20	9.61575e-20	0.0772439	1.11695e-09	7.23027e-09	0.0580625	1.58823e-05	7.71196e-05	Postnatal	0.484567	0.224595	0.177376
chr3_192703980	FGF12	-	AG	Known	Alu-SINE	intronic	0.300675	1.57023e-20	9.76717e-20	0.220368	4.7206e-08	2.23905e-07	0.194587	1.04505e-05	5.3327e-05	Postnatal	0.356066	0.325934	0.379553
chr10_11085566	CELF2-AS2	+	AG	Known	SINE/MIR	ncRNA_intronic	0.150578	1.57875e-20	9.81412e-20	0.123343	2.4074e-09	1.46617e-08	0.0908525	2.73369e-05	0.000124878	Postnatal	0.511501	0.134038	0.0723442
chr2_50357084	NRXN1	-	AG	Known	Alu-SINE	intronic	0.298002	1.58049e-20	9.81883e-20	0.243736	2.54536e-09	1.5412e-08	0.19916	6.39582e-06	3.47442e-05	Postnatal	0.3995	0.283087	0.245384
chr4_76945297	SOWAHB;SEPTIN11	-	AG	Known	Alu-SINE	intergenic	0.185567	1.62e-20	1.00581e-19	0.101061	1.36974e-05	3.99489e-05	0.0914628	0.000384655	0.00124017	Postnatal	0.328436	0.344642	0.256368
chr2_37102140	EIF2AK2	-	AG	Known	SINE/AluJr4	UTR3	0.122305	1.68087e-20	1.04295e-19	0.114605	2.69094e-11	2.29439e-10	0.112158	3.27107e-09	4.22124e-08	Postnatal	0.329881	0.294489	0.273101
chr12_6510479	SCARNA10	+	AG	Novel	-	ncRNA_exonic	0.0323262	1.68389e-20	1.04418e-19	0.0269686	1.04439e-09	6.80891e-09	0.0223371	2.28905e-06	1.37934e-05	Postnatal	0.540513	0.234638	0.162561
chr19_57861384	ZNF587	+	AG	Known	SINE/AluJb	UTR3	0.226873	1.69844e-20	1.05255e-19	0.180029	6.23679e-09	3.49756e-08	0.15042	7.95588e-06	4.181e-05	Postnatal	0.389138	0.286044	0.156878
chr22_24573838	SNRPD3(NM_001278656:c.*1861A>G,NM_004175:c.*1861A>G)	+	AG	Known	Alu-SINE	UTR3	0.128591	1.70198e-20	1.05409e-19	0.106526	1.7771e-09	1.10677e-08	0.119665	1.16169e-10	2.10637e-09	Postnatal	0.183071	0.464134	0.421253
chr3_179398280	GNB4	-	AG	Known	Alu-SINE	UTR3	0.268052	1.71537e-20	1.06173e-19	0.228117	7.90623e-10	5.27099e-09	0.182475	3.60229e-06	2.06401e-05	Postnatal	0.411247	0.337762	0.239175
chr8_10444553	MSRA(dist=15662),LINCR-0001(dist=30012)	+	AG	Known	ERVL-MaLR-LTR	intergenic	0.194935	1.72644e-20	1.06792e-19	0.195341	1.77115e-12	1.85302e-11	0.156141	7.84478e-08	6.92426e-07	Postnatal	0.509183	0.0928552	0.138587
chr5_81416140	SSBP2	-	AG	Known	Alu-SINE	UTR3	0.20862	1.74476e-20	1.07859e-19	0.170936	2.52536e-09	1.53094e-08	0.154697	6.98945e-07	4.83332e-06	Postnatal	0.337663	0.332616	0.181836
chr11_119010129	CCDC84	+	AG	Known	Alu-SINE	intronic	0.264573	1.74865e-20	1.08033e-19	0.192963	5.55619e-08	2.59971e-07	0.176874	6.55627e-06	3.54542e-05	Postnatal	0.344544	0.312452	0.310711
chr2_206117531	NDUFS1(NM_001199982:c.*6654A>G,NM_001199983:c.*6654A>G,NM_005006:c.*6654A>G,NM_001199981:c.*6654A>G)	-	AG	Known	Alu-SINE	UTR3	0.105252	1.75617e-20	1.0843e-19	0.0976297	4.01631e-11	3.31453e-10	0.091091	1.93253e-08	1.9952e-07	Postnatal	0.348195	0.290489	0.224652
chr15_90273690	AC091167.6	+	AG	Known	SINE/AluSx1	intronic	0.108308	1.76183e-20	1.08713e-19	0.0885429	2.65626e-09	1.60255e-08	0.0715446	8.01683e-06	4.20626e-05	Postnatal	0.417607	0.297296	0.201445
chr15_90274513	AC091167.6	+	AG	Known	SINE/AluSx1	intronic	0.194782	1.7832e-20	1.09964e-19	0.158746	2.98214e-09	1.78233e-08	0.13788	2.43941e-06	1.45508e-05	Postnatal	0.420083	0.187804	0.237255
chr2_44223084	PPM1B	+	AG	Known	Alu-SINE	intronic	0.277104	1.78716e-20	1.10141e-19	0.241057	3.97847e-10	2.81326e-09	0.209721	6.3482e-07	4.44197e-06	Postnatal	0.40437	0.228041	0.069562
chr17_50964962	SPAG9(NM_001130528:c.*1310A>G,NM_001251971:c.*1310A>G,NM_003971:c.*1310A>G,NM_001130527:c.*1310A>G)	-	AG	Known	Alu-SINE	UTR3	0.255491	1.80241e-20	1.11012e-19	0.214065	1.31661e-09	8.41942e-09	0.166054	1.07341e-05	5.46071e-05	Postnatal	0.446839	0.256382	0.192426
chr8_28567247	FZD3	+	AG	Known	Alu-SINE	UTR3	0.101242	1.81093e-20	1.11469e-19	0.0888495	2.90153e-10	2.09759e-09	0.0911259	4.68345e-09	5.71996e-08	Postnatal	0.290264	0.319232	0.223239
chr19_20640896	ZNF626	-	AG	Known	Alu-SINE	intronic	0.273975	1.81516e-20	1.1166e-19	0.206993	2.37064e-08	1.18793e-07	0.175579	1.53669e-05	7.48706e-05	Postnatal	0.388371	0.25832	0.28339
chrX_74214439	FTX	-	AG	Known	Alu-SINE	ncRNA_intronic	0.170409	1.84084e-20	1.1317e-19	0.143793	1.06234e-09	6.90761e-09	0.115741	5.11716e-06	2.8395e-05	Postnatal	0.452739	0.191599	0.100951
chr1_36063861	AGO3	+	AG	Known	SINE/AluJo	UTR3	0.261317	1.92146e-20	1.18055e-19	0.160639	1.9996e-06	6.90188e-06	0.139437	0.000191391	0.000675969	Postnatal	0.370077	0.28787	0.196044
chr11_32604346	EIF3M(NM_006360:c.*1947A>G,NM_001307929:c.*1947A>G)	+	AG	Known	Alu-SINE	UTR3	0.142124	1.93084e-20	1.18558e-19	0.152278	7.92754e-14	1.06269e-12	0.13299	7.9856e-10	1.181e-08	Postnatal	0.396337	0.298548	0.199559
chr15_41299144	OIP5-AS1	+	AG	Known	Alu-SINE	ncRNA_exonic	0.144416	1.94737e-20	1.195e-19	0.129209	1.59042e-10	1.2072e-09	0.106841	7.78315e-07	5.30174e-06	Postnatal	0.404616	0.299306	0.272863
chr19_44194354	ZNF226(dist=16669),ZNF227(dist=18174)	+	AG	Known	Alu-SINE	intergenic	0.278398	1.96717e-20	1.20641e-19	0.221239	6.43381e-09	3.59597e-08	0.181195	1.19324e-05	6.00935e-05	Postnatal	0.416968	0.264226	0.215675
chrX_74275454	FTX	-	AG	Known	Alu-SINE	ncRNA_intronic	0.148507	2.00771e-20	1.23052e-19	0.150636	1.12724e-12	1.21798e-11	0.108214	5.14464e-07	3.67417e-06	Postnatal	0.555239	0.133376	-0.0866875
chr2_216209037	XRCC5;AC012513.3	+	AG	Known	SINE/AluSx1	intergenic	0.106863	2.00928e-20	1.23073e-19	0.0641175	3.06106e-06	1.02413e-05	0.054434	0.000328993	0.00108692	Postnatal	0.390018	0.269519	0.184374
chr2_199427047	SATB2	-	AG	Novel	Alu-SINE	intronic	0.189788	2.01528e-20	1.23365e-19	0.146799	1.34654e-08	7.07638e-08	0.111679	5.00064e-05	0.00021006	Postnatal	0.47712	0.160878	0.120047
chr2_206121509	AC007383.2	-	AG	Known	SINE/AluSz	ncRNA_intronic	0.157561	2.02025e-20	1.23531e-19	0.116969	3.82228e-08	1.84437e-07	0.104261	7.24623e-06	3.86077e-05	Postnatal	0.353236	0.342016	0.265163
chr6_149724619	NUP43	-	AG	Known	Alu-SINE	UTR3	0.206259	2.02045e-20	1.23531e-19	0.124078	2.97664e-06	9.9722e-06	0.0936027	0.0011722	0.00327492	Postnatal	0.395298	0.324985	0.206064
chr19_57305754	AC005261.1	+	AG	Known	SINE/AluJo	ncRNA_exonic	0.104551	2.08611e-20	1.27467e-19	0.0839399	4.84376e-09	2.77217e-08	0.0731516	3.08586e-06	1.79478e-05	Postnatal	0.387624	0.290748	0.182758
chr1_14725837	KAZN	+	AG	Known	hAT-Charlie-DNA	intronic	0.324749	2.09325e-20	1.27826e-19	0.213882	5.58552e-07	2.13519e-06	0.173371	0.000192895	0.000680801	Postnatal	0.373465	0.339384	0.215752
chr6_62239322	KHDRBS2	-	AG	Known	Alu-SINE	intronic	0.304401	2.09586e-20	1.27908e-19	0.182582	3.18128e-06	1.05905e-05	0.152784	0.000407435	0.00130648	Postnatal	0.380906	0.28755	0.271042
chr10_82378438	NRG3	+	AG	Known	-	intronic	0.271729	2.17075e-20	1.32397e-19	0.236975	4.06013e-10	2.85691e-09	0.185171	4.8082e-06	2.6934e-05	Postnatal	0.463216	0.202472	0.234194
chr11_66756433	C11orf80	+	AG	Known	Alu-SINE	exonic_nonsyn	0.157871	2.2389e-20	1.36471e-19	0.145406	6.11983e-11	4.94071e-10	0.148447	1.30686e-09	1.86932e-08	Postnatal	0.28121	0.319479	0.340761
chr19_44159412	ZNF234(NM_001144824:c.*1293A>G,NM_006630:c.*1293A>G)	+	AG	Known	Alu-SINE	UTR3	0.28908	2.24248e-20	1.36606e-19	0.258326	1.81644e-10	1.36226e-09	0.235865	7.04166e-08	6.27615e-07	Postnatal	0.347668	0.329194	0.308547
chr12_98549324	TMPO	+	AG	Known	SINE/AluSz	UTR3	0.101627	2.25043e-20	1.37007e-19	0.0794301	1.05096e-08	5.64736e-08	0.0764623	6.07722e-07	4.26819e-06	Postnatal	0.312918	0.327611	0.227105
chr17_30794063	CRLF3	+	AG	Known	SINE/AluJb	intronic	0.190518	2.32528e-20	1.41478e-19	0.185847	6.72375e-12	6.36482e-11	0.159031	5.01207e-08	4.63189e-07	Postnatal	0.449486	0.141909	0.121736
chr16_4750609	AC020663.1	-	AG	Known	SINE/AluSc5	ncRNA_intronic	0.297442	2.39397e-20	1.45569e-19	0.258808	4.61301e-10	3.20323e-09	0.239671	1.37427e-07	1.14166e-06	Postnatal	0.341939	0.310407	0.22737
chr19_21185492	ZNF431	+	AG	Known	SINE/AluSq2	UTR3	0.179281	2.43123e-20	1.47745e-19	0.156789	3.90716e-10	2.7687e-09	0.113011	1.5972e-05	7.73679e-05	Postnatal	0.510916	0.178297	0.0820474
chr9_10459194	PTPRD	-	AG	Known	LINE/L1PA7	intronic	0.220088	2.43308e-20	1.47768e-19	0.201351	8.25765e-11	6.57138e-10	0.156644	1.85927e-06	1.14655e-05	Postnatal	0.451824	0.265294	0.181964
chr19_9562243	ZNF121	-	AG	Known	SINE/AluSx3	UTR3	0.179752	2.46034e-20	1.49333e-19	0.128882	9.54488e-08	4.2631e-07	0.112317	1.97293e-05	9.3402e-05	Postnatal	0.354824	0.34874	0.301564
chr12_121331888	ANAPC5	-	AG	Known	SINE/AluJr	intronic	0.278038	2.47101e-20	1.4989e-19	0.186193	4.24615e-07	1.66508e-06	0.157677	9.81771e-05	0.000377029	Postnatal	0.369188	0.299099	0.17225
chr12_121332209	ANAPC5	-	AG	Known	Alu-SINE	intronic	0.300774	2.4861e-20	1.50714e-19	0.220306	5.84422e-08	2.72558e-07	0.181441	4.32001e-05	0.000184562	Postnatal	0.413116	0.259515	0.287842
chr2_95836792	LINC00342(dist=9811),ANKRD36C(dist=12140)	-	AG	Known	L1-LINE	intergenic	0.191976	2.55976e-20	1.55086e-19	0.129041	3.97145e-07	1.56655e-06	0.0889244	0.000854208	0.00248553	Postnatal	0.497026	0.147236	0.0745079
chr12_67317253	CAND1	+	AG	Known	SINE/AluJo	UTR3	0.160201	2.57632e-20	1.55901e-19	0.119232	3.99699e-08	1.92312e-07	0.110799	2.67347e-06	1.58153e-05	Postnatal	0.318946	0.382889	0.32992
chr13_32515239	N4BP2L2(NM_014887:c.*2563A>G)	-	AG	Known	Alu-SINE	UTR3	0.240766	2.57493e-20	1.55901e-19	0.178376	4.49811e-08	2.1457e-07	0.140457	6.2219e-05	0.000253893	Postnatal	0.403914	0.329715	0.212767
chr11_68093266	CHKA	-	AG	Known	Alu-SINE	intronic	0.260387	2.65258e-20	1.60419e-19	0.200386	1.75176e-08	8.99379e-08	0.166051	1.64388e-05	7.92841e-05	Postnatal	0.439826	0.166183	0.101
chr11_47480818	CELF1	-	AG	Known	SINE/AluSz6	intronic	0.164505	2.67263e-20	1.61534e-19	0.1753	1.32253e-13	1.7089e-12	0.135328	3.94727e-08	3.76587e-07	Postnatal	0.518191	0.155124	0.150992
chr15_90274060	AC091167.6	+	AG	Known	SINE/AluSz	intronic	0.137767	2.69507e-20	1.62792e-19	0.0895314	7.92336e-07	2.96778e-06	0.0871379	1.1167e-05	5.66086e-05	Postnatal	0.289736	0.383572	0.275346
chr6_43029872	RRP36	+	AG	Known	Alu-SINE	downstream	0.197358	2.7478e-20	1.65877e-19	0.141197	1.05301e-07	4.66527e-07	0.140445	1.10584e-06	7.19085e-06	Postnatal	0.272387	0.408134	0.227973
chr2_216207949	XRCC5;LINC01963	+	AG	Known	Alu-SINE	intergenic	0.202044	2.80073e-20	1.68869e-19	0.168249	1.97365e-09	1.21965e-08	0.141302	3.60125e-06	2.06401e-05	Postnatal	0.40896	0.259613	0.21922
chrX_74214425	FTX	-	AG	Known	Alu-SINE	ncRNA_intronic	0.115397	2.80073e-20	1.68869e-19	0.118442	8.10061e-13	9.09572e-12	0.0885993	2.31412e-07	1.80153e-06	Postnatal	0.517868	0.188308	0.0942921
chr17_67338751	PSMD12	-	AG	Known	SINE/AluSq	UTR3	0.124078	2.90128e-20	1.74827e-19	0.062505	4.853e-05	0.000128055	0.0640955	0.000180413	0.000642473	Postnatal	0.276093	0.38735	0.28053
chr22_24573833	SNRPD3(NM_001278656:c.*1856A>G,NM_004175:c.*1856A>G)	+	AG	Known	Alu-SINE	UTR3	0.10261	2.91864e-20	1.75767e-19	0.0805982	1.03836e-08	5.60067e-08	0.0763153	3.30137e-07	2.46852e-06	Postnatal	0.291159	0.44074	0.337531
chr13_107455235	FAM155A	-	AG	Known	ERVL-MaLR-LTR	intronic	0.258355	2.9852e-20	1.79667e-19	0.197371	2.23301e-08	1.12571e-07	0.140174	0.000176176	0.000629325	Postnatal	0.460711	0.27643	0.232449
chr2_212356767	ERBB4	-	AG	Known	-	intronic	0.343966	3.00787e-20	1.80923e-19	0.23534	2.93646e-07	1.18965e-06	0.148154	0.0019194	0.00507003	Postnatal	0.46798	0.328846	0.246845
chr8_10454282	MSRA(dist=25391),LINCR-0001(dist=20283)	+	AG	Known	Alu-SINE	intergenic	0.239661	3.02653e-20	1.81937e-19	0.243273	1.44486e-12	1.53146e-11	0.189876	1.47843e-07	1.21809e-06	Postnatal	0.498939	0.161504	0.192112
chr17_75944122	AC087289.4	-	AG	Known	SINE/AluJb	ncRNA_intronic	0.183893	3.07623e-20	1.84813e-19	0.162072	3.42859e-10	2.44861e-09	0.147312	1.79351e-07	1.4433e-06	Postnatal	0.361524	0.302585	0.29627
chr2_50911172	NRXN1	-	AG	Known	-	intronic	0.221568	3.11124e-20	1.86805e-19	0.14711	5.5187e-07	2.11126e-06	0.104642	0.000881639	0.00255571	Postnatal	0.461662	0.224671	0.128001
chr16_30283334	NPIPB13(dist=34921),SMG1P5(dist=1684)	-	AG	Known	Alu-SINE	intergenic	0.259818	3.12867e-20	1.87739e-19	0.20558	9.02094e-09	4.92127e-08	0.201421	3.49288e-07	2.5943e-06	Postnatal	0.31085	0.327808	0.306941
chr6_142936341	HIVEP2	-	AG	Known	SINE/AluSx4	intronic	0.239692	3.23938e-20	1.94266e-19	0.244154	1.29201e-12	1.38112e-11	0.194185	9.50943e-08	8.19167e-07	Postnatal	0.486232	0.164155	0.161868
chr7_70139214	AUTS2	+	AG	Known	Alu-SINE	intronic	0.281203	3.26477e-20	1.95671e-19	0.128368	0.000168814	0.000402161	0.0921957	0.0136682	0.0275859	Postnatal	0.377476	0.35022	0.216971
chr19_21291680	ZNF708(NM_021269:c.*1594A>G,NM_001297561:c.*1594A>G,NM_001297560:c.*1594A>G)	-	AG	Known	Alu-SINE	UTR3	0.203695	3.27227e-20	1.96004e-19	0.121452	4.10155e-06	1.3357e-05	0.117846	5.45712e-05	0.000227114	Postnatal	0.302819	0.361094	0.27996
chr12_93504241	MRPL42	+	AG	Known	SINE/AluSz	UTR3	0.144225	3.30907e-20	1.9809e-19	0.148171	8.76944e-13	9.74847e-12	0.125533	1.73319e-08	1.81217e-07	Postnatal	0.434797	0.221372	0.141474
chr1_36069356	AGO3(NM_177422:c.*13611A>G,NM_024852:c.*13611A>G)	+	AG	Known	Alu-SINE	UTR3	0.287213	3.34224e-20	1.99956e-19	0.211397	5.91094e-08	2.75413e-07	0.148478	0.000282361	0.000953277	Postnatal	0.502545	0.148969	0.0537285
chr19_21291622	ZNF708(NM_021269:c.*1652A>G,NM_001297561:c.*1652A>G,NM_001297560:c.*1652A>G)	-	AG	Known	Alu-SINE	UTR3	0.117712	3.38261e-20	2.0225e-19	0.0758857	1.00382e-06	3.66679e-06	0.0731826	1.5524e-05	7.55258e-05	Postnatal	0.288348	0.407312	0.307768
chr1_226605584	STUM	+	AG	Known	-/-	UTR3	0.199052	3.38639e-20	2.02356e-19	0.171623	7.40268e-10	4.96167e-09	0.130131	1.12384e-05	5.69418e-05	Postnatal	0.46298	0.216468	0.137362
chr13_107838273	FAM155A	-	AG	Known	hAT-Charlie-DNA	intronic	0.222729	3.40528e-20	2.03364e-19	0.185394	2.20797e-09	1.35326e-08	0.149802	6.37186e-06	3.46666e-05	Postnatal	0.397894	0.32793	0.223723
chr17_75944983	AC087289.4	-	AG	Known	SINE/AluSx	ncRNA_intronic	0.185399	3.45417e-20	2.06161e-19	0.147894	7.5271e-09	4.15836e-08	0.125412	6.59545e-06	3.55552e-05	Postnatal	0.385959	0.305022	0.230299
chr11_47481276	CELF1	-	AG	Known	Alu-SINE	intronic	0.193976	3.48607e-20	2.07941e-19	0.172874	2.52195e-10	1.84851e-09	0.131289	2.80401e-06	1.64709e-05	Postnatal	0.533568	0.0504296	0.0832797
chr9_9508516	PTPRD	-	AG	Novel	-	intronic	0.311139	3.57628e-20	2.13195e-19	0.241363	1.63209e-08	8.43992e-08	0.191162	3.57766e-05	0.000157893	Postnatal	0.436758	0.241798	0.220722
chr20_3929388	RNF24	-	AG	Known	SINE/AluJo	UTR3	-0.215771	3.60847e-20	2.14986e-19	-0.181846	1.5613e-09	9.81517e-09	-0.192553	8.44865e-09	9.61499e-08	Prenatal	-0.266457	-0.320333	-0.0992013
chr1_70129003	LRRC7(NM_001366839:c.*7116A>G,NM_001366838:c.*7116A>G,NM_001330635:c.*7116A>G,NM_001370785:c.*7116A>G,NM_001366841:c.*7270A>G,NM_001350216:c.*7270A>G)	+	AG	Known	Alu-SINE	UTR3	0.179895	3.67316e-20	2.1871e-19	0.180789	2.53254e-12	2.57544e-11	0.156629	2.14683e-08	2.1988e-07	Postnatal	0.419756	0.170278	0.0180367
chr2_50912389	NRXN1	-	AG	Known	DNA/MamTip2	intronic	0.0958345	3.71533e-20	2.2109e-19	0.082881	6.84768e-10	4.62368e-09	0.0633392	8.76033e-06	4.54657e-05	Postnatal	0.493302	0.172608	0.0971255
chr7_92492208	PEX1	+	AG	Known	Alu-SINE	intronic	0.253196	3.73258e-20	2.21984e-19	0.198197	1.30896e-08	6.89696e-08	0.163848	1.61028e-05	7.79261e-05	Postnatal	0.410448	0.242685	0.11455
chr1_19215964	EMC1-AS1	-	AG	Known	SINE/AluSz	ncRNA_intronic	0.227431	3.84628e-20	2.28611e-19	0.19508	9.34063e-10	6.12948e-09	0.188395	9.56917e-08	8.23606e-07	Postnatal	0.328767	0.275612	0.0825772
chr11_130872057	LOC103611081(dist=1810),SNX19(dist=3814)	-	AG	Known	-	intergenic	0.268191	3.89441e-20	2.31335e-19	0.150744	1.1304e-05	3.3564e-05	0.148541	0.000110526	0.000416788	Postnatal	0.307248	0.274985	0.125047
chr1_226604213	STUM	+	AG	Known	-/-	UTR3	0.20455	3.99781e-20	2.37336e-19	0.175404	9.60116e-10	6.29221e-09	0.144376	3.08123e-06	1.79312e-05	Postnatal	0.439606	0.160293	0.0349721
chr17_50964505	SPAG9	-	AG	Known	SINE/AluSx	UTR3	0.242993	4.03091e-20	2.3899e-19	0.210761	6.71895e-10	4.54595e-09	0.17802	1.5345e-06	9.65878e-06	Postnatal	0.393972	0.278475	0.161747
chr4_108627171	RPL34	+	AG	Known	Alu-SINE	intronic	0.260856	4.02893e-20	2.3899e-19	0.250071	1.90457e-11	1.66496e-10	0.241909	4.37642e-09	5.41089e-08	Postnatal	0.334394	0.234385	0.182085
chr13_107455256	FAM155A	-	AG	Known	ERVL-MaLR-LTR	intronic	0.277184	4.03282e-20	2.3899e-19	0.209581	3.32075e-08	1.61794e-07	0.166154	5.23056e-05	0.000218802	Postnatal	0.435939	0.210028	0.180038
chr4_61218564	ADGRL3	+	AG	Known	Alu-SINE	intronic	0.227885	4.04516e-20	2.3958e-19	0.180143	1.04285e-08	5.60978e-08	0.177321	4.27179e-07	3.10611e-06	Postnatal	0.341489	0.231155	0.172969
chr11_16756531	C11orf58	+	AG	Known	SINE/AluSc8	UTR3	0.187944	4.06692e-20	2.40726e-19	0.125558	5.3947e-07	2.0654e-06	0.11321	3.32187e-05	0.00014784	Postnatal	0.326844	0.37875	0.317446
chr13_107838535	FAM155A	-	AG	Known	-	intronic	0.251849	4.07582e-20	2.41111e-19	0.170241	4.25893e-07	1.66944e-06	0.168109	7.69424e-06	4.0584e-05	Postnatal	0.321093	0.246677	0.139463
chr11_769388	GATD1(NM_001318818:c.*1509A>G,NM_001318821:c.*1601A>G,NM_001318822:c.*1601A>G,NM_001318823:c.*1601A>G,NM_182612:c.*1509A>G,NM_001318820:c.*1601A>G,NM_001318824:c.*1509A>G)	-	AG	Known	Alu-SINE	UTR3	0.174575	4.167e-20	2.46359e-19	0.138366	9.80314e-09	5.3133e-08	0.129253	1.29279e-06	8.28824e-06	Postnatal	0.347319	0.278769	0.180653
chr6_123881244	NKAIN2	+	AG	Known	Alu-SINE	intronic	0.271402	4.20934e-20	2.48716e-19	0.220982	4.67762e-09	2.69091e-08	0.184766	5.55852e-06	3.04897e-05	Postnatal	0.385078	0.31857	0.29201
chr22_29438320	RFPL1S	-	AG	Known	Alu-SINE	ncRNA_exonic	0.0769429	4.36482e-20	2.57751e-19	0.0650339	1.49848e-09	9.45581e-09	0.0543698	1.84596e-06	1.14007e-05	Postnatal	0.385363	0.372716	0.207274
chr6_158310460	GTF2H5;TULP4	+	AG	Known	Alu-SINE	intergenic	0.144929	4.56502e-20	2.69414e-19	0.143433	5.5653e-12	5.35027e-11	0.137255	5.43765e-10	8.34967e-09	Postnatal	0.312324	0.380097	0.30295
chr3_179398258	GNB4	-	AG	Known	Alu-SINE	UTR3	0.230615	4.77999e-20	2.81935e-19	0.217844	3.72327e-11	3.09563e-10	0.171067	9.69603e-07	6.39246e-06	Postnatal	0.453643	0.252002	0.151162
chr12_23552590	SOX5	-	AG	Known	LINE/L3	intronic	0.306255	4.8366e-20	2.85106e-19	0.264714	8.27663e-10	5.50695e-09	0.223632	1.82363e-06	1.12943e-05	Postnatal	0.433928	0.17914	0.201356
chr5_157757116	LSM11	+	AG	Known	SINE/AluY	UTR3	0.213463	4.84542e-20	2.85458e-19	0.179062	2.08782e-09	1.28354e-08	0.164158	1.65248e-07	1.34383e-06	Postnatal	0.295557	0.451668	0.28018
chr3_173840562	NLGN1	+	AG	Known	-	intronic	0.266252	4.88011e-20	2.87333e-19	0.181893	3.67127e-07	1.45444e-06	0.13059	0.000557646	0.00171414	Postnatal	0.479608	0.132444	0.15157
chr10_15107027	NMT2	-	AG	Known	SINE/AluJr	UTR3	0.315933	5.03644e-20	2.96364e-19	0.236316	4.78786e-08	2.26559e-07	0.179306	0.000108599	0.000410296	Postnatal	0.413357	0.316021	0.149415
chr2_141691812	LRP1B	-	AG	Known	LINE/L2c	intronic	0.234731	5.17214e-20	3.04098e-19	0.177451	3.72002e-08	1.79849e-07	0.130814	0.000145976	0.000533031	Postnatal	0.464652	0.205343	0.148021
chr13_34954723	NBEA	+	AG	Known	TcMar-Tigger-DNA	intronic	0.31258	5.17394e-20	3.04098e-19	0.190763	3.23836e-06	1.07627e-05	0.207911	5.605e-06	3.07111e-05	Postnatal	0.255974	0.339435	0.171944
chr1_9927422	LZIC	-	AG	Known	SINE/AluSx	UTR3	0.118514	5.24255e-20	3.0795e-19	0.10742	1.73556e-10	1.30551e-09	0.10242	1.59738e-08	1.68422e-07	Postnatal	0.301813	0.374285	0.289737
chr8_84254804	RALYL	+	AG	Known	ERVL-MaLR-LTR	intronic	0.170306	5.25262e-20	3.08361e-19	0.145284	1.29532e-09	8.29385e-09	0.0997718	4.35253e-05	0.000185793	Postnatal	0.553104	0.0893384	0.0718098
chr2_200977688	FAM126B(NM_001321621:c.*3582A>G,NM_001321619:c.*3582A>G,NM_001321622:c.*3582A>G,NM_001321626:c.*3582A>G,NM_001321618:c.*3582A>G,NM_001321623:c.*3582A>G,NM_001321624:c.*3582A>G,NM_001321627:c.*3582A>G,NM_001321629:c.*3582A>G,NM_001321628:c.*3582A>G,NM_001321625:c.*3582A>G,NM_173822:c.*3582A>G)	-	AG	Known	Alu-SINE	UTR3	0.129712	5.26774e-20	3.09067e-19	0.0741895	9.42673e-06	2.83935e-05	0.0725984	9.9421e-05	0.000381367	Postnatal	0.302454	0.339595	0.309534
chr6_68763926	ADGRB3	+	AG	Known	Alu-SINE	intronic	0.257583	5.30471e-20	3.11055e-19	0.187727	9.09466e-08	4.08567e-07	0.166642	1.55425e-05	7.55794e-05	Postnatal	0.39361	0.179892	0.232519
chr12_98984928	ANKS1B	-	AG	Known	Alu-SINE	intronic	0.22405	5.34632e-20	3.13311e-19	0.230561	1.13289e-12	1.22277e-11	0.172594	2.2517e-07	1.76527e-06	Postnatal	0.53287	0.104931	0.171238
chr12_132721837	PGAM5	+	AG	Known	SINE/AluSq	UTR3	0.167446	5.42419e-20	3.17689e-19	0.134031	8.47171e-09	4.63678e-08	0.0822054	0.000509231	0.00158968	Postnatal	0.49527	0.290769	0.247795
chr1_247155668	ZNF124	-	AG	Known	SINE/AluY	intronic	0.140013	5.51182e-20	3.22633e-19	0.0949793	4.41842e-07	1.72858e-06	0.0768098	0.000167193	0.000600447	Postnatal	0.379941	0.33634	0.244258
chr4_56460892	PAICS	+	AG	Known	Alu-SINE	UTR3	0.193797	5.57388e-20	3.26075e-19	0.113822	6.32296e-06	1.97263e-05	0.0743802	0.00585048	0.0131975	Postnatal	0.443623	0.295433	0.180799
chr10_26761217	ABI1	-	AG	Known	Alu-SINE	intronic	0.339875	5.6817e-20	3.32189e-19	0.300035	4.54718e-10	3.17069e-09	0.209948	2.57491e-05	0.000118543	Postnatal	0.489231	0.252992	0.208282
chr1_243158945	CEP170	-	AG	Known	SINE/AluSc	intronic	0.231909	5.75015e-20	3.35995e-19	0.184867	9.80001e-09	5.3133e-08	0.137138	6.58167e-05	0.000266321	Postnatal	0.468464	0.208465	0.184087
chr10_73249827	DNAJC9-AS1	-	AG	Known	Alu-SINE	ncRNA_intronic	0.168194	5.78037e-20	3.37564e-19	0.114373	4.29942e-07	1.684e-06	0.117554	3.40424e-06	1.964e-05	Postnatal	0.297231	0.264333	0.186714
chr3_10152326	VHL	+	AG	Known	Alu-SINE	UTR3	0.0803508	5.79316e-20	3.38114e-19	0.0723443	2.24458e-10	1.65854e-09	0.0763064	1.72913e-09	2.41476e-08	Postnatal	0.274913	0.293859	0.275231
chr1_155881829	SYT11(NM_152280:c.*321A>G)	+	AG	Known	Alu-SINE	UTR3	0.0503219	5.80742e-20	3.38553e-19	0.060646	1.65922e-16	3.61675e-15	0.0565395	4.93558e-13	1.52274e-11	Postnatal	0.386571	0.313229	0.310474
chr10_86926499	BMPR1A	+	AG	Known	SINE/AluSq4	UTR3	0.24658	5.80534e-20	3.38553e-19	0.181876	7.12451e-08	3.26347e-07	0.187008	5.469e-07	3.88094e-06	Postnatal	0.2814	0.337738	0.293987
chr11_61798488	FEN1(dist=1250),FADS1(dist=1141)	-	AG	Known	Alu-SINE	intergenic	0.259791	5.97865e-20	3.4819e-19	0.16213	2.29383e-06	7.82587e-06	0.124844	0.000785407	0.00230743	Postnatal	0.388432	0.343093	0.26403
chr16_6854275	RBFOX1	+	AG	Known	-	intronic	0.260469	5.97969e-20	3.4819e-19	0.187188	1.32102e-07	5.72425e-07	0.134813	0.00038363	0.00123806	Postnatal	0.453514	0.24587	0.266478
chr11_32603920	EIF3M	+	AG	Known	SINE/AluJb	UTR3	0.192729	6.12345e-20	3.56354e-19	0.178689	8.58501e-11	6.79952e-10	0.154292	2.52788e-07	1.95127e-06	Postnatal	0.425593	0.171657	0.195241
chr1_9927952	LZIC	-	AG	Known	SINE/AluSx3	UTR3	0.111625	6.14662e-20	3.57495e-19	0.10014	2.69433e-10	1.96195e-09	0.0976958	1.51626e-08	1.61054e-07	Postnatal	0.306112	0.352639	0.225187
chr12_93507879	MRPL42	+	AG	Known	SINE/AluJo	UTR3	0.239067	6.1828e-20	3.59391e-19	0.219302	1.27124e-10	9.82028e-10	0.185453	4.79861e-07	3.45658e-06	Postnatal	0.404152	0.252405	0.236202
chrX_123912748	XIAP	+	AG	Known	Alu-SINE	UTR3	0.155519	6.20638e-20	3.60553e-19	0.122898	1.27706e-08	6.7502e-08	0.0947135	3.99695e-05	0.000173046	Postnatal	0.42396	0.318086	0.152352
chrX_74265468	FTX	-	AG	Known	SINE/AluSz	ncRNA_intronic	0.183486	6.24147e-20	3.62381e-19	0.187615	1.66817e-12	1.74966e-11	0.161773	1.76992e-08	1.84672e-07	Postnatal	0.422856	0.207485	0.134176
chrX_74278485	FTX	-	AG	Known	Alu-SINE	ncRNA_intronic	0.211652	6.32724e-20	3.67148e-19	0.173368	4.79291e-09	2.74907e-08	0.127169	4.08632e-05	0.00017623	Postnatal	0.508933	0.121048	0.157756
chr12_98604855	SLC25A3	+	AG	Known	SINE/AluJo	UTR3	0.181347	6.53919e-20	3.79227e-19	0.164454	1.95683e-10	1.45991e-09	0.131217	9.49737e-07	6.28582e-06	Postnatal	0.399749	0.376172	0.216639
chr2_95145871	ZNF514(NM_032788:c.*3411A>G,NM_001318005:c.*3411A>G)	-	AG	Known	-	UTR3	0.21948	6.6409e-20	3.84903e-19	0.159335	1.09358e-07	4.82205e-07	0.131265	6.28935e-05	0.000256251	Postnatal	0.398066	0.27133	0.105729
chr7_11059521	PHF14	+	AG	Known	Alu-SINE	intronic	0.223747	6.75988e-20	3.91573e-19	0.159691	1.62267e-07	6.89009e-07	0.116978	0.000320638	0.00106388	Postnatal	0.416549	0.331797	0.210883
chrX_136842116	ARHGEF6;RBMX	-	AG	Known	Alu-SINE	intergenic	0.263182	6.88892e-20	3.98818e-19	0.201571	3.05228e-08	1.50173e-07	0.189143	2.25887e-06	1.36691e-05	Postnatal	0.309833	0.34441	0.226891
chr14_79181310	NRXN3	+	AG	Known	-	intronic	0.29073	6.93716e-20	4.01379e-19	0.242323	3.03327e-09	1.80716e-08	0.197794	7.67828e-06	4.05424e-05	Postnatal	0.437735	0.179155	0.164153
chr12_98549325	TMPO	+	AG	Known	SINE/AluSz	UTR3	0.145579	7.04854e-20	4.07588e-19	0.106393	9.53906e-08	4.2631e-07	0.102085	4.15656e-06	2.3507e-05	Postnatal	0.35199	0.22837	0.243981
chr19_40282633	MIR641	-	AG	Known	-/-	ncRNA_exonic	0.285497	7.07046e-20	4.0862e-19	0.202933	1.8143e-07	7.63729e-07	0.199983	4.11076e-06	2.33005e-05	Postnatal	0.320323	0.260261	0.244984
chr11_43860257	AC087521.2	+	AG	Known	SINE/AluJr	ncRNA_intronic	0.283393	7.23264e-20	4.17752e-19	0.214004	4.44299e-08	2.12041e-07	0.180924	2.27719e-05	0.00010635	Postnatal	0.377675	0.296815	0.300405
chr2_216501811	RPL37A	+	AG	Known	Alu-SINE	UTR3	0.0523148	7.26706e-20	4.19498e-19	0.0484431	8.75616e-11	6.9296e-10	0.0423405	1.68508e-07	1.36591e-06	Postnatal	0.413008	0.278352	0.158839
chr12_67020623	GRIP1(dist=216354),LOC102724421(dist=57003)	-	AG	Known	Alu-SINE	intergenic	0.304392	7.37027e-20	4.25211e-19	0.232157	3.50076e-08	1.69739e-07	0.199907	1.33923e-05	6.63134e-05	Postnatal	0.418477	0.169035	0.110333
chr8_10439224	MSRA(dist=10333),LINCR-0001(dist=35341)	+	AG	Known	ERVL-MaLR-LTR	intergenic	0.202946	7.40807e-20	4.27146e-19	0.13355	9.17904e-07	3.38538e-06	0.116694	8.68893e-05	0.0003394	Postnatal	0.335729	0.357556	0.161423
chrX_74197207	FTX	-	AG	Known	L1-LINE	ncRNA_intronic	0.165469	7.4706e-20	4.30504e-19	0.104178	2.11025e-06	7.24143e-06	0.0634819	0.00574698	0.0129815	Postnatal	0.501097	0.198034	0.119987
chr6_123852728	NKAIN2	+	AG	Known	L1-LINE	intronic	0.241347	7.53557e-20	4.33999e-19	0.195731	6.92983e-09	3.85387e-08	0.153551	1.76422e-05	8.44899e-05	Postnatal	0.483605	0.0998027	0.110328
chr12_67020637	GRIP1(dist=216368),LOC102724421(dist=56989)	-	AG	Known	Alu-SINE	intergenic	0.256955	7.55749e-20	4.35011e-19	0.213736	3.35747e-09	1.98616e-08	0.1869	2.30219e-06	1.3856e-05	Postnatal	0.374933	0.280365	0.150468
chr18_13474353	LDLRAD4	+	AG	Known	-/-	intronic	0.314558	7.5875e-20	4.36488e-19	0.206068	1.01429e-06	3.69829e-06	0.174117	0.000172477	0.000617654	Postnatal	0.388058	0.225463	0.349171
chr3_76357259	ZNF717(dist=571710),ROBO2(dist=682840)	+	AG	Known	L1-LINE	intergenic	0.241898	7.63746e-20	4.3911e-19	0.248354	1.59543e-12	1.67864e-11	0.183839	4.32645e-07	3.14335e-06	Postnatal	0.514316	0.180194	0.108224
chr9_10286359	PTPRD	-	AG	Known	Alu-SINE	intronic	0.273236	7.81126e-20	4.48845e-19	0.215133	1.58066e-08	8.20782e-08	0.164091	5.98432e-05	0.000245318	Postnatal	0.455951	0.225446	0.181979
chr1_11021885	AL109811.3;TARDBP	+	AG	Known	SINE/AluJr	intronic	0.283354	7.83862e-20	4.5016e-19	0.233049	4.74862e-09	2.72706e-08	0.214123	8.07771e-07	5.47635e-06	Postnatal	0.405373	0.124804	0.126031
chr10_68479638	SLC25A16	-	AG	Known	SINE/AluSx1	UTR3	0.256233	7.93694e-20	4.55545e-19	0.214229	2.95858e-09	1.77003e-08	0.206254	2.66348e-07	2.04806e-06	Postnatal	0.333735	0.252847	0.127766
chr2_97163242	ANKRD36	+	AG	Known	SINE/AluSc8	splicing	0.275754	8.31619e-20	4.77039e-19	0.22546	5.7865e-09	3.26512e-08	0.188097	7.43366e-06	3.94586e-05	Postnatal	0.388695	0.305032	0.188711
chr22_24573003	SNRPD3(NM_001278656:c.*1026A>G,NM_004175:c.*1026A>G)	+	AG	Known	Alu-SINE	UTR3	0.131494	8.36581e-20	4.79611e-19	0.161446	7.87469e-17	1.84055e-15	0.144755	4.16674e-12	1.03416e-10	Postnatal	0.423849	0.133005	0.150541
chr2_113710681	SLC35F5(NM_001330315:c.*4537A>G,NM_001330314:c.*4537A>G,NM_001330316:c.*4463A>G,NM_025181:c.*4537A>G)	-	AG	Known	Alu-SINE	UTR3	0.271805	8.38568e-20	4.80476e-19	0.128153	0.000150078	0.000361577	0.110282	0.0033037	0.0080717	Postnatal	0.33231	0.347071	0.287821
chr15_90273755	AC091167.6	+	AG	Known	SINE/AluSx1	intronic	0.178229	8.41057e-20	4.81627e-19	0.170183	3.42981e-11	2.87067e-10	0.147206	1.34102e-07	1.1196e-06	Postnatal	0.4016	0.219026	0.170173
chr12_98605741	SLC25A3	+	AG	Known	SINE/AluSz	UTR3	0.106631	8.52164e-20	4.87708e-19	0.086676	6.74678e-09	3.76042e-08	0.0768505	1.83629e-06	1.13587e-05	Postnatal	0.342419	0.370151	0.243365
chr22_43951170	PNPLA3;SAMM50	+	AG	Known	Alu-SINE	intergenic	0.260105	8.54506e-20	4.8877e-19	0.206561	1.30993e-08	6.89846e-08	0.167181	1.97154e-05	9.33802e-05	Postnatal	0.392477	0.313976	0.244122
chr19_37736077	AC093227.3;ZNF573	-	AG	Known	SINE/AluJr	intergenic	0.263565	8.66461e-20	4.95325e-19	0.173516	9.68211e-07	3.54834e-06	0.157997	5.8874e-05	0.000242348	Postnatal	0.359106	0.256865	0.273257
chr19_19791107	AC011477.3	-	AG	Known	SINE/AluSx	ncRNA_intronic	0.187764	9.00132e-20	5.1428e-19	0.108675	9.39596e-06	2.83263e-05	0.10656	0.000100715	0.00038536	Postnatal	0.29112	0.321357	0.30784
chr19_37485922	ZNF570	+	AG	Known	SINE/AluSp	UTR3	0.1884	9.27227e-20	5.29459e-19	0.186805	8.09843e-12	7.5608e-11	0.175855	4.89713e-09	5.93755e-08	Postnatal	0.359273	0.2444	0.254346
chr12_77645979	E2F7(dist=580410),NAV3(dist=184915)	+	AG	Known	-	intergenic	0.214932	9.40441e-20	5.36699e-19	0.136631	1.9308e-06	6.6967e-06	0.120859	0.000135859	0.000500464	Postnatal	0.3619	0.210713	0.164599
chr2_61088614	KIAA1841	+	AG	Known	SINE/AluSg	intronic	0.246321	9.48931e-20	5.41236e-19	0.204016	4.25557e-09	2.46651e-08	0.180569	2.26327e-06	1.36875e-05	Postnatal	0.370657	0.239688	0.268835
chr7_92493596	PEX1	+	AG	Known	Alu-SINE	intronic	0.249314	9.61509e-20	5.48099e-19	0.239912	2.76966e-11	2.3555e-10	0.191522	6.31926e-07	4.4248e-06	Postnatal	0.466752	0.181678	0.121668
chr17_45641244	LINC02210-CRHR1	+	AG	Known	SINE/AluJr	intronic	0.223777	9.64576e-20	5.49407e-19	0.1553	3.45417e-07	1.37495e-06	0.122936	0.000213681	0.000744984	Postnatal	0.413217	0.237014	0.187133
chr12_119141081	SRRM4	+	AG	Known	Alu-SINE	intronic	0.275434	9.649e-20	5.49407e-19	0.203504	8.52741e-08	3.85328e-07	0.141265	0.000448952	0.00142097	Postnatal	0.46806	0.208602	0.158048
chr5_34906057	RAD1	-	AG	Known	Alu-SINE	UTR3	0.25197	9.67124e-20	5.5036e-19	0.196604	2.21003e-08	1.11596e-07	0.146437	9.35424e-05	0.000362003	Postnatal	0.435468	0.288219	0.18419
chr5_81415790	SSBP2	-	AG	Known	Alu-SINE	UTR3	0.168179	9.70405e-20	5.51914e-19	0.120647	1.67495e-07	7.09538e-07	0.0847151	0.000559142	0.00171821	Postnatal	0.471592	0.216484	0.140095
chr11_84761375	AP001825.1	-	AG	Known	-/-	ncRNA_intronic	0.289288	9.71994e-20	5.52505e-19	0.247136	1.71292e-09	1.07012e-08	0.184556	2.29394e-05	0.000107033	Postnatal	0.471931	0.217373	0.238676
chr3_15414798	METTL6(NM_001330662:c.*11A>G)	-	AG	Known	Alu-SINE	UTR3	0.225125	9.96542e-20	5.66137e-19	0.159935	2.11084e-07	8.78598e-07	0.118575	0.000248637	0.000851173	Postnatal	0.388619	0.395402	0.263347
chrX_74216863	FTX	-	AG	Known	Alu-SINE	ncRNA_intronic	0.187003	1.00536e-19	5.70825e-19	0.166754	4.39768e-10	3.07333e-09	0.144398	6.72678e-07	4.67749e-06	Postnatal	0.427476	0.149126	0.102689
chr17_44801696	GJC1	-	AG	Known	SINE/AluSx1	UTR3	0.216085	1.01775e-19	5.77533e-19	0.169511	1.96361e-08	1.00046e-07	0.128115	7.38295e-05	0.000294232	Postnatal	0.463235	0.180044	0.0756741
chr2_8742325	KIDINS220	-	AG	Known	Alu-SINE	intronic	0.234255	1.05173e-19	5.96476e-19	0.178796	4.0206e-08	1.93355e-07	0.159207	9.41366e-06	4.8505e-05	Postnatal	0.371918	0.248501	0.227002
chr17_75944878	AC087289.4	-	AG	Known	SINE/AluSx	ncRNA_intronic	0.101961	1.05361e-19	5.97203e-19	0.0693649	5.31564e-07	2.04136e-06	0.068244	9.23159e-06	4.75913e-05	Postnatal	0.312655	0.311205	0.30849
chr15_90273948	AC091167.6	+	AG	Known	SINE/AluSz	intronic	0.151951	1.07141e-19	6.06952e-19	0.133036	8.24916e-10	5.49232e-09	0.100276	1.30366e-05	6.48506e-05	Postnatal	0.475015	0.20527	0.12861
chrX_138622985	FGF13	-	AG	Novel	L1M3:LINE:L1	UTR3	0.258626	1.07928e-19	6.11065e-19	0.234087	2.77413e-10	2.01421e-09	0.180513	4.81921e-06	2.69656e-05	Postnatal	0.462255	0.200399	0.0549908
chr11_84760431	AP001825.1	-	AG	Known	-/-	ncRNA_intronic	0.265783	1.0963e-19	6.20351e-19	0.215685	8.16131e-09	4.47911e-08	0.157322	7.53584e-05	0.000299849	Postnatal	0.466518	0.230918	0.112015
chrX_74266484	FTX	-	AG	Known	Alu-SINE	ncRNA_intronic	0.206627	1.11906e-19	6.3287e-19	0.212944	1.73067e-12	1.81332e-11	0.165423	9.06281e-08	7.84062e-07	Postnatal	0.540091	0.0338996	-0.0456238
chr7_128659252	LINC01000	+	AG	Known	Alu-SINE	ncRNA_exonic	0.256045	1.18251e-19	6.68183e-19	0.149993	8.51309e-06	2.5914e-05	0.143436	0.000126768	0.00047043	Postnatal	0.35643	0.213101	0.1645
chr8_10439207	MSRA(dist=10316),LINCR-0001(dist=35358)	+	AG	Known	ERVL-MaLR-LTR	intergenic	0.213404	1.18283e-19	6.68183e-19	0.159661	6.89581e-08	3.16595e-07	0.143115	8.04234e-06	4.2154e-05	Postnatal	0.324814	0.380436	0.174198
chr15_72591102	AC100827.3	+	AG	Known	SINE/AluSg	ncRNA_exonic	0.242736	1.18637e-19	6.69806e-19	0.221933	2.06108e-10	1.53426e-09	0.167337	5.29859e-06	2.92883e-05	Postnatal	0.457981	0.257019	0.116704
chr10_11085954	CELF2-AS2	+	AG	Known	SINE/MIR	ncRNA_intronic	0.0852575	1.21139e-19	6.83544e-19	0.0681831	1.23251e-08	6.54573e-08	0.0484934	0.000110702	0.000417139	Postnatal	0.513996	0.144705	0.118037
chr6_43032331	RRP36;CUL7	+	AG	Known	Alu-SINE	intergenic	0.207703	1.21496e-19	6.85177e-19	0.168529	8.58361e-09	4.69035e-08	0.160762	7.13902e-07	4.91979e-06	Postnatal	0.331504	0.282515	0.210024
chr12_120461140	GATC	+	AG	Known	SINE/AluJr	UTR3	0.157819	1.23304e-19	6.94979e-19	0.138141	8.96489e-10	5.90223e-09	0.107479	7.39511e-06	3.9295e-05	Postnatal	0.434658	0.275646	0.292673
chr19_52064772	ZNF841	-	AG	Known	SINE/AluSx1	UTR3	0.224478	1.24358e-19	7.00527e-19	0.197539	7.63431e-10	5.09988e-09	0.182393	1.77223e-07	1.42847e-06	Postnatal	0.334654	0.335889	0.270003
chr6_123912617	NKAIN2	+	AG	Known	ERVL-MaLR-LTR	intronic	0.267862	1.25103e-19	7.04328e-19	0.255726	4.40077e-11	3.6199e-10	0.189947	2.90297e-06	1.69925e-05	Postnatal	0.509065	0.152637	0.176817
chr1_98016794	MIR137HG	-	AG	Known	SINE/AluJb	ncRNA_intronic	0.118458	1.27001e-19	7.14612e-19	0.118252	7.32714e-12	6.88729e-11	0.0970104	8.97873e-08	7.77458e-07	Postnatal	0.415799	0.318734	0.176537
chr3_40466116	RPL14	+	AG	Known	Alu-SINE	UTR3	0.229106	1.27691e-19	7.18092e-19	0.183267	1.29974e-08	6.85559e-08	0.158124	5.99906e-06	3.27094e-05	Postnatal	0.361036	0.339658	0.250831
chrX_74266318	FTX	-	AG	Known	SINE/AluJo	ncRNA_intronic	0.238898	1.3009e-19	7.31172e-19	0.230181	3.16097e-11	2.67244e-10	0.189116	3.7895e-07	2.79187e-06	Postnatal	0.455757	0.161405	0.222602
chr12_54240516	CBX5	-	AG	Known	SINE/AluJr	UTR3	0.0732467	1.31517e-19	7.37952e-19	0.0596058	7.83113e-09	4.30833e-08	0.064726	2.01807e-08	2.07541e-07	Postnatal	0.279421	0.255313	0.243415
chr2_216208180	XRCC5;LINC01963	+	AG	Known	Alu-SINE	intergenic	0.104786	1.31399e-19	7.37952e-19	0.10372	1.05586e-11	9.6425e-11	0.0916043	2.88458e-08	2.84682e-07	Postnatal	0.39102	0.273632	0.141932
chr17_44801689	GJC1	-	AG	Known	SINE/AluSx1	UTR3	0.2207	1.31457e-19	7.37952e-19	0.165561	6.77451e-08	3.12169e-07	0.14127	2.67654e-05	0.000122655	Postnatal	0.383993	0.282971	0.207173
chr5_87382062	CCNH,RASA1	-	AG	Known	Alu-SINE	intronic	0.165726	1.32519e-19	7.4316e-19	0.103823	2.83669e-06	9.56084e-06	0.0795075	0.000980389	0.00281189	Postnatal	0.42101	0.217774	0.0869451
chr3_48750241	PRKAR2A	-	AG	Known	Alu-SINE	UTR3	0.150774	1.3546e-19	7.59229e-19	0.125025	4.86226e-09	2.77958e-08	0.113304	1.29733e-06	8.31201e-06	Postnatal	0.348068	0.297974	0.250112
chr17_50965020	SPAG9	-	AG	Known	SINE/AluJb	UTR3	0.111253	1.35787e-19	7.60632e-19	0.0656032	7.91291e-06	2.42194e-05	0.0526621	0.000981144	0.00281325	Postnatal	0.364981	0.372241	0.283784
chr19_21184299	ZNF431(NM_133473:c.*265A>G,NM_001319124:c.*265A>G,NM_001319126:c.*265A>G,NM_001319127:c.*265A>G)	+	AG	Known	Alu-SINE	UTR3	0.154572	1.40083e-19	7.8426e-19	0.1206	2.60417e-08	1.29782e-07	0.116746	8.04623e-07	5.46239e-06	Postnatal	0.286998	0.383798	0.278048
chr6_123852732	NKAIN2	+	AG	Known	L1-LINE	intronic	0.244069	1.40238e-19	7.84693e-19	0.161802	1.01477e-06	3.6987e-06	0.178997	1.00556e-06	6.60473e-06	Postnatal	0.225393	0.381717	0.32767
chr11_36487008	TRAF6	-	AG	Known	SINE/AluSx1	UTR3	0.24891	1.47964e-19	8.27461e-19	0.195463	2.27509e-08	1.14348e-07	0.142113	0.000103619	0.000394604	Postnatal	0.41551	0.359231	0.224872
chr19_19789727	ZNF56	-	AG	Known	Alu-SINE	intronic	0.254545	1.4839e-19	8.29381e-19	0.15703	3.88701e-06	1.26996e-05	0.110395	0.00260019	0.00659218	Postnatal	0.419247	0.29981	0.19799
chr6_123984128	NKAIN2	+	AG	Known	Alu-SINE	intronic	0.2479	1.51079e-19	8.43937e-19	0.234424	7.0331e-11	5.64167e-10	0.206461	1.4557e-07	1.20233e-06	Postnatal	0.408483	0.185921	0.12851
chr15_41305458	OIP5-AS1	+	AG	Known	SINE/AluSz6	ncRNA_exonic	0.0472278	1.57473e-19	8.79166e-19	0.0448136	5.423e-11	4.42444e-10	0.0360071	7.15281e-07	4.92591e-06	Postnatal	0.474933	0.259599	0.198913
chr19_11913665	ZNF69	+	AG	Known	SINE/AluSx3	UTR3	0.240057	1.60842e-19	8.97472e-19	0.142795	7.36802e-06	2.2725e-05	0.120064	0.000630594	0.00190738	Postnatal	0.389289	0.22949	0.165208
chr19_57787352	ZNF586	+	AG	Known	SINE/AluJb	intronic	0.240611	1.61808e-19	9.02365e-19	0.221355	1.97578e-10	1.47295e-09	0.202616	1.06875e-07	9.12026e-07	Postnatal	0.397019	0.147691	0.0352787
chr1_36063981	AGO3(NM_177422:c.*8236A>G,NM_024852:c.*8236A>G)	+	AG	Known	Alu-SINE	UTR3	0.284995	1.64153e-19	9.14929e-19	0.245085	1.8296e-09	1.13664e-08	0.209095	1.87849e-06	1.15491e-05	Postnatal	0.438763	0.1081	0.140792
chr1_19217508	EMC1-AS1	-	AG	Known	SINE/AluSz	ncRNA_intronic	0.246517	1.65184e-19	9.20165e-19	0.224629	2.78788e-10	2.02273e-09	0.195087	5.02144e-07	3.59386e-06	Postnatal	0.385977	0.247748	0.161485
chr5_40831145	RPL37	-	AG	Known	Alu-SINE	UTR3	0.110786	1.65972e-19	9.24045e-19	0.0959612	1.44001e-09	9.1155e-09	0.0825723	1.09731e-06	7.15389e-06	Postnatal	0.361586	0.361978	0.32288
chr6_42888234	RPL7L1(NM_198486:c.*1081A>G,NM_001366481:c.*1770A>G)	+	AG	Known	Alu-SINE	UTR3	0.0620755	1.67508e-19	9.32076e-19	0.0526268	2.63896e-09	1.59402e-08	0.0459	1.95082e-06	1.19492e-05	Postnatal	0.396114	0.268786	0.206261
chr17_44801162	GJC1	-	AG	Known	SINE/AluSx3	UTR3	0.255207	1.69107e-19	9.4045e-19	0.159612	3.20343e-06	1.06572e-05	0.15605	4.36814e-05	0.000186301	Postnatal	0.307594	0.324753	0.284973
chr9_128309254	TRUB2	-	AG	Known	SINE/FAM	UTR3	0.203808	1.72612e-19	9.59411e-19	0.114489	1.83834e-05	5.23516e-05	0.0984123	0.000666724	0.00199977	Postnatal	0.309987	0.4158	0.244795
chr16_6854245	RBFOX1	+	AG	Known	-	intronic	0.280639	1.72742e-19	9.59606e-19	0.257341	2.30043e-10	1.69731e-09	0.229402	2.17976e-07	1.71558e-06	Postnatal	0.415901	0.12875	0.104594
chrX_74278391	FTX	-	AG	Known	Alu-SINE	ncRNA_intronic	0.264616	1.7548e-19	9.74272e-19	0.241095	2.89622e-10	2.09527e-09	0.170974	1.49276e-05	7.29075e-05	Postnatal	0.529466	0.125387	0.0566617
chr15_82843315	WHAMM;HOMER2	-	AG	Known	SINE/AluSx	intergenic	0.266488	1.77383e-19	9.84293e-19	0.255671	4.49124e-11	3.69129e-10	0.253406	3.73026e-09	4.70482e-08	Postnatal	0.312677	0.272543	0.202522
chr19_3648325	PIP5K1C	-	AG	Known	-/-	intronic	0.206316	1.78424e-19	9.89524e-19	0.209515	4.49418e-12	4.38358e-11	0.171263	1.20898e-07	1.01698e-06	Postnatal	0.44805	0.197865	0.0977217
chr1_37498633	MEAF6	-	AG	Known	Alu-SINE	intronic	0.298887	1.82689e-19	1.01261e-18	0.232606	3.16418e-08	1.55145e-07	0.181995	6.27853e-05	0.000255914	Postnatal	0.437619	0.239389	0.256024
chr12_132721669	PGAM5	+	AG	Known	SINE/AluSq	UTR3	0.219827	1.82901e-19	1.01323e-18	0.11612	4.48759e-05	0.000119387	0.113476	0.000365814	0.00119073	Postnatal	0.29124	0.32191	0.272566
chr5_81415719	SSBP2	-	AG	Known	Alu-SINE	UTR3	0.19416	1.8375e-19	1.01737e-18	0.126994	1.45187e-06	5.13961e-06	0.124155	2.40802e-05	0.000111835	Postnatal	0.305759	0.315146	0.282795
chr2_199426367	SATB2	-	AG	Known	Alu-SINE	intronic	0.259009	1.88666e-19	1.04401e-18	0.164293	2.59048e-06	8.77672e-06	0.150287	8.95771e-05	0.000348676	Postnatal	0.318664	0.362324	0.304898
chrX_123912590	XIAP	+	AG	Known	Alu-SINE	UTR3	0.185613	1.89512e-19	1.04812e-18	0.166449	5.14411e-10	3.55158e-09	0.133507	3.02425e-06	1.76201e-05	Postnatal	0.423187	0.284831	0.238669
chr18_4334116	DLGAP1	-	AG	Known	Alu-SINE	intronic	0.282309	1.89752e-19	1.04887e-18	0.209744	1.00146e-07	4.45505e-07	0.167357	9.33544e-05	0.000361555	Postnatal	0.410427	0.264607	0.229305
chr4_378090	ZNF141	+	AG	Known	Alu-SINE	UTR3	0.290182	1.93723e-19	1.06964e-18	0.229604	2.11663e-08	1.07082e-07	0.209771	3.48979e-06	2.00873e-05	Postnatal	0.342364	0.291777	0.238247
chr12_8206231	FAM66C(dist=5231),FAM90A1(dist=15029)	+	AG	Known	-	intergenic	0.292251	1.93718e-19	1.06964e-18	0.21039	2.07702e-07	8.65239e-07	0.141554	0.000935622	0.00270282	Postnatal	0.452558	0.294019	0.159307
chr10_82001435	NRG3	+	AG	Known	Alu-SINE	intronic	0.231893	1.94774e-19	1.07485e-18	0.138857	7.05126e-06	2.18421e-05	0.0934804	0.00482134	0.0111631	Postnatal	0.455367	0.230815	0.16008
chr10_11085392	CELF2-AS2	+	AG	Known	-	ncRNA_intronic	0.103776	1.98008e-19	1.09209e-18	0.114905	7.77955e-14	1.04425e-12	0.0870275	3.73609e-08	3.58414e-07	Postnatal	0.545247	0.112311	0.111314
chr3_15072148	RBSN(NM_022340:c.*1634A>G,NM_001302378:c.*1634A>G)	-	AG	Known	Alu-SINE	UTR3	0.0876002	2.04025e-19	1.12466e-18	0.0946186	2.75088e-13	3.35153e-12	0.0858898	5.8624e-10	8.93348e-09	Postnatal	0.362275	0.312525	0.231634
chr10_30311761	MTPAP(NM_018109:c.*1848A>G)	-	AG	Known	Alu-SINE	UTR3	0.175458	2.05699e-19	1.13326e-18	0.133363	5.9797e-08	2.781e-07	0.137654	2.59646e-07	1.99959e-06	Postnatal	0.243998	0.4154	0.321404
chr6_124399116	NKAIN2	+	AG	Known	Alu-SINE	intronic	0.223598	2.09591e-19	1.15407e-18	0.174877	2.96046e-08	1.45942e-07	0.11007	0.000645975	0.00194588	Postnatal	0.544979	0.141952	0.116763
chr11_47480879	CELF1	-	AG	Known	Alu-SINE	intronic	0.148336	2.10718e-19	1.15964e-18	0.129173	1.3968e-09	8.87985e-09	0.0947505	2.49771e-05	0.000115572	Postnatal	0.46838	0.252874	0.136538
chr10_14117826	FRMD4A	-	AG	Known	-	intronic	0.29838	2.12814e-19	1.17054e-18	0.234632	2.59921e-08	1.29599e-07	0.165541	0.000207221	0.000724983	Postnatal	0.482871	0.198032	0.14934
chr4_157336723	GRIA2	+	AG	Known	-	exonic_nonsyn	0.103847	2.14142e-19	1.17719e-18	0.049832	0.000155452	0.000373203	0.0415803	0.00443829	0.0103954	Postnatal	0.352159	0.303456	0.133751
chr19_19791111	AC011477.3	-	AG	Known	SINE/AluSx	ncRNA_intronic	0.231307	2.14827e-19	1.18031e-18	0.199309	1.97416e-09	1.21965e-08	0.149762	2.24894e-05	0.000105178	Postnatal	0.470726	0.187036	0.158921
chr13_21374438	MIPEPP3	-	AG	Known	Alu-SINE	ncRNA_intronic	0.161124	2.15226e-19	1.18186e-18	0.118518	1.32464e-07	5.73742e-07	0.122167	8.47168e-07	5.69598e-06	Postnatal	0.264142	0.344434	0.302193
chr19_7085399	ZNF557	+	AG	Known	SINE/AluJb	UTR3	0.168733	2.18899e-19	1.20119e-18	0.11312	9.61683e-07	3.5271e-06	0.120883	1.87549e-06	1.15442e-05	Postnatal	0.240214	0.402239	0.314445
chr13_102269662	FGF14	-	AG	Known	SINE/FLAM_A	intronic	0.28238	2.18986e-19	1.20119e-18	0.295581	1.34818e-12	1.43202e-11	0.228431	1.63535e-07	1.33314e-06	Postnatal	0.474123	0.225655	0.158978
chr7_44833371	H2AFV	-	AG	Known	Alu-SINE	intronic	0.150607	2.19422e-19	1.20292e-18	0.126471	4.2847e-09	2.48052e-08	0.0919216	5.49863e-05	0.000228547	Postnatal	0.479	0.206495	0.196252
chr19_57906506	ZNF417	-	AG	Known	SINE/AluSx1	UTR3	0.134546	2.23173e-19	1.22281e-18	0.0928879	5.33657e-07	2.0472e-06	0.089424	1.24824e-05	6.24242e-05	Postnatal	0.291132	0.35727	0.266946
chr3_85573373	CADM2	+	AG	Known	SINE/AluSx	intronic	0.250789	2.23398e-19	1.22338e-18	0.166092	1.23427e-06	4.42793e-06	0.107489	0.00305984	0.0075569	Postnatal	0.475264	0.239114	0.186414
chr12_68843739	MDM2	+	AG	Known	-/-	UTR3	0.101446	2.24353e-19	1.22794e-18	0.0726413	2.43128e-07	9.99938e-07	0.0633034	3.71059e-05	0.00016233	Postnatal	0.346141	0.353947	0.334136
chr9_37775698	TRMT10B	-	AG	Known	Alu-SINE	intronic	0.230406	2.34584e-19	1.28324e-18	0.151441	1.45213e-06	5.13961e-06	0.12912	0.000181094	0.000644366	Postnatal	0.346026	0.336911	0.236302
chr2_200977838	FAM126B(NM_001321621:c.*3432A>G,NM_001321619:c.*3432A>G,NM_001321622:c.*3432A>G,NM_001321626:c.*3432A>G,NM_001321618:c.*3432A>G,NM_001321623:c.*3432A>G,NM_001321624:c.*3432A>G,NM_001321627:c.*3432A>G,NM_001321629:c.*3432A>G,NM_001321628:c.*3432A>G,NM_001321625:c.*3432A>G,NM_173822:c.*3432A>G)	-	AG	Known	Alu-SINE	UTR3	0.170688	2.36144e-19	1.29106e-18	0.133785	2.94599e-08	1.45515e-07	0.116839	9.96925e-06	5.11051e-05	Postnatal	0.365504	0.295745	0.220967
chr1_220058142	BPNT1	-	AG	Known	SINE/AluY	UTR3	0.204756	2.39932e-19	1.31106e-18	0.158509	4.07908e-08	1.9598e-07	0.155106	1.45366e-06	9.1845e-06	Postnatal	0.335974	0.238561	0.252098
chr7_78761690	MAGI2	-	AG	Known	Alu-SINE	intronic	0.269278	2.4076e-19	1.31487e-18	0.237753	9.76796e-10	6.39317e-09	0.196585	2.73384e-06	1.61154e-05	Postnatal	0.453888	0.14575	0.177794
chr19_21120231	ZNF714	+	AG	Known	SINE/AluSq4	UTR3	0.224245	2.47713e-19	1.3521e-18	0.0916073	0.000871322	0.00180199	0.0726481	0.0160015	0.0316589	Postnatal	0.318873	0.412648	0.256256
chr2_216502080	RPL37A	+	AG	Known	Alu-SINE	UTR3	0.107761	2.48809e-19	1.35735e-18	0.0917462	2.99951e-09	1.79024e-08	0.0834201	9.01204e-07	5.9925e-06	Postnatal	0.356308	0.289999	0.26323
chr7_74880419	GTF2IRD2(dist=28649),STAG3L2(dist=1571)	-	AG	Known	Alu-SINE	intergenic	0.273089	2.49921e-19	1.36267e-18	0.168402	4.70024e-06	1.51201e-05	0.0945724	0.0133013	0.026982	Postnatal	0.500734	0.199116	0.237379
chr8_56069498	RPS20	-	AG	Known	Alu-SINE	intronic	0.137033	2.51693e-19	1.37159e-18	0.0989229	2.15508e-07	8.95153e-07	0.109305	1.99086e-07	1.5793e-06	Postnatal	0.216427	0.383063	0.285205
chr3_40464039	RPL14	+	AG	Known	Alu-SINE	UTR3	0.230693	2.53009e-19	1.37801e-18	0.222777	4.32331e-11	3.5591e-10	0.197626	6.23938e-08	5.63117e-07	Postnatal	0.355318	0.3132	0.182114
chr16_6342425	RBFOX1	+	AG	Known	-	intronic	0.278399	2.55534e-19	1.39101e-18	0.262774	1.02549e-10	8.0145e-10	0.204243	2.15451e-06	1.31009e-05	Postnatal	0.487773	0.136793	0.217403
chr16_7082435	RBFOX1	+	AG	Known	Alu-SINE	intronic	0.191419	2.59274e-19	1.4106e-18	0.117656	5.0177e-06	1.60384e-05	0.087348	0.00149972	0.00407636	Postnatal	0.457495	0.133826	0.176925
chr15_24972031	AC124312.1;SNRPN	+	AG	Known	SINE/AluSx1	intronic	0.305111	2.61634e-19	1.42267e-18	0.203374	1.15827e-06	4.17317e-06	0.146554	0.00115968	0.00324977	Postnatal	0.416159	0.269376	0.191731
chr22_18088653	PEX26(NM_001199319:c.*578A>G,NM_001127649:c.*578A>G,NM_017929:c.*578A>G)	+	AG	Known	Alu-SINE	UTR3	0.191484	2.781e-19	1.51139e-18	0.0929822	0.000146695	0.000354009	0.0905057	0.000923135	0.00266982	Postnatal	0.283581	0.361786	0.328243
chr12_123625457	EIF2B1	-	AG	Known	Alu-SINE	intronic	0.238976	2.79753e-19	1.51955e-18	0.142201	8.82818e-06	2.6808e-05	0.113178	0.00123166	0.0034248	Postnatal	0.408437	0.211452	0.150413
chr17_50964980	SPAG9	-	AG	Known	SINE/AluJb	UTR3	0.190514	2.8176e-19	1.52962e-18	0.143186	9.015e-08	4.05352e-07	0.131691	7.595e-06	4.02086e-05	Postnatal	0.31747	0.328406	0.313872
chr19_57860469	ZNF587	+	AG	Known	SINE/AluSz	UTR3	0.186955	2.84862e-19	1.54562e-18	0.192948	3.01624e-12	3.03044e-11	0.188715	7.28271e-10	1.08828e-08	Postnatal	0.33771	0.205247	0.11315
chr2_141691797	LRP1B	-	AG	Known	LINE/L2c	intronic	0.26097	2.86196e-19	1.55202e-18	0.253182	3.90428e-11	3.22739e-10	0.212065	2.9208e-07	2.21535e-06	Postnatal	0.425792	0.223015	0.141016
chr3_44749905	KIAA1143	-	AG	Known	Alu-SINE	UTR3	0.152157	2.89493e-19	1.56905e-18	0.10786	3.40547e-07	1.35734e-06	0.0957916	4.00068e-05	0.000173133	Postnatal	0.347713	0.314764	0.210528
chr16_6811821	RBFOX1	+	AG	Known	Alu-SINE	intronic	0.252448	2.97939e-19	1.61396e-18	0.194995	4.76482e-08	2.25788e-07	0.143126	0.000134677	0.00049702	Postnatal	0.415221	0.356987	0.284375
chrX_74279166	FTX	-	AG	Known	Alu-SINE	ncRNA_intronic	0.19137	2.99004e-19	1.61885e-18	0.201318	1.31823e-12	1.40616e-11	0.170226	1.0895e-08	1.19917e-07	Postnatal	0.489233	0.0341605	0.0263641
chr16_7131275	RBFOX1	+	AG	Known	Alu-SINE	intronic	0.240965	2.99168e-19	1.61887e-18	0.217944	4.98122e-10	3.4446e-09	0.137848	8.47685e-05	0.00033254	Postnatal	0.569959	0.117926	0.16698
chr8_42534144	SLC20A2	-	AG	Known	Alu-SINE	intronic	0.156983	3.0273e-19	1.63726e-18	0.137777	1.32326e-09	8.45655e-09	0.129609	1.82666e-07	1.46645e-06	Postnatal	0.319753	0.319422	0.21832
chr1_19216855	EMC1-AS1	-	AG	Known	SINE/AluJo	ncRNA_intronic	0.220122	3.11889e-19	1.68588e-18	0.240324	2.30081e-13	2.83071e-12	0.189814	3.54963e-08	3.43886e-07	Postnatal	0.467315	0.194472	0.216704
chrX_74243425	FTX	-	AG	Known	Alu-SINE	ncRNA_intronic	0.194811	3.14206e-19	1.69749e-18	0.15952	1.05181e-08	5.64892e-08	0.116659	6.4924e-05	0.00026324	Postnatal	0.50953	0.104044	0.044411
chr7_70139849	AUTS2	+	AG	Known	SINE/AluSq2	intronic	0.161227	3.21024e-19	1.73339e-18	0.100703	4.09396e-06	1.3341e-05	0.0640974	0.00539667	0.0122899	Postnatal	0.494506	0.180289	0.173864
chr4_91328248	CCSER1	+	AG	Known	ERVL-MaLR-LTR	intronic	0.244503	3.22103e-19	1.73828e-18	0.180699	1.41885e-07	6.09809e-07	0.122405	0.000711635	0.00211927	Postnatal	0.496266	0.179462	0.111358
chr4_377951	ZNF141	+	AG	Known	Alu-SINE	UTR3	0.283988	3.22826e-19	1.74125e-18	0.152362	4.31163e-05	0.000115011	0.120921	0.00325451	0.00796315	Postnatal	0.374294	0.283449	0.228518
chr3_116271788	LSAMP	-	AG	Known	-	intronic	0.235998	3.34567e-19	1.80361e-18	0.16349	5.88747e-07	2.24292e-06	0.081214	0.0129704	0.0263908	Postnatal	0.570938	0.180374	0.137271
chr14_45131469	FKBP3	-	AG	Known	Alu-SINE	intronic	0.263982	3.39665e-19	1.8301e-18	0.182206	6.39072e-07	2.42543e-06	0.177231	1.30906e-05	6.49799e-05	Postnatal	0.343974	0.195525	0.0532558
chr6_123984141	NKAIN2	+	AG	Known	Alu-SINE	intronic	0.208393	3.44201e-19	1.85355e-18	0.196066	1.36569e-10	1.04933e-09	0.131561	2.4679e-05	0.000114246	Postnatal	0.539393	0.187623	0.0480511
chr14_76205069	GPATCH2L	+	AG	Known	SINE/AluJr4	UTR3	0.115799	3.50148e-19	1.88456e-18	0.0853795	1.52934e-07	6.52498e-07	0.0711533	5.73348e-05	0.000237071	Postnatal	0.375732	0.328902	0.268254
chr14_74735670	FCF1	+	AG	Known	SINE/AluSc5	UTR3	0.282771	3.50434e-19	1.88509e-18	0.244534	2.28059e-09	1.39521e-08	0.220238	8.14571e-07	5.51499e-06	Postnatal	0.355068	0.301767	0.29163
chr18_23296402	TMEM241	-	AG	Known	SINE/AluSx	UTR3	0.239299	3.52495e-19	1.89515e-18	0.161744	9.86899e-07	3.61023e-06	0.144336	7.85231e-05	0.000310592	Postnatal	0.34263	0.306349	0.0738836
chr1_1729448	AL031282.2	-	AG	Known	SINE/AluSg	ncRNA_intronic	0.217865	3.55795e-19	1.91187e-18	0.164062	9.5434e-08	4.2631e-07	0.129347	0.00010624	0.000402901	Postnatal	0.420341	0.256144	0.200082
chr16_7239274	RBFOX1	+	AG	Known	Alu-SINE	intronic	0.22758	3.5889e-19	1.92747e-18	0.191794	4.97257e-09	2.83456e-08	0.180646	6.77716e-07	4.706e-06	Postnatal	0.349111	0.229286	0.206069
chr19_37729859	AC093227.1;AC093227.3	-	AG	Known	SINE/AluSp	ncRNA_intronic	0.271407	3.62231e-19	1.94437e-18	0.227394	5.9275e-09	3.33905e-08	0.211146	8.1645e-07	5.52398e-06	Postnatal	0.323453	0.318456	0.291613
chr1_9928049	LZIC(NM_001316974:c.*2350A>G,NM_001316976:c.*2307A>G,NM_032368:c.*2350A>G,NM_001316973:c.*2350A>G)	-	AG	Known	Alu-SINE	UTR3	0.128839	3.64337e-19	1.95463e-18	0.128152	1.66116e-11	1.46539e-10	0.150992	2.85967e-13	9.24965e-12	Postnatal	0.154611	0.357479	0.252044
chr19_37538587	ZNF793(NM_001013659:c.*708A>G)	+	AG	Known	Alu-SINE	UTR3	0.197277	3.66065e-19	1.96285e-18	0.145333	1.6081e-07	6.83238e-07	0.138685	7.00667e-06	3.74698e-05	Postnatal	0.337334	0.268291	0.205421
chr5_131202651	LYRM7(NM_001293735:c.*3091A>G,NM_181705:c.*3050A>G)	+	AG	Known	Alu-SINE	UTR3	0.137415	3.70076e-19	1.9833e-18	0.113194	9.57659e-09	5.20176e-08	0.0954435	5.27615e-06	2.91803e-05	Postnatal	0.362644	0.374568	0.310619
chr19_53411158	ZNF765	+	AG	Known	SINE/AluSx	UTR3	0.283092	3.75809e-19	2.01295e-18	0.171135	7.54977e-06	2.32285e-05	0.199208	3.13358e-06	1.82042e-05	Postnatal	0.215704	0.338937	0.316184
chr11_8687278	RPL27A	+	AG	Known	SINE/AluSp	UTR3	0.250179	3.78121e-19	2.02425e-18	0.281251	5.88622e-14	8.06299e-13	0.220777	1.70174e-08	1.783e-07	Postnatal	0.499387	0.167765	0.133366
chr16_7082491	RBFOX1	+	AG	Known	Alu-SINE	intronic	0.232404	3.79436e-19	2.0302e-18	0.212447	3.96688e-10	2.80705e-09	0.148725	1.94299e-05	9.21588e-05	Postnatal	0.548169	0.0927635	0.116721
chr4_88258443	PPM1K(NM_152542:c.*4152A>G)	-	AG	Known	Alu-SINE	UTR3	0.179371	3.86661e-19	2.06776e-18	0.131497	1.83648e-07	7.72416e-07	0.130694	3.42315e-06	1.97264e-05	Postnatal	0.298038	0.261127	0.251887
chr15_24970505	SNHG14	+	AG	Known	Alu-SINE	ncRNA_intronic	0.210032	3.90515e-19	2.08717e-18	0.166016	2.99793e-08	1.47644e-07	0.122886	0.000126508	0.000469641	Postnatal	0.44763	0.222855	0.0884356
chr1_202585217	PPP1R12B	+	AG	Known	SINE/AluJb	UTR3	0.159559	3.90706e-19	2.08717e-18	0.130451	1.21486e-08	6.45935e-08	0.1147	5.07999e-06	2.822e-05	Postnatal	0.363187	0.276175	0.0867815
chr1_32683655	RBBP4	+	AG	Known	SINE/AluSx1	UTR3	0.140165	3.93433e-19	2.10061e-18	0.119554	3.62223e-09	2.13522e-08	0.0998946	5.85795e-06	3.20271e-05	Postnatal	0.404604	0.249985	0.240218
chr1_9927907	LZIC	-	AG	Known	SINE/AluSx3	UTR3	0.1351	3.97819e-19	2.1229e-18	0.0966574	3.16839e-07	1.27333e-06	0.101155	1.59954e-06	1.00241e-05	Postnatal	0.279246	0.309581	0.256792
chr19_37730330	AC093227.1;AC093227.3	-	AG	Known	SINE/AluSz	ncRNA_intronic	0.244613	3.98777e-19	2.12688e-18	0.143367	1.26334e-05	3.72573e-05	0.137224	0.000183091	0.00065032	Postnatal	0.324757	0.271871	0.250999
chr19_36589173	ZNF529-AS1	-	AG	Known	SINE/AluJr4	ncRNA_intronic	0.23973	4.0269e-19	2.14661e-18	0.21994	3.62561e-10	2.5783e-09	0.201539	1.85879e-07	1.48866e-06	Postnatal	0.378688	0.208272	0.112009
chr1_150620956	ENSA(dist=290)	-	AG	Known	Alu-SINE	downstream	0.225439	4.06926e-19	2.16804e-18	0.205347	4.65165e-10	3.22783e-09	0.140869	3.45099e-05	0.000152783	Postnatal	0.504846	0.23625	0.205713
chr12_98984961	ANKS1B	-	AG	Known	Alu-SINE	intronic	0.270445	4.14255e-19	2.20592e-18	0.218895	1.65412e-08	8.54939e-08	0.190521	7.58899e-06	4.0198e-05	Postnatal	0.377314	0.257505	0.215076
chr4_76942934	SOWAHB;SEPTIN11	-	AG	Known	Alu-SINE	intergenic	0.156555	4.2062e-19	2.23862e-18	0.123967	2.9481e-08	1.45547e-07	0.114498	3.74199e-06	2.13551e-05	Postnatal	0.338043	0.269466	0.137576
chr6_123852519	NKAIN2	+	AG	Known	LINE/L1MA8	intronic	0.155349	4.35363e-19	2.31586e-18	0.150683	5.02437e-11	4.11596e-10	0.132991	1.09462e-07	9.30935e-07	Postnatal	0.416412	0.175331	0.137093
chr3_156541499	SSR3	-	AG	Known	Alu-SINE	UTR3	0.170204	4.36271e-19	2.31946e-18	0.100001	1.24783e-05	3.68216e-05	0.0941192	0.000145116	0.000530276	Postnatal	0.27242	0.436137	0.296436
chr7_92492403	PEX1	+	AG	Known	Alu-SINE	intronic	0.224923	4.37456e-19	2.32452e-18	0.196784	1.78393e-09	1.11033e-08	0.16793	2.4196e-06	1.44566e-05	Postnatal	0.397375	0.263341	0.100086
chrX_74277889	FTX	-	AG	Known	Alu-SINE	ncRNA_intronic	0.226592	4.4442e-19	2.36027e-18	0.168735	1.3662e-07	5.89453e-07	0.145103	3.71447e-05	0.000162429	Postnatal	0.392973	0.202468	0.153469
chr6_42888313	RPL7L1(NM_198486:c.*1160A>G,NM_001366481:c.*1849A>G)	+	AG	Known	Alu-SINE	UTR3	0.168081	4.57428e-19	2.42807e-18	0.047472	0.0137812	0.0226086	0.04202	0.0502399	0.0852811	Postnatal	0.276595	0.411615	0.202824
chr15_65149784	CLPX	-	AG	Known	SINE/AluSg	UTR3	0.184286	4.59504e-19	2.43766e-18	0.115975	4.08453e-06	1.33145e-05	0.0825654	0.00215762	0.00560098	Postnatal	0.389282	0.360496	0.278668
chr12_98549108	TMPO	+	AG	Known	SINE/AluSc	UTR3	0.217106	4.5972e-19	2.43766e-18	0.11638	4.84176e-05	0.000127826	0.116342	0.000286363	0.000965487	Postnatal	0.290532	0.313115	0.277787
chr2_20271484	PUM2	-	AG	Known	Alu-SINE	intronic	0.23956	4.61443e-19	2.4455e-18	0.243824	7.58138e-12	7.10454e-11	0.199479	1.56522e-07	1.28118e-06	Postnatal	0.470245	0.133182	0.158667
chr2_95830693	LINC00342(dist=3712),ANKRD36C(dist=18239)	-	AG	Known	L1-LINE	intergenic	0.170501	4.97147e-19	2.63333e-18	0.142721	7.07509e-09	3.92161e-08	0.0973551	0.000151409	0.000549666	Postnatal	0.514524	0.162954	0.0701958
chr19_21120141	ZNF714	+	AG	Known	SINE/AluSq4	UTR3	0.128959	5.14753e-19	2.72515e-18	0.132111	6.07595e-12	5.79672e-11	0.122683	5.79127e-09	6.90476e-08	Postnatal	0.362008	0.241562	0.203354
chr22_24574675	SNRPD3	+	AG	Known	Alu-SINE	UTR3	0.151929	5.18011e-19	2.7395e-18	0.107414	4.56033e-07	1.78201e-06	0.0831279	0.000320071	0.00106235	Postnatal	0.402173	0.284745	0.215562
chr17_50964979	SPAG9	-	AG	Known	SINE/AluJb	UTR3	0.156014	5.1794e-19	2.7395e-18	0.0961375	6.0943e-06	1.91242e-05	0.0876396	0.000158943	0.000574108	Postnatal	0.303206	0.396856	0.298577
chr19_37485461	ZNF570	+	AG	Known	SINE/AluSz6	UTR3	0.183564	5.2475e-19	2.77368e-18	0.11299	6.25061e-06	1.95432e-05	0.0958117	0.000333735	0.00110114	Postnatal	0.30814	0.439114	0.323739
chr16_6757373	RBFOX1	+	AG	Known	L1-LINE	intronic	0.273419	5.29386e-19	2.79671e-18	0.193915	4.33516e-07	1.69733e-06	0.158386	0.000162757	0.000586193	Postnatal	0.381179	0.260684	0.188964
chr4_76942923	SOWAHB;SEPTIN11	-	AG	Known	Alu-SINE	intergenic	0.184598	5.39318e-19	2.84768e-18	0.141626	7.30803e-08	3.33746e-07	0.119957	3.08044e-05	0.000138821	Postnatal	0.370517	0.294477	0.170181
chr5_176379233	ARL10	+	AG	Known	Alu-SINE	UTR3	0.264962	5.4254e-19	2.86168e-18	0.206312	5.11059e-08	2.40469e-07	0.157631	0.000102944	0.000392629	Postnatal	0.465028	0.16311	0.143316
chr9_128308835	TRUB2	-	AG	Known	Alu-SINE	UTR3	0.291826	5.42522e-19	2.86168e-18	0.164362	2.5456e-05	7.0902e-05	0.129069	0.00263969	0.00666368	Postnatal	0.386736	0.249897	0.178862
chr5_176376178	ARL10(NM_173664:c.*4283A>G)	+	AG	Known	Alu-SINE	UTR3	0.209357	5.43987e-19	2.8678e-18	0.18192	2.4645e-09	1.49767e-08	0.163871	1.00908e-06	6.61313e-06	Postnatal	0.355661	0.263793	0.198881
chr4_41262278	UCHL1	+	AG	Known	Alu-SINE	intronic	0.205834	5.44841e-19	2.87079e-18	0.173494	6.0902e-09	3.42437e-08	0.121758	0.000100355	0.000384216	Postnatal	0.469748	0.258399	0.321148
chr22_26664982	MIAT	+	AG	Known	Alu-SINE	ncRNA_intronic	0.234905	5.55119e-19	2.92341e-18	0.197338	6.77587e-09	3.77453e-08	0.152226	3.10915e-05	0.0001398	Postnatal	0.449191	0.17377	0.132841
chr2_97252728	ANKRD36	+	AG	Known	SINE/AluYf1	intronic	0.259679	5.57464e-19	2.93422e-18	0.16533	3.5788e-06	1.18197e-05	0.104932	0.00540642	0.0123093	Postnatal	0.481153	0.195432	0.0710725
chr19_21292104	ZNF708(NM_021269:c.*1170A>G,NM_001297561:c.*1170A>G,NM_001297560:c.*1170A>G)	-	AG	Known	Alu-SINE	UTR3	0.0879802	5.62975e-19	2.96167e-18	0.0525473	1.02861e-05	3.07419e-05	0.0524016	8.24789e-05	0.000324447	Postnatal	0.29661	0.310111	0.219643
chr6_123852673	NKAIN2	+	AG	Known	L1-LINE	intronic	0.151947	5.65987e-19	2.97596e-18	0.112782	1.62306e-07	6.89009e-07	0.0606928	0.00518172	0.0118732	Postnatal	0.549127	0.218335	0.0562079
chr11_84843517	DLG2	-	AG	Known	-	intronic	0.271227	5.67717e-19	2.98349e-18	0.246952	5.68147e-10	3.89393e-09	0.189489	7.68696e-06	4.05669e-05	Postnatal	0.483154	0.162368	0.197033
chr7_11059670	PHF14	+	AG	Known	Alu-SINE	intronic	0.285158	5.71835e-19	3.00356e-18	0.230496	1.99793e-08	1.0164e-07	0.141848	0.000707905	0.00211004	Postnatal	0.551874	0.143816	0.100312
chr19_23255689	AC092329.3	-	AG	Known	SINE/AluSx1	intronic	0.251575	5.75813e-19	3.02287e-18	0.175787	6.11666e-07	2.32758e-06	0.158804	4.73661e-05	0.00020082	Postnatal	0.346774	0.293693	0.256686
chr22_24572634	SNRPD3	+	AG	Known	Alu-SINE	UTR3	0.118356	5.85618e-19	3.07273e-18	0.102004	3.23644e-09	1.91569e-08	0.10078	1.23207e-07	1.0338e-06	Postnatal	0.308397	0.30031	0.197519
chr19_52618647	ZNF83	-	AG	Known	Alu-SINE	intronic	0.253307	6.09912e-19	3.19853e-18	0.217553	3.72696e-09	2.1854e-08	0.185127	3.61457e-06	2.0675e-05	Postnatal	0.433694	0.139189	0.150437
chr3_10152764	VHL	+	AG	Known	Alu-SINE	UTR3	0.157339	6.14627e-19	3.22157e-18	0.121677	6.35963e-08	2.94133e-07	0.119781	1.70326e-06	1.06462e-05	Postnatal	0.343089	0.19013	0.0988086
chr1_72178991	NEGR1	-	AG	Known	L1-LINE	intronic	0.260123	6.26644e-19	3.28284e-18	0.227863	2.0757e-09	1.27766e-08	0.178781	1.21242e-05	6.08454e-05	Postnatal	0.444969	0.201385	0.138438
chr17_75889858	TRIM65	-	AG	Known	SINE/AluJo	UTR3	0.232148	6.28969e-19	3.29158e-18	0.181991	4.60562e-08	2.19073e-07	0.136464	0.000128911	0.000477324	Postnatal	0.433532	0.27743	0.276583
chr10_82074648	NRG3	+	AG	Known	Alu-SINE	intronic	0.237456	6.28648e-19	3.29158e-18	0.22077	2.94571e-10	2.12494e-09	0.151839	1.42611e-05	7.00273e-05	Postnatal	0.570326	0.0309998	-0.0245056
chr2_95831703	LINC00342(dist=4722),ANKRD36C(dist=17229)	-	AG	Known	L1-LINE	intergenic	0.267229	6.30506e-19	3.2979e-18	0.22438	7.33065e-09	4.05654e-08	0.157375	0.000105065	0.0003992	Postnatal	0.50623	0.142266	0.0715724
chr19_21191183	ZNF431	+	AG	Known	SINE/AluSg	UTR3	0.172158	6.39569e-19	3.34356e-18	0.128281	1.56801e-07	6.66771e-07	0.122955	4.58113e-06	2.57628e-05	Postnatal	0.288685	0.357229	0.319666
chr8_56218991	CHCHD7	+	AG	Known	Alu-SINE	downstream	0.251287	6.45422e-19	3.3724e-18	0.184669	2.16492e-07	8.98495e-07	0.193602	1.00904e-06	6.61313e-06	Postnatal	0.256607	0.335444	0.267128
chr16_9110931	AC087190.3	+	AG	Known	SINE/AluSp	ncRNA_exonic	0.157753	6.59685e-19	3.44514e-18	0.0966046	7.35172e-06	2.26818e-05	0.0851862	0.000365894	0.00119073	Postnatal	0.3473	0.291593	0.191011
chr12_56229497	NABP2	+	AG	Known	SINE/AluSp	UTR3	0.0997517	6.60111e-19	3.44557e-18	0.0657991	1.96266e-06	6.79311e-06	0.0460189	0.00195968	0.00515739	Postnatal	0.443907	0.239837	0.150013
chrX_74225560	FTX	-	AG	Known	SINE/AluSx1	ncRNA_intronic	0.190103	6.68625e-19	3.48819e-18	0.174046	5.14655e-10	3.55158e-09	0.14854	7.90177e-07	5.37524e-06	Postnatal	0.450588	0.0959696	0.0497154
chr4_76945131	SOWAHB(dist=46987),SEPTIN11(dist=4621)	-	AG	Known	Alu-SINE	intergenic	0.181559	6.73163e-19	3.51004e-18	0.111624	6.94429e-06	2.15307e-05	0.0800814	0.00286608	0.00714169	Postnatal	0.430262	0.203198	0.275083
chr19_57907081	ZNF417	-	AG	Known	SINE/AluSg7	UTR3	0.130179	6.74318e-19	3.51424e-18	0.09463	2.78072e-07	1.13343e-06	0.0875048	1.56095e-05	7.58685e-05	Postnatal	0.322346	0.342553	0.242112
chr8_11843920	CTSB	-	AG	Known	SINE/AluSx1	UTR3	0.0875954	6.86449e-19	3.5756e-18	0.0655463	1.43218e-07	6.15011e-07	0.0514435	0.000134485	0.000496495	Postnatal	0.409677	0.292288	0.249636
chr11_84778191	DLG2	-	AG	Known	L1-LINE	intronic	0.159177	6.90475e-19	3.5947e-18	0.127278	2.88227e-08	1.42719e-07	0.0775634	0.000777607	0.0022872	Postnatal	0.559436	0.115602	0.0869176
chr1_36063948	AGO3(NM_177422:c.*8203A>G,NM_024852:c.*8203A>G)	+	AG	Known	Alu-SINE	UTR3	0.249848	6.93671e-19	3.60947e-18	0.183719	2.20229e-07	9.1325e-07	0.162917	3.17753e-05	0.000142174	Postnatal	0.360588	0.262531	0.251176
chr19_58297089	AC020915.1	+	AG	Known	SINE/AluSz6	ncRNA_intronic	0.137935	7.00974e-19	3.64558e-18	0.124125	9.27575e-10	6.09418e-09	0.106233	1.55728e-06	9.77761e-06	Postnatal	0.408941	0.211023	0.225405
chr3_173840948	NLGN1	+	AG	Known	-	intronic	0.24981	7.12041e-19	3.70121e-18	0.174829	6.44167e-07	2.44384e-06	0.104933	0.00417078	0.00984938	Postnatal	0.494658	0.259788	0.168358
chr8_10462972	MSRA(dist=34081),LINCR-0001(dist=11593)	+	AG	Known	ERVL-MaLR-LTR	intergenic	0.144258	7.32432e-19	3.80523e-18	0.156395	5.9453e-13	6.81297e-12	0.139605	2.74719e-09	3.61023e-08	Postnatal	0.43854	0.0814181	0.0835534
chr2_113710509	SLC35F5(NM_001330315:c.*4709A>G,NM_001330314:c.*4709A>G,NM_001330316:c.*4635A>G,NM_025181:c.*4709A>G)	-	AG	Known	Alu-SINE	UTR3	0.283314	7.40544e-19	3.84538e-18	0.151635	5.7043e-05	0.000148333	0.122661	0.00321849	0.00789429	Postnatal	0.354879	0.305061	0.293008
chr19_57864406	ZNF587(NM_001204817:c.*4266A>G,NM_032828:c.*4266A>G)	+	AG	Known	Alu-SINE	UTR3	0.220097	7.41649e-19	3.84913e-18	0.166755	1.1379e-07	4.99552e-07	0.129128	0.00014984	0.000545153	Postnatal	0.427825	0.246086	0.116928
chr15_75353021	NEIL1	+	AG	Known	Alu-SINE	intronic	0.271663	7.44034e-19	3.85951e-18	0.223171	1.46329e-08	7.63392e-08	0.15466	0.000185914	0.000659413	Postnatal	0.496282	0.167482	0.117801
chr3_101768581	CEP97	+	AG	Known	SINE/AluJr	UTR3	0.116271	7.61965e-19	3.95048e-18	0.0660613	2.46461e-05	6.87608e-05	0.0504456	0.00316314	0.00777183	Postnatal	0.381797	0.339024	0.311434
chr11_66783288	C11orf80	+	AG	Known	Alu-SINE	intronic	0.258356	7.71478e-19	3.99773e-18	0.174572	1.34041e-06	4.77613e-06	0.132228	0.000750615	0.00221822	Postnatal	0.408864	0.226958	0.145474
chr13_21375026	MIPEPP3	-	AG	Known	Alu-SINE	ncRNA_intronic	0.146916	7.80081e-19	4.04022e-18	0.123642	7.56295e-09	4.17586e-08	0.112398	1.93272e-06	1.18456e-05	Postnatal	0.365366	0.245611	0.295123
chr3_40466136	RPL14	+	AG	Known	Alu-SINE	UTR3	0.198063	7.8457e-19	4.06138e-18	0.151845	8.7909e-08	3.96341e-07	0.117994	0.000117483	0.000440706	Postnatal	0.405447	0.281336	0.16741
chr19_21120142	ZNF714	+	AG	Known	SINE/AluSq4	UTR3	0.181035	7.92547e-19	4.10055e-18	0.186222	6.84666e-12	6.46435e-11	0.157109	6.85276e-08	6.12724e-07	Postnatal	0.39768	0.261794	0.239109
chr2_206119508	NDUFS1(NM_001199982:c.*4677A>G,NM_001199983:c.*4677A>G,NM_005006:c.*4677A>G,NM_001199981:c.*4677A>G)	-	AG	Known	Alu-SINE	UTR3	0.216366	8.09443e-19	4.18581e-18	0.1824	7.38912e-09	4.08438e-08	0.162342	2.94821e-06	1.72171e-05	Postnatal	0.375087	0.231481	0.228784
chr8_143655546	ZNF623;ZNF707	+	AG	Known	Alu-SINE	intergenic	0.198827	8.20412e-19	4.24034e-18	0.170207	4.76074e-09	2.73245e-08	0.158794	8.08415e-07	5.47701e-06	Postnatal	0.337429	0.243045	0.233306
chr19_13773525	AC008686.1	+	AG	Known	SINE/AluJr	ncRNA_exonic	0.186209	8.2273e-19	4.25014e-18	0.140533	1.30139e-07	5.65136e-07	0.153817	1.77025e-07	1.42802e-06	Postnatal	0.241175	0.333934	0.316526
chr6_57057920	KIAA1586(dist=2681),ZNF451(dist=32110)	+	AG	Known	Alu-SINE	intergenic	0.190988	8.36237e-19	4.31735e-18	0.118511	6.41552e-06	1.99716e-05	0.121936	2.84441e-05	0.00012952	Postnatal	0.261841	0.370826	0.356907
chr1_9928055	LZIC	-	AG	Known	SINE/AluSp	UTR3	0.0819454	8.36602e-19	4.31735e-18	0.0528106	3.24514e-06	1.07816e-05	0.0487743	8.49358e-05	0.000333066	Postnatal	0.308264	0.396116	0.223
chr15_90276347	AC091167.6	+	AG	Known	SINE/AluSx	intronic	0.201659	8.58479e-19	4.42797e-18	0.153684	1.05474e-07	4.66926e-07	0.144026	6.58737e-06	3.55307e-05	Postnatal	0.302511	0.311502	0.203158
chr6_124425166	NKAIN2	+	AG	Known	-	intronic	0.222784	8.74682e-19	4.50922e-18	0.12957	1.83556e-05	5.22873e-05	0.135275	6.02853e-05	0.000246929	Postnatal	0.266718	0.343091	0.260972
chr17_30794004	CRLF3	+	AG	Known	SINE/AluJb	intronic	0.205553	8.75523e-19	4.51124e-18	0.174566	6.21261e-09	3.48594e-08	0.134357	3.03051e-05	0.000136755	Postnatal	0.459136	0.184179	0.124526
chr13_21374437	MIPEPP3	-	AG	Known	Alu-SINE	ncRNA_intronic	0.115641	8.83208e-19	4.54629e-18	0.0871737	1.36371e-07	5.88883e-07	0.0784595	1.50472e-05	7.342e-05	Postnatal	0.334055	0.324392	0.295506
chrX_74276042	FTX	-	AG	Known	Alu-SINE	ncRNA_intronic	0.156634	8.83232e-19	4.54629e-18	0.114267	2.88889e-07	1.1737e-06	0.0745015	0.00142877	0.00390937	Postnatal	0.497223	0.185343	0.156692
chr19_8264050	CERS4(dist=1630),CD320(dist=38077)	+	AG	Known	Alu-SINE	intergenic	0.223879	8.98016e-19	4.62001e-18	0.131537	1.58514e-05	4.5673e-05	0.146899	1.48726e-05	7.26743e-05	Postnatal	0.230028	0.356244	0.283459
chr8_101188461	FLJ42969;ZNF706	-	AG	Known	Alu-SINE	intergenic	0.227741	9.05042e-19	4.65377e-18	0.214174	2.42958e-10	1.78865e-09	0.150769	1.76445e-05	8.44899e-05	Postnatal	0.511212	0.165496	0.162443
chr15_50360789	MIR4712(dist=379)	+	AG	Known	Alu-SINE	downstream	0.291492	9.06745e-19	4.66014e-18	0.222914	9.98185e-08	4.44243e-07	0.162619	0.000245223	0.000842071	Postnatal	0.416741	0.336785	0.302157
chr8_84293856	RALYL	+	AG	Known	-	intronic	0.237462	9.34052e-19	4.79802e-18	0.152918	3.51561e-06	1.16148e-05	0.130257	0.000345024	0.00113465	Postnatal	0.387951	0.223651	0.180756
chrX_74197281	FTX	-	AG	Known	L1-LINE	ncRNA_intronic	0.132894	9.40986e-19	4.83116e-18	0.10566	3.83662e-08	1.8504e-07	0.0680076	0.000567592	0.00174044	Postnatal	0.538945	0.131482	0.0627362
chr7_5477452	FBXL18	-	AG	Known	Alu-SINE	UTR3	0.173895	9.5299e-19	4.89029e-18	0.174755	2.03233e-11	1.77048e-10	0.158859	2.76912e-08	2.74097e-07	Postnatal	0.382516	0.17733	0.127338
chr15_90274091	AC091167.6	+	AG	Known	SINE/AluSz	intronic	0.133376	9.58311e-19	4.91508e-18	0.118959	1.46001e-09	9.23491e-09	0.106193	4.20691e-07	3.07172e-06	Postnatal	0.320526	0.385223	0.248927
chr1_247155814	ZNF124	-	AG	Known	SINE/AluY	intronic	0.256467	9.60392e-19	4.92324e-18	0.164368	3.86773e-06	1.26407e-05	0.178547	5.90588e-06	3.22539e-05	Postnatal	0.228051	0.378535	0.329296
chrX_74275462	FTX	-	AG	Known	Alu-SINE	ncRNA_intronic	0.214408	9.72823e-19	4.98442e-18	0.166769	6.81355e-08	3.13536e-07	0.154136	6.50075e-06	3.52341e-05	Postnatal	0.333626	0.28415	0.101456
chr8_42534041	SLC20A2	-	AG	Known	SINE/AluSx	intronic	0.272649	1.0844e-18	5.55326e-18	0.20638	1.3742e-07	5.92394e-07	0.15249	0.000287778	0.000969934	Postnatal	0.414575	0.280483	0.16927
chr1_220058145	BPNT1	-	AG	Known	SINE/AluY	UTR3	0.225776	1.08802e-18	5.56611e-18	0.14144	5.99162e-06	1.88628e-05	0.114534	0.000862925	0.00250871	Postnatal	0.372166	0.277646	0.316365
chr2_212357418	ERBB4	-	AG	Known	-	intronic	0.313149	1.08775e-18	5.56611e-18	0.225558	4.17972e-07	1.6416e-06	0.160838	0.000735089	0.0021794	Postnatal	0.42972	0.292283	0.239673
chr12_98604787	SLC25A3	+	AG	Known	SINE/AluJo	UTR3	0.129586	1.10067e-18	5.62794e-18	0.100555	7.56024e-08	3.44106e-07	0.0747405	0.000146101	0.000533228	Postnatal	0.405102	0.357849	0.244416
chr8_56219565	CHCHD7	+	AG	Known	Alu-SINE	downstream	0.23168	1.11305e-18	5.68837e-18	0.160443	9.50586e-07	3.49396e-06	0.187892	2.39739e-07	1.8577e-06	Postnatal	0.188077	0.349184	0.334349
chr1_100024747	SLC35A3	+	AG	Known	SINE/AluSc5	exonic	0.306912	1.11422e-18	5.69142e-18	0.244049	4.18245e-08	2.00562e-07	0.20098	3.50455e-05	0.000154998	Postnatal	0.396247	0.248578	0.218921
chr17_5424378	RPAIN	+	AG	Known	Alu-SINE	intronic	0.283801	1.1207e-18	5.72164e-18	0.260859	6.03666e-10	4.10928e-09	0.19023	1.56806e-05	7.61771e-05	Postnatal	0.462494	0.278098	0.197077
chr2_97252677	ANKRD36	+	AG	Known	SINE/AluYf1	intronic	0.207214	1.12547e-18	5.74306e-18	0.105574	0.000120811	0.000295384	0.103784	0.000725455	0.00215275	Postnatal	0.316731	0.240322	0.176468
chr6_124070301	NKAIN2	+	AG	Known	-	intronic	0.245698	1.13848e-18	5.80649e-18	0.21463	3.08511e-09	1.83478e-08	0.161411	2.89189e-05	0.000131268	Postnatal	0.450833	0.214271	0.201978
chr1_36069243	AGO3	+	AG	Known	SINE/AluJo	UTR3	0.27921	1.15717e-18	5.89881e-18	0.187065	1.83977e-06	6.40313e-06	0.151037	0.000417044	0.00133345	Postnatal	0.363213	0.311452	0.175452
chr1_36063998	AGO3	+	AG	Known	SINE/AluJo	UTR3	0.292889	1.16087e-18	5.91465e-18	0.227715	7.4717e-08	3.40385e-07	0.213907	4.8808e-06	2.72797e-05	Postnatal	0.315117	0.308365	0.272671
chr1_32683733	RBBP4	+	AG	Known	SINE/AluSx1	UTR3	0.112224	1.20449e-18	6.13379e-18	0.0971232	4.12973e-09	2.39634e-08	0.094415	2.67029e-07	2.05156e-06	Postnatal	0.326261	0.25777	0.191268
chr2_206122499	NDUFS1	-	AG	Known	Alu-SINE	UTR3	0.150865	1.22397e-18	6.22984e-18	0.0956108	5.09827e-06	1.627e-05	0.109062	3.49845e-06	2.01256e-05	Postnatal	0.233728	0.294069	0.289575
chr1_32683105	RBBP4	+	AG	Known	SINE/AluSc	UTR3	0.145677	1.237e-18	6.29295e-18	0.0833056	2.62417e-05	7.29485e-05	0.0653867	0.00266674	0.00672098	Postnatal	0.389771	0.234867	0.19064
chr8_42534082	SLC20A2	-	AG	Known	Alu-SINE	intronic	0.147877	1.25921e-18	6.40271e-18	0.111074	1.73894e-07	7.34002e-07	0.0956277	4.12795e-05	0.000177491	Postnatal	0.368595	0.288716	0.292596
chr8_13022758	TRMT9B(NM_020844:c.*714A>G,NM_001099677:c.*714A>G)	+	AG	Known	Alu-SINE	UTR3	0.188143	1.26494e-18	6.42856e-18	0.16068	6.34643e-09	3.55308e-08	0.133473	8.62876e-06	4.48526e-05	Postnatal	0.39017	0.283111	0.214146
chr9_128327765	COQ4	+	AG	Known	Alu-SINE	intronic	0.269033	1.27334e-18	6.46796e-18	0.193321	4.68518e-07	1.82511e-06	0.162198	0.000116674	0.000437834	Postnatal	0.381714	0.196743	0.103698
chr19_19791714	AC011477.3	-	AG	Known	SINE/AluSx	ncRNA_intronic	0.241531	1.29796e-18	6.5897e-18	0.237503	5.83809e-11	4.72848e-10	0.206636	1.66597e-07	1.35261e-06	Postnatal	0.384906	0.221152	0.154111
chr10_11085394	CELF2-AS2	+	AG	Known	-	ncRNA_intronic	0.134515	1.30284e-18	6.6111e-18	0.135293	2.37816e-11	2.0451e-10	0.101621	1.28608e-06	8.25576e-06	Postnatal	0.531559	0.0746981	0.0774868
chrX_74201818	FTX	-	AG	Known	LINE/L1MB7	ncRNA_exonic	0.139385	1.30516e-18	6.61956e-18	0.0929633	2.07937e-06	7.15261e-06	0.0598048	0.00337327	0.00819971	Postnatal	0.507954	0.129323	0.116042
chr8_56072427	RPS20	-	AG	Known	Alu-SINE	intronic	0.10663	1.30773e-18	6.6292e-18	0.123075	3.60252e-14	5.17514e-13	0.112614	8.21404e-11	1.54236e-09	Postnatal	0.358118	0.300443	0.262528
chr3_85059092	CADM2	+	AG	Known	Alu-SINE	intronic	0.241377	1.35499e-18	6.86533e-18	0.23719	6.153e-11	4.9595e-10	0.202318	2.53334e-07	1.95398e-06	Postnatal	0.436209	0.133679	0.103936
chr11_16756363	C11orf58	+	AG	Known	SINE/AluSc8	UTR3	0.188175	1.37189e-18	6.94744e-18	0.147821	6.22021e-08	2.88216e-07	0.15478	4.12264e-07	3.01735e-06	Postnatal	0.282004	0.242848	0.281178
chr12_27035081	MED21;AC092747.4	+	AG	Known	SINE/AluJb	intergenic	0.254451	1.4066e-18	7.1196e-18	0.225468	2.2258e-09	1.36335e-08	0.188841	3.51632e-06	2.01937e-05	Postnatal	0.387517	0.287324	0.189734
chr20_51596195	ATP9A(dist=321)	-	AG	Known	Alu-SINE	downstream	0.235222	1.415e-18	7.15853e-18	0.208815	2.10634e-09	1.29255e-08	0.159876	1.76842e-05	8.46394e-05	Postnatal	0.439795	0.240403	0.151259
chr12_93508086	MRPL42	+	AG	Known	SINE/AluSp	UTR3	0.175942	1.4608e-18	7.38651e-18	0.191161	8.84155e-13	9.81774e-12	0.172634	2.80546e-09	3.68199e-08	Postnatal	0.379502	0.241135	0.178464
chr4_16719663	LDB2	-	AG	Known	ERVL-MaLR-LTR	intronic	0.206064	1.46762e-18	7.41726e-18	0.122972	1.46088e-05	4.23728e-05	0.0925977	0.00248566	0.00633547	Postnatal	0.367399	0.38267	0.22899
chr22_43950847	PNPLA3;SAMM50	+	AG	Known	Alu-SINE	intergenic	0.245237	1.53056e-18	7.73145e-18	0.172176	8.17252e-07	3.0554e-06	0.127712	0.000709735	0.00211423	Postnatal	0.439151	0.216065	0.227648
chrX_74265977	FTX	-	AG	Known	Alu-SINE	ncRNA_intronic	0.242575	1.54965e-18	7.82393e-18	0.142319	1.93417e-05	5.48937e-05	0.0877368	0.0134881	0.0272836	Postnatal	0.457202	0.222194	0.125034
chr15_41302414	OIP5-AS1	+	AG	Known	Alu-SINE	ncRNA_exonic	0.0514959	1.5884e-18	8.01552e-18	0.0437324	7.6032e-09	4.19578e-08	0.0323679	5.11647e-05	0.000214208	Postnatal	0.469088	0.301406	0.244667
chr22_43950846	PNPLA3;SAMM50	+	AG	Known	Alu-SINE	intergenic	0.269169	1.62709e-18	8.20664e-18	0.205492	1.34238e-07	5.81175e-07	0.184717	1.81612e-05	8.66742e-05	Postnatal	0.34399	0.254636	0.214935
chr2_99196352	MRPL30	+	AG	Known	SINE/AluJb	UTR3	0.136149	1.65021e-18	8.3191e-18	0.132498	9.87993e-11	7.72746e-10	0.107808	9.69183e-07	6.39246e-06	Postnatal	0.417104	0.18986	0.173616
chr12_27421344	ARNTL2-AS1	+	AG	Known	SINE/AluSz	ncRNA_intronic	0.237061	1.65595e-18	8.34381e-18	0.166764	8.09689e-07	3.02825e-06	0.148528	7.18665e-05	0.000287208	Postnatal	0.336517	0.274866	0.149698
chr18_4337401	DLGAP1	-	AG	Known	Alu-SINE	intronic	0.297569	1.65979e-18	8.35899e-18	0.213503	5.3909e-07	2.0654e-06	0.153901	0.000766909	0.00225838	Postnatal	0.460411	0.194796	0.231239
chr1_1663582	SLC35E2B	-	AG	Known	SINE/AluSg	UTR3	0.132366	1.68636e-18	8.48853e-18	0.0676843	0.000128656	0.000313191	0.0663751	0.000753034	0.00222406	Postnatal	0.286478	0.360343	0.291114
chr13_19678809	PSPC1	-	AG	Known	Alu-SINE	intronic	0.318631	1.68741e-18	8.48953e-18	0.18234	2.88157e-05	7.94213e-05	0.126777	0.00744377	0.0162718	Postnatal	0.417839	0.279026	0.233172
chr12_76079902	NAP1L1	-	AG	Known	Alu-SINE	intronic	0.272353	1.71329e-18	8.61541e-18	0.211965	8.6713e-08	3.91125e-07	0.158853	0.000193959	0.000683596	Postnatal	0.446725	0.216548	0.150575
chr5_176376241	ARL10(NM_173664:c.*4346A>G)	+	AG	Known	Alu-SINE	UTR3	0.123878	1.71743e-18	8.63192e-18	0.125291	2.25732e-11	1.95122e-10	0.0870413	5.5831e-06	3.06079e-05	Postnatal	0.531429	0.163691	0.0354208
chrX_74278451	FTX	-	AG	Known	Alu-SINE	ncRNA_intronic	0.162379	1.73816e-18	8.72873e-18	0.146147	1.51559e-09	9.55177e-09	0.0999209	3.11483e-05	0.000139993	Postnatal	0.564627	-0.0029389	0.0235183
chr3_117166633	LINC00901(dist=234395),LINC02024(dist=512060)	-	AG	Known	-	intergenic	0.28213	1.73843e-18	8.72873e-18	0.258286	8.80024e-10	5.80909e-09	0.244795	1.54329e-07	1.26736e-06	Postnatal	0.342967	0.183421	0.102004
chr5_132364938	MIR3936HG	-	AG	Known	Alu-SINE	ncRNA_exonic	0.210275	1.75494e-18	8.8072e-18	0.220028	5.58392e-12	5.36302e-11	0.168164	5.22889e-07	3.72637e-06	Postnatal	0.482645	0.190346	0.13427
[truncated: 8,029 more rows]

## Sheet: Cerebrum - temporal effect
RNA editing site annotations							~Sex+Ancestry			~Sex+Ancestry+ADAR1+ADAR2			Developmental effect
chr_position	Gene	Strand	Subsitution	Novelty	Repeat	Region	Delta	P.Value	adj.P.Val	Delta	P.Value	adj.P.Val	Bias
chr8_47977549	MCM4(NM_005914:c.*771A>G,NM_182746:c.*771A>G)	+	AG	Known	Alu:SINE	UTR3	0.5928	1.66165e-29	1.18908e-25	0.579124	3.03243e-24	2.17001e-20	Postnatal
chr2_95830344	LINC00342(dist=3363),ANKRD36C(dist=18588)	-	AG	Known	L1:LINE	intergenic	0.601315	1.43353e-28	5.12918e-25	0.592247	8.69012e-24	3.10932e-20	Postnatal
chr14_100854638	MEG3	+	AG	Known	:	ncRNA_intronic	0.650241	1.45236e-25	3.46437e-22	0.569206	6.94123e-19	8.27857e-16	Postnatal
chr3_142184720	GK5	-	AG	Known	Alu:SINE	intronic	0.444498	4.18865e-25	5.97897e-22	0.421659	6.10258e-19	8.27857e-16	Postnatal
chr7_149185403	ZNF398;ZNF282	+	AG	Known	Alu-SINE	intergenic	0.680232	3.75845e-25	5.97897e-22	0.587537	1.53674e-18	1.37462e-15	Postnatal
chr15_34147940	KATNBL1	-	AG	Known	Alu:SINE	intronic	0.692131	5.01311e-25	5.97897e-22	0.602581	3.75805e-18	2.98806e-15	Postnatal
chr7_44801890	PPIA(NM_021130:c.*468A>G,NM_001300981:c.*468A>G)	+	AG	Known	Alu:SINE	UTR3	0.447052	6.82389e-25	6.97597e-22	0.423066	1.20476e-18	1.23161e-15	Postnatal
chr1_207769208	CD46	+	AG	Known	Alu:SINE	intronic	0.618821	5.55016e-23	4.96462e-20	0.523787	5.96516e-17	4.26867e-14	Postnatal
chrX_152189847	GABRA3	-	AG	Known	:	exonic_nonsyn	0.620215	1.24635e-22	9.90983e-20	0.530962	1.09712e-16	6.76272e-14	Postnatal
chr2_55297052	CCDC88A	-	AG	Known	SINE:AluSx3	intronic	0.492075	5.50065e-22	3.57842e-19	0.494559	3.93507e-19	7.03984e-16	Postnatal
chr17_81822816	MCRIP1(NM_001288798:c.*130A>G,NM_001288799:c.*431A>G,NM_001093767:c.*130A>G,NM_207368:c.*431A>G)	-	AG	Known	:	UTR3	0.492075	5.50065e-22	3.57842e-19	0.494559	3.93507e-19	7.03984e-16	Postnatal
chr7_846929	SUN1	+	AG	Known	Alu:SINE	intronic	0.576499	1.13232e-21	6.7524e-19	0.561805	1.13405e-16	6.76272e-14	Postnatal
chr5_115829935	ATG12	-	AG	Known	SINE:Alu	UTR3	0.275126	1.6303e-21	8.97417e-19	0.280914	2.53695e-16	1.35045e-13	Postnatal
chr3_14944630	FGD5-AS1	-	AG	Known	SINE:Alu	ncRNA_exonic	0.40502	2.07923e-21	1.06279e-18	0.406955	2.64202e-16	1.35045e-13	Postnatal
chr17_37517003	SYNRG	-	AG	Known	SINE:AluSp	UTR3	0.474679	2.23283e-21	1.06521e-18	0.455358	3.2767e-15	1.24642e-12	Postnatal
chrX_123909231	XIAP	+	AG	Known	AluSz:SINE:Alu	UTR3	0.557408	3.51522e-21	1.57218e-18	0.52467	3.30938e-15	1.24642e-12	Postnatal
chr3_197612787	BDH1;AC024560.3	-	AG	Known	SINE:FLAM_C	intergenic	0.467442	4.05885e-21	1.70854e-18	0.448571	4.5978e-15	1.56676e-12	Postnatal
chr19_58584115	CENPBD1P1	+	AG	Known	Alu:SINE	ncRNA_exonic	0.433146	4.7043e-21	1.87022e-18	0.423232	3.6137e-15	1.29298e-12	Postnatal
chr5_132365932	MIR3936HG	-	AG	Known	AluSx:SINE:Alu	ncRNA_intronic	0.436381	8.93042e-21	3.36348e-18	0.425787	6.62419e-15	1.97511e-12	Postnatal
chr7_100212870	CASTOR3,STAG3	-	AG	Known	Alu:SINE	intronic	0.507068	1.64593e-20	5.88914e-18	0.520925	4.69296e-16	2.23886e-13	Postnatal
[truncated: 7,135 more rows]

## Sheet: Cerebellum - temporal effect
RNA editing site annotations							~Sex+Ancestry			~Sex+Ancestry+ADAR1+ADAR2			Developmental effect
[truncated: 11,021 more rows]
[truncated: 2 more columns]

[truncated: 5 more sheets: Enrichment, DE sites in NDDs, Exprs vs. edit, Validation in hiPSCs and aging, miRANDA output]
