# Supplementary material for: Spatiotemporal and genetic regulation of A-to-I editing throughout human brain development
Source: Cell Rep. Author manuscript; Available in PMC 2022 Nov 28. (PMC9704047; doi:10.1016/j.celrep.2022.111585)
Supplement: 4 [file NIHMS1846970-supplement-4.xlsx]

## Sheet: description
Sheet	Description
Recoding sites	A collection of 37 temporally regulated recoding sites across the DLPFC, cerebrum and cerbellum
Gene ontology	Gene set enrichment analysis of 31 genes harboring temporally regulated recoding events
hiPSCs	A matrix of RNA editing levels for 20 recoding sites detected across hiPSC neuronal differentiation and maturation

## Sheet: Recoding sites
Recoding site annotations (n=37 recoding sites)							DLPFC			Cerebrum			Cerebellum			hiPSC-derived neurons (day 77)
RNA editing site position	Gene	Strand	Subsitution	Novelty	Repeat	Region	Delta	P.Value	adj.P.Val	Delta	P.Value	adj.P.Val	Delta	P.Value	adj.P.Val	Average editing level (%)
chr20_37519170	BLCAP	-	AG	Known	.-.	exonic_nonsyn	-0.0812089	9.32728e-17	3.95119e-16	-0.0798926	2.24664e-05	7.22237e-05	0.00783568	0.607704	0.671823	0.3075
chr12_11034879	PRH1-TAS2R14	-	AG	Known	Alu-SINE	exonic_nonsyn	-0.100639	1.02431e-05	1.63131e-05	0.0490087	0.372608	0.434477	-0.0481302	0.389238	0.462171	0.335824
chr20_37519161	BLCAP	-	AG	Known	.-.	exonic_nonsyn	-0.0159199	0.0240777	0.0292958	-0.0217738	0.0546042	0.0779158	0.00555975	0.567093	0.635228	0.206778
chr4_57110068	IGFBP7	-	AG	Known	.	exonic_nonsyn	-0.0162431	0.425515	0.45303	-0.184646	0.0213142	0.0332733	0.244093	0.00075123	0.00187213	0.648731
chr19_23359495	ZNF91	-	AG	Known	SINE/AluY	exonic_nonsyn	0.047959	7.96141e-22	5.52833e-21	0.0244946	0.145575	0.187937	0.02666	0.035016	0.0570064	0.0281429
chr15_64957127	ANKDD1A	+	AG	Known	SINE:AluSz6	exonic_nonsyn	0.0540417	0.00012686	0.000185644	0.0613911	0.0146093	0.0236098	-0.00409456	0.867206	0.896156	NA
chr19_20624822	ZNF626	-	AG	Known	-/-	exonic_nonsyn	0.0397195	0.000999283	0.00136324	-	-	-	-	-	-	0.170538
chr12_50081641	ASIC1	+	AG	Known	:::	exonic_nonsyn	-	-	-	0.0359769	0.00675509	0.0117987	0.050318	0.000755295	0.00188098	NA
chr1_225786943	SRP9	+	AG	Known	SINE/AluJo	exonic_nonsyn	0.0234719	0.0115986	0.0145428	0.0637924	0.00306049	0.00576642	0.0454479	0.00398926	0.00827365	NA
chr5_122826188	SNX2	+	AG	Known	:	exonic_nonsyn	-0.0179569	0.103025	0.118209	0.0848882	0.000812122	0.00177506	0.0890317	1.98182e-05	7.14413e-05	NA
chr1_160332454	COPA	-	AG	Known	-	exonic_nonsyn	0.0736835	9.3315e-21	5.907e-20	0.0283149	0.257429	0.312761	0.0540026	0.000160469	0.000470812	0.0694231
chr10_124762463	EEF1AKMT2	-	AG	Known	SINE/AluJb	exonic_nonsyn	0.0482331	3.38404e-06	5.60208e-06	0.104851	7.60734e-09	6.38509e-08	0.0308488	0.0543941	0.0841887	0.154947
chr1_8614653	RERE	-	AG	Novel	-	exonic_nonsyn	0.109417	1.35514e-46	1.61762e-44	0.116159	0.000546522	0.00124512	0.0345168	0.0563141	0.0868669	0.346429
chr21_29581430	GRIK1	-	AG	Known	:	exonic_nonsyn	-	-	-	-	-	-	0.0875402	0.00208833	0.00464261	0.56064
chr4_77058527	CCNI	-	AG	Known	-	exonic_nonsyn	0.145199	1.47415e-45	1.57248e-43	0.131842	3.90274e-13	1.08669e-11	0.0173569	0.0603554	0.0921852	0.0547143
chr1_247100417	ZNF669	-	AG	Known	SINE/AluJb	exonic_nonsyn	0.116888	1.69248e-11	4.37834e-11	0.144376	0.00194959	0.00387643	0.0401438	0.212523	0.275497	0.18545
chr11_66756433	C11orf80	+	AG	Known	Alu-SINE	exonic_nonsyn	0.157871	2.2389e-20	1.36471e-19	0.207221	0.000416119	0.000972802	-0.00509197	0.877414	0.904584	NA
chr1_15807417	UQCRHL	-	AG	Known	-/-	exonic_nonsyn	0.0650734	0.00500909	0.00647662	0.372885	4.34427e-11	7.19621e-10	-0.0715777	0.249955	0.316683	0.953826
chr3_58156064	FLNB	+	AG	Known	:	exonic_nonsyn	-	-	-	0.223488	7.2094e-09	6.14172e-08	0.0273407	0.205883	0.268501	0.24
chr4_157336723	GRIA2	+	AG	Known	-	exonic_nonsyn	0.103847	2.14142e-19	1.17719e-18	0.111694	0.0407386	0.0597128	0.230934	2.77313e-05	9.66474e-05	NA
chr12_11034792	PRH1-TAS2R14	-	AG	Known	Alu:SINE	exonic_nonsyn	0.0194939	0.432347	0.459864	0.300134	1.24985e-08	9.82848e-08	0.172471	0.0247483	0.0418934	0.439
chr21_33550969	SON	+	AG	Known	-	exonic_nonsyn	0.123392	2.77444e-43	2.24349e-41	0.173769	0.000284558	0.000692147	0.20001	2.73335e-10	3.33572e-09	NA
chr6_44152612	TMEM63B	+	AG	Known	:	exonic_nonsyn	-	-	-	-	-	-	0.16941	2.33839e-08	1.69422e-07	NA
chr3_62438132	CADPS	-	AG	Known	-	exonic_nonsyn	0.133949	2.81944e-24	2.49519e-23	0.19517	3.76378e-18	4.64372e-16	0.189478	3.54122e-18	9.0754e-16	0.175222
chr15_75353745	NEIL1	+	AG	Known	-	exonic_nonsyn	0.0886676	1.56029e-08	3.11715e-08	0.193269	0.000602145	0.00135715	0.26016	1.72145e-06	7.81961e-06	NA
chr1_225786912	SRP9	+	AG	Known	SINE/AluJo	exonic_nonsyn	0.125518	2.28163e-13	6.93899e-13	0.180685	6.08893e-06	2.27295e-05	0.294082	1.069e-12	2.80514e-11	NA
chr5_850542	ZDHHC11	-	AG	Known	:	exonic_nonsyn	0.0217543	0.338106	0.365756	0.407095	7.87712e-07	3.75541e-06	0.244784	0.000111742	0.000339978	0.875435
chr6_101889814	GRIK2	+	AG	Known	-	exonic_nonsyn	0.372794	3.95311e-49	6.3932e-47	-	-	-	0.195449	1.87941e-09	1.81677e-08	NA
chrX_154351582	FLNA	-	AG	Known	.-.	exonic_nonsyn	0.281478	8.50366e-35	2.57602e-33	0.340879	9.35696e-16	5.85072e-14	0.351342	1.65765e-13	5.53555e-12	0.127
chr4_157360142	GRIA2	+	AG	Known	-	exonic_nonsyn	0.361742	1.06664e-56	5.62907e-54	0.346526	5.64947e-15	2.92954e-13	0.366854	5.29188e-16	5.3015e-14	NA
chr10_101017585	PDZD7	-	AG	Known	Alu:SINE	exonic_nonsyn_stoploss	-	-	-	-	-	-	0.430437	7.74021e-15	4.41954e-13	0.42275
chr11_105933968	GRIA4	+	AG	Known	-	exonic_nonsyn	0.465011	3.66661e-45	3.64011e-43	0.572191	1.48713e-12	3.55916e-11	0.293496	2.12231e-09	2.02142e-08	NA
chrX_123465111	GRIA3	+	AG	Known	-	exonic_nonsyn	0.545801	7.77541e-56	3.54382e-53	0.539769	7.53077e-20	2.24543e-17	0.293168	2.29894e-07	1.31062e-06	NA
chr6_101924714	GRIK2	+	AG	Known	-	exonic_nonsyn	0.458651	1.37002e-43	1.15438e-41	0.423548	1.86697e-06	8.0096e-06	0.520971	2.29841e-14	1.10124e-12	NA
chrX_152189847	GABRA3	-	AG	Known	-	exonic_nonsyn	0.569185	9.67931e-53	2.62309e-50	0.620215	1.24635e-22	9.90983e-20	0.225692	0.00590122	0.0117122	0.498667
chr5_157309800	CYFIP2	+	AG	Known	-	exonic_nonsyn	0.500732	8.14079e-55	2.97777e-52	0.496891	1.42676e-17	1.45856e-15	0.418892	3.57671e-14	1.55792e-12	NA
chr6_101889827	GRIK2	+	AG	Known	-	exonic_nonsyn	0.584665	8.50251e-68	5.92211e-64	0.611629	2.0414e-13	6.1911e-12	0.477595	9.14435e-19	3.15101e-16	NA

## Sheet: Gene Ontology
Gene ontology ID	Gene ontology term	GO type	pValue	FDR B&H	Genes from Input	Genes in Annotation
GO:0004970	ionotropic glutamate receptor activity	GO:MF	7.104e-11	1.456e-08	5	19
GO:1904315	transmitter-gated ion channel activity involved in regulation of postsynaptic membrane potential	GO:MF	1.549e-10	1.502e-08	6	52
GO:0099529	neurotransmitter receptor activity involved in regulation of postsynaptic membrane potential	GO:MF	2.199e-10	1.502e-08	6	55
GO:0022835	transmitter-gated channel activity	GO:MF	4.184e-10	1.671e-08	6	61
GO:0022824	transmitter-gated ion channel activity	GO:MF	4.184e-10	1.671e-08	6	61
GO:0008066	glutamate receptor activity	GO:MF	4.89e-10	1.671e-08	5	27
GO:0005230	extracellular ligand-gated ion channel activity	GO:MF	1.621e-09	4.748e-08	6	76
GO:0016595	glutamate binding	GO:MF	1.95e-09	4.952e-08	5	35
GO:0015276	ligand-gated ion channel activity	GO:MF	2.174e-09	4.952e-08	7	147
GO:0022834	ligand-gated channel activity	GO:MF	2.504e-09	5.133e-08	7	150
GO:0098960	postsynaptic neurotransmitter receptor activity	GO:MF	2.989e-09	5.571e-08	6	84
GO:0004971	AMPA glutamate receptor activity	GO:MF	1.33e-08	2.273e-07	3	4
GO:0099094	ligand-gated cation channel activity	GO:MF	1.802e-08	2.841e-07	6	113
GO:0030594	neurotransmitter receptor activity	GO:MF	3.464e-08	5.072e-07	6	126
GO:0022836	gated channel activity	GO:MF	4.456e-08	5.862e-07	8	352
GO:0042165	neurotransmitter binding	GO:MF	4.575e-08	5.862e-07	6	132
GO:0005216	ion channel activity	GO:MF	5.37e-08	6.475e-07	9	516
GO:0035235	ionotropic glutamate receptor signaling pathway	GO:BP	7.042e-10	6.852e-07	5	30
GO:0015277	kainate selective glutamate receptor activity	GO:MF	6.637e-08	7.161e-07	3	6
GO:0005234	extracellularly glutamate-gated ion channel activity	GO:MF	6.637e-08	7.161e-07	3	6
GO:0005261	cation channel activity	GO:MF	1.439e-07	1.475e-06	8	410
GO:0015267	channel activity	GO:MF	1.858e-07	1.756e-06	9	597
GO:0022803	passive transmembrane transporter activity	GO:MF	1.884e-07	1.756e-06	9	598
GO:0008328	ionotropic glutamate receptor complex	GO:CC	1.653e-08	2.203e-06	5	55
GO:0098878	neurotransmitter receptor complex	GO:CC	1.985e-08	2.203e-06	5	57
GO:0016597	amino acid binding	GO:MF	2.63e-07	2.344e-06	5	91
GO:0032983	kainate selective glutamate receptor complex	GO:CC	5.834e-08	4.317e-06	3	6
GO:0007215	glutamate receptor signaling pathway	GO:BP	2.617e-08	1.273e-05	5	60
GO:0043177	organic acid binding	GO:MF	4.307e-06	3.679e-05	5	160
GO:0022890	inorganic cation transmembrane transporter activity	GO:MF	5.949e-06	4.879e-05	8	673
GO:0015318	inorganic molecular entity transmembrane transporter activity	GO:MF	6.973e-06	5.498e-05	9	924
GO:0005272	sodium channel activity	GO:MF	7.449e-06	5.656e-05	4	82
GO:0008324	cation transmembrane transporter activity	GO:MF	9.753e-06	7.141e-05	8	720
GO:0043195	terminal bouton	GO:CC	1.573e-06	8.73e-05	5	136
GO:0043005	neuron projection	GO:CC	2.113e-06	9.382e-05	12	1679
GO:0150034	distal axon	GO:CC	3.272e-06	0.0001059	7	449
GO:0043198	dendritic shaft	GO:CC	3.34e-06	0.0001059	4	70
GO:0015075	ion transmembrane transporter activity	GO:MF	1.792e-05	0.0001267	9	1039
GO:0005231	excitatory extracellular ligand-gated ion channel activity	GO:MF	2.297e-05	0.0001569	3	36
GO:0034702	ion channel complex	GO:CC	6.261e-06	0.0001729	6	319
GO:0098978	glutamatergic synapse	GO:CC	7.842e-06	0.0001729	7	513
GO:0045211	postsynaptic membrane	GO:CC	8.28e-06	0.0001729	6	335
GO:1902495	transmembrane transporter complex	GO:CC	9.315e-06	0.0001729	6	342
GO:0034706	sodium channel complex	GO:CC	9.348e-06	0.0001729	3	28
GO:0032281	AMPA glutamate receptor complex	GO:CC	1.156e-05	0.0001885	3	30
GO:1990351	transporter complex	GO:CC	1.189e-05	0.0001885	6	357
GO:0098794	postsynapse	GO:CC	1.468e-05	0.0002173	8	795
GO:0099060	integral component of postsynaptic specialization membrane	GO:CC	1.744e-05	0.0002186	4	106
GO:0098796	membrane protein complex	GO:CC	1.776e-05	0.0002186	10	1381
GO:0099699	integral component of synaptic membrane	GO:CC	1.832e-05	0.0002186	5	225
GO:0030425	dendrite	GO:CC	1.97e-05	0.0002186	8	828
GO:0097447	dendritic tree	GO:CC	1.97e-05	0.0002186	8	828
GO:0098948	intrinsic component of postsynaptic specialization membrane	GO:CC	2.167e-05	0.0002201	4	112
GO:0043679	axon terminus	GO:CC	2.258e-05	0.0002201	5	235
GO:0044297	cell body	GO:CC	2.28e-05	0.0002201	8	845
GO:0034703	cation channel complex	GO:CC	2.449e-05	0.0002265	5	239
GO:0099240	intrinsic component of synaptic membrane	GO:CC	2.704e-05	0.0002355	5	244
GO:0036477	somatodendritic compartment	GO:CC	2.758e-05	0.0002355	9	1145
GO:0044306	neuron projection terminus	GO:CC	3.466e-05	0.000285	5	257
GO:0031406	carboxylic acid binding	GO:MF	4.829e-05	0.0003193	5	264
GO:0022857	transmembrane transporter activity	GO:MF	5.136e-05	0.000329	9	1187
GO:0043197	dendritic spine	GO:CC	4.308e-05	0.0003416	5	269
GO:0044309	neuron spine	GO:CC	4.703e-05	0.00036	5	274
GO:0045202	synapse	GO:CC	5.737e-05	0.0004133	10	1582
GO:0099572	postsynaptic specialization	GO:CC	5.771e-05	0.0004133	6	473
GO:0097060	synaptic membrane	GO:CC	6.261e-05	0.0004343	6	480
GO:0099634	postsynaptic specialization membrane	GO:CC	7.157e-05	0.0004815	4	152
GO:0005267	potassium channel activity	GO:MF	8.663e-05	0.0005381	4	153
GO:0043025	neuronal cell body	GO:CC	9.153e-05	0.0005976	7	753
GO:0005215	transporter activity	GO:MF	0.0001047	0.000631	9	1301
GO:0099055	integral component of postsynaptic membrane	GO:CC	0.0001079	0.0006845	4	169
GO:0098802	plasma membrane signaling receptor complex	GO:CC	0.0001181	0.0007282	5	333
GO:0098936	intrinsic component of postsynaptic membrane	GO:CC	0.0001318	0.0007909	4	178
GO:0043235	receptor complex	GO:CC	0.0001447	0.0008452	6	559
GO:0099061	integral component of postsynaptic density membrane	GO:CC	0.0001697	0.0009659	3	73
GO:0030424	axon	GO:CC	0.0001915	0.001063	7	848
GO:0015079	potassium ion transmembrane transporter activity	GO:MF	0.0001956	0.001145	4	189
GO:0099146	intrinsic component of postsynaptic density membrane	GO:CC	0.0002145	0.001161	3	79
GO:0015081	sodium ion transmembrane transporter activity	GO:MF	0.0002119	0.001207	4	193
GO:0043204	perikaryon	GO:CC	0.0002351	0.001243	4	207
GO:0042734	presynaptic membrane	GO:CC	0.0002484	0.001283	4	210
GO:0001540	amyloid-beta binding	GO:MF	0.0003572	0.001979	3	90
GO:0098793	presynapse	GO:CC	0.0003936	0.001986	6	673
GO:0032279	asymmetric synapse	GO:CC	0.0004245	0.002049	5	439
GO:0014069	postsynaptic density	GO:CC	0.0004245	0.002049	5	439
GO:0034705	potassium channel complex	GO:CC	0.0004551	0.00215	3	102
GO:0051966	regulation of synaptic transmission, glutamatergic	GO:BP	6.677e-06	0.002166	4	83
GO:0098984	neuron to neuron synapse	GO:CC	0.0005626	0.002602	5	467
GO:0098839	postsynaptic density membrane	GO:CC	0.0006298	0.002853	3	114
GO:0099056	integral component of presynaptic membrane	GO:CC	0.0006625	0.002941	3	116
GO:0030165	PDZ domain binding	GO:MF	0.000769	0.004149	3	117
GO:0035249	synaptic transmission, glutamatergic	GO:BP	2.348e-05	0.004734	4	114
GO:2000310	regulation of NMDA receptor activity	GO:BP	3.498e-05	0.004734	3	43
GO:0098916	anterograde trans-synaptic signaling	GO:BP	3.626e-05	0.004734	8	899
GO:0007268	chemical synaptic transmission	GO:BP	3.626e-05	0.004734	8	899
GO:0099537	trans-synaptic signaling	GO:BP	3.893e-05	0.004734	8	908
GO:0099536	synaptic signaling	GO:BP	4.545e-05	0.004914	8	928
GO:0034220	ion transmembrane transport	GO:BP	5.269e-05	0.005127	10	1562
GO:0046873	metal ion transmembrane transporter activity	GO:MF	0.001024	0.005382	5	511
GO:0060078	regulation of postsynaptic membrane potential	GO:BP	9.711e-05	0.00859	4	164
GO:0042391	regulation of membrane potential	GO:BP	0.0001064	0.008626	6	527
GO:0051967	negative regulation of synaptic transmission, glutamatergic	GO:BP	0.0001393	0.01042	2	12
GO:0022839	ion gated channel activity	GO:MF	0.00229	0.01174	2	46
GO:0055085	transmembrane transport	GO:BP	0.0001691	0.01175	10	1794
GO:0050806	positive regulation of synaptic transmission	GO:BP	0.0001929	0.01251	4	196
GO:0021932	hindbrain radial glia guided cell migration	GO:BP	0.0002209	0.01344	2	15
GO:0044736	acid-sensing ion channel activity	GO:MF	0.003088	0.01544	1	2
GO:0050805	negative regulation of synaptic transmission	GO:BP	0.0002973	0.01662	3	88
GO:0099601	regulation of neurotransmitter receptor activity	GO:BP	0.0003074	0.01662	3	89
GO:0004888	transmembrane signaling receptor activity	GO:MF	0.003525	0.0172	7	1331
GO:0048172	regulation of short-term neuronal synaptic plasticity	GO:BP	0.0003979	0.02038	2	20
GO:0021535	cell migration in hindbrain	GO:BP	0.0004394	0.02138	2	21
GO:0033555	multicellular organismal response to stress	GO:BP	0.000472	0.02187	3	103
GO:0034988	Fc-gamma receptor I complex binding	GO:MF	0.004629	0.02207	1	3
GO:0060080	inhibitory postsynaptic potential	GO:BP	0.0005759	0.02547	2	24
GO:1990760	osmolarity-sensing cation channel activity	GO:MF	0.006167	0.02748	1	4
GO:1990460	leptin receptor binding	GO:MF	0.006167	0.02748	1	4
GO:0031852	mu-type opioid receptor binding	GO:MF	0.006167	0.02748	1	4
GO:0098655	cation transmembrane transport	GO:BP	0.0007147	0.03023	7	1051
GO:0001919	regulation of receptor recycling	GO:BP	0.0007859	0.03186	2	28
GO:0003918	DNA topoisomerase type II (double strand cut, ATP-hydrolyzing) activity	GO:MF	0.007703	0.0329	1	5
GO:0005034	osmosensor activity	GO:MF	0.007703	0.0329	1	5
GO:0038023	signaling receptor activity	GO:MF	0.009189	0.03713	7	1587
GO:0060089	molecular transducer activity	GO:MF	0.009189	0.03713	7	1587
GO:0050804	modulation of chemical synaptic transmission	GO:BP	0.001068	0.04031	5	537
GO:0099177	regulation of trans-synaptic signaling	GO:BP	0.001077	0.04031	5	538
GO:0048169	regulation of long-term neuronal synaptic plasticity	GO:BP	0.001229	0.04429	2	35
GO:0120169	detection of cold stimulus involved in thermoception	GO:BP	0.001486	0.04946	1	1
GO:0062035	sensory perception of cold stimulus	GO:BP	0.001486	0.04946	1	1
GO:0001881	receptor recycling	GO:BP	0.001525	0.04946	2	39

## Sheet: hiPSCs
site	Days	Cell_type	chr1_15807417	chr20_37519170	chr1_247100417	chr20_37519161	chr10_124762463	chr12_11034879	chr4_77058527	chr12_11034792	chr1_160332454	chr1_8614653	chrX_154351582	chr5_850542	chr4_57110068	chr3_62438132	chr19_23359495	chrX_152189847	chr19_20624822	chr21_29581430	chr10_101017585	chr3_58156064
SRR10738234	2	ACC_DORSAL	NA	NA	NA	NA	NA	NA	NA	NA	NA	NA	NA	NA	NA	NA	NA	NA	NA	NA	NA	NA
SRR10738246	2	ACC_DORSAL	1	0.3	0.24	0.3	NA	NA	0.029	NA	NA	NA	NA	NA	NA	NA	NA	NA	NA	NA	NA	NA
SRR10738248	2	ACC_DORSAL	1	NA	0.138	NA	NA	NA	NA	NA	NA	NA	NA	NA	NA	NA	NA	NA	NA	NA	NA	NA
SRR10738250	2	ACC_DORSAL	1	NA	NA	NA	NA	NA	NA	NA	NA	NA	NA	NA	NA	NA	NA	NA	NA	NA	NA	NA
SRR10738251	2	ACC_DORSAL	1	0.2	0.242	0.125	0.121	0.2	0.025	NA	NA	NA	NA	0.5	NA	NA	NA	0.25	NA	NA	NA	NA
SRR10738263	2	ACC_DORSAL	1	0.1	0.12	0.05	NA	0.1	0.007	NA	NA	0.035	NA	NA	NA	NA	0.031	NA	NA	NA	NA	NA
SRR10738274	2	ACC_DORSAL	1	0.179	0.218	0.057	NA	0.125	0.005	0.231	NA	0.105	NA	NA	NA	NA	NA	NA	NA	NA	NA	NA
SRR10738285	2	ACC_DORSAL	NA	NA	NA	NA	NA	NA	NA	NA	NA	NA	NA	NA	NA	NA	NA	NA	NA	NA	NA	NA
SRR10738296	2	ACC_DORSAL	1	0.12	0.286	0.074	0.059	0.364	0.009	NA	NA	NA	NA	NA	NA	NA	NA	NA	NA	NA	NA	NA
SRR10738304	2	ACC_DORSAL	1	NA	0.125	NA	NA	NA	NA	NA	NA	NA	NA	NA	NA	NA	NA	NA	NA	NA	NA	NA
SRR10738305	2	ACC_DORSAL	0.987	0.083	0.093	0.058	0.032	NA	NA	NA	NA	NA	NA	NA	NA	NA	NA	NA	NA	NA	NA	NA
SRR10738307	2	ACC_DORSAL	1	0.214	0.2	0.167	NA	NA	NA	NA	NA	NA	NA	NA	NA	NA	NA	NA	NA	NA	NA	NA
SRR10738308	2	ACC_DORSAL	1	0.12	0.108	0.077	0.08	NA	NA	NA	NA	NA	NA	NA	NA	NA	NA	NA	NA	NA	NA	NA
SRR10738309	2	ACC_DORSAL	0.95	0.136	0.112	0.038	NA	NA	0.006	NA	NA	NA	NA	NA	NA	NA	NA	NA	0.025	NA	NA	NA
SRR10738310	2	ACC_DORSAL	1	0.155	0.089	NA	NA	NA	0.005	NA	NA	NA	NA	0.333	NA	NA	NA	NA	0.049	NA	NA	NA
SRR10738311	2	ACC_DORSAL	1	0.114	0.216	NA	NA	NA	NA	NA	NA	NA	NA	NA	NA	NA	NA	NA	NA	NA	NA	NA
SRR10738312	2	ACC_DORSAL	0.986	0.067	0.097	NA	0.06	NA	NA	NA	NA	NA	NA	NA	NA	NA	NA	NA	NA	NA	NA	NA
SRR10738313	2	ACC_DORSAL	0.993	0.049	0.044	NA	NA	0.222	0.013	NA	NA	NA	NA	0.4	NA	NA	0.031	NA	NA	NA	NA	NA
SRR10738314	2	ACC_DORSAL	1	NA	NA	NA	NA	NA	NA	NA	NA	NA	NA	NA	NA	NA	NA	NA	NA	NA	NA	NA
SRR10738318	2	ACC_DORSAL	1	0.148	0.173	0.091	NA	0.2	NA	0.25	NA	0.038	NA	NA	NA	NA	NA	NA	NA	NA	NA	NA
SRR10738353	2	ACC_DORSAL	0.929	0.096	0.188	NA	NA	NA	0.01	NA	NA	NA	NA	NA	NA	NA	NA	NA	NA	NA	NA	NA
SRR10738358	2	ACC_DORSAL	1	0.167	0.293	0.082	NA	0.208	NA	0.167	NA	0.048	0.002	NA	NA	NA	NA	NA	NA	NA	NA	NA
SRR10738362	2	ACC_DORSAL	1	0.118	0.127	0.091	0.046	0.105	NA	NA	NA	NA	NA	NA	NA	NA	NA	NA	0.041	NA	NA	NA
SRR10738367	2	ACC_DORSAL	1	0.134	0.167	0.061	0.077	0.214	NA	0.286	NA	NA	NA	NA	NA	NA	NA	NA	NA	NA	NA	NA
SRR10738371	2	ACC_DORSAL	1	0.217	0.206	0.116	0.118	NA	0.005	0.08	NA	NA	NA	0.214	NA	NA	NA	NA	NA	NA	NA	NA
SRR10738376	2	ACC_DORSAL	1	0.143	0.214	0.113	0.065	0.158	0.009	0.188	NA	NA	NA	NA	NA	NA	NA	NA	NA	NA	NA	NA
SRR10738386	2	ACC_DORSAL	1	0.074	0.24	0.071	NA	0.207	0.004	0.2	NA	0.064	NA	NA	NA	NA	NA	NA	NA	NA	NA	NA
SRR10738387	2	ACC_DORSAL	1	0.108	0.25	0.056	0.044	0.217	0.008	0.105	0.01	NA	NA	NA	NA	NA	NA	NA	NA	NA	NA	NA
SRR10738242	4	ACC_DORSAL	1	0.099	0.198	NA	0.052	0.267	NA	0.235	NA	NA	NA	NA	NA	NA	NA	NA	NA	NA	NA	NA
SRR10738244	4	ACC_DORSAL	1	0.138	0.125	0.091	0.071	0.261	0.011	0.115	0.009	NA	NA	NA	NA	NA	NA	NA	NA	NA	NA	NA
SRR10738239	6	ACC_DORSAL	0.952	0.14	0.126	0.052	0.043	0.188	0.002	NA	NA	NA	NA	NA	NA	NA	NA	NA	NA	NA	NA	NA
SRR10738240	6	ACC_DORSAL	0.875	NA	0.188	NA	0.2	0.5	NA	NA	NA	NA	NA	NA	NA	NA	NA	NA	NA	NA	NA	NA
SRR10738241	6	ACC_DORSAL	0.933	0.321	0.237	0.071	0.174	0.367	NA	0.154	NA	0.031	NA	0.4	NA	NA	0.059	NA	NA	NA	NA	NA
SRR10738252	6	ACC_DORSAL	0.949	0.311	0.103	0.176	0.027	0.178	0.003	0.122	NA	0.015	NA	NA	NA	NA	NA	NA	NA	NA	NA	NA
SRR10738293	6	ACC_DORSAL	0.914	0.114	0.16	NA	0.057	0.125	NA	0.125	NA	NA	NA	NA	NA	NA	NA	NA	0.029	NA	NA	NA
SRR10738294	6	ACC_DORSAL	1	0.176	0.267	0.138	0.064	0.162	NA	0.069	NA	NA	NA	NA	NA	NA	NA	NA	0.035	NA	NA	NA
SRR10738295	6	ACC_DORSAL	0.733	0.16	0.074	0.06	0.04	0.083	0.004	NA	NA	NA	0.002	NA	NA	NA	NA	NA	NA	NA	NA	NA
SRR10738297	6	ACC_DORSAL	NA	NA	NA	NA	NA	NA	NA	NA	NA	NA	NA	NA	NA	NA	NA	NA	NA	NA	NA	NA
SRR10738298	6	ACC_DORSAL	NA	NA	NA	NA	NA	NA	NA	NA	NA	NA	NA	NA	NA	NA	NA	NA	NA	NA	NA	NA
SRR10738299	6	ACC_DORSAL	0.889	NA	NA	NA	NA	NA	NA	0.5	NA	NA	NA	NA	NA	NA	NA	NA	NA	NA	NA	NA
SRR10738300	6	ACC_DORSAL	1	0.125	0.208	NA	0.333	0.25	NA	NA	NA	NA	NA	NA	NA	NA	NA	NA	NA	NA	NA	NA
SRR10738301	6	ACC_DORSAL	1	0.375	NA	NA	NA	NA	NA	NA	NA	NA	NA	NA	NA	NA	NA	NA	NA	NA	NA	NA
SRR10738303	6	ACC_DORSAL	0.9	NA	NA	NA	NA	NA	NA	NA	NA	NA	NA	NA	NA	NA	NA	NA	NA	NA	NA	NA
SRR10738330	6	ACC_DORSAL	0.92	0.127	0.088	0.035	0.058	0.1	0.004	0.148	NA	NA	NA	NA	NA	NA	NA	NA	NA	NA	NA	NA
SRR10738341	6	ACC_DORSAL	0.871	0.156	0.164	0.044	0.13	0.097	0.004	0.24	NA	NA	NA	NA	NA	NA	NA	NA	NA	NA	NA	NA
SRR10738351	6	ACC_DORSAL	0.875	0.077	0.294	0.057	NA	NA	NA	NA	NA	NA	NA	NA	NA	NA	NA	NA	NA	NA	NA	NA
SRR10738352	6	ACC_DORSAL	0.862	0.206	0.081	0.118	0.154	0.24	0.003	0.172	NA	NA	NA	0.75	NA	NA	NA	NA	NA	NA	NA	NA
SRR10738357	6	ACC_DORSAL	0.977	0.152	0.231	0.099	0.076	0.109	0.011	0.297	NA	NA	NA	NA	NA	NA	NA	NA	NA	NA	NA	NA
SRR10738363	6	ACC_DORSAL	0.935	0.193	0.091	0.091	0.121	0.231	0.003	0.2	NA	NA	NA	NA	NA	NA	NA	NA	NA	NA	NA	NA
SRR10738374	6	ACC_DORSAL	0.981	0.2	0.236	0.146	0.074	0.269	0.004	0.286	0.007	0.033	NA	NA	NA	NA	NA	NA	NA	NA	NA	NA
SRR10738385	6	ACC_DORSAL	0.897	0.19	0.316	0.045	0.121	0.31	0.004	0.16	NA	0.048	NA	NA	NA	NA	NA	NA	NA	NA	NA	NA
SRR10738233	9	ACC_DORSAL	0.667	NA	0.286	NA	NA	0.4	NA	NA	NA	NA	NA	NA	NA	NA	NA	NA	NA	NA	NA	NA
SRR10738235	9	ACC_DORSAL	0.718	NA	0.109	NA	0.042	0.075	0.004	0.098	NA	NA	NA	NA	NA	NA	NA	NA	NA	NA	NA	NA
SRR10738236	9	ACC_DORSAL	0.923	0.308	0.114	0.125	0.15	0.211	0.009	0.222	NA	NA	NA	NA	NA	NA	NA	NA	NA	NA	NA	NA
SRR10738237	9	ACC_DORSAL	0.977	0.185	0.063	0.039	0.069	NA	NA	0.111	0.011	NA	NA	NA	NA	NA	NA	NA	0.057	NA	NA	NA
SRR10738238	9	ACC_DORSAL	0.897	0.37	0.218	0.171	NA	0.13	NA	0.143	NA	NA	NA	NA	NA	NA	NA	NA	NA	NA	NA	NA
SRR10738289	9	ACC_DORSAL	0.625	0.25	0.091	0.179	NA	0.4	NA	0.286	NA	NA	NA	NA	NA	NA	NA	NA	NA	NA	NA	NA
SRR10738290	9	ACC_DORSAL	0.88	0.169	NA	0.06	0.041	0.12	NA	0.08	NA	NA	0.002	0.375	NA	NA	NA	NA	NA	NA	NA	NA
SRR10738292	9	ACC_DORSAL	NA	NA	NA	NA	NA	NA	NA	NA	NA	NA	NA	NA	NA	NA	NA	NA	NA	NA	NA	NA
SRR10738315	9	ACC_DORSAL	1	0.194	0.1	NA	0.111	0.148	0.005	NA	NA	NA	NA	0.375	NA	NA	NA	NA	NA	NA	NA	NA
SRR10738316	9	ACC_DORSAL	0.818	0.216	0.121	0.051	0.056	0.077	NA	0.154	NA	NA	NA	0.25	NA	NA	NA	NA	NA	NA	NA	NA
SRR10738317	9	ACC_DORSAL	1	0.109	0.051	0.054	0.074	NA	NA	0.182	0.019	NA	NA	NA	NA	NA	NA	NA	NA	NA	NA	NA
SRR10738319	9	ACC_DORSAL	0.96	0.271	0.169	0.1	NA	NA	NA	0.125	NA	0.028	NA	NA	NA	NA	NA	NA	NA	NA	NA	NA
SRR10738320	9	ACC_DORSAL	0.946	0.197	0.175	0.081	0.107	0.274	0.004	0.286	NA	NA	NA	NA	NA	NA	NA	NA	0.067	NA	NA	NA
SRR10738321	9	ACC_DORSAL	0.958	0.284	0.441	0.091	0.105	0.278	0.005	0.125	NA	NA	NA	NA	NA	NA	NA	NA	NA	NA	NA	NA
SRR10738322	9	ACC_DORSAL	0.978	0.122	0.101	NA	0.075	NA	NA	NA	NA	NA	NA	NA	NA	NA	NA	NA	NA	NA	NA	NA
SRR10738350	9	ACC_DORSAL	1	0.203	0.143	0.064	NA	0.302	NA	0.062	0.011	0.016	NA	NA	NA	NA	NA	NA	0.044	NA	NA	NA
SRR10738356	9	ACC_DORSAL	0.96	0.296	0.226	0.122	0.041	0.145	0.007	0.104	NA	0.024	0.003	NA	NA	NA	0.022	NA	NA	NA	NA	NA
SRR10738269	15	NPC	0.88	0.272	0.222	0.084	0.103	0.364	0.008	0.238	NA	0.024	NA	NA	NA	NA	NA	NA	NA	NA	0.75	NA
SRR10738270	15	NPC	0.973	0.366	0.679	0.198	0.281	0.275	0.032	0.474	0.121	0.044	0.005	0.333	0.172	NA	NA	NA	NA	NA	NA	NA
SRR10738271	15	NPC	0.742	0.175	0.139	0.148	0.155	0.25	NA	0.429	0.056	NA	0.004	NA	NA	NA	NA	NA	NA	NA	NA	NA
SRR10738273	15	NPC	NA	NA	NA	NA	NA	NA	NA	NA	NA	NA	NA	NA	NA	NA	NA	NA	NA	NA	NA	NA
SRR10738275	15	NPC	0.75	0.229	0.245	0.09	0.164	0.122	0.003	0.258	0.013	NA	NA	NA	NA	NA	NA	NA	NA	NA	NA	NA
SRR10738277	15	NPC	1	NA	NA	NA	NA	NA	NA	NA	NA	NA	NA	NA	NA	NA	NA	NA	NA	NA	NA	NA
SRR10738278	15	NPC	NA	NA	NA	NA	NA	NA	NA	NA	NA	NA	NA	NA	NA	NA	NA	NA	NA	NA	NA	NA
SRR10738279	15	NPC	NA	NA	NA	NA	NA	NA	NA	NA	NA	NA	NA	NA	NA	NA	NA	NA	NA	NA	NA	NA
SRR10738280	15	NPC	0.897	0.116	0.085	0.028	NA	0.24	NA	NA	NA	NA	NA	NA	NA	NA	NA	NA	NA	NA	NA	NA
SRR10738281	15	NPC	0.892	0.186	0.121	0.05	0.042	0.111	NA	NA	0.023	NA	NA	NA	NA	NA	NA	NA	NA	NA	NA	NA
SRR10738282	15	NPC	0.989	0.108	0.038	0.036	NA	0.059	NA	0.062	0.022	NA	0.001	NA	NA	NA	NA	NA	0.062	NA	NA	NA
SRR10738283	15	NPC	0.8	0.114	0.214	0.057	0.083	NA	NA	NA	NA	NA	NA	NA	NA	NA	NA	NA	NA	NA	NA	NA
SRR10738284	15	NPC	0.938	0.345	0.294	0.069	0.087	NA	NA	NA	NA	NA	NA	NA	NA	NA	NA	NA	NA	NA	NA	NA
SRR10738286	15	NPC	NA	NA	NA	NA	NA	NA	NA	NA	NA	NA	NA	NA	NA	NA	NA	NA	NA	NA	NA	NA
SRR10738287	15	NPC	0.938	0.263	0.15	0.105	0.125	NA	NA	NA	0.06	NA	0.004	NA	NA	NA	NA	NA	NA	NA	NA	NA
SRR10738288	15	NPC	0.846	0.308	0.5	0.154	NA	NA	NA	NA	0.033	NA	NA	NA	0.167	NA	NA	NA	NA	NA	NA	NA
SRR10738349	15	NPC	0.562	0.368	0.116	0.174	0.147	0.174	0.009	0.279	0.011	NA	NA	0.875	NA	NA	NA	NA	NA	NA	NA	NA
SRR10738355	15	NPC	0.906	0.211	0.291	0.104	0.129	0.125	0.002	0.08	0.055	0.015	0.001	0.545	0.053	NA	NA	NA	0.105	NA	NA	NA
SRR10738257	21	ROSETTE	0.97	0.122	0.15	0.07	0.081	NA	NA	NA	0.038	NA	NA	0.429	0.044	NA	NA	NA	0.049	NA	NA	NA
SRR10738258	21	ROSETTE	0.879	0.248	0.084	0.118	0.072	0.228	0.002	0.171	0.014	NA	NA	0.5	NA	NA	NA	NA	NA	NA	NA	NA
SRR10738259	21	ROSETTE	0.727	0.208	0.154	NA	NA	0.2	NA	NA	0.037	NA	0.015	NA	0.333	NA	NA	NA	NA	NA	NA	NA
SRR10738260	21	ROSETTE	1	0.087	NA	NA	NA	NA	NA	NA	NA	NA	NA	NA	NA	NA	NA	NA	NA	NA	NA	NA
SRR10738261	21	ROSETTE	0.885	0.106	0.024	0.022	NA	NA	0.005	NA	0.019	NA	NA	NA	NA	NA	NA	NA	0.146	NA	NA	NA
SRR10738262	21	ROSETTE	0.917	0.169	0.125	0.057	0.059	NA	0.015	0.25	0.134	NA	0.002	NA	0.084	NA	NA	NA	NA	NA	NA	NA
SRR10738264	21	ROSETTE	1	0.098	0.057	NA	NA	0.1	NA	0.154	0.152	0.062	NA	NA	0.08	NA	NA	NA	NA	NA	NA	NA
SRR10738267	21	ROSETTE	NA	NA	NA	NA	NA	NA	NA	NA	NA	NA	NA	NA	NA	NA	NA	NA	NA	NA	NA	NA
SRR10738268	21	ROSETTE	0.667	0.179	0.115	0.051	0.25	NA	NA	NA	0.031	NA	NA	NA	NA	NA	NA	NA	NA	NA	NA	NA
SRR10738348	21	ROSETTE	0.833	0.145	0.039	0.037	0.043	0.222	NA	NA	0.009	NA	NA	NA	NA	NA	NA	NA	0.061	NA	NA	NA
SRR10738354	21	ROSETTE	0.956	0.3	0.325	0.2	0.11	0.2	0.019	0.184	0.089	0.017	0.001	NA	0.138	NA	NA	NA	NA	NA	NA	NA
SRR10738326	49	NEURONS_PLUS_ASTROS	1	0.349	0.077	0.235	0.13	0.222	0.023	NA	0.13	0.407	0.085	0.75	0.729	0.189	NA	0.378	NA	0.562	0.333	NA
SRR10738328	49	NEURONS_PLUS_ASTROS	0.875	0.311	0.1	0.201	0.149	0.407	0.042	0.867	0.03	0.155	0.07	0.909	0.786	0.108	0.016	0.393	0.115	0.432	0.273	0.167
SRR10738333	49	NEURONS_PLUS_ASTROS	1	0.357	NA	0.233	NA	NA	0.037	1	0.051	0.67	0.313	NA	0.667	0.341	NA	0.574	NA	0.625	NA	0.667
SRR10738339	49	NEURONS_PLUS_ASTROS	0.87	0.277	0.198	0.16	0.077	0.214	0.037	0.391	0.028	0.133	0.127	1	0.654	0.131	0.006	0.386	0.266	0.452	0.286	0.059
SRR10738345	49	NEURONS_PLUS_ASTROS	1	0.327	0.125	0.299	0.188	NA	0.01	NA	0.086	0.281	0.132	1	0.818	0.157	NA	0.266	NA	1	NA	NA
SRR10738346	49	NEURONS_PLUS_ASTROS	NA	NA	NA	NA	NA	NA	NA	NA	NA	NA	NA	NA	NA	NA	NA	NA	NA	NA	NA	NA
SRR10738347	49	NEURONS_PLUS_ASTROS	NA	NA	NA	NA	NA	NA	NA	NA	NA	0.455	NA	NA	NA	0.5	NA	NA	NA	0.5	NA	NA
SRR10738379	49	NEURONS_PLUS_ASTROS	1	0.311	NA	0.204	0.135	0.353	0.025	0.333	0.059	0.259	0.129	0.875	0.611	0.143	0.019	0.424	0.159	0.421	NA	0.25
SRR10738323	63	NEURONS_PLUS_ASTROS	NA	0.4	NA	0.364	NA	NA	0.106	NA	NA	NA	NA	NA	NA	NA	NA	0.4	NA	NA	NA	NA
SRR10738327	63	NEURONS_PLUS_ASTROS	1	0.29	0.062	0.158	NA	NA	0.074	NA	0.04	0.148	0.08	0.7	0.471	0.171	0.019	0.482	0.2	0.471	NA	NA
SRR10738332	63	NEURONS_PLUS_ASTROS	NA	0.375	NA	0.222	NA	NA	0.182	NA	NA	0.7	0.25	NA	NA	NA	NA	1	NA	NA	NA	NA
SRR10738340	63	NEURONS_PLUS_ASTROS	1	0.254	0.1	0.174	0.25	0.429	0.018	0.4	0.023	0.395	0.099	1	0.595	0.155	0.01	0.609	NA	0.769	NA	NA
SRR10738342	63	NEURONS_PLUS_ASTROS	1	0.281	0.216	0.165	0.188	NA	0.034	NA	0.073	0.338	0.091	0.667	0.698	0.082	0.011	0.421	0.156	0.545	0.5	0.583
SRR10738343	63	NEURONS_PLUS_ASTROS	0.818	0.251	0.135	0.151	0.135	0.231	0.04	0.3	0.063	0.32	0.105	0.818	0.586	0.16	0.019	0.563	0.2	0.562	NA	NA
SRR10738344	63	NEURONS_PLUS_ASTROS	1	0.312	0.239	0.203	0.105	0.348	0.05	0.667	0.039	0.256	0.097	0.714	0.697	0.111	0.019	0.546	0.039	0.536	0.412	NA
SRR10738377	63	NEURONS_PLUS_ASTROS	1	0.227	0.157	0.161	0.169	0.412	0.049	0.692	0.044	0.139	0.099	0.6	0.586	0.097	0.047	0.474	0.182	0.561	0.429	NA
SRR10738378	63	NEURONS_PLUS_ASTROS	1	0.205	0.198	0.13	0.118	0.304	0.044	0.586	0.038	0.118	0.099	1	0.51	0.126	0.02	0.415	0.302	0.56	0.25	0.133
SRR10738324	77	NEURONS_PLUS_ASTROS	NA	0.284	NA	0.266	NA	NA	0.114	NA	0.057	0.359	0.095	NA	1	0.308	0.043	NA	NA	NA	NA	NA
SRR10738325	77	NEURONS_PLUS_ASTROS	0.875	0.409	0.312	0.28	0.094	0.455	0.077	NA	0.266	0.417	0.077	0.375	0.857	0.221	0.039	0.581	NA	0.833	NA	0.19
SRR10738329	77	NEURONS_PLUS_ASTROS	1	0.281	0.211	0.194	0.136	0.647	0.122	0.273	0.086	0.16	0.222	1	0.667	0.103	0.053	0.466	0.286	0.333	NA	NA
SRR10738331	77	NEURONS_PLUS_ASTROS	NA	0.395	NA	0.253	NA	NA	0.065	NA	0.033	0.72	0.253	NA	0.708	0.28	NA	0.667	NA	NA	NA	NA
SRR10738334	77	NEURONS_PLUS_ASTROS	0.5	0.235	0.188	0.153	0.2	0.276	0.068	0.318	0.071	0.252	0.147	1	0.577	0.114	0.054	0.587	0.156	0.556	0.5	NA
SRR10738335	77	NEURONS_PLUS_ASTROS	1	0.337	0.143		0.086	0.25	0.039	0.182	0.053	0.438	0.11	1	0.667	0.186	0.013	0.462	0.097	0.579	NA	0.167
SRR10738336	77	NEURONS_PLUS_ASTROS	1	0.304	0.158	0.205	0.182	0.222	0.04	0.3	0.09	0.433	0.112	1	0.583	0.114	0.011	0.5	NA	0.4	0.273	0.133
SRR10738337	77	NEURONS_PLUS_ASTROS	1	0.273	0.185	0.174	NA	0.118	0.049	0.222	0.036	0.297	0.077	1	0.701	0.161	0.068	0.552	0.059	0.538	0.667	NA
SRR10738338	77	NEURONS_PLUS_ASTROS	1	0.297	0.093	0.205	0.081	NA	0.041	0.182	0.092	0.367	0.067	1	0.681	0.102	0.02	0.496	NA	0.467	0.75	0.051
SRR10738381	77	NEURONS_PLUS_ASTROS	1	0.276	0.312	0.184	NA	NA	0.028	NA	0.053	0.231	0.122	1	0.727	0.126	0.041	0.375	NA	0.583	NA	NA
SRR10738382	77	NEURONS_PLUS_ASTROS	NA	0.225	NA	0.159	0.286	0.25	0.06	0.333	0.108	0.256	0.148	0.727	0.561	0.105	0.023	0.541	NA	0.667	0.4	NA
SRR10738383	77	NEURONS_PLUS_ASTROS	1	0.306	NA	0.161	0.235	0.571	0.044	0.417	0.042	0.392	0.055	1	0.25	0.22	NA	0.527	NA	0.364	NA	NA
SRR10738384	77	NEURONS_PLUS_ASTROS	1	0.461	0.5	0.289	NA	NA	0.014	NA	0.114	0.604	0.168	1	0.48	0.22	0.04	0.379	NA	0.7	NA	NA
