# Supplementary material for: Spatiotemporal and genetic regulation of A-to-I editing throughout human brain development
Source: Cell Rep. Author manuscript; Available in PMC 2022 Nov 28. (PMC9704047; doi:10.1016/j.celrep.2022.111585)
Supplement: 5 [file NIHMS1846970-supplement-5.xlsx]

## Sheet: descriptions
Sheet	description
Raw HE calls	Summary of raw hyper-editing calls per sample, according to different subsitution classes
HE genes	Differential hyper-editing analysis per gene (prenatal vs. postnatal periods)
DLPFC - summary	Annotaion of hyper-editing events per individual in the DLPFC (n=176)
Cerebrum & Cerebellum - summary	Annotaion of hyper-editing events per individual in two forebrain (n=55) and hindbrain (n=59) transcriptome datasets
hESC - summary	Annotaion of hyper-editing events per individual in hESC differentation (n=24)
Advanced age - summary	Annotaion of hyper-editing events per individual in advanced age (MSBB) (n=261)
SpliceAI	The number of intronic hyper-editing sites predicted to be splice altering according to SpliceAI under three thresholds: 1) 0.2 (high recall); 2) 0.5 (recommended); 3) 0.8 (high precision) cutoffs
SIRI 1	SIRI output for all genes and then subsetted based on genes with hyper-editing site enrichment (HE genes).
SIRI 2	Two matrices: 1) PI values (max per gene); 2) corresponding normalized gene expression (log2CPM)

## Sheet: Raw HE calls
SampleID	Subsitution	HE.clusters	HE.sites	Cohort
598eqtlH_outputPE	A2G	694	5741	BrainVar
598eqtlH_outputPE	A2G	524	4196	BrainVar
HSB543_outputPE	A2G	773	6249	BrainVar
HSB543_outputPE	A2G	687	5277	BrainVar
HSB494_outputPE	A2G	4216	35721	BrainVar
HSB494_outputPE	A2G	3181	26496	BrainVar
657eqtlH_outputPE	A2G	981	8763	BrainVar
657eqtlH_outputPE	A2G	768	6440	BrainVar
HSB418_outputPE	A2G	785	6599	BrainVar
HSB418_outputPE	A2G	542	4397	BrainVar
HSB649_outputPE	A2G	978	8125	BrainVar
HSB649_outputPE	A2G	852	6788	BrainVar
HS463DFC_outputPE	A2G	8006	69691	BrainVar
HS463DFC_outputPE	A2G	6272	52007	BrainVar
HSB452_outputPE	A2G	3029	26228	BrainVar
HSB452_outputPE	A2G	2569	21664	BrainVar
HSB132_outputPE	A2G	5680	49647	BrainVar
HSB132_outputPE	A2G	4909	41866	BrainVar
HSB666_outputPE	A2G	979	8061	BrainVar
HSB666_outputPE	A2G	844	6785	BrainVar
HSB465_outputPE	A2G	3735	30077	BrainVar
HSB465_outputPE	A2G	3195	24682	BrainVar
HSB511_outputPE	A2G	3655	31578	BrainVar
HSB511_outputPE	A2G	2904	23727	BrainVar
626eqtlH_outputPE	A2G	1322	10856	BrainVar
626eqtlH_outputPE	A2G	1017	8068	BrainVar
HS460DFC_outputPE	A2G	7029	58909	BrainVar
HS460DFC_outputPE	A2G	5483	43587	BrainVar
HSB472_outputPE	A2G	8651	79393	BrainVar
HSB472_outputPE	A2G	8321	72403	BrainVar
HSB653_outputPE	A2G	905	7270	BrainVar
HSB653_outputPE	A2G	715	5590	BrainVar
275_outputPE	A2G	1822	14631	BrainVar
275_outputPE	A2G	1407	10940	BrainVar
564eqtlH_outputPE	A2G	743	6323	BrainVar
564eqtlH_outputPE	A2G	616	5017	BrainVar
HSB502_outputPE	A2G	5660	51595	BrainVar
HSB502_outputPE	A2G	4891	42714	BrainVar
HSB425_outputPE	A2G	877	7650	BrainVar
HSB425_outputPE	A2G	780	6515	BrainVar
HSB492_outputPE	A2G	4849	44397	BrainVar
HSB492_outputPE	A2G	4474	38902	BrainVar
HS595CP_outputPE	A2G	865	7220	BrainVar
HS595CP_outputPE	A2G	745	6030	BrainVar
HSB671_outputPE	A2G	1292	10401	BrainVar
HSB671_outputPE	A2G	1033	8262	BrainVar
HS475DFC_outputPE	A2G	3363	30861	BrainVar
HS475DFC_outputPE	A2G	2972	25531	BrainVar
261_outputPE	A2G	570	4815	BrainVar
261_outputPE	A2G	405	3258	BrainVar
HS457DFC_outputPE	A2G	2624	22409	BrainVar
HS457DFC_outputPE	A2G	2232	18249	BrainVar
270_outputPE	A2G	710	6019	BrainVar
270_outputPE	A2G	541	4446	BrainVar
267_outputPE	A2G	383	2986	BrainVar
267_outputPE	A2G	314	2539	BrainVar
HSB286_outputPE	A2G	3552	28464	BrainVar
HSB286_outputPE	A2G	2899	22682	BrainVar
HS510DFC_outputPE	A2G	5315	45853	BrainVar
HS510DFC_outputPE	A2G	4473	37028	BrainVar
HSB496_outputPE	A2G	5186	46890	BrainVar
HSB496_outputPE	A2G	4110	35586	BrainVar
HSB486_outputPE	A2G	5058	42584	BrainVar
HSB486_outputPE	A2G	3723	29746	BrainVar
195_outputPE	A2G	530	4413	BrainVar
195_outputPE	A2G	435	3478	BrainVar
509eqtlH_outputPE	A2G	2595	22509	BrainVar
509eqtlH_outputPE	A2G	2098	17334	BrainVar
HS616CP_outputPE	A2G	852	6864	BrainVar
HS616CP_outputPE	A2G	694	5424	BrainVar
565eqtlH_outputPE	A2G	1118	9059	BrainVar
565eqtlH_outputPE	A2G	834	6658	BrainVar
HSB481_outputPE	A2G	6030	51988	BrainVar
HSB481_outputPE	A2G	4721	39005	BrainVar
332_outputPE	A2G	1938	15604	BrainVar
332_outputPE	A2G	1470	11568	BrainVar
248_outputPE	A2G	581	5032	BrainVar
248_outputPE	A2G	536	4449	BrainVar
HSB579_outputPE	A2G	933	8081	BrainVar
HSB579_outputPE	A2G	701	5685	BrainVar
HSB416_outputPE	A2G	2729	21953	BrainVar
HSB416_outputPE	A2G	2201	17337	BrainVar
HS566CP_outputPE	A2G	1249	10402	BrainVar
HS566CP_outputPE	A2G	1026	8158	BrainVar
HSB596_outputPE	A2G	1178	9973	BrainVar
HSB596_outputPE	A2G	846	7052	BrainVar
HSB536_outputPE	A2G	667	5541	BrainVar
HSB536_outputPE	A2G	535	4230	BrainVar
442eqtlH_outputPE	A2G	1059	8661	BrainVar
442eqtlH_outputPE	A2G	803	6265	BrainVar
430eqtlH_outputPE	A2G	1315	10938	BrainVar
430eqtlH_outputPE	A2G	1070	8561	BrainVar
HSB485_outputPE	A2G	3727	34578	BrainVar
HSB485_outputPE	A2G	2871	25093	BrainVar
HSB644_outputPE	A2G	496	4133	BrainVar
HSB644_outputPE	A2G	438	3482	BrainVar
HSB139_outputPE	A2G	6752	55730	BrainVar
HSB139_outputPE	A2G	5484	44410	BrainVar
HSB415_outputPE	A2G	1229	10053	BrainVar
HSB415_outputPE	A2G	883	6750	BrainVar
HSB480_outputPE	A2G	7243	69219	BrainVar
HSB480_outputPE	A2G	6421	58087	BrainVar
HSB342_outputPE	A2G	1170	9754	BrainVar
HSB342_outputPE	A2G	978	7759	BrainVar
578eqtlH_outputPE	A2G	1453	11884	BrainVar
578eqtlH_outputPE	A2G	1069	8399	BrainVar
HSB127_outputPE	A2G	8301	76034	BrainVar
HSB127_outputPE	A2G	7290	63856	BrainVar
260_outputPE	A2G	792	5911	BrainVar
260_outputPE	A2G	610	4508	BrainVar
HSB398_outputPE	A2G	4384	38175	BrainVar
HSB398_outputPE	A2G	4022	33961	BrainVar
HSB503_outputPE	A2G	4034	34988	BrainVar
HSB503_outputPE	A2G	3301	27509	BrainVar
HS572CP_outputPE	A2G	509	4306	BrainVar
HS572CP_outputPE	A2G	355	2939	BrainVar
HSB443_outputPE	A2G	1114	9782	BrainVar
HSB443_outputPE	A2G	966	7799	BrainVar
HSB432_outputPE	A2G	881	7482	BrainVar
HSB432_outputPE	A2G	721	5831	BrainVar
HSB100_outputPE	A2G	738	6504	BrainVar
HSB100_outputPE	A2G	550	4716	BrainVar
HSB674_outputPE	A2G	922	8026	BrainVar
HSB674_outputPE	A2G	720	5925	BrainVar
417eqtlH_outputPE	A2G	975	8019	BrainVar
417eqtlH_outputPE	A2G	782	6171	BrainVar
HSB453_outputPE	A2G	3020	24266	BrainVar
HSB453_outputPE	A2G	2492	19405	BrainVar
HSB339_outputPE	A2G	764	5771	BrainVar
HSB339_outputPE	A2G	665	5071	BrainVar
HSB462_outputPE	A2G	4578	41499	BrainVar
HSB462_outputPE	A2G	3617	31167	BrainVar
HSB194_outputPE	A2G	13816	109473	BrainVar
HSB194_outputPE	A2G	11520	90074	BrainVar
HSB439_outputPE	A2G	743	6711	BrainVar
HSB439_outputPE	A2G	531	4358	BrainVar
HSB679_outputPE	A2G	1263	10509	BrainVar
HSB679_outputPE	A2G	967	7769	BrainVar
HSB440_outputPE	A2G	671	5603	BrainVar
HSB440_outputPE	A2G	659	5401	BrainVar
HSB337_outputPE	A2G	1041	8269	BrainVar
HSB337_outputPE	A2G	865	6613	BrainVar
474eqtlH_outputPE	A2G	4743	41729	BrainVar
474eqtlH_outputPE	A2G	4084	34108	BrainVar
HSB464_outputPE	A2G	12994	110722	BrainVar
HSB464_outputPE	A2G	11092	91419	BrainVar
HSB456_outputPE	A2G	3207	28248	BrainVar
HSB456_outputPE	A2G	2447	20557	BrainVar
645eqtlH_outputPE	A2G	1465	12162	BrainVar
645eqtlH_outputPE	A2G	1238	9917	BrainVar
HSB344_outputPE	A2G	1850	14510	BrainVar
HSB344_outputPE	A2G	1819	13801	BrainVar
HSB345_outputPE	A2G	6564	49123	BrainVar
HSB345_outputPE	A2G	6398	47187	BrainVar
HSB389_outputPE	A2G	3202	27406	BrainVar
HSB389_outputPE	A2G	2538	20903	BrainVar
HSB624_outputPE	A2G	1233	10266	BrainVar
HSB624_outputPE	A2G	897	7221	BrainVar
646eqtlH_outputPE	A2G	945	7938	BrainVar
646eqtlH_outputPE	A2G	780	6117	BrainVar
HS500DFC_outputPE	A2G	2672	22988	BrainVar
HS500DFC_outputPE	A2G	2348	19187	BrainVar
HS444CP_outputPE	A2G	1202	9539	BrainVar
HS444CP_outputPE	A2G	888	6861	BrainVar
HSB388_outputPE	A2G	3974	35312	BrainVar
HSB388_outputPE	A2G	3139	26155	BrainVar
HSB561_outputPE	A2G	542	4179	BrainVar
HSB561_outputPE	A2G	528	4116	BrainVar
278_outputPE	A2G	867	7258	BrainVar
278_outputPE	A2G	656	5223	BrainVar
HSB577_outputPE	A2G	1047	8386	BrainVar
HSB577_outputPE	A2G	789	6246	BrainVar
HSB497_outputPE	A2G	9245	83131	BrainVar
HSB497_outputPE	A2G	7502	64876	BrainVar
HS597CP_outputPE	A2G	1269	10568	BrainVar
HS597CP_outputPE	A2G	1083	8480	BrainVar
631eqtlH_outputPE	A2G	1319	11113	BrainVar
631eqtlH_outputPE	A2G	1000	8003	BrainVar
HS488DFC_outputPE	A2G	3973	33840	BrainVar
HS488DFC_outputPE	A2G	3118	25436	BrainVar
HSB414_outputPE	A2G	4025	30618	BrainVar
HSB414_outputPE	A2G	3989	29896	BrainVar
174eqtlH_outputPE	A2G	7639	69430	BrainVar
174eqtlH_outputPE	A2G	6552	56085	BrainVar
HS467DFC_outputPE	A2G	2662	23884	BrainVar
HS467DFC_outputPE	A2G	2385	20344	BrainVar
HSB105_outputPE	A2G	8935	73303	BrainVar
HSB105_outputPE	A2G	7490	59567	BrainVar
394eqtlH_outputPE	A2G	5592	50566	BrainVar
394eqtlH_outputPE	A2G	5009	43140	BrainVar
HS506DFC_outputPE	A2G	3823	34040	BrainVar
HS506DFC_outputPE	A2G	3296	28006	BrainVar
152_outputPE	A2G	1177	9400	BrainVar
152_outputPE	A2G	917	7168	BrainVar
HSB395_outputPE	A2G	3077	28336	BrainVar
HSB395_outputPE	A2G	2420	20951	BrainVar
HS461DFC_outputPE	A2G	1936	17096	BrainVar
HS461DFC_outputPE	A2G	1525	12791	BrainVar
HS455DFC_outputPE	A2G	10901	92562	BrainVar
HS455DFC_outputPE	A2G	9036	73942	BrainVar
HS498DFC_outputPE	A2G	918	7930	BrainVar
HS498DFC_outputPE	A2G	712	5916	BrainVar
411eqtlH_outputPE	A2G	1664	14115	BrainVar
411eqtlH_outputPE	A2G	1464	11910	BrainVar
265_outputPE	A2G	3988	30940	BrainVar
265_outputPE	A2G	3344	25430	BrainVar
340eqtlH_outputPE	A2G	5071	44113	BrainVar
340eqtlH_outputPE	A2G	4284	35359	BrainVar
HSB171_outputPE	A2G	3801	31327	BrainVar
HSB171_outputPE	A2G	2899	23361	BrainVar
HSB338_outputPE	A2G	1773	13970	BrainVar
HSB338_outputPE	A2G	1530	11754	BrainVar
HSB546_outputPE	A2G	991	8398	BrainVar
HSB546_outputPE	A2G	738	5788	BrainVar
629eqtlH_outputPE	A2G	1652	13184	BrainVar
629eqtlH_outputPE	A2G	1334	10479	BrainVar
HSB545_outputPE	A2G	1336	11411	BrainVar
HSB545_outputPE	A2G	1140	9316	BrainVar
HS454DFC_outputPE	A2G	3780	31742	BrainVar
HS454DFC_outputPE	A2G	3055	24489	BrainVar
HSB482_outputPE	A2G	3972	33585	BrainVar
HSB482_outputPE	A2G	3241	26185	BrainVar
HSB594_outputPE	A2G	3113	25229	BrainVar
HSB594_outputPE	A2G	2818	21974	BrainVar
669eqtlH_outputPE	A2G	1458	12116	BrainVar
669eqtlH_outputPE	A2G	1083	8591	BrainVar
HSB396_outputPE	A2G	2160	18748	BrainVar
HSB396_outputPE	A2G	1754	14510	BrainVar
HSB544_outputPE	A2G	2186	17357	BrainVar
HSB544_outputPE	A2G	1772	13632	BrainVar
HSB547_outputPE	A2G	2861	22448	BrainVar
HSB547_outputPE	A2G	2882	22011	BrainVar
HSB476_outputPE	A2G	3514	29811	BrainVar
HSB476_outputPE	A2G	3319	27233	BrainVar
650eqtlH_outputPE	A2G	3457	29034	BrainVar
650eqtlH_outputPE	A2G	3176	25230	BrainVar
HSB569_outputPE	A2G	780	6441	BrainVar
HSB569_outputPE	A2G	642	5052	BrainVar
HSB428_outputPE	A2G	1210	9945	BrainVar
HSB428_outputPE	A2G	1062	8500	BrainVar
422eqtlH_outputPE	A2G	632	5295	BrainVar
422eqtlH_outputPE	A2G	463	3760	BrainVar
HS489DFC_outputPE	A2G	11300	98540	BrainVar
HS489DFC_outputPE	A2G	10233	85406	BrainVar
HSB676_outputPE	A2G	962	8166	BrainVar
HSB676_outputPE	A2G	804	6499	BrainVar
274eqtlH_outputPE	A2G	1516	12396	BrainVar
274eqtlH_outputPE	A2G	1128	8963	BrainVar
HSB619_outputPE	A2G	21094	161166	BrainVar
HSB619_outputPE	A2G	17935	136115	BrainVar
272_outputPE	A2G	544	4333	BrainVar
272_outputPE	A2G	441	3507	BrainVar
HSB122_outputPE	A2G	7872	70427	BrainVar
HSB122_outputPE	A2G	6856	59200	BrainVar
HSB172_outputPE	A2G	3475	27638	BrainVar
HSB172_outputPE	A2G	3058	24259	BrainVar
148eqtlH_outputPE	A2G	547	4422	BrainVar
148eqtlH_outputPE	A2G	418	3243	BrainVar
HS563DFC_outputPE	A2G	1054	8817	BrainVar
HS563DFC_outputPE	A2G	827	6661	BrainVar
HSB431_outputPE	A2G	1328	10823	BrainVar
HSB431_outputPE	A2G	1035	8245	BrainVar
222_outputPE	A2G	329	2528	BrainVar
222_outputPE	A2G	236	1865	BrainVar
634eqtlH_outputPE	A2G	1128	9674	BrainVar
634eqtlH_outputPE	A2G	944	7658	BrainVar
HSB670_outputPE	A2G	750	5966	BrainVar
HSB670_outputPE	A2G	639	4970	BrainVar
672eqtlH_outputPE	A2G	2628	21644	BrainVar
672eqtlH_outputPE	A2G	1999	15759	BrainVar
HS471DFC_outputPE	A2G	2430	21795	BrainVar
HS471DFC_outputPE	A2G	2059	17342	BrainVar
HSB313_outputPE	A2G	634	5311	BrainVar
HSB313_outputPE	A2G	618	5052	BrainVar
322eqtlH_outputPE	A2G	1012	8744	BrainVar
322eqtlH_outputPE	A2G	670	5527	BrainVar
427eqtlH_outputPE	A2G	778	6813	BrainVar
427eqtlH_outputPE	A2G	566	4699	BrainVar
HSB495_outputPE	A2G	6019	50873	BrainVar
HSB495_outputPE	A2G	5202	42709	BrainVar
HSB630_outputPE	A2G	681	5529	BrainVar
HSB630_outputPE	A2G	622	4799	BrainVar
433eqtlH_outputPE	A2G	1439	11363	BrainVar
433eqtlH_outputPE	A2G	1203	9379	BrainVar
HSB651_outputPE	A2G	1183	10022	BrainVar
HSB651_outputPE	A2G	907	7347	BrainVar
HSB154_outputPE	A2G	1027	8289	BrainVar
HSB154_outputPE	A2G	842	6484	BrainVar
150eqtlH_outputPE	A2G	556	4751	BrainVar
150eqtlH_outputPE	A2G	443	3596	BrainVar
HSB618_outputPE	A2G	8471	63514	BrainVar
HSB618_outputPE	A2G	7198	54372	BrainVar
HSB121_outputPE	A2G	3458	27857	BrainVar
HSB121_outputPE	A2G	2885	22741	BrainVar
HSB654_outputPE	A2G	1267	10674	BrainVar
HSB654_outputPE	A2G	947	7550	BrainVar
HS615DFC_outputPE	A2G	3333	27301	BrainVar
HS615DFC_outputPE	A2G	2895	23248	BrainVar
221_outputPE	A2G	4506	35136	BrainVar
221_outputPE	A2G	3775	29138	BrainVar
HSB316_outputPE	A2G	1126	9289	BrainVar
HSB316_outputPE	A2G	940	7510	BrainVar
HSB421_outputPE	A2G	954	8618	BrainVar
HSB421_outputPE	A2G	645	5483	BrainVar
HSB638_outputPE	A2G	1027	8341	BrainVar
HSB638_outputPE	A2G	872	6818	BrainVar
652eqtlH_outputPE	A2G	6694	56585	BrainVar
652eqtlH_outputPE	A2G	6407	51992	BrainVar
HSB445_outputPE	A2G	695	5542	BrainVar
HSB445_outputPE	A2G	578	4524	BrainVar
HS501DFC_outputPE	A2G	6050	54776	BrainVar
HS501DFC_outputPE	A2G	5037	42989	BrainVar
HSB343_outputPE	A2G	3649	28506	BrainVar
HSB343_outputPE	A2G	3548	27082	BrainVar
HSB608_outputPE	A2G	663	5710	BrainVar
HSB608_outputPE	A2G	561	4582	BrainVar
HSB413_outputPE	A2G	2937	23291	BrainVar
HSB413_outputPE	A2G	2595	20132	BrainVar
HS562CP_outputPE	A2G	1690	13871	BrainVar
HS562CP_outputPE	A2G	1217	10091	BrainVar
HSB479_outputPE	A2G	4186	35693	BrainVar
HSB479_outputPE	A2G	3680	30023	BrainVar
HSB468_outputPE	A2G	7634	67987	BrainVar
HSB468_outputPE	A2G	6093	51702	BrainVar
HSB568_outputPE	A2G	1504	13093	BrainVar
HSB568_outputPE	A2G	1221	10127	BrainVar
643eqtlH_outputPE	A2G	699	5633	BrainVar
643eqtlH_outputPE	A2G	642	5031	BrainVar
633eqtlH_outputPE	A2G	1678	13193	BrainVar
633eqtlH_outputPE	A2G	1500	11681	BrainVar
HSB516_outputPE	A2G	3098	25223	BrainVar
HSB516_outputPE	A2G	2476	19454	BrainVar
HSB429_outputPE	A2G	858	7375	BrainVar
HSB429_outputPE	A2G	768	6131	BrainVar
HS289DFC-002_outputPE	A2G	3076	25270	BrainVar
HS289DFC-002_outputPE	A2G	2349	18590	BrainVar
292_outputPE	A2G	413	3197	BrainVar
292_outputPE	A2G	346	2682	BrainVar
HSB466_outputPE	A2G	3616	31268	BrainVar
HSB466_outputPE	A2G	2910	23986	BrainVar
627eqtlH_outputPE	A2G	1460	12066	BrainVar
627eqtlH_outputPE	A2G	1141	9091	BrainVar
223eqtlH_outputPE	A2G	2716	23864	BrainVar
223eqtlH_outputPE	A2G	2004	16715	BrainVar
238eqtlH_outputPE	A2G	716	6171	BrainVar
238eqtlH_outputPE	A2G	590	4970	BrainVar
637eqtlH_outputPE	A2G	1113	9163	BrainVar
637eqtlH_outputPE	A2G	838	6678	BrainVar
HSB625_outputPE	A2G	1237	10399	BrainVar
HSB625_outputPE	A2G	1024	8424	BrainVar
HSB107_outputPE	A2G	1785	14827	BrainVar
HSB107_outputPE	A2G	1538	12461	BrainVar
598eqtlH_outputPE	G2C	0	0	BrainVar
598eqtlH_outputPE	G2C	0	0	BrainVar
HSB543_outputPE	G2C	0	0	BrainVar
HSB543_outputPE	G2C	0	0	BrainVar
HSB494_outputPE	G2C	0	0	BrainVar
HSB494_outputPE	G2C	0	0	BrainVar
657eqtlH_outputPE	G2C	0	0	BrainVar
657eqtlH_outputPE	G2C	0	0	BrainVar
HSB418_outputPE	G2C	0	0	BrainVar
HSB418_outputPE	G2C	0	0	BrainVar
HSB649_outputPE	G2C	0	0	BrainVar
HSB649_outputPE	G2C	0	0	BrainVar
HS463DFC_outputPE	G2C	0	0	BrainVar
HS463DFC_outputPE	G2C	1	7	BrainVar
HSB452_outputPE	G2C	0	0	BrainVar
HSB452_outputPE	G2C	0	0	BrainVar
HSB132_outputPE	G2C	0	0	BrainVar
HSB132_outputPE	G2C	3	18	BrainVar
HSB666_outputPE	G2C	0	0	BrainVar
HSB666_outputPE	G2C	0	0	BrainVar
HSB465_outputPE	G2C	0	0	BrainVar
HSB465_outputPE	G2C	0	0	BrainVar
HSB511_outputPE	G2C	0	0	BrainVar
HSB511_outputPE	G2C	0	0	BrainVar
626eqtlH_outputPE	G2C	0	0	BrainVar
626eqtlH_outputPE	G2C	0	0	BrainVar
HS460DFC_outputPE	G2C	0	0	BrainVar
HS460DFC_outputPE	G2C	0	0	BrainVar
HSB472_outputPE	G2C	0	0	BrainVar
HSB472_outputPE	G2C	0	0	BrainVar
HSB653_outputPE	G2C	0	0	BrainVar
HSB653_outputPE	G2C	0	0	BrainVar
275_outputPE	G2C	0	0	BrainVar
275_outputPE	G2C	0	0	BrainVar
564eqtlH_outputPE	G2C	0	0	BrainVar
564eqtlH_outputPE	G2C	0	0	BrainVar
HSB502_outputPE	G2C	5	35	BrainVar
HSB502_outputPE	G2C	0	0	BrainVar
HSB425_outputPE	G2C	0	0	BrainVar
HSB425_outputPE	G2C	0	0	BrainVar
HSB492_outputPE	G2C	0	0	BrainVar
HSB492_outputPE	G2C	0	0	BrainVar
HS595CP_outputPE	G2C	0	0	BrainVar
HS595CP_outputPE	G2C	0	0	BrainVar
HSB671_outputPE	G2C	0	0	BrainVar
HSB671_outputPE	G2C	1	6	BrainVar
HS475DFC_outputPE	G2C	0	0	BrainVar
HS475DFC_outputPE	G2C	0	0	BrainVar
261_outputPE	G2C	0	0	BrainVar
261_outputPE	G2C	0	0	BrainVar
HS457DFC_outputPE	G2C	0	0	BrainVar
HS457DFC_outputPE	G2C	0	0	BrainVar
270_outputPE	G2C	0	0	BrainVar
270_outputPE	G2C	0	0	BrainVar
267_outputPE	G2C	0	0	BrainVar
267_outputPE	G2C	0	0	BrainVar
HSB286_outputPE	G2C	0	0	BrainVar
HSB286_outputPE	G2C	0	0	BrainVar
HS510DFC_outputPE	G2C	0	0	BrainVar
HS510DFC_outputPE	G2C	0	0	BrainVar
HSB496_outputPE	G2C	0	0	BrainVar
HSB496_outputPE	G2C	0	0	BrainVar
HSB486_outputPE	G2C	0	0	BrainVar
HSB486_outputPE	G2C	0	0	BrainVar
195_outputPE	G2C	0	0	BrainVar
195_outputPE	G2C	0	0	BrainVar
509eqtlH_outputPE	G2C	0	0	BrainVar
509eqtlH_outputPE	G2C	0	0	BrainVar
HS616CP_outputPE	G2C	0	0	BrainVar
HS616CP_outputPE	G2C	0	0	BrainVar
565eqtlH_outputPE	G2C	0	0	BrainVar
565eqtlH_outputPE	G2C	0	0	BrainVar
HSB481_outputPE	G2C	0	0	BrainVar
HSB481_outputPE	G2C	0	0	BrainVar
332_outputPE	G2C	0	0	BrainVar
332_outputPE	G2C	0	0	BrainVar
248_outputPE	G2C	0	0	BrainVar
248_outputPE	G2C	0	0	BrainVar
HSB579_outputPE	G2C	0	0	BrainVar
HSB579_outputPE	G2C	0	0	BrainVar
HSB416_outputPE	G2C	0	0	BrainVar
HSB416_outputPE	G2C	0	0	BrainVar
HS566CP_outputPE	G2C	0	0	BrainVar
HS566CP_outputPE	G2C	0	0	BrainVar
HSB596_outputPE	G2C	0	0	BrainVar
HSB596_outputPE	G2C	0	0	BrainVar
HSB536_outputPE	G2C	0	0	BrainVar
HSB536_outputPE	G2C	0	0	BrainVar
442eqtlH_outputPE	G2C	0	0	BrainVar
442eqtlH_outputPE	G2C	0	0	BrainVar
430eqtlH_outputPE	G2C	0	0	BrainVar
430eqtlH_outputPE	G2C	0	0	BrainVar
HSB485_outputPE	G2C	0	0	BrainVar
HSB485_outputPE	G2C	0	0	BrainVar
HSB644_outputPE	G2C	0	0	BrainVar
HSB644_outputPE	G2C	0	0	BrainVar
HSB139_outputPE	G2C	0	0	BrainVar
HSB139_outputPE	G2C	0	0	BrainVar
HSB415_outputPE	G2C	0	0	BrainVar
HSB415_outputPE	G2C	0	0	BrainVar
HSB480_outputPE	G2C	0	0	BrainVar
HSB480_outputPE	G2C	0	0	BrainVar
HSB342_outputPE	G2C	0	0	BrainVar
HSB342_outputPE	G2C	0	0	BrainVar
578eqtlH_outputPE	G2C	0	0	BrainVar
578eqtlH_outputPE	G2C	0	0	BrainVar
HSB127_outputPE	G2C	0	0	BrainVar
HSB127_outputPE	G2C	0	0	BrainVar
260_outputPE	G2C	0	0	BrainVar
260_outputPE	G2C	0	0	BrainVar
HSB398_outputPE	G2C	0	0	BrainVar
HSB398_outputPE	G2C	0	0	BrainVar
HSB503_outputPE	G2C	0	0	BrainVar
HSB503_outputPE	G2C	0	0	BrainVar
HS572CP_outputPE	G2C	0	0	BrainVar
HS572CP_outputPE	G2C	0	0	BrainVar
HSB443_outputPE	G2C	0	0	BrainVar
HSB443_outputPE	G2C	0	0	BrainVar
HSB432_outputPE	G2C	0	0	BrainVar
HSB432_outputPE	G2C	0	0	BrainVar
HSB100_outputPE	G2C	0	0	BrainVar
HSB100_outputPE	G2C	0	0	BrainVar
HSB674_outputPE	G2C	0	0	BrainVar
HSB674_outputPE	G2C	0	0	BrainVar
417eqtlH_outputPE	G2C	0	0	BrainVar
417eqtlH_outputPE	G2C	0	0	BrainVar
HSB453_outputPE	G2C	0	0	BrainVar
HSB453_outputPE	G2C	0	0	BrainVar
HSB339_outputPE	G2C	0	0	BrainVar
HSB339_outputPE	G2C	0	0	BrainVar
HSB462_outputPE	G2C	0	0	BrainVar
HSB462_outputPE	G2C	2	12	BrainVar
HSB194_outputPE	G2C	0	0	BrainVar
HSB194_outputPE	G2C	0	0	BrainVar
HSB439_outputPE	G2C	0	0	BrainVar
HSB439_outputPE	G2C	0	0	BrainVar
HSB679_outputPE	G2C	0	0	BrainVar
HSB679_outputPE	G2C	0	0	BrainVar
HSB440_outputPE	G2C	0	0	BrainVar
HSB440_outputPE	G2C	0	0	BrainVar
HSB337_outputPE	G2C	0	0	BrainVar
HSB337_outputPE	G2C	0	0	BrainVar
474eqtlH_outputPE	G2C	0	0	BrainVar
474eqtlH_outputPE	G2C	0	0	BrainVar
HSB464_outputPE	G2C	0	0	BrainVar
HSB464_outputPE	G2C	0	0	BrainVar
HSB456_outputPE	G2C	0	0	BrainVar
HSB456_outputPE	G2C	0	0	BrainVar
645eqtlH_outputPE	G2C	0	0	BrainVar
645eqtlH_outputPE	G2C	0	0	BrainVar
HSB344_outputPE	G2C	0	0	BrainVar
HSB344_outputPE	G2C	0	0	BrainVar
HSB345_outputPE	G2C	1	7	BrainVar
HSB345_outputPE	G2C	0	0	BrainVar
HSB389_outputPE	G2C	0	0	BrainVar
HSB389_outputPE	G2C	0	0	BrainVar
HSB624_outputPE	G2C	0	0	BrainVar
HSB624_outputPE	G2C	0	0	BrainVar
646eqtlH_outputPE	G2C	0	0	BrainVar
646eqtlH_outputPE	G2C	0	0	BrainVar
HS500DFC_outputPE	G2C	0	0	BrainVar
HS500DFC_outputPE	G2C	0	0	BrainVar
HS444CP_outputPE	G2C	0	0	BrainVar
HS444CP_outputPE	G2C	0	0	BrainVar
HSB388_outputPE	G2C	0	0	BrainVar
HSB388_outputPE	G2C	0	0	BrainVar
HSB561_outputPE	G2C	0	0	BrainVar
HSB561_outputPE	G2C	0	0	BrainVar
278_outputPE	G2C	1	8	BrainVar
278_outputPE	G2C	0	0	BrainVar
HSB577_outputPE	G2C	1	6	BrainVar
HSB577_outputPE	G2C	0	0	BrainVar
HSB497_outputPE	G2C	0	0	BrainVar
HSB497_outputPE	G2C	0	0	BrainVar
HS597CP_outputPE	G2C	0	0	BrainVar
HS597CP_outputPE	G2C	0	0	BrainVar
631eqtlH_outputPE	G2C	0	0	BrainVar
631eqtlH_outputPE	G2C	0	0	BrainVar
HS488DFC_outputPE	G2C	0	0	BrainVar
HS488DFC_outputPE	G2C	0	0	BrainVar
HSB414_outputPE	G2C	1	7	BrainVar
HSB414_outputPE	G2C	0	0	BrainVar
174eqtlH_outputPE	G2C	0	0	BrainVar
174eqtlH_outputPE	G2C	0	0	BrainVar
HS467DFC_outputPE	G2C	0	0	BrainVar
HS467DFC_outputPE	G2C	0	0	BrainVar
HSB105_outputPE	G2C	0	0	BrainVar
HSB105_outputPE	G2C	0	0	BrainVar
394eqtlH_outputPE	G2C	0	0	BrainVar
394eqtlH_outputPE	G2C	0	0	BrainVar
HS506DFC_outputPE	G2C	0	0	BrainVar
HS506DFC_outputPE	G2C	0	0	BrainVar
152_outputPE	G2C	0	0	BrainVar
152_outputPE	G2C	0	0	BrainVar
HSB395_outputPE	G2C	0	0	BrainVar
HSB395_outputPE	G2C	0	0	BrainVar
HS461DFC_outputPE	G2C	0	0	BrainVar
HS461DFC_outputPE	G2C	0	0	BrainVar
HS455DFC_outputPE	G2C	0	0	BrainVar
HS455DFC_outputPE	G2C	0	0	BrainVar
HS498DFC_outputPE	G2C	0	0	BrainVar
HS498DFC_outputPE	G2C	0	0	BrainVar
411eqtlH_outputPE	G2C	0	0	BrainVar
411eqtlH_outputPE	G2C	0	0	BrainVar
265_outputPE	G2C	0	0	BrainVar
265_outputPE	G2C	0	0	BrainVar
340eqtlH_outputPE	G2C	0	0	BrainVar
340eqtlH_outputPE	G2C	0	0	BrainVar
HSB171_outputPE	G2C	0	0	BrainVar
HSB171_outputPE	G2C	0	0	BrainVar
HSB338_outputPE	G2C	0	0	BrainVar
HSB338_outputPE	G2C	0	0	BrainVar
HSB546_outputPE	G2C	0	0	BrainVar
HSB546_outputPE	G2C	0	0	BrainVar
629eqtlH_outputPE	G2C	0	0	BrainVar
629eqtlH_outputPE	G2C	0	0	BrainVar
HSB545_outputPE	G2C	0	0	BrainVar
HSB545_outputPE	G2C	0	0	BrainVar
HS454DFC_outputPE	G2C	0	0	BrainVar
HS454DFC_outputPE	G2C	0	0	BrainVar
HSB482_outputPE	G2C	1	7	BrainVar
HSB482_outputPE	G2C	0	0	BrainVar
HSB594_outputPE	G2C	0	0	BrainVar
HSB594_outputPE	G2C	0	0	BrainVar
669eqtlH_outputPE	G2C	0	0	BrainVar
669eqtlH_outputPE	G2C	0	0	BrainVar
HSB396_outputPE	G2C	0	0	BrainVar
HSB396_outputPE	G2C	0	0	BrainVar
HSB544_outputPE	G2C	0	0	BrainVar
HSB544_outputPE	G2C	0	0	BrainVar
HSB547_outputPE	G2C	0	0	BrainVar
HSB547_outputPE	G2C	0	0	BrainVar
HSB476_outputPE	G2C	0	0	BrainVar
HSB476_outputPE	G2C	0	0	BrainVar
650eqtlH_outputPE	G2C	0	0	BrainVar
650eqtlH_outputPE	G2C	0	0	BrainVar
HSB569_outputPE	G2C	0	0	BrainVar
HSB569_outputPE	G2C	0	0	BrainVar
HSB428_outputPE	G2C	0	0	BrainVar
HSB428_outputPE	G2C	0	0	BrainVar
422eqtlH_outputPE	G2C	0	0	BrainVar
422eqtlH_outputPE	G2C	0	0	BrainVar
HS489DFC_outputPE	G2C	0	0	BrainVar
HS489DFC_outputPE	G2C	0	0	BrainVar
HSB676_outputPE	G2C	0	0	BrainVar
HSB676_outputPE	G2C	0	0	BrainVar
274eqtlH_outputPE	G2C	0	0	BrainVar
274eqtlH_outputPE	G2C	0	0	BrainVar
HSB619_outputPE	G2C	0	0	BrainVar
HSB619_outputPE	G2C	0	0	BrainVar
272_outputPE	G2C	0	0	BrainVar
272_outputPE	G2C	0	0	BrainVar
HSB122_outputPE	G2C	0	0	BrainVar
HSB122_outputPE	G2C	0	0	BrainVar
HSB172_outputPE	G2C	0	0	BrainVar
HSB172_outputPE	G2C	0	0	BrainVar
148eqtlH_outputPE	G2C	0	0	BrainVar
148eqtlH_outputPE	G2C	0	0	BrainVar
HS563DFC_outputPE	G2C	0	0	BrainVar
HS563DFC_outputPE	G2C	0	0	BrainVar
HSB431_outputPE	G2C	0	0	BrainVar
HSB431_outputPE	G2C	0	0	BrainVar
222_outputPE	G2C	0	0	BrainVar
222_outputPE	G2C	0	0	BrainVar
634eqtlH_outputPE	G2C	0	0	BrainVar
634eqtlH_outputPE	G2C	0	0	BrainVar
HSB670_outputPE	G2C	0	0	BrainVar
HSB670_outputPE	G2C	0	0	BrainVar
672eqtlH_outputPE	G2C	0	0	BrainVar
672eqtlH_outputPE	G2C	0	0	BrainVar
HS471DFC_outputPE	G2C	0	0	BrainVar
HS471DFC_outputPE	G2C	0	0	BrainVar
HSB313_outputPE	G2C	0	0	BrainVar
HSB313_outputPE	G2C	0	0	BrainVar
322eqtlH_outputPE	G2C	0	0	BrainVar
322eqtlH_outputPE	G2C	0	0	BrainVar
427eqtlH_outputPE	G2C	0	0	BrainVar
427eqtlH_outputPE	G2C	0	0	BrainVar
HSB495_outputPE	G2C	0	0	BrainVar
HSB495_outputPE	G2C	0	0	BrainVar
HSB630_outputPE	G2C	0	0	BrainVar
HSB630_outputPE	G2C	0	0	BrainVar
433eqtlH_outputPE	G2C	0	0	BrainVar
433eqtlH_outputPE	G2C	0	0	BrainVar
HSB651_outputPE	G2C	0	0	BrainVar
HSB651_outputPE	G2C	0	0	BrainVar
HSB154_outputPE	G2C	0	0	BrainVar
HSB154_outputPE	G2C	0	0	BrainVar
150eqtlH_outputPE	G2C	0	0	BrainVar
150eqtlH_outputPE	G2C	0	0	BrainVar
HSB618_outputPE	G2C	0	0	BrainVar
HSB618_outputPE	G2C	0	0	BrainVar
HSB121_outputPE	G2C	0	0	BrainVar
HSB121_outputPE	G2C	0	0	BrainVar
HSB654_outputPE	G2C	0	0	BrainVar
HSB654_outputPE	G2C	0	0	BrainVar
HS615DFC_outputPE	G2C	0	0	BrainVar
HS615DFC_outputPE	G2C	0	0	BrainVar
221_outputPE	G2C	0	0	BrainVar
221_outputPE	G2C	1	6	BrainVar
HSB316_outputPE	G2C	0	0	BrainVar
HSB316_outputPE	G2C	0	0	BrainVar
HSB421_outputPE	G2C	0	0	BrainVar
HSB421_outputPE	G2C	0	0	BrainVar
HSB638_outputPE	G2C	0	0	BrainVar
HSB638_outputPE	G2C	0	0	BrainVar
652eqtlH_outputPE	G2C	0	0	BrainVar
652eqtlH_outputPE	G2C	0	0	BrainVar
HSB445_outputPE	G2C	0	0	BrainVar
HSB445_outputPE	G2C	0	0	BrainVar
HS501DFC_outputPE	G2C	0	0	BrainVar
HS501DFC_outputPE	G2C	0	0	BrainVar
HSB343_outputPE	G2C	0	0	BrainVar
HSB343_outputPE	G2C	0	0	BrainVar
HSB608_outputPE	G2C	0	0	BrainVar
HSB608_outputPE	G2C	0	0	BrainVar
HSB413_outputPE	G2C	0	0	BrainVar
HSB413_outputPE	G2C	0	0	BrainVar
HS562CP_outputPE	G2C	0	0	BrainVar
HS562CP_outputPE	G2C	0	0	BrainVar
HSB479_outputPE	G2C	0	0	BrainVar
HSB479_outputPE	G2C	0	0	BrainVar
HSB468_outputPE	G2C	0	0	BrainVar
HSB468_outputPE	G2C	0	0	BrainVar
HSB568_outputPE	G2C	0	0	BrainVar
HSB568_outputPE	G2C	0	0	BrainVar
643eqtlH_outputPE	G2C	0	0	BrainVar
643eqtlH_outputPE	G2C	0	0	BrainVar
633eqtlH_outputPE	G2C	0	0	BrainVar
633eqtlH_outputPE	G2C	0	0	BrainVar
HSB516_outputPE	G2C	0	0	BrainVar
HSB516_outputPE	G2C	0	0	BrainVar
HSB429_outputPE	G2C	0	0	BrainVar
HSB429_outputPE	G2C	0	0	BrainVar
HS289DFC-002_outputPE	G2C	0	0	BrainVar
HS289DFC-002_outputPE	G2C	0	0	BrainVar
292_outputPE	G2C	0	0	BrainVar
292_outputPE	G2C	0	0	BrainVar
HSB466_outputPE	G2C	0	0	BrainVar
HSB466_outputPE	G2C	0	0	BrainVar
627eqtlH_outputPE	G2C	0	0	BrainVar
627eqtlH_outputPE	G2C	0	0	BrainVar
223eqtlH_outputPE	G2C	0	0	BrainVar
223eqtlH_outputPE	G2C	0	0	BrainVar
238eqtlH_outputPE	G2C	0	0	BrainVar
238eqtlH_outputPE	G2C	0	0	BrainVar
637eqtlH_outputPE	G2C	0	0	BrainVar
637eqtlH_outputPE	G2C	0	0	BrainVar
HSB625_outputPE	G2C	0	0	BrainVar
HSB625_outputPE	G2C	0	0	BrainVar
HSB107_outputPE	G2C	0	0	BrainVar
HSB107_outputPE	G2C	0	0	BrainVar
598eqtlH_outputPE	G2A	0	0	BrainVar
598eqtlH_outputPE	G2A	0	0	BrainVar
HSB543_outputPE	G2A	0	0	BrainVar
HSB543_outputPE	G2A	0	0	BrainVar
HSB494_outputPE	G2A	0	0	BrainVar
HSB494_outputPE	G2A	0	0	BrainVar
657eqtlH_outputPE	G2A	0	0	BrainVar
657eqtlH_outputPE	G2A	0	0	BrainVar
HSB418_outputPE	G2A	0	0	BrainVar
HSB418_outputPE	G2A	0	0	BrainVar
HSB649_outputPE	G2A	2	12	BrainVar
HSB649_outputPE	G2A	0	0	BrainVar
HS463DFC_outputPE	G2A	0	0	BrainVar
HS463DFC_outputPE	G2A	0	0	BrainVar
HSB452_outputPE	G2A	0	0	BrainVar
HSB452_outputPE	G2A	3	18	BrainVar
HSB132_outputPE	G2A	0	0	BrainVar
HSB132_outputPE	G2A	0	0	BrainVar
HSB666_outputPE	G2A	1	6	BrainVar
HSB666_outputPE	G2A	0	0	BrainVar
HSB465_outputPE	G2A	1	6	BrainVar
HSB465_outputPE	G2A	1	6	BrainVar
HSB511_outputPE	G2A	0	0	BrainVar
HSB511_outputPE	G2A	0	0	BrainVar
626eqtlH_outputPE	G2A	0	0	BrainVar
626eqtlH_outputPE	G2A	0	0	BrainVar
HS460DFC_outputPE	G2A	1	6	BrainVar
HS460DFC_outputPE	G2A	1	6	BrainVar
HSB472_outputPE	G2A	0	0	BrainVar
HSB472_outputPE	G2A	0	0	BrainVar
HSB653_outputPE	G2A	0	0	BrainVar
HSB653_outputPE	G2A	0	0	BrainVar
275_outputPE	G2A	0	0	BrainVar
275_outputPE	G2A	0	0	BrainVar
564eqtlH_outputPE	G2A	0	0	BrainVar
564eqtlH_outputPE	G2A	0	0	BrainVar
HSB502_outputPE	G2A	0	0	BrainVar
HSB502_outputPE	G2A	0	0	BrainVar
HSB425_outputPE	G2A	2	12	BrainVar
HSB425_outputPE	G2A	0	0	BrainVar
HSB492_outputPE	G2A	0	0	BrainVar
HSB492_outputPE	G2A	0	0	BrainVar
HS595CP_outputPE	G2A	0	0	BrainVar
HS595CP_outputPE	G2A	0	0	BrainVar
HSB671_outputPE	G2A	0	0	BrainVar
HSB671_outputPE	G2A	0	0	BrainVar
HS475DFC_outputPE	G2A	0	0	BrainVar
HS475DFC_outputPE	G2A	0	0	BrainVar
261_outputPE	G2A	0	0	BrainVar
261_outputPE	G2A	0	0	BrainVar
HS457DFC_outputPE	G2A	0	0	BrainVar
HS457DFC_outputPE	G2A	0	0	BrainVar
270_outputPE	G2A	0	0	BrainVar
270_outputPE	G2A	1	6	BrainVar
267_outputPE	G2A	0	0	BrainVar
267_outputPE	G2A	0	0	BrainVar
HSB286_outputPE	G2A	0	0	BrainVar
HSB286_outputPE	G2A	0	0	BrainVar
HS510DFC_outputPE	G2A	0	0	BrainVar
HS510DFC_outputPE	G2A	0	0	BrainVar
HSB496_outputPE	G2A	0	0	BrainVar
HSB496_outputPE	G2A	0	0	BrainVar
HSB486_outputPE	G2A	0	0	BrainVar
HSB486_outputPE	G2A	1	7	BrainVar
195_outputPE	G2A	0	0	BrainVar
195_outputPE	G2A	0	0	BrainVar
509eqtlH_outputPE	G2A	0	0	BrainVar
509eqtlH_outputPE	G2A	0	0	BrainVar
HS616CP_outputPE	G2A	0	0	BrainVar
HS616CP_outputPE	G2A	0	0	BrainVar
565eqtlH_outputPE	G2A	0	0	BrainVar
565eqtlH_outputPE	G2A	0	0	BrainVar
HSB481_outputPE	G2A	0	0	BrainVar
HSB481_outputPE	G2A	1	6	BrainVar
332_outputPE	G2A	0	0	BrainVar
332_outputPE	G2A	0	0	BrainVar
248_outputPE	G2A	0	0	BrainVar
248_outputPE	G2A	0	0	BrainVar
HSB579_outputPE	G2A	0	0	BrainVar
HSB579_outputPE	G2A	0	0	BrainVar
HSB416_outputPE	G2A	0	0	BrainVar
HSB416_outputPE	G2A	0	0	BrainVar
HS566CP_outputPE	G2A	0	0	BrainVar
HS566CP_outputPE	G2A	0	0	BrainVar
HSB596_outputPE	G2A	0	0	BrainVar
HSB596_outputPE	G2A	0	0	BrainVar
HSB536_outputPE	G2A	0	0	BrainVar
HSB536_outputPE	G2A	0	0	BrainVar
442eqtlH_outputPE	G2A	0	0	BrainVar
442eqtlH_outputPE	G2A	0	0	BrainVar
430eqtlH_outputPE	G2A	0	0	BrainVar
430eqtlH_outputPE	G2A	0	0	BrainVar
HSB485_outputPE	G2A	0	0	BrainVar
HSB485_outputPE	G2A	0	0	BrainVar
HSB644_outputPE	G2A	0	0	BrainVar
HSB644_outputPE	G2A	0	0	BrainVar
HSB139_outputPE	G2A	1	6	BrainVar
HSB139_outputPE	G2A	0	0	BrainVar
HSB415_outputPE	G2A	0	0	BrainVar
HSB415_outputPE	G2A	0	0	BrainVar
HSB480_outputPE	G2A	0	0	BrainVar
HSB480_outputPE	G2A	1	6	BrainVar
HSB342_outputPE	G2A	0	0	BrainVar
HSB342_outputPE	G2A	0	0	BrainVar
578eqtlH_outputPE	G2A	1	6	BrainVar
578eqtlH_outputPE	G2A	0	0	BrainVar
HSB127_outputPE	G2A	0	0	BrainVar
HSB127_outputPE	G2A	1	6	BrainVar
260_outputPE	G2A	0	0	BrainVar
260_outputPE	G2A	0	0	BrainVar
HSB398_outputPE	G2A	0	0	BrainVar
HSB398_outputPE	G2A	0	0	BrainVar
HSB503_outputPE	G2A	0	0	BrainVar
HSB503_outputPE	G2A	1	6	BrainVar
HS572CP_outputPE	G2A	0	0	BrainVar
HS572CP_outputPE	G2A	0	0	BrainVar
HSB443_outputPE	G2A	0	0	BrainVar
HSB443_outputPE	G2A	0	0	BrainVar
HSB432_outputPE	G2A	0	0	BrainVar
HSB432_outputPE	G2A	0	0	BrainVar
HSB100_outputPE	G2A	0	0	BrainVar
HSB100_outputPE	G2A	0	0	BrainVar
HSB674_outputPE	G2A	0	0	BrainVar
HSB674_outputPE	G2A	0	0	BrainVar
417eqtlH_outputPE	G2A	0	0	BrainVar
417eqtlH_outputPE	G2A	0	0	BrainVar
HSB453_outputPE	G2A	0	0	BrainVar
HSB453_outputPE	G2A	0	0	BrainVar
HSB339_outputPE	G2A	0	0	BrainVar
HSB339_outputPE	G2A	0	0	BrainVar
HSB462_outputPE	G2A	0	0	BrainVar
HSB462_outputPE	G2A	0	0	BrainVar
HSB194_outputPE	G2A	4	24	BrainVar
HSB194_outputPE	G2A	0	0	BrainVar
HSB439_outputPE	G2A	1	6	BrainVar
HSB439_outputPE	G2A	0	0	BrainVar
HSB679_outputPE	G2A	1	6	BrainVar
HSB679_outputPE	G2A	0	0	BrainVar
HSB440_outputPE	G2A	0	0	BrainVar
HSB440_outputPE	G2A	0	0	BrainVar
HSB337_outputPE	G2A	0	0	BrainVar
HSB337_outputPE	G2A	0	0	BrainVar
474eqtlH_outputPE	G2A	0	0	BrainVar
474eqtlH_outputPE	G2A	1	11	BrainVar
HSB464_outputPE	G2A	0	0	BrainVar
HSB464_outputPE	G2A	0	0	BrainVar
HSB456_outputPE	G2A	0	0	BrainVar
HSB456_outputPE	G2A	0	0	BrainVar
645eqtlH_outputPE	G2A	0	0	BrainVar
645eqtlH_outputPE	G2A	0	0	BrainVar
HSB344_outputPE	G2A	0	0	BrainVar
HSB344_outputPE	G2A	0	0	BrainVar
HSB345_outputPE	G2A	0	0	BrainVar
HSB345_outputPE	G2A	0	0	BrainVar
HSB389_outputPE	G2A	0	0	BrainVar
HSB389_outputPE	G2A	0	0	BrainVar
HSB624_outputPE	G2A	0	0	BrainVar
HSB624_outputPE	G2A	0	0	BrainVar
646eqtlH_outputPE	G2A	0	0	BrainVar
646eqtlH_outputPE	G2A	0	0	BrainVar
HS500DFC_outputPE	G2A	0	0	BrainVar
HS500DFC_outputPE	G2A	0	0	BrainVar
HS444CP_outputPE	G2A	0	0	BrainVar
HS444CP_outputPE	G2A	0	0	BrainVar
HSB388_outputPE	G2A	0	0	BrainVar
HSB388_outputPE	G2A	1	6	BrainVar
HSB561_outputPE	G2A	0	0	BrainVar
HSB561_outputPE	G2A	0	0	BrainVar
278_outputPE	G2A	1	7	BrainVar
278_outputPE	G2A	1	6	BrainVar
HSB577_outputPE	G2A	0	0	BrainVar
HSB577_outputPE	G2A	0	0	BrainVar
HSB497_outputPE	G2A	0	0	BrainVar
HSB497_outputPE	G2A	0	0	BrainVar
HS597CP_outputPE	G2A	0	0	BrainVar
HS597CP_outputPE	G2A	0	0	BrainVar
631eqtlH_outputPE	G2A	0	0	BrainVar
631eqtlH_outputPE	G2A	0	0	BrainVar
HS488DFC_outputPE	G2A	0	0	BrainVar
HS488DFC_outputPE	G2A	0	0	BrainVar
HSB414_outputPE	G2A	0	0	BrainVar
HSB414_outputPE	G2A	0	0	BrainVar
174eqtlH_outputPE	G2A	0	0	BrainVar
174eqtlH_outputPE	G2A	0	0	BrainVar
HS467DFC_outputPE	G2A	0	0	BrainVar
HS467DFC_outputPE	G2A	0	0	BrainVar
HSB105_outputPE	G2A	4	24	BrainVar
HSB105_outputPE	G2A	0	0	BrainVar
394eqtlH_outputPE	G2A	0	0	BrainVar
394eqtlH_outputPE	G2A	1	6	BrainVar
HS506DFC_outputPE	G2A	0	0	BrainVar
HS506DFC_outputPE	G2A	0	0	BrainVar
152_outputPE	G2A	0	0	BrainVar
152_outputPE	G2A	0	0	BrainVar
HSB395_outputPE	G2A	0	0	BrainVar
HSB395_outputPE	G2A	0	0	BrainVar
HS461DFC_outputPE	G2A	0	0	BrainVar
HS461DFC_outputPE	G2A	0	0	BrainVar
HS455DFC_outputPE	G2A	0	0	BrainVar
HS455DFC_outputPE	G2A	0	0	BrainVar
HS498DFC_outputPE	G2A	0	0	BrainVar
HS498DFC_outputPE	G2A	0	0	BrainVar
411eqtlH_outputPE	G2A	0	0	BrainVar
411eqtlH_outputPE	G2A	0	0	BrainVar
265_outputPE	G2A	1	7	BrainVar
265_outputPE	G2A	0	0	BrainVar
340eqtlH_outputPE	G2A	0	0	BrainVar
340eqtlH_outputPE	G2A	0	0	BrainVar
HSB171_outputPE	G2A	0	0	BrainVar
HSB171_outputPE	G2A	0	0	BrainVar
HSB338_outputPE	G2A	2	12	BrainVar
HSB338_outputPE	G2A	0	0	BrainVar
HSB546_outputPE	G2A	0	0	BrainVar
HSB546_outputPE	G2A	0	0	BrainVar
629eqtlH_outputPE	G2A	0	0	BrainVar
629eqtlH_outputPE	G2A	0	0	BrainVar
HSB545_outputPE	G2A	0	0	BrainVar
HSB545_outputPE	G2A	0	0	BrainVar
HS454DFC_outputPE	G2A	0	0	BrainVar
HS454DFC_outputPE	G2A	2	12	BrainVar
HSB482_outputPE	G2A	0	0	BrainVar
HSB482_outputPE	G2A	0	0	BrainVar
HSB594_outputPE	G2A	0	0	BrainVar
HSB594_outputPE	G2A	0	0	BrainVar
669eqtlH_outputPE	G2A	0	0	BrainVar
669eqtlH_outputPE	G2A	0	0	BrainVar
HSB396_outputPE	G2A	0	0	BrainVar
HSB396_outputPE	G2A	0	0	BrainVar
HSB544_outputPE	G2A	1	6	BrainVar
HSB544_outputPE	G2A	0	0	BrainVar
HSB547_outputPE	G2A	2	16	BrainVar
HSB547_outputPE	G2A	0	0	BrainVar
HSB476_outputPE	G2A	1	6	BrainVar
HSB476_outputPE	G2A	0	0	BrainVar
650eqtlH_outputPE	G2A	0	0	BrainVar
650eqtlH_outputPE	G2A	0	0	BrainVar
HSB569_outputPE	G2A	0	0	BrainVar
HSB569_outputPE	G2A	0	0	BrainVar
HSB428_outputPE	G2A	0	0	BrainVar
HSB428_outputPE	G2A	0	0	BrainVar
422eqtlH_outputPE	G2A	0	0	BrainVar
422eqtlH_outputPE	G2A	0	0	BrainVar
HS489DFC_outputPE	G2A	0	0	BrainVar
HS489DFC_outputPE	G2A	0	0	BrainVar
HSB676_outputPE	G2A	0	0	BrainVar
HSB676_outputPE	G2A	0	0	BrainVar
274eqtlH_outputPE	G2A	0	0	BrainVar
274eqtlH_outputPE	G2A	0	0	BrainVar
HSB619_outputPE	G2A	0	0	BrainVar
HSB619_outputPE	G2A	0	0	BrainVar
272_outputPE	G2A	0	0	BrainVar
272_outputPE	G2A	0	0	BrainVar
HSB122_outputPE	G2A	0	0	BrainVar
HSB122_outputPE	G2A	0	0	BrainVar
HSB172_outputPE	G2A	0	0	BrainVar
HSB172_outputPE	G2A	1	6	BrainVar
148eqtlH_outputPE	G2A	1	7	BrainVar
148eqtlH_outputPE	G2A	0	0	BrainVar
HS563DFC_outputPE	G2A	0	0	BrainVar
HS563DFC_outputPE	G2A	0	0	BrainVar
HSB431_outputPE	G2A	0	0	BrainVar
HSB431_outputPE	G2A	0	0	BrainVar
222_outputPE	G2A	0	0	BrainVar
222_outputPE	G2A	0	0	BrainVar
634eqtlH_outputPE	G2A	0	0	BrainVar
634eqtlH_outputPE	G2A	0	0	BrainVar
HSB670_outputPE	G2A	0	0	BrainVar
HSB670_outputPE	G2A	0	0	BrainVar
672eqtlH_outputPE	G2A	0	0	BrainVar
672eqtlH_outputPE	G2A	0	0	BrainVar
HS471DFC_outputPE	G2A	0	0	BrainVar
HS471DFC_outputPE	G2A	0	0	BrainVar
HSB313_outputPE	G2A	0	0	BrainVar
HSB313_outputPE	G2A	0	0	BrainVar
322eqtlH_outputPE	G2A	0	0	BrainVar
322eqtlH_outputPE	G2A	0	0	BrainVar
427eqtlH_outputPE	G2A	0	0	BrainVar
427eqtlH_outputPE	G2A	0	0	BrainVar
HSB495_outputPE	G2A	0	0	BrainVar
HSB495_outputPE	G2A	0	0	BrainVar
HSB630_outputPE	G2A	0	0	BrainVar
HSB630_outputPE	G2A	0	0	BrainVar
433eqtlH_outputPE	G2A	0	0	BrainVar
433eqtlH_outputPE	G2A	0	0	BrainVar
HSB651_outputPE	G2A	0	0	BrainVar
HSB651_outputPE	G2A	0	0	BrainVar
HSB154_outputPE	G2A	0	0	BrainVar
HSB154_outputPE	G2A	0	0	BrainVar
150eqtlH_outputPE	G2A	0	0	BrainVar
150eqtlH_outputPE	G2A	0	0	BrainVar
HSB618_outputPE	G2A	1	6	BrainVar
HSB618_outputPE	G2A	0	0	BrainVar
HSB121_outputPE	G2A	2	12	BrainVar
HSB121_outputPE	G2A	0	0	BrainVar
HSB654_outputPE	G2A	0	0	BrainVar
HSB654_outputPE	G2A	0	0	BrainVar
HS615DFC_outputPE	G2A	3	18	BrainVar
HS615DFC_outputPE	G2A	0	0	BrainVar
221_outputPE	G2A	0	0	BrainVar
221_outputPE	G2A	0	0	BrainVar
HSB316_outputPE	G2A	0	0	BrainVar
HSB316_outputPE	G2A	0	0	BrainVar
HSB421_outputPE	G2A	0	0	BrainVar
HSB421_outputPE	G2A	0	0	BrainVar
HSB638_outputPE	G2A	0	0	BrainVar
HSB638_outputPE	G2A	0	0	BrainVar
652eqtlH_outputPE	G2A	0	0	BrainVar
652eqtlH_outputPE	G2A	0	0	BrainVar
HSB445_outputPE	G2A	0	0	BrainVar
HSB445_outputPE	G2A	1	6	BrainVar
HS501DFC_outputPE	G2A	0	0	BrainVar
HS501DFC_outputPE	G2A	0	0	BrainVar
HSB343_outputPE	G2A	0	0	BrainVar
HSB343_outputPE	G2A	1	6	BrainVar
HSB608_outputPE	G2A	0	0	BrainVar
HSB608_outputPE	G2A	0	0	BrainVar
HSB413_outputPE	G2A	0	0	BrainVar
HSB413_outputPE	G2A	0	0	BrainVar
HS562CP_outputPE	G2A	4	24	BrainVar
HS562CP_outputPE	G2A	0	0	BrainVar
HSB479_outputPE	G2A	0	0	BrainVar
HSB479_outputPE	G2A	0	0	BrainVar
HSB468_outputPE	G2A	0	0	BrainVar
HSB468_outputPE	G2A	0	0	BrainVar
HSB568_outputPE	G2A	0	0	BrainVar
HSB568_outputPE	G2A	0	0	BrainVar
643eqtlH_outputPE	G2A	0	0	BrainVar
643eqtlH_outputPE	G2A	0	0	BrainVar
633eqtlH_outputPE	G2A	0	0	BrainVar
633eqtlH_outputPE	G2A	0	0	BrainVar
HSB516_outputPE	G2A	0	0	BrainVar
HSB516_outputPE	G2A	0	0	BrainVar
HSB429_outputPE	G2A	0	0	BrainVar
HSB429_outputPE	G2A	0	0	BrainVar
HS289DFC-002_outputPE	G2A	0	0	BrainVar
HS289DFC-002_outputPE	G2A	0	0	BrainVar
292_outputPE	G2A	0	0	BrainVar
292_outputPE	G2A	0	0	BrainVar
HSB466_outputPE	G2A	0	0	BrainVar
HSB466_outputPE	G2A	0	0	BrainVar
627eqtlH_outputPE	G2A	3	18	BrainVar
627eqtlH_outputPE	G2A	0	0	BrainVar
223eqtlH_outputPE	G2A	0	0	BrainVar
223eqtlH_outputPE	G2A	0	0	BrainVar
238eqtlH_outputPE	G2A	0	0	BrainVar
238eqtlH_outputPE	G2A	0	0	BrainVar
637eqtlH_outputPE	G2A	0	0	BrainVar
637eqtlH_outputPE	G2A	0	0	BrainVar
HSB625_outputPE	G2A	1	6	BrainVar
HSB625_outputPE	G2A	0	0	BrainVar
HSB107_outputPE	G2A	0	0	BrainVar
HSB107_outputPE	G2A	0	0	BrainVar
598eqtlH_outputPE	C2A	0	0	BrainVar
598eqtlH_outputPE	C2A	0	0	BrainVar
HSB543_outputPE	C2A	0	0	BrainVar
HSB543_outputPE	C2A	0	0	BrainVar
HSB494_outputPE	C2A	0	0	BrainVar
HSB494_outputPE	C2A	0	0	BrainVar
657eqtlH_outputPE	C2A	0	0	BrainVar
657eqtlH_outputPE	C2A	0	0	BrainVar
HSB418_outputPE	C2A	0	0	BrainVar
HSB418_outputPE	C2A	0	0	BrainVar
HSB649_outputPE	C2A	0	0	BrainVar
HSB649_outputPE	C2A	0	0	BrainVar
HS463DFC_outputPE	C2A	0	0	BrainVar
HS463DFC_outputPE	C2A	0	0	BrainVar
HSB452_outputPE	C2A	0	0	BrainVar
HSB452_outputPE	C2A	0	0	BrainVar
HSB132_outputPE	C2A	0	0	BrainVar
HSB132_outputPE	C2A	0	0	BrainVar
HSB666_outputPE	C2A	0	0	BrainVar
HSB666_outputPE	C2A	0	0	BrainVar
HSB465_outputPE	C2A	0	0	BrainVar
HSB465_outputPE	C2A	0	0	BrainVar
HSB511_outputPE	C2A	0	0	BrainVar
HSB511_outputPE	C2A	0	0	BrainVar
626eqtlH_outputPE	C2A	0	0	BrainVar
626eqtlH_outputPE	C2A	0	0	BrainVar
HS460DFC_outputPE	C2A	0	0	BrainVar
HS460DFC_outputPE	C2A	0	0	BrainVar
HSB472_outputPE	C2A	0	0	BrainVar
HSB472_outputPE	C2A	0	0	BrainVar
HSB653_outputPE	C2A	1	6	BrainVar
HSB653_outputPE	C2A	0	0	BrainVar
275_outputPE	C2A	0	0	BrainVar
275_outputPE	C2A	0	0	BrainVar
564eqtlH_outputPE	C2A	0	0	BrainVar
564eqtlH_outputPE	C2A	0	0	BrainVar
HSB502_outputPE	C2A	0	0	BrainVar
HSB502_outputPE	C2A	0	0	BrainVar
HSB425_outputPE	C2A	0	0	BrainVar
HSB425_outputPE	C2A	0	0	BrainVar
HSB492_outputPE	C2A	0	0	BrainVar
HSB492_outputPE	C2A	0	0	BrainVar
HS595CP_outputPE	C2A	0	0	BrainVar
HS595CP_outputPE	C2A	0	0	BrainVar
HSB671_outputPE	C2A	0	0	BrainVar
HSB671_outputPE	C2A	0	0	BrainVar
HS475DFC_outputPE	C2A	0	0	BrainVar
HS475DFC_outputPE	C2A	0	0	BrainVar
261_outputPE	C2A	0	0	BrainVar
261_outputPE	C2A	0	0	BrainVar
HS457DFC_outputPE	C2A	0	0	BrainVar
HS457DFC_outputPE	C2A	0	0	BrainVar
270_outputPE	C2A	0	0	BrainVar
270_outputPE	C2A	0	0	BrainVar
267_outputPE	C2A	0	0	BrainVar
267_outputPE	C2A	0	0	BrainVar
HSB286_outputPE	C2A	0	0	BrainVar
HSB286_outputPE	C2A	0	0	BrainVar
HS510DFC_outputPE	C2A	0	0	BrainVar
HS510DFC_outputPE	C2A	0	0	BrainVar
HSB496_outputPE	C2A	0	0	BrainVar
HSB496_outputPE	C2A	0	0	BrainVar
HSB486_outputPE	C2A	0	0	BrainVar
HSB486_outputPE	C2A	0	0	BrainVar
195_outputPE	C2A	0	0	BrainVar
195_outputPE	C2A	0	0	BrainVar
509eqtlH_outputPE	C2A	0	0	BrainVar
509eqtlH_outputPE	C2A	0	0	BrainVar
HS616CP_outputPE	C2A	0	0	BrainVar
HS616CP_outputPE	C2A	0	0	BrainVar
565eqtlH_outputPE	C2A	0	0	BrainVar
565eqtlH_outputPE	C2A	0	0	BrainVar
HSB481_outputPE	C2A	0	0	BrainVar
HSB481_outputPE	C2A	0	0	BrainVar
332_outputPE	C2A	0	0	BrainVar
332_outputPE	C2A	0	0	BrainVar
248_outputPE	C2A	0	0	BrainVar
248_outputPE	C2A	0	0	BrainVar
HSB579_outputPE	C2A	0	0	BrainVar
HSB579_outputPE	C2A	0	0	BrainVar
HSB416_outputPE	C2A	0	0	BrainVar
HSB416_outputPE	C2A	0	0	BrainVar
HS566CP_outputPE	C2A	0	0	BrainVar
HS566CP_outputPE	C2A	0	0	BrainVar
HSB596_outputPE	C2A	0	0	BrainVar
HSB596_outputPE	C2A	0	0	BrainVar
HSB536_outputPE	C2A	0	0	BrainVar
HSB536_outputPE	C2A	0	0	BrainVar
442eqtlH_outputPE	C2A	0	0	BrainVar
442eqtlH_outputPE	C2A	0	0	BrainVar
430eqtlH_outputPE	C2A	0	0	BrainVar
430eqtlH_outputPE	C2A	0	0	BrainVar
HSB485_outputPE	C2A	0	0	BrainVar
HSB485_outputPE	C2A	0	0	BrainVar
HSB644_outputPE	C2A	0	0	BrainVar
HSB644_outputPE	C2A	0	0	BrainVar
HSB139_outputPE	C2A	0	0	BrainVar
HSB139_outputPE	C2A	0	0	BrainVar
HSB415_outputPE	C2A	0	0	BrainVar
HSB415_outputPE	C2A	0	0	BrainVar
HSB480_outputPE	C2A	0	0	BrainVar
HSB480_outputPE	C2A	0	0	BrainVar
HSB342_outputPE	C2A	0	0	BrainVar
HSB342_outputPE	C2A	0	0	BrainVar
578eqtlH_outputPE	C2A	0	0	BrainVar
578eqtlH_outputPE	C2A	0	0	BrainVar
HSB127_outputPE	C2A	0	0	BrainVar
HSB127_outputPE	C2A	0	0	BrainVar
260_outputPE	C2A	0	0	BrainVar
260_outputPE	C2A	0	0	BrainVar
HSB398_outputPE	C2A	0	0	BrainVar
HSB398_outputPE	C2A	0	0	BrainVar
HSB503_outputPE	C2A	0	0	BrainVar
HSB503_outputPE	C2A	0	0	BrainVar
HS572CP_outputPE	C2A	0	0	BrainVar
HS572CP_outputPE	C2A	0	0	BrainVar
HSB443_outputPE	C2A	0	0	BrainVar
HSB443_outputPE	C2A	0	0	BrainVar
HSB432_outputPE	C2A	0	0	BrainVar
HSB432_outputPE	C2A	0	0	BrainVar
HSB100_outputPE	C2A	0	0	BrainVar
HSB100_outputPE	C2A	0	0	BrainVar
HSB674_outputPE	C2A	0	0	BrainVar
HSB674_outputPE	C2A	0	0	BrainVar
417eqtlH_outputPE	C2A	0	0	BrainVar
417eqtlH_outputPE	C2A	0	0	BrainVar
HSB453_outputPE	C2A	0	0	BrainVar
HSB453_outputPE	C2A	0	0	BrainVar
HSB339_outputPE	C2A	0	0	BrainVar
HSB339_outputPE	C2A	0	0	BrainVar
HSB462_outputPE	C2A	0	0	BrainVar
HSB462_outputPE	C2A	0	0	BrainVar
HSB194_outputPE	C2A	0	0	BrainVar
HSB194_outputPE	C2A	0	0	BrainVar
HSB439_outputPE	C2A	0	0	BrainVar
HSB439_outputPE	C2A	0	0	BrainVar
HSB679_outputPE	C2A	0	0	BrainVar
HSB679_outputPE	C2A	0	0	BrainVar
HSB440_outputPE	C2A	0	0	BrainVar
HSB440_outputPE	C2A	0	0	BrainVar
HSB337_outputPE	C2A	0	0	BrainVar
HSB337_outputPE	C2A	0	0	BrainVar
474eqtlH_outputPE	C2A	0	0	BrainVar
474eqtlH_outputPE	C2A	0	0	BrainVar
HSB464_outputPE	C2A	0	0	BrainVar
HSB464_outputPE	C2A	0	0	BrainVar
HSB456_outputPE	C2A	0	0	BrainVar
HSB456_outputPE	C2A	0	0	BrainVar
645eqtlH_outputPE	C2A	0	0	BrainVar
645eqtlH_outputPE	C2A	0	0	BrainVar
HSB344_outputPE	C2A	0	0	BrainVar
HSB344_outputPE	C2A	0	0	BrainVar
HSB345_outputPE	C2A	0	0	BrainVar
HSB345_outputPE	C2A	0	0	BrainVar
HSB389_outputPE	C2A	0	0	BrainVar
HSB389_outputPE	C2A	0	0	BrainVar
HSB624_outputPE	C2A	0	0	BrainVar
HSB624_outputPE	C2A	0	0	BrainVar
646eqtlH_outputPE	C2A	0	0	BrainVar
646eqtlH_outputPE	C2A	0	0	BrainVar
HS500DFC_outputPE	C2A	0	0	BrainVar
HS500DFC_outputPE	C2A	0	0	BrainVar
HS444CP_outputPE	C2A	0	0	BrainVar
HS444CP_outputPE	C2A	0	0	BrainVar
HSB388_outputPE	C2A	0	0	BrainVar
HSB388_outputPE	C2A	0	0	BrainVar
HSB561_outputPE	C2A	0	0	BrainVar
HSB561_outputPE	C2A	0	0	BrainVar
278_outputPE	C2A	0	0	BrainVar
278_outputPE	C2A	0	0	BrainVar
HSB577_outputPE	C2A	0	0	BrainVar
HSB577_outputPE	C2A	0	0	BrainVar
HSB497_outputPE	C2A	0	0	BrainVar
HSB497_outputPE	C2A	0	0	BrainVar
HS597CP_outputPE	C2A	0	0	BrainVar
HS597CP_outputPE	C2A	0	0	BrainVar
631eqtlH_outputPE	C2A	0	0	BrainVar
631eqtlH_outputPE	C2A	0	0	BrainVar
HS488DFC_outputPE	C2A	0	0	BrainVar
HS488DFC_outputPE	C2A	0	0	BrainVar
HSB414_outputPE	C2A	0	0	BrainVar
HSB414_outputPE	C2A	0	0	BrainVar
174eqtlH_outputPE	C2A	0	0	BrainVar
174eqtlH_outputPE	C2A	0	0	BrainVar
HS467DFC_outputPE	C2A	0	0	BrainVar
HS467DFC_outputPE	C2A	0	0	BrainVar
HSB105_outputPE	C2A	0	0	BrainVar
HSB105_outputPE	C2A	0	0	BrainVar
394eqtlH_outputPE	C2A	0	0	BrainVar
394eqtlH_outputPE	C2A	0	0	BrainVar
HS506DFC_outputPE	C2A	0	0	BrainVar
HS506DFC_outputPE	C2A	0	0	BrainVar
152_outputPE	C2A	0	0	BrainVar
152_outputPE	C2A	0	0	BrainVar
HSB395_outputPE	C2A	0	0	BrainVar
HSB395_outputPE	C2A	0	0	BrainVar
HS461DFC_outputPE	C2A	0	0	BrainVar
HS461DFC_outputPE	C2A	0	0	BrainVar
HS455DFC_outputPE	C2A	0	0	BrainVar
HS455DFC_outputPE	C2A	0	0	BrainVar
HS498DFC_outputPE	C2A	0	0	BrainVar
HS498DFC_outputPE	C2A	0	0	BrainVar
411eqtlH_outputPE	C2A	0	0	BrainVar
411eqtlH_outputPE	C2A	0	0	BrainVar
265_outputPE	C2A	0	0	BrainVar
265_outputPE	C2A	0	0	BrainVar
340eqtlH_outputPE	C2A	0	0	BrainVar
340eqtlH_outputPE	C2A	0	0	BrainVar
HSB171_outputPE	C2A	0	0	BrainVar
HSB171_outputPE	C2A	0	0	BrainVar
HSB338_outputPE	C2A	0	0	BrainVar
HSB338_outputPE	C2A	0	0	BrainVar
HSB546_outputPE	C2A	0	0	BrainVar
HSB546_outputPE	C2A	0	0	BrainVar
629eqtlH_outputPE	C2A	0	0	BrainVar
629eqtlH_outputPE	C2A	0	0	BrainVar
HSB545_outputPE	C2A	0	0	BrainVar
HSB545_outputPE	C2A	0	0	BrainVar
HS454DFC_outputPE	C2A	0	0	BrainVar
HS454DFC_outputPE	C2A	0	0	BrainVar
HSB482_outputPE	C2A	0	0	BrainVar
HSB482_outputPE	C2A	0	0	BrainVar
HSB594_outputPE	C2A	0	0	BrainVar
HSB594_outputPE	C2A	0	0	BrainVar
669eqtlH_outputPE	C2A	0	0	BrainVar
669eqtlH_outputPE	C2A	0	0	BrainVar
HSB396_outputPE	C2A	0	0	BrainVar
HSB396_outputPE	C2A	0	0	BrainVar
HSB544_outputPE	C2A	0	0	BrainVar
HSB544_outputPE	C2A	0	0	BrainVar
HSB547_outputPE	C2A	0	0	BrainVar
HSB547_outputPE	C2A	0	0	BrainVar
HSB476_outputPE	C2A	0	0	BrainVar
HSB476_outputPE	C2A	0	0	BrainVar
650eqtlH_outputPE	C2A	0	0	BrainVar
650eqtlH_outputPE	C2A	0	0	BrainVar
HSB569_outputPE	C2A	0	0	BrainVar
HSB569_outputPE	C2A	0	0	BrainVar
HSB428_outputPE	C2A	0	0	BrainVar
HSB428_outputPE	C2A	0	0	BrainVar
422eqtlH_outputPE	C2A	0	0	BrainVar
422eqtlH_outputPE	C2A	0	0	BrainVar
HS489DFC_outputPE	C2A	0	0	BrainVar
HS489DFC_outputPE	C2A	0	0	BrainVar
HSB676_outputPE	C2A	0	0	BrainVar
HSB676_outputPE	C2A	0	0	BrainVar
274eqtlH_outputPE	C2A	0	0	BrainVar
274eqtlH_outputPE	C2A	0	0	BrainVar
HSB619_outputPE	C2A	0	0	BrainVar
HSB619_outputPE	C2A	0	0	BrainVar
272_outputPE	C2A	0	0	BrainVar
272_outputPE	C2A	0	0	BrainVar
HSB122_outputPE	C2A	0	0	BrainVar
HSB122_outputPE	C2A	0	0	BrainVar
HSB172_outputPE	C2A	0	0	BrainVar
HSB172_outputPE	C2A	0	0	BrainVar
148eqtlH_outputPE	C2A	0	0	BrainVar
148eqtlH_outputPE	C2A	0	0	BrainVar
HS563DFC_outputPE	C2A	0	0	BrainVar
HS563DFC_outputPE	C2A	0	0	BrainVar
HSB431_outputPE	C2A	0	0	BrainVar
HSB431_outputPE	C2A	0	0	BrainVar
222_outputPE	C2A	0	0	BrainVar
222_outputPE	C2A	0	0	BrainVar
634eqtlH_outputPE	C2A	0	0	BrainVar
634eqtlH_outputPE	C2A	0	0	BrainVar
HSB670_outputPE	C2A	0	0	BrainVar
HSB670_outputPE	C2A	0	0	BrainVar
672eqtlH_outputPE	C2A	0	0	BrainVar
672eqtlH_outputPE	C2A	0	0	BrainVar
HS471DFC_outputPE	C2A	0	0	BrainVar
HS471DFC_outputPE	C2A	0	0	BrainVar
HSB313_outputPE	C2A	0	0	BrainVar
HSB313_outputPE	C2A	0	0	BrainVar
322eqtlH_outputPE	C2A	0	0	BrainVar
322eqtlH_outputPE	C2A	0	0	BrainVar
427eqtlH_outputPE	C2A	0	0	BrainVar
427eqtlH_outputPE	C2A	0	0	BrainVar
HSB495_outputPE	C2A	0	0	BrainVar
HSB495_outputPE	C2A	0	0	BrainVar
HSB630_outputPE	C2A	0	0	BrainVar
HSB630_outputPE	C2A	0	0	BrainVar
433eqtlH_outputPE	C2A	0	0	BrainVar
433eqtlH_outputPE	C2A	0	0	BrainVar
HSB651_outputPE	C2A	0	0	BrainVar
HSB651_outputPE	C2A	0	0	BrainVar
HSB154_outputPE	C2A	0	0	BrainVar
HSB154_outputPE	C2A	0	0	BrainVar
150eqtlH_outputPE	C2A	0	0	BrainVar
150eqtlH_outputPE	C2A	0	0	BrainVar
HSB618_outputPE	C2A	0	0	BrainVar
HSB618_outputPE	C2A	0	0	BrainVar
HSB121_outputPE	C2A	0	0	BrainVar
HSB121_outputPE	C2A	0	0	BrainVar
HSB654_outputPE	C2A	0	0	BrainVar
HSB654_outputPE	C2A	0	0	BrainVar
HS615DFC_outputPE	C2A	0	0	BrainVar
HS615DFC_outputPE	C2A	0	0	BrainVar
221_outputPE	C2A	0	0	BrainVar
221_outputPE	C2A	0	0	BrainVar
HSB316_outputPE	C2A	0	0	BrainVar
HSB316_outputPE	C2A	0	0	BrainVar
HSB421_outputPE	C2A	0	0	BrainVar
HSB421_outputPE	C2A	0	0	BrainVar
HSB638_outputPE	C2A	0	0	BrainVar
HSB638_outputPE	C2A	0	0	BrainVar
652eqtlH_outputPE	C2A	0	0	BrainVar
652eqtlH_outputPE	C2A	0	0	BrainVar
HSB445_outputPE	C2A	0	0	BrainVar
HSB445_outputPE	C2A	0	0	BrainVar
HS501DFC_outputPE	C2A	0	0	BrainVar
HS501DFC_outputPE	C2A	0	0	BrainVar
HSB343_outputPE	C2A	0	0	BrainVar
HSB343_outputPE	C2A	0	0	BrainVar
HSB608_outputPE	C2A	0	0	BrainVar
HSB608_outputPE	C2A	0	0	BrainVar
HSB413_outputPE	C2A	0	0	BrainVar
HSB413_outputPE	C2A	0	0	BrainVar
HS562CP_outputPE	C2A	0	0	BrainVar
HS562CP_outputPE	C2A	0	0	BrainVar
HSB479_outputPE	C2A	0	0	BrainVar
HSB479_outputPE	C2A	0	0	BrainVar
HSB468_outputPE	C2A	0	0	BrainVar
HSB468_outputPE	C2A	0	0	BrainVar
HSB568_outputPE	C2A	0	0	BrainVar
HSB568_outputPE	C2A	0	0	BrainVar
643eqtlH_outputPE	C2A	0	0	BrainVar
643eqtlH_outputPE	C2A	0	0	BrainVar
633eqtlH_outputPE	C2A	0	0	BrainVar
633eqtlH_outputPE	C2A	0	0	BrainVar
HSB516_outputPE	C2A	0	0	BrainVar
HSB516_outputPE	C2A	0	0	BrainVar
HSB429_outputPE	C2A	0	0	BrainVar
HSB429_outputPE	C2A	0	0	BrainVar
HS289DFC-002_outputPE	C2A	0	0	BrainVar
HS289DFC-002_outputPE	C2A	0	0	BrainVar
292_outputPE	C2A	0	0	BrainVar
292_outputPE	C2A	0	0	BrainVar
HSB466_outputPE	C2A	0	0	BrainVar
HSB466_outputPE	C2A	0	0	BrainVar
627eqtlH_outputPE	C2A	0	0	BrainVar
627eqtlH_outputPE	C2A	0	0	BrainVar
223eqtlH_outputPE	C2A	0	0	BrainVar
223eqtlH_outputPE	C2A	0	0	BrainVar
238eqtlH_outputPE	C2A	0	0	BrainVar
238eqtlH_outputPE	C2A	0	0	BrainVar
637eqtlH_outputPE	C2A	0	0	BrainVar
637eqtlH_outputPE	C2A	0	0	BrainVar
HSB625_outputPE	C2A	0	0	BrainVar
HSB625_outputPE	C2A	0	0	BrainVar
HSB107_outputPE	C2A	0	0	BrainVar
HSB107_outputPE	C2A	0	0	BrainVar
598eqtlH_outputPE	A2C	0	0	BrainVar
598eqtlH_outputPE	A2C	0	0	BrainVar
HSB543_outputPE	A2C	0	0	BrainVar
HSB543_outputPE	A2C	0	0	BrainVar
HSB494_outputPE	A2C	0	0	BrainVar
HSB494_outputPE	A2C	0	0	BrainVar
657eqtlH_outputPE	A2C	0	0	BrainVar
657eqtlH_outputPE	A2C	0	0	BrainVar
HSB418_outputPE	A2C	0	0	BrainVar
HSB418_outputPE	A2C	0	0	BrainVar
HSB649_outputPE	A2C	0	0	BrainVar
HSB649_outputPE	A2C	0	0	BrainVar
HS463DFC_outputPE	A2C	0	0	BrainVar
HS463DFC_outputPE	A2C	0	0	BrainVar
HSB452_outputPE	A2C	1	6	BrainVar
HSB452_outputPE	A2C	0	0	BrainVar
HSB132_outputPE	A2C	0	0	BrainVar
HSB132_outputPE	A2C	0	0	BrainVar
HSB666_outputPE	A2C	0	0	BrainVar
HSB666_outputPE	A2C	0	0	BrainVar
HSB465_outputPE	A2C	0	0	BrainVar
HSB465_outputPE	A2C	0	0	BrainVar
HSB511_outputPE	A2C	0	0	BrainVar
HSB511_outputPE	A2C	0	0	BrainVar
626eqtlH_outputPE	A2C	0	0	BrainVar
626eqtlH_outputPE	A2C	0	0	BrainVar
HS460DFC_outputPE	A2C	0	0	BrainVar
HS460DFC_outputPE	A2C	0	0	BrainVar
HSB472_outputPE	A2C	0	0	BrainVar
HSB472_outputPE	A2C	0	0	BrainVar
HSB653_outputPE	A2C	0	0	BrainVar
HSB653_outputPE	A2C	0	0	BrainVar
275_outputPE	A2C	0	0	BrainVar
275_outputPE	A2C	0	0	BrainVar
564eqtlH_outputPE	A2C	0	0	BrainVar
564eqtlH_outputPE	A2C	0	0	BrainVar
HSB502_outputPE	A2C	0	0	BrainVar
HSB502_outputPE	A2C	0	0	BrainVar
HSB425_outputPE	A2C	2	12	BrainVar
HSB425_outputPE	A2C	0	0	BrainVar
HSB492_outputPE	A2C	0	0	BrainVar
HSB492_outputPE	A2C	0	0	BrainVar
HS595CP_outputPE	A2C	0	0	BrainVar
HS595CP_outputPE	A2C	1	6	BrainVar
HSB671_outputPE	A2C	0	0	BrainVar
HSB671_outputPE	A2C	0	0	BrainVar
HS475DFC_outputPE	A2C	0	0	BrainVar
HS475DFC_outputPE	A2C	1	7	BrainVar
261_outputPE	A2C	0	0	BrainVar
261_outputPE	A2C	0	0	BrainVar
HS457DFC_outputPE	A2C	0	0	BrainVar
HS457DFC_outputPE	A2C	0	0	BrainVar
270_outputPE	A2C	0	0	BrainVar
270_outputPE	A2C	0	0	BrainVar
267_outputPE	A2C	0	0	BrainVar
267_outputPE	A2C	0	0	BrainVar
HSB286_outputPE	A2C	0	0	BrainVar
HSB286_outputPE	A2C	0	0	BrainVar
HS510DFC_outputPE	A2C	1	6	BrainVar
HS510DFC_outputPE	A2C	0	0	BrainVar
HSB496_outputPE	A2C	0	0	BrainVar
HSB496_outputPE	A2C	0	0	BrainVar
HSB486_outputPE	A2C	1	6	BrainVar
HSB486_outputPE	A2C	0	0	BrainVar
195_outputPE	A2C	1	6	BrainVar
195_outputPE	A2C	0	0	BrainVar
509eqtlH_outputPE	A2C	0	0	BrainVar
509eqtlH_outputPE	A2C	0	0	BrainVar
HS616CP_outputPE	A2C	0	0	BrainVar
HS616CP_outputPE	A2C	0	0	BrainVar
565eqtlH_outputPE	A2C	0	0	BrainVar
565eqtlH_outputPE	A2C	0	0	BrainVar
HSB481_outputPE	A2C	0	0	BrainVar
HSB481_outputPE	A2C	0	0	BrainVar
332_outputPE	A2C	1	7	BrainVar
332_outputPE	A2C	0	0	BrainVar
248_outputPE	A2C	0	0	BrainVar
248_outputPE	A2C	1	6	BrainVar
HSB579_outputPE	A2C	0	0	BrainVar
HSB579_outputPE	A2C	0	0	BrainVar
HSB416_outputPE	A2C	0	0	BrainVar
HSB416_outputPE	A2C	0	0	BrainVar
HS566CP_outputPE	A2C	0	0	BrainVar
HS566CP_outputPE	A2C	0	0	BrainVar
HSB596_outputPE	A2C	1	6	BrainVar
HSB596_outputPE	A2C	0	0	BrainVar
HSB536_outputPE	A2C	0	0	BrainVar
HSB536_outputPE	A2C	0	0	BrainVar
442eqtlH_outputPE	A2C	0	0	BrainVar
442eqtlH_outputPE	A2C	0	0	BrainVar
430eqtlH_outputPE	A2C	1	6	BrainVar
430eqtlH_outputPE	A2C	0	0	BrainVar
HSB485_outputPE	A2C	0	0	BrainVar
HSB485_outputPE	A2C	0	0	BrainVar
HSB644_outputPE	A2C	0	0	BrainVar
HSB644_outputPE	A2C	0	0	BrainVar
HSB139_outputPE	A2C	0	0	BrainVar
HSB139_outputPE	A2C	0	0	BrainVar
HSB415_outputPE	A2C	0	0	BrainVar
HSB415_outputPE	A2C	0	0	BrainVar
HSB480_outputPE	A2C	0	0	BrainVar
HSB480_outputPE	A2C	0	0	BrainVar
HSB342_outputPE	A2C	0	0	BrainVar
HSB342_outputPE	A2C	0	0	BrainVar
578eqtlH_outputPE	A2C	0	0	BrainVar
578eqtlH_outputPE	A2C	0	0	BrainVar
HSB127_outputPE	A2C	1	6	BrainVar
HSB127_outputPE	A2C	2	14	BrainVar
260_outputPE	A2C	0	0	BrainVar
260_outputPE	A2C	0	0	BrainVar
HSB398_outputPE	A2C	2	12	BrainVar
HSB398_outputPE	A2C	0	0	BrainVar
HSB503_outputPE	A2C	0	0	BrainVar
HSB503_outputPE	A2C	0	0	BrainVar
HS572CP_outputPE	A2C	0	0	BrainVar
HS572CP_outputPE	A2C	0	0	BrainVar
HSB443_outputPE	A2C	0	0	BrainVar
HSB443_outputPE	A2C	0	0	BrainVar
HSB432_outputPE	A2C	0	0	BrainVar
HSB432_outputPE	A2C	0	0	BrainVar
HSB100_outputPE	A2C	0	0	BrainVar
HSB100_outputPE	A2C	2	13	BrainVar
HSB674_outputPE	A2C	0	0	BrainVar
HSB674_outputPE	A2C	0	0	BrainVar
417eqtlH_outputPE	A2C	0	0	BrainVar
417eqtlH_outputPE	A2C	0	0	BrainVar
HSB453_outputPE	A2C	0	0	BrainVar
HSB453_outputPE	A2C	0	0	BrainVar
HSB339_outputPE	A2C	0	0	BrainVar
HSB339_outputPE	A2C	0	0	BrainVar
HSB462_outputPE	A2C	0	0	BrainVar
HSB462_outputPE	A2C	0	0	BrainVar
HSB194_outputPE	A2C	1	7	BrainVar
HSB194_outputPE	A2C	0	0	BrainVar
HSB439_outputPE	A2C	0	0	BrainVar
HSB439_outputPE	A2C	0	0	BrainVar
HSB679_outputPE	A2C	0	0	BrainVar
HSB679_outputPE	A2C	0	0	BrainVar
HSB440_outputPE	A2C	0	0	BrainVar
HSB440_outputPE	A2C	0	0	BrainVar
HSB337_outputPE	A2C	0	0	BrainVar
HSB337_outputPE	A2C	0	0	BrainVar
474eqtlH_outputPE	A2C	0	0	BrainVar
474eqtlH_outputPE	A2C	1	7	BrainVar
HSB464_outputPE	A2C	0	0	BrainVar
HSB464_outputPE	A2C	0	0	BrainVar
HSB456_outputPE	A2C	0	0	BrainVar
HSB456_outputPE	A2C	0	0	BrainVar
645eqtlH_outputPE	A2C	1	7	BrainVar
645eqtlH_outputPE	A2C	0	0	BrainVar
HSB344_outputPE	A2C	0	0	BrainVar
HSB344_outputPE	A2C	0	0	BrainVar
HSB345_outputPE	A2C	1	6	BrainVar
HSB345_outputPE	A2C	0	0	BrainVar
HSB389_outputPE	A2C	0	0	BrainVar
HSB389_outputPE	A2C	0	0	BrainVar
HSB624_outputPE	A2C	0	0	BrainVar
HSB624_outputPE	A2C	0	0	BrainVar
646eqtlH_outputPE	A2C	0	0	BrainVar
646eqtlH_outputPE	A2C	0	0	BrainVar
HS500DFC_outputPE	A2C	0	0	BrainVar
HS500DFC_outputPE	A2C	1	6	BrainVar
HS444CP_outputPE	A2C	0	0	BrainVar
HS444CP_outputPE	A2C	0	0	BrainVar
HSB388_outputPE	A2C	0	0	BrainVar
HSB388_outputPE	A2C	1	7	BrainVar
HSB561_outputPE	A2C	1	6	BrainVar
HSB561_outputPE	A2C	0	0	BrainVar
278_outputPE	A2C	0	0	BrainVar
278_outputPE	A2C	0	0	BrainVar
HSB577_outputPE	A2C	0	0	BrainVar
HSB577_outputPE	A2C	0	0	BrainVar
HSB497_outputPE	A2C	1	6	BrainVar
HSB497_outputPE	A2C	0	0	BrainVar
HS597CP_outputPE	A2C	0	0	BrainVar
HS597CP_outputPE	A2C	0	0	BrainVar
631eqtlH_outputPE	A2C	1	6	BrainVar
631eqtlH_outputPE	A2C	0	0	BrainVar
HS488DFC_outputPE	A2C	0	0	BrainVar
HS488DFC_outputPE	A2C	0	0	BrainVar
HSB414_outputPE	A2C	0	0	BrainVar
HSB414_outputPE	A2C	0	0	BrainVar
174eqtlH_outputPE	A2C	0	0	BrainVar
174eqtlH_outputPE	A2C	0	0	BrainVar
HS467DFC_outputPE	A2C	0	0	BrainVar
HS467DFC_outputPE	A2C	0	0	BrainVar
HSB105_outputPE	A2C	0	0	BrainVar
HSB105_outputPE	A2C	0	0	BrainVar
394eqtlH_outputPE	A2C	1	6	BrainVar
394eqtlH_outputPE	A2C	0	0	BrainVar
HS506DFC_outputPE	A2C	0	0	BrainVar
HS506DFC_outputPE	A2C	0	0	BrainVar
152_outputPE	A2C	0	0	BrainVar
152_outputPE	A2C	0	0	BrainVar
HSB395_outputPE	A2C	0	0	BrainVar
HSB395_outputPE	A2C	0	0	BrainVar
HS461DFC_outputPE	A2C	0	0	BrainVar
HS461DFC_outputPE	A2C	1	6	BrainVar
HS455DFC_outputPE	A2C	0	0	BrainVar
HS455DFC_outputPE	A2C	0	0	BrainVar
HS498DFC_outputPE	A2C	0	0	BrainVar
HS498DFC_outputPE	A2C	0	0	BrainVar
411eqtlH_outputPE	A2C	0	0	BrainVar
411eqtlH_outputPE	A2C	0	0	BrainVar
265_outputPE	A2C	0	0	BrainVar
265_outputPE	A2C	0	0	BrainVar
340eqtlH_outputPE	A2C	0	0	BrainVar
340eqtlH_outputPE	A2C	0	0	BrainVar
HSB171_outputPE	A2C	0	0	BrainVar
HSB171_outputPE	A2C	1	6	BrainVar
HSB338_outputPE	A2C	0	0	BrainVar
HSB338_outputPE	A2C	0	0	BrainVar
HSB546_outputPE	A2C	0	0	BrainVar
HSB546_outputPE	A2C	0	0	BrainVar
629eqtlH_outputPE	A2C	0	0	BrainVar
629eqtlH_outputPE	A2C	0	0	BrainVar
HSB545_outputPE	A2C	0	0	BrainVar
HSB545_outputPE	A2C	0	0	BrainVar
HS454DFC_outputPE	A2C	0	0	BrainVar
HS454DFC_outputPE	A2C	0	0	BrainVar
HSB482_outputPE	A2C	1	6	BrainVar
HSB482_outputPE	A2C	0	0	BrainVar
HSB594_outputPE	A2C	0	0	BrainVar
HSB594_outputPE	A2C	0	0	BrainVar
669eqtlH_outputPE	A2C	0	0	BrainVar
669eqtlH_outputPE	A2C	0	0	BrainVar
HSB396_outputPE	A2C	0	0	BrainVar
HSB396_outputPE	A2C	2	14	BrainVar
HSB544_outputPE	A2C	0	0	BrainVar
HSB544_outputPE	A2C	0	0	BrainVar
HSB547_outputPE	A2C	0	0	BrainVar
HSB547_outputPE	A2C	0	0	BrainVar
HSB476_outputPE	A2C	0	0	BrainVar
HSB476_outputPE	A2C	0	0	BrainVar
650eqtlH_outputPE	A2C	0	0	BrainVar
650eqtlH_outputPE	A2C	0	0	BrainVar
HSB569_outputPE	A2C	0	0	BrainVar
HSB569_outputPE	A2C	0	0	BrainVar
HSB428_outputPE	A2C	1	6	BrainVar
HSB428_outputPE	A2C	0	0	BrainVar
422eqtlH_outputPE	A2C	0	0	BrainVar
422eqtlH_outputPE	A2C	0	0	BrainVar
HS489DFC_outputPE	A2C	0	0	BrainVar
HS489DFC_outputPE	A2C	0	0	BrainVar
HSB676_outputPE	A2C	0	0	BrainVar
HSB676_outputPE	A2C	0	0	BrainVar
274eqtlH_outputPE	A2C	0	0	BrainVar
274eqtlH_outputPE	A2C	0	0	BrainVar
HSB619_outputPE	A2C	0	0	BrainVar
HSB619_outputPE	A2C	0	0	BrainVar
272_outputPE	A2C	0	0	BrainVar
272_outputPE	A2C	0	0	BrainVar
HSB122_outputPE	A2C	1	9	BrainVar
HSB122_outputPE	A2C	0	0	BrainVar
HSB172_outputPE	A2C	2	17	BrainVar
HSB172_outputPE	A2C	0	0	BrainVar
148eqtlH_outputPE	A2C	0	0	BrainVar
148eqtlH_outputPE	A2C	0	0	BrainVar
HS563DFC_outputPE	A2C	0	0	BrainVar
HS563DFC_outputPE	A2C	0	0	BrainVar
HSB431_outputPE	A2C	0	0	BrainVar
HSB431_outputPE	A2C	0	0	BrainVar
222_outputPE	A2C	0	0	BrainVar
222_outputPE	A2C	0	0	BrainVar
634eqtlH_outputPE	A2C	0	0	BrainVar
634eqtlH_outputPE	A2C	0	0	BrainVar
HSB670_outputPE	A2C	0	0	BrainVar
HSB670_outputPE	A2C	0	0	BrainVar
672eqtlH_outputPE	A2C	0	0	BrainVar
672eqtlH_outputPE	A2C	0	0	BrainVar
HS471DFC_outputPE	A2C	0	0	BrainVar
HS471DFC_outputPE	A2C	0	0	BrainVar
HSB313_outputPE	A2C	0	0	BrainVar
HSB313_outputPE	A2C	1	7	BrainVar
322eqtlH_outputPE	A2C	0	0	BrainVar
322eqtlH_outputPE	A2C	0	0	BrainVar
427eqtlH_outputPE	A2C	0	0	BrainVar
427eqtlH_outputPE	A2C	0	0	BrainVar
HSB495_outputPE	A2C	0	0	BrainVar
HSB495_outputPE	A2C	0	0	BrainVar
HSB630_outputPE	A2C	0	0	BrainVar
HSB630_outputPE	A2C	0	0	BrainVar
433eqtlH_outputPE	A2C	0	0	BrainVar
433eqtlH_outputPE	A2C	0	0	BrainVar
HSB651_outputPE	A2C	0	0	BrainVar
HSB651_outputPE	A2C	0	0	BrainVar
HSB154_outputPE	A2C	3	19	BrainVar
HSB154_outputPE	A2C	1	6	BrainVar
150eqtlH_outputPE	A2C	0	0	BrainVar
150eqtlH_outputPE	A2C	1	7	BrainVar
HSB618_outputPE	A2C	0	0	BrainVar
HSB618_outputPE	A2C	0	0	BrainVar
HSB121_outputPE	A2C	1	8	BrainVar
HSB121_outputPE	A2C	0	0	BrainVar
HSB654_outputPE	A2C	0	0	BrainVar
HSB654_outputPE	A2C	0	0	BrainVar
HS615DFC_outputPE	A2C	0	0	BrainVar
HS615DFC_outputPE	A2C	0	0	BrainVar
221_outputPE	A2C	0	0	BrainVar
221_outputPE	A2C	0	0	BrainVar
HSB316_outputPE	A2C	1	7	BrainVar
HSB316_outputPE	A2C	1	7	BrainVar
HSB421_outputPE	A2C	0	0	BrainVar
HSB421_outputPE	A2C	1	6	BrainVar
HSB638_outputPE	A2C	1	6	BrainVar
HSB638_outputPE	A2C	0	0	BrainVar
652eqtlH_outputPE	A2C	0	0	BrainVar
652eqtlH_outputPE	A2C	0	0	BrainVar
HSB445_outputPE	A2C	0	0	BrainVar
HSB445_outputPE	A2C	0	0	BrainVar
HS501DFC_outputPE	A2C	1	6	BrainVar
HS501DFC_outputPE	A2C	0	0	BrainVar
HSB343_outputPE	A2C	0	0	BrainVar
HSB343_outputPE	A2C	0	0	BrainVar
HSB608_outputPE	A2C	0	0	BrainVar
HSB608_outputPE	A2C	0	0	BrainVar
HSB413_outputPE	A2C	0	0	BrainVar
HSB413_outputPE	A2C	0	0	BrainVar
HS562CP_outputPE	A2C	0	0	BrainVar
HS562CP_outputPE	A2C	0	0	BrainVar
HSB479_outputPE	A2C	0	0	BrainVar
HSB479_outputPE	A2C	0	0	BrainVar
HSB468_outputPE	A2C	0	0	BrainVar
HSB468_outputPE	A2C	0	0	BrainVar
HSB568_outputPE	A2C	0	0	BrainVar
HSB568_outputPE	A2C	0	0	BrainVar
643eqtlH_outputPE	A2C	0	0	BrainVar
643eqtlH_outputPE	A2C	0	0	BrainVar
633eqtlH_outputPE	A2C	1	6	BrainVar
633eqtlH_outputPE	A2C	0	0	BrainVar
HSB516_outputPE	A2C	1	6	BrainVar
HSB516_outputPE	A2C	0	0	BrainVar
HSB429_outputPE	A2C	0	0	BrainVar
HSB429_outputPE	A2C	0	0	BrainVar
HS289DFC-002_outputPE	A2C	0	0	BrainVar
HS289DFC-002_outputPE	A2C	3	18	BrainVar
292_outputPE	A2C	0	0	BrainVar
292_outputPE	A2C	0	0	BrainVar
HSB466_outputPE	A2C	0	0	BrainVar
HSB466_outputPE	A2C	0	0	BrainVar
627eqtlH_outputPE	A2C	0	0	BrainVar
627eqtlH_outputPE	A2C	0	0	BrainVar
223eqtlH_outputPE	A2C	0	0	BrainVar
223eqtlH_outputPE	A2C	0	0	BrainVar
238eqtlH_outputPE	A2C	0	0	BrainVar
238eqtlH_outputPE	A2C	0	0	BrainVar
637eqtlH_outputPE	A2C	1	6	BrainVar
637eqtlH_outputPE	A2C	1	6	BrainVar
HSB625_outputPE	A2C	0	0	BrainVar
HSB625_outputPE	A2C	0	0	BrainVar
HSB107_outputPE	A2C	1	8	BrainVar
HSB107_outputPE	A2C	0	0	BrainVar
SRR1238513_output	A2G	270	1235	CORTECON
SRR1238505_output	A2G	409	1840	CORTECON
SRR1238507_output	A2G	447	1947	CORTECON
SRR1238509_output	A2G	663	2954	CORTECON
SRR1238504_output	A2G	48	219	CORTECON
SRR1238497_output	A2G	483	2074	CORTECON
SRR1238498_output	A2G	457	1973	CORTECON
SRR1238514_output	A2G	575	2735	CORTECON
SRR1238493_output	A2G	7661	29594	CORTECON
SRR1238501_output	A2G	184	750	CORTECON
SRR1238500_output	A2G	378	1633	CORTECON
SRR1238499_output	A2G	349	1516	CORTECON
SRR1238508_output	A2G	558	2436	CORTECON
SRR1238494_output	A2G	7598	29421	CORTECON
SRR1238515_output	A2G	1181	5397	CORTECON
SRR1238516_output	A2G	1588	7519	CORTECON
SRR1238506_output	A2G	350	1524	CORTECON
SRR1238495_output	A2G	3885	14981	CORTECON
SRR1238502_output	A2G	61	249	CORTECON
SRR1238510_output	A2G	580	2645	CORTECON
SRR1238511_output	A2G	241	1118	CORTECON
SRR1238503_output	A2G	15	71	CORTECON
SRR1238512_output	A2G	741	3426	CORTECON
SRR1238496_output	A2G	3431	13189	CORTECON
SRR1238513_output	G2C	14	71	CORTECON
SRR1238505_output	G2C	15	59	CORTECON
SRR1238507_output	G2C	16	76	CORTECON
SRR1238509_output	G2C	11	45	CORTECON
SRR1238504_output	G2C	1	3	CORTECON
SRR1238497_output	G2C	16	65	CORTECON
SRR1238498_output	G2C	14	61	CORTECON
SRR1238514_output	G2C	12	59	CORTECON
SRR1238493_output	G2C	85	324	CORTECON
SRR1238501_output	G2C	10	51	CORTECON
SRR1238500_output	G2C	13	65	CORTECON
SRR1238499_output	G2C	8	39	CORTECON
SRR1238508_output	G2C	17	62	CORTECON
SRR1238494_output	G2C	133	527	CORTECON
SRR1238515_output	G2C	27	135	CORTECON
SRR1238516_output	G2C	49	194	CORTECON
SRR1238506_output	G2C	18	86	CORTECON
SRR1238495_output	G2C	46	176	CORTECON
SRR1238502_output	G2C	5	22	CORTECON
SRR1238510_output	G2C	10	37	CORTECON
SRR1238511_output	G2C	12	59	CORTECON
SRR1238503_output	G2C	1	3	CORTECON
SRR1238512_output	G2C	13	47	CORTECON
SRR1238496_output	G2C	52	181	CORTECON
SRR1238513_output	G2A	31	115	CORTECON
SRR1238505_output	G2A	51	192	CORTECON
SRR1238507_output	G2A	73	283	CORTECON
SRR1238509_output	G2A	94	335	CORTECON
SRR1238504_output	G2A	16	64	CORTECON
SRR1238497_output	G2A	187	695	CORTECON
SRR1238498_output	G2A	133	489	CORTECON
SRR1238514_output	G2A	39	147	CORTECON
SRR1238493_output	G2A	6110	22230	CORTECON
SRR1238501_output	G2A	37	159	CORTECON
SRR1238500_output	G2A	57	238	CORTECON
SRR1238499_output	G2A	60	233	CORTECON
SRR1238508_output	G2A	84	318	CORTECON
SRR1238494_output	G2A	6382	23119	CORTECON
SRR1238515_output	G2A	149	545	CORTECON
SRR1238516_output	G2A	133	520	CORTECON
SRR1238506_output	G2A	35	133	CORTECON
SRR1238495_output	G2A	2748	9902	CORTECON
SRR1238502_output	G2A	5	15	CORTECON
SRR1238510_output	G2A	70	255	CORTECON
SRR1238511_output	G2A	31	125	CORTECON
SRR1238503_output	G2A	5	17	CORTECON
SRR1238512_output	G2A	81	299	CORTECON
SRR1238496_output	G2A	2473	8998	CORTECON
SRR1238513_output	C2A	8	33	CORTECON
SRR1238505_output	C2A	7	51	CORTECON
SRR1238507_output	C2A	7	36	CORTECON
SRR1238509_output	C2A	18	91	CORTECON
SRR1238504_output	C2A	0	0	CORTECON
SRR1238497_output	C2A	31	141	CORTECON
SRR1238498_output	C2A	17	90	CORTECON
SRR1238514_output	C2A	15	58	CORTECON
SRR1238493_output	C2A	188	695	CORTECON
SRR1238501_output	C2A	6	39	CORTECON
SRR1238500_output	C2A	6	47	CORTECON
SRR1238499_output	C2A	13	97	CORTECON
SRR1238508_output	C2A	13	58	CORTECON
SRR1238494_output	C2A	191	696	CORTECON
SRR1238515_output	C2A	37	164	CORTECON
SRR1238516_output	C2A	26	111	CORTECON
SRR1238506_output	C2A	12	63	CORTECON
SRR1238495_output	C2A	113	419	CORTECON
SRR1238502_output	C2A	2	8	CORTECON
SRR1238510_output	C2A	16	87	CORTECON
SRR1238511_output	C2A	9	37	CORTECON
SRR1238503_output	C2A	1	5	CORTECON
SRR1238512_output	C2A	10	35	CORTECON
SRR1238496_output	C2A	76	307	CORTECON
SRR1238513_output	A2C	16	58	CORTECON
SRR1238505_output	A2C	31	136	CORTECON
SRR1238507_output	A2C	33	160	CORTECON
SRR1238509_output	A2C	32	132	CORTECON
SRR1238504_output	A2C	17	68	CORTECON
SRR1238497_output	A2C	32	124	CORTECON
SRR1238498_output	A2C	41	176	CORTECON
SRR1238514_output	A2C	13	48	CORTECON
SRR1238493_output	A2C	151	505	CORTECON
SRR1238501_output	A2C	34	126	CORTECON
SRR1238500_output	A2C	40	156	CORTECON
SRR1238499_output	A2C	37	170	CORTECON
SRR1238508_output	A2C	28	129	CORTECON
SRR1238494_output	A2C	129	443	CORTECON
SRR1238515_output	A2C	96	409	CORTECON
SRR1238516_output	A2C	77	337	CORTECON
SRR1238506_output	A2C	24	109	CORTECON
SRR1238495_output	A2C	111	386	CORTECON
SRR1238502_output	A2C	22	85	CORTECON
SRR1238510_output	A2C	31	150	CORTECON
SRR1238511_output	A2C	26	143	CORTECON
SRR1238503_output	A2C	12	47	CORTECON
SRR1238512_output	A2C	38	154	CORTECON
SRR1238496_output	A2C	105	394	CORTECON
BM_10_650	A2G	8571	78768	MSBB
hB_RNA_16855	A2G	6223	59263	MSBB
hB_RNA_9203	A2G	7691	70554	MSBB
BM_10_591	A2G	7812	72813	MSBB
BM_10_639	A2G	4293	41186	MSBB
hB_RNA_4791	A2G	5810	55035	MSBB
BM_10_576	A2G	10607	100501	MSBB
hB_RNA_16695	A2G	8066	73152	MSBB
hB_RNA_16365	A2G	6646	62489	MSBB
BM_36_298	A2G	7068	64230	MSBB
hB_RNA_13418	A2G	16692	150553	MSBB
BM_36_299	A2G	4584	41367	MSBB
BM_10_741	A2G	14962	137392	MSBB
BM_22_113	A2G	6476	58063	MSBB
hB_RNA_4923	A2G	10044	92483	MSBB
BM_10_735	A2G	7025	62360	MSBB
BM_22_117	A2G	7741	72211	MSBB
BM_10_615	A2G	3258	30839	MSBB
hB_RNA_4520	A2G	5166	47820	MSBB
hB_RNA_9220	A2G	4092	37759	MSBB
hB_RNA_9155	A2G	14352	146075	MSBB
BM_36_384	A2G	4874	44105	MSBB
BM_36_458	A2G	9835	88863	MSBB
BM_36_432	A2G	4703	43702	MSBB
BM_10_659	A2G	6927	62387	MSBB
hB_RNA_4827	A2G	7059	63359	MSBB
hB_RNA_4951	A2G	2146	20995	MSBB
BM_36_449	A2G	16111	147731	MSBB
BM_10_740	A2G	14712	138868	MSBB
BM_10_748	A2G	17705	158543	MSBB
BM_10_569	A2G	4346	40224	MSBB
BM_10_739	A2G	13094	124045	MSBB
BM_22_125	A2G	5678	50268	MSBB
BM_36_430	A2G	11022	102215	MSBB
BM_22_137	A2G	5140	46869	MSBB
hB_RNA_16125	A2G	5109	48055	MSBB
BM_10_747	A2G	11881	108141	MSBB
BM_36_346	A2G	8069	72745	MSBB
hB_RNA_16375	A2G	10262	97341	MSBB
hB_RNA_8375	A2G	11887	108802	MSBB
BM_22_270	A2G	6888	59756	MSBB
BM_10_647	A2G	8330	74562	MSBB
BM_22_143	A2G	8775	83419	MSBB
hB_RNA_8645	A2G	5570	50732	MSBB
hB_RNA_16475	A2G	6280	58951	MSBB
hB_RNA_5151	A2G	7282	66323	MSBB
hB_RNA_9139	A2G	11021	98283	MSBB
hB_RNA_5041	A2G	15388	147530	MSBB
BM_36_416	A2G	5940	53582	MSBB
BM_10_703	A2G	26507	258662	MSBB
BM_10_756	A2G	25418	249362	MSBB
hB_RNA_12924	A2G	17543	158263	MSBB
hB_RNA_16555	A2G	4687	44027	MSBB
hB_RNA_4961	A2G	5535	53802	MSBB
BM_10_666	A2G	10224	95732	MSBB
BM_10_648	A2G	8750	81538	MSBB
hB_RNA_16865	A2G	4418	41329	MSBB
BM_10_713	A2G	9098	80283	MSBB
BM_36_448	A2G	16387	155379	MSBB
hB_RNA_16095	A2G	4376	41621	MSBB
BM_22_139	A2G	12074	106937	MSBB
hB_RNA_16595	A2G	18128	175899	MSBB
BM_36_322	A2G	15700	143672	MSBB
hB_RNA_9228	A2G	5424	49970	MSBB
hB_RNA_9201	A2G	5789	51707	MSBB
BM_36_350	A2G	12045	110619	MSBB
hB_RNA_9144	A2G	17561	160050	MSBB
hB_RNA_13193	A2G	16529	150442	MSBB
hB_RNA_4611	A2G	4596	43277	MSBB
BM_36_521	A2G	8406	77646	MSBB
hB_RNA_16575	A2G	6975	65089	MSBB
hB_RNA_11072	A2G	5440	51343	MSBB
BM_22_272	A2G	3345	29131	MSBB
BM_10_782	A2G	14291	133543	MSBB
BM_22_174	A2G	6538	58574	MSBB
BM_10_813	A2G	22462	225038	MSBB
BM_22_263	A2G	4019	34540	MSBB
BM_36_464	A2G	10591	93502	MSBB
BM_36_367	A2G	8616	76847	MSBB
BM_10_759	A2G	7509	69890	MSBB
BM_10_682	A2G	21268	202633	MSBB
BM_22_138	A2G	9094	82553	MSBB
BM_36_450	A2G	15190	141096	MSBB
BM_36_435	A2G	10583	96586	MSBB
hB_RNA_5111	A2G	4709	43082	MSBB
hB_RNA_13458	A2G	12907	115228	MSBB
BM_36_413	A2G	17038	158662	MSBB
BM_36_415	A2G	9724	85162	MSBB
hB_RNA_9176	A2G	9557	85921	MSBB
hB_RNA_4521	A2G	8252	73954	MSBB
hB_RNA_16325	A2G	6682	62357	MSBB
BM_36_527	A2G	9948	88392	MSBB
BM_10_780	A2G	9349	84655	MSBB
hB_RNA_9180	A2G	7056	65212	MSBB
BM_10_744	A2G	9658	86071	MSBB
BM_22_131	A2G	4714	42259	MSBB
BM_22_61	A2G	8346	75802	MSBB
BM_22_158	A2G	8921	77866	MSBB
BM_22_243	A2G	4477	38891	MSBB
BM_36_308	A2G	12150	108423	MSBB
hB_RNA_13262	A2G	6862	61443	MSBB
hB_RNA_4321	A2G	3679	34426	MSBB
hB_RNA_12464	A2G	5359	47049	MSBB
BM_22_1111	A2G	8921	76800	MSBB
BM_36_417	A2G	13645	129949	MSBB
hB_RNA_16275	A2G	8117	77078	MSBB
BM_10_621	A2G	4032	38223	MSBB
hB_RNA_4905	A2G	9519	87303	MSBB
hB_RNA_9221	A2G	8269	74190	MSBB
hB_RNA_9025	A2G	7892	74265	MSBB
hB_RNA_4919	A2G	7133	66497	MSBB
hB_RNA_16255	A2G	7425	69866	MSBB
BM_36_444	A2G	10391	98592	MSBB
hB_RNA_7695	A2G	3992	36442	MSBB
BM_10_588	A2G	5016	47274	MSBB
hB_RNA_16425	A2G	19509	184822	MSBB
BM_22_152	A2G	17643	162385	MSBB
hB_RNA_8665	A2G	4405	40588	MSBB
BM_36_394	A2G	11720	105878	MSBB
[truncated: 1,186 more rows]

## Sheet: HE genes
	Number of hyper-edited sites					Model 1 (Sex, Ancestry)			Model 2 (Sex, Ancestry, Neurons)			Model 3 (Sex, Ancestry, Neurons, Gene length)			Advanced aging (MSBB)			Cerebrum (n=55)		Cerbellum (n=59)
Gene	Prenatal Ave	Prenatal SD	Postnatal Ave	Postnatal SD	BrainVar detection rate %	Delta number of sites	P.Value	adj.P.Val	Delta number of sites	P.Value	adj.P.Val	Delta number of sites	P.Value	adj.P.Val	MSBB Ave	MSBB SD	MSBB detection rate (%)	Prenatal ave	Postnatal ave	Prenatal ave	Postnatal ave
KCNIP4	85.6286	174.393	666.433	459.889	0.938	600.65	5.9e-23	8.2e-20	426.5	1.3e-08	3.3e-06	423.69	1.2e-08	3.5e-06	1004.39	582.21	1	1.5	28.2609	1.81818	41.6923
NDUFS1	32.84	47.1903	249.8	126.603	0.909	233.88	1.2e-36	1.3e-32	203.59	2.2e-19	1.6e-15	202	1.5e-19	1.1e-15	242.78	130.5	1	6.5625	73.4348	14.7273	96.3462
PCDH9	34.8081	46.8717	234.25	132.377	0.903	207.8	8.8e-30	4.9e-26	165.66	1.5e-13	2.4e-10	161.54	5.6e-14	1.3e-10	161.56	102.32	1	0	12.3478	0	1.46154
SNHG14	43.3491	49.2643	224.733	128.068	0.943	189.08	8.4e-27	2.1e-23	150.94	5.6e-12	5.7e-09	147.43	3e-12	4.1e-09	302.11	203.44	1	2.34375	34.3043	7.57576	86.3077
NRXN3	42.4937	60.038	241.117	139.024	0.79	217.1	8e-29	3.5e-25	149.61	5.6e-11	4.3e-08	144.98	2.9e-11	2.6e-08	200.28	161.83	1	0.4375	17.2174	1.27273	31
LRRTM4	59.0091	63.2037	275.183	183.992	0.966	223.89	4.5e-21	3.7e-18	146.66	4.6e-07	5.2e-05	142.61	4.3e-07	4.8e-05	279.34	186.28	1	0.53125	14.7391	2.48485	0.423077
FAM25A;GLUD1	26.5588	39.4601	129.133	74.1603	0.534	131.63	9.8e-37	1.3e-32	135.66	2.9e-24	6.4e-20	134.07	5.4e-24	1.2e-19	20.67	16.17	0.85	0.46875	77.087	5.06061	22.9231
ATRNL1	19.9437	21.6154	156.833	107.027	0.744	148.43	6e-28	1.7e-24	135.82	4.7e-15	1.2e-11	131.76	3.2e-15	8.8e-12	138.74	114.39	0.99	0.21875	9.86957	0.909091	1.03846
DPP10	59.5189	81.1035	249.22	146.885	0.938	188.94	7.8e-19	3.4e-16	134.2	6.5e-07	6.8e-05	129.73	5.3e-07	5.5e-05	339.87	224.57	1	0.625	17.5652	1.36364	0.230769
TPK1;CNTNAP2	62.0476	84.1183	268.817	186.464	0.938	215.03	8.3e-18	2.8e-15	125.19	4.6e-05	0.0018	121.8	4.8e-05	0.0013	44.48	43.34	0.9	0.65625	15.0435	4.63636	5.30769
PWARSN	16.8448	19.5123	112.136	70.2541	0.665	108.95	7.3e-32	5.4e-28	109.85	5.1e-20	5.6e-16	110.94	3.5e-20	3.9e-16	126.6	66.66	1	0.25	2.86957		3.15385
DLGAP1	44.3333	67.4083	192.133	142.861	0.938	155.05	6.9e-16	1.4e-13	82.18	0.0005	0.01	78.03	0.00054	0.0047	171.67	127.67	1	0.15625	26.4348	0.484848	17.0769
CSMD1	56.8349	62.9976	203.083	127.051	0.96	154.46	2.2e-18	8.5e-16	80.93	0.00013	0.0038	76.14	0.00014	0.0025	160.54	108.98	1	0.46875	5.08696	0	5
PHACTR1	47.9537	48.4146	175.717	144.439	0.955	134.59	4.2e-14	5.2e-12	76.6	0.00068	0.013	72.87	0.00078	0.0055	117.74	94.07	0.98	2.5	31.2174	1.45455	10.8077
NEGR1	31.7765	23.4142	128.932	79.1957	0.818	103.27	1.8e-23	2.9e-20	75.76	3.3e-09	1.1e-06	71.67	3.3e-09	1.2e-06	126.43	94.58	1	0.84375	5.34783	0.787879	20.3462
PLCB1	20.2667	17.378	109.228	86.8459	0.665	94.82	1.3e-19	7.1e-17	73.45	4.2e-08	8.3e-06	69.36	4.7e-08	1e-05	92.15	81.45	0.97	0.4375	3.95652	0	3.11538
LRP1B	41.2913	42.9436	150.441	94.2708	0.92	111.88	3.3e-18	1.2e-15	73.13	5.4e-06	0.00038	68.41	6e-06	0.00034	152.49	103.21	1	0	3.91304	1.24242	6.96154
IL1RAPL1	22.2836	22.6186	105.367	76.7488	0.722	91.89	1.2e-21	1.1e-18	68.91	1.2e-08	3.1e-06	64.46	6.6e-09	2.1e-06	109.2	79.33	1	0.4375	8.04348	0.909091	0.692308
MED26;SMIM7	17.9	20.2733	67.5424	55.617	0.676	61.62	5.2e-19	2.5e-16	63.75	6.5e-12	6.3e-09	62	7.4e-12	7.8e-09	10.28	12.09	0.59	3.59375	31.8696	10.1818	45.3846
FGF14	28.1341	26.081	110.288	76.4109	0.801	90.29	5.7e-20	3.3e-17	63.71	2.6e-07	3.5e-05	59.83	2.4e-07	3.3e-05	111.87	79.71	0.98	0	3.21739	0.878788	14.3462
TRMT9B	32.141	30.8725	93.7833	54.9379	0.784	74.74	9.1e-21	6.8e-18	61.57	2.3e-09	8.3e-07	59.43	3.1e-09	1.2e-06	47.42	32.21	0.97	7.09375	39	10.1515	334.577
SRPK2	37.8952	38.61	124.15	66.7725	0.938	93.16	1.3e-20	8.6e-18	62.54	4.2e-07	4.8e-05	59.39	3.6e-07	4.3e-05	174.01	95.61	1	2.6875	5.73913	3.21212	16.5385
AGBL4	18.8095	17.5377	82.8621	61.671	0.568	73.63	5.7e-22	6.4e-19	63.45	1.3e-10	8.6e-08	58.93	1.4e-10	9e-08	108.3	100.23	0.98	0.53125	3.95652	1.21212	0
RADIL;MMD2	19.8077	21.1981	62.0172	75.638	0.477	56.95	1.3e-11	8.5e-10	60.47	1.6e-07	2.3e-05	58.33	3.2e-07	4e-05	22.4	24.75	0.77	3.71875	38.3478	26.3333	32.4615
RIMS2	22.4925	26.9873	93.9167	63.8375	0.722	83.39	1e-22	1.3e-19	61.87	5.3e-09	1.5e-06	57.92	3.4e-09	1.2e-06	82.32	69.82	0.99	0	9.21739	0.363636	15.8846
DMD;FAM47A	23.7368	27.7427	93.5263	76.9327	0.54	82.16	2.8e-18	1.1e-15	61.67	3.4e-07	4.2e-05	56.81	4.6e-07	5.1e-05	73.03	64.84	0.97	0	4.30435	0	0
LINC00901;LINC02024	53.5096	65.9344	157.667	103.749	0.932	109.89	4.5e-13	4.4e-11	55.97	0.0034	0.036	55.57	0.0035	0.014	171.41	108.4	1	1	5.69565	0.787879	0.307692
ACBD7-DCLRE1CP1	21.7143	22.0519	43.7679	33.3603	0.477	38.57	6e-18	2.1e-15	54.01	5.3e-19	2.9e-15	53.68	4.2e-19	2.3e-15	61.5	46.77	0.98	8.625	40.6522	10.7576	35.1154
FAM155A	45.466	39.5769	136.39	99.976	0.92	99.36	8.9e-15	1.4e-12	56.02	0.0005	0.01	52.12	0.00063	0.005	175.92	114.29	1	0	4.56522	1.30303	8.03846
SNRPD3	13.4426	11.5463	57.6207	37.9426	0.676	51.26	6.7e-25	1.2e-21	52.94	7.9e-16	2.9e-12	51.8	8.2e-16	3e-12	42.85	29.73	0.96	4.875	24.5652	11.3333	34.2308
ADGRB3	30.2368	45.0765	111.75	73.1272	0.773	93.13	7.9e-19	3.4e-16	55.71	1.4e-05	0.00077	51.76	1.4e-05	0.00057	83.21	68.36	0.98	0.25	6.04348	1.60606	11.1538
SPAG9	25.6615	27.4188	75.0167	44.0799	0.71	64.26	9.8e-23	1.3e-19	53.86	1.3e-10	8.6e-08	51.21	8.2e-11	6.1e-08	35.67	35.15	0.92	0	3.26087	1.93939	6.23077
DMD	20.9821	16.5689	69.2333	51.1327	0.659	61.1	5.3e-21	4.1e-18	54.86	1e-10	7.3e-08	50	1.1e-10	7.7e-08	73.03	64.84	0.97	0	3.17391	0.848485	2.61538
CADM2	43	48.8677	139.183	85.1763	0.96	100.83	2.7e-16	6e-14	54.18	0.00034	0.0078	49.91	0.00045	0.0044	129.27	101.83	0.98	0	11	0.757576	19.9615
KIF2B;TOM1L1	18.2143	26.1157	65.04	46.6612	0.364	51.95	8.3e-19	3.4e-16	47.18	1.1e-09	4.7e-07	48.08	1.2e-09	5.9e-07	29.55	22.66	0.89	0	2.47826	0	0.307692
CYCS	13.1842	9.95898	53.75	37.3538	0.557	53.17	9.9e-29	3.7e-25	47.94	3.2e-15	8.8e-12	47.95	2.9e-15	8.8e-12	23.63	21.45	0.84	0.9375	17.5217	4.12121	22.0769
PPP2R2B	27.4627	30.2852	82.15	57.7883	0.722	69.19	1.9e-18	7.7e-16	50.93	4.4e-07	5e-05	47.32	4.3e-07	4.8e-05	72.56	51.24	0.98	0.75	5.95652	0.848485	2.03846
LYRM7	12.4722	9.69385	49.4138	32.2784	0.534	46.96	1.7e-28	5.3e-25	48.49	2.5e-18	1.1e-14	47.12	1.6e-18	7.2e-15	56.88	36.6	0.98	3.0625	18.3478	2.66667	15.0385
SGCZ	20.2419	21.0765	81.2542	54.5305	0.688	69.49	4.6e-23	6.9e-20	51.16	4.5e-09	1.4e-06	46.85	3.2e-09	1.2e-06	38.2	33.4	0.91	0	3.17391	1.27273	4.03846
CABP1	19.8636	22.0827	76.1754	58.7483	0.449	69.47	1.9e-21	1.7e-18	47.93	1.1e-07	1.7e-05	46.77	1.2e-07	2e-05	90.79	70.81	0.98	0	19.087	1.30303	13.5769
OXR1	13.95	8.59299	60.0185	46.1632	0.42	53.16	3e-21	2.5e-18	49.82	1.5e-11	1.3e-08	46.42	1.8e-11	1.7e-08	43.36	46.15	0.89	0	3.3913	0.242424	4.07692
GALNT17	26.4902	24.3667	85.1379	77.0628	0.619	73.49	2.2e-15	4e-13	49.56	3.1e-05	0.0014	45.83	4.4e-05	0.0012	75.11	63.37	0.98	0	6.3913	1.78788	19.8077
NCAM2	23.7294	25.7217	72.9661	48.8777	0.818	57.75	1.2e-17	3.7e-15	49.5	2.4e-08	5.3e-06	45.82	1.9e-08	5.4e-06	59.24	48.73	0.98	0	2.08696	0.424242	0.730769
ASIC2	27.96	37.0306	81.7797	71.9442	0.619	70.77	7.9e-15	1.3e-12	49.52	2.7e-05	0.0012	45.21	4.9e-05	0.0013	127.57	74.76	1	0	9.04348	0.575758	2.65385
NRG3	42.3627	56.3268	141.814	98.1644	0.915	105.07	3.9e-14	4.9e-12	49.35	0.0039	0.04	45.07	0.0051	0.019	146.41	96.77	1	0.90625	7.26087	0.272727	0.769231
DANT2	14.725	12.1739	79.5536	59.1909	0.545	67.53	1e-20	7.3e-18	47.2	1.6e-07	2.3e-05	44.09	2.9e-07	3.8e-05	80.64	75.42	0.96	0	3.13043	0.333333	4.76923
HS6ST3	23.6604	18.4088	74.7636	58.5263	0.614	61.59	2.7e-17	7.4e-15	47.97	3.8e-07	4.5e-05	44.03	6.8e-07	6.5e-05	61.18	53.87	0.97	0	3.78261	0.363636	0.961538
STXBP5L	14.5	11.3783	58.1538	48.7098	0.386	48.82	1.2e-17	3.8e-15	47.51	5e-10	2.4e-07	43.88	7.7e-10	4.1e-07	70.12	87.9	0.95	0	6.26087	0.69697	27.1538
RYR2	26.1286	31.8734	89.7797	66.0334	0.733	72.69	7.1e-17	1.8e-14	47.47	1.6e-05	0.00083	43.48	2e-05	0.00073	128.85	113.13	0.99	0	5.17391	0.787879	11.1154
OIP5-AS1	18.3492	27.9701	61.3559	32.145	0.693	54.15	9.5e-24	1.6e-20	43.96	1.2e-10	7.9e-08	42.83	1.1e-10	7.7e-08	36.74	26.25	0.95	2.6875	19.8261	3.36364	97.5385
RGS7	33.4302	40.6938	120.034	97.2778	0.824	94.48	2.6e-14	3.5e-12	46.4	0.0025	0.029	42.66	0.0033	0.014	116.15	108.91	1	0.5	11.0435	2.06061	13.0769
MIR4268;EPHA4	15.125	4.58063	50.8	43.3293	0.33	42.2	3.5e-17	9.5e-15	44.14	6.6e-11	4.9e-08	41.51	1.4e-10	9e-08	8.9	12.41	0.54	0	8.3913	0	0
FMN2	20.5625	20.8438	72.1228	56.2542	0.597	60.41	1.3e-17	4e-15	44.69	8.6e-07	8.5e-05	41.15	8e-07	7.2e-05	49.26	48.25	0.9	0.46875	3.82609	0.848485	1.23077
HOOK3	34.26	54.6287	86.5333	45.4389	0.909	59.7	1.4e-10	7e-09	43.52	0.00047	0.0098	41.02	0.00058	0.0048	83.97	57.67	0.99	6.4375	18.9565	10.0303	33.1154
SIPA1L1	13.5862	9.32553	54.4464	43.3111	0.483	46.94	2.8e-19	1.5e-16	44.31	1.6e-10	1e-07	40.85	1.1e-10	7.7e-08	63.26	44.6	1	0.25	3.17391	0.333333	3.88462
TMEM132D	24.1111	29.7715	77.0755	62.3038	0.403	65.06	1.1e-17	3.6e-15	44.45	3.8e-06	0.00028	40.42	6.2e-06	0.00034	38.16	39.52	0.89	0	1.82609	0.181818	0
ARL4A;ETV1	16.6667	17.0205	75.6538	73.6267	0.364	62.91	2.6e-14	3.5e-12	42.49	7e-05	0.0025	40.23	0.0001	0.0021	37.64	40.05	0.86	0	3.17391	0	0.807692
CTNND2	43.0935	49.5113	102.102	65.3787	0.943	64.72	3.2e-10	1.4e-08	44.12	0.0013	0.019	39.99	0.0016	0.0083	71.61	65.19	0.98	0.84375	4.82609	0.242424	5.07692
CTNNA2	38.3469	52.7812	118.508	70.6525	0.892	85.29	2.9e-14	3.8e-12	43.41	0.0019	0.024	38.9	0.0025	0.011	77.95	59.45	0.98	0.5625	8.26087	1.93939	3.61538
RPL37A	15.7059	15.1963	58.6071	45.1847	0.705	46.89	1.5e-16	3.5e-14	40.23	8.3e-08	1.4e-05	38.15	1.6e-07	2.4e-05	36.05	27.99	0.92	2.78125	22.913	4.18182	11.3846
CDH18	14.8974	11.8938	50.0377	38.7482	0.523	39.72	8.9e-17	2.2e-14	41.95	8.3e-11	6e-08	37.68	1.9e-10	1.2e-07	65.36	68.76	0.91	0	1.08696	0	15.3077
PTK2	20.2115	22.1982	57.6727	46.0045	0.608	44.02	1e-13	1.2e-11	40.7	3.4e-07	4.2e-05	37.4	3.1e-07	3.9e-05	77.83	55.14	0.99	1.6875	12.8261	3.06061	7.53846
GPHN	38.101	51.1593	103.15	62.5676	0.903	71.02	3.3e-12	2.6e-10	41.25	0.0017	0.023	37.39	0.0023	0.01	100.52	82.98	0.99	1.09375	11.4348	1.57576	22.8846
SLC9A7	12.3043	8.72006	45.7018	32.0841	0.455	43.45	1.3e-26	2.9e-23	39.98	2.3e-14	5.1e-11	37.33	1.5e-13	3.1e-10	29.17	21.87	0.9	1.125	5.82609	4.0303	15.8462
KCNQ5	30.7468	31.096	70	51.6036	0.773	46	2.2e-10	1e-08	40.83	3.4e-05	0.0015	37.1	5.3e-05	0.0014	55.82	45.13	0.97	NA	NA	NA	NA
FRMD5	43.871	54.2541	99.7119	69.8486	0.864	66.22	1.2e-09	4.2e-08	39.4	0.0062	0.053	36.15	0.0078	0.026	130.07	84.43	0.99	0.28125	12.4783	1.24242	7.96154
DCTN6;RBPMS-AS1	12.9773	8.61445	47.1698	30.975	0.551	38.89	7.2e-22	7.6e-19	37.07	3.4e-12	3.6e-09	35.89	6.4e-12	7.1e-09	35.67	35.15	0.92	0	21.3913	2.27273	15.8846
LSAMP	34.2921	25.3634	88.2203	50.9669	0.841	61.73	1.7e-17	5.1e-15	40.29	9.9e-06	0.00059	35.86	1.9e-05	0.0007	92.81	60.33	0.99	1.84375	9.86957	1.24242	10.4231
ZNF708	32.77	51.401	61.9649	36.5034	0.892	34.11	2.8e-05	0.00026	36.23	0.0015	0.021	34.77	0.0017	0.0086	70.25	58.99	0.99	2.6875	8.52174	5.45455	25.3462
ACTRT1;SMARCA1	21.3091	16.7773	54.8214	41.1119	0.631	43.86	1.2e-16	2.8e-14	36.57	1.5e-07	2.2e-05	34.52	2.2e-07	3.2e-05	41.58	41.07	0.87	0.21875	2.13043	1.60606	0
MMP16;LOC101929709	19.3171	16.4582	45.7069	34.2964	0.563	38.2	2.3e-17	6.6e-15	37.09	7.8e-10	3.6e-07	33.92	1.5e-09	7.1e-07	10.66	13.12	0.58	0	5.47826	2.06061	3.88462
ZNF493;LINC00664	22.9067	21.7561	49.6667	33.8813	0.75	36.26	2.3e-13	2.4e-11	34.92	1.9e-07	2.7e-05	33.65	2.3e-07	3.3e-05	16	16.01	0.74	6.96875	25.3478	5.93939	51.1923
LANCL2;VOPP1	19.8095	17.9746	36.5577	25.0798	0.534	27.18	5.1e-14	6.3e-12	34.8	2.2e-12	2.6e-09	32.86	1.5e-11	1.5e-08	83.41	56.34	0.98	21.5	17.1739	22.4242	29.5
GRIN2A	12.55	7.44435	52.6	43.8835	0.426	46.24	8.6e-19	3.5e-16	35.83	9.6e-08	1.6e-05	32.35	1.6e-07	2.4e-05	36.17	32.97	0.93	0	2.34783	0	0.961538
FGF13	22.8493	18.2244	62.5357	48.1916	0.733	44.41	4.2e-13	4.1e-11	36	1e-05	0.0006	32.23	4e-05	0.0012	80.14	57.46	0.95	0.40625	7.91304	3.69697	0.576923
CHRM3	16.5385	13.2165	59.3208	49.0548	0.523	46.58	1.9e-15	3.5e-13	35.29	4e-06	0.0003	31.63	5.6e-06	0.00032	43.15	44.84	0.93	0	2.91304	0	0
WWOX	28.358	28.6515	62.6949	44.5515	0.795	44.55	4.1e-12	3.1e-10	35.71	3.3e-05	0.0014	31.43	5.4e-05	0.0014	99.91	53.91	1	0.90625	3.69565	0.848485	15.9615
TNRC6A	29.2	53.8711	65.5833	53.0616	0.682	53.83	1.5e-10	7.2e-09	34.32	0.002	0.025	31.4	0.0029	0.012	158.19	106.7	1	1.59375	17.087	2.90909	38.5769
DLGAP2	17.7727	17.1245	50.807	46.2329	0.574	42.85	1.1e-14	1.7e-12	32.78	6.7e-06	0.00045	30.88	1e-05	0.00047	33.67	27.14	0.92	0	2.17391	0.272727	0.423077
LINC-PINT	13.5	13.7043	45.9074	33.2147	0.386	39.97	7.5e-22	7.6e-19	33.29	4.7e-10	2.4e-07	30.58	6.6e-10	3.6e-07	85.12	78.27	0.99	0	2.73913	0.242424	1.38462
GABRB2	13.65	8.64672	43.6154	33.7826	0.409	35.5	3.6e-18	1.3e-15	32.92	1.2e-09	5.1e-07	29.86	4.6e-09	1.5e-06	30.63	37.86	0.78	0	0.347826	0	6.65385
N4BP2L2	22.4146	35.7197	63.6833	43.1951	0.807	48.88	7.4e-13	6.9e-11	32.02	0.00031	0.0073	29.71	0.00041	0.0043	92.73	61.88	1	5.5625	17.3478	9.60606	54.6923
NFAT5	19.7778	20.7689	48.2679	36.321	0.625	37.3	3.4e-14	4.3e-12	31.63	1.4e-06	0.00013	29.09	1.4e-06	0.00011	41.87	42.43	0.92	1.15625	2.86957	0.606061	3.19231
TTTY14	26.3273	30.8035	74.2955	41.5841	0.563	42.52	4.4e-11	2.5e-09	32.17	0.00019	0.0052	28.97	0.00046	0.0044	51.81	67.98	0.49	0.21875	2.34783	0.787879	13.5
SNTG1	19.7073	21.8039	46.1091	32.7633	0.545	36.7	8.9e-16	1.8e-13	32.57	8.3e-08	1.4e-05	28.49	9e-08	1.6e-05	37.23	30.47	0.93	0.21875	2.65217	0.272727	1
MON2	20.5862	21.1614	55.9643	41.429	0.813	38.04	7.1e-12	5.1e-10	30.71	3.6e-05	0.0015	28.21	4.5e-05	0.0012	66.88	50.62	0.98	1.5625	4.34783	3.87879	25.0385
PTPRG	25.9625	29.0174	68.6316	52.5295	0.778	47.81	2.1e-11	1.3e-09	31.67	0.00075	0.014	27.74	0.0012	0.007	51.68	42.41	0.96	0	5.56522	0.757576	4.03846
CNTNAP2	21.5682	24.9114	57.3898	43.1493	0.585	49.32	1.1e-17	3.7e-15	32.59	7e-06	0.00046	27.7	1.7e-05	0.00065	44.48	43.34	0.9	0	2.26087	0	2.15385
SYT1	14.2979	8.4414	43.9074	35.2416	0.574	33.63	2.7e-15	4.8e-13	31.24	4.4e-08	8.5e-06	27.5	1.3e-07	2.2e-05	31.01	36.38	0.86	0	1.6087	0	2.42308
GCFC2	17.5455	17.4573	31.2679	20.2758	0.506	24.81	5.9e-16	1.2e-13	29.26	2.8e-12	3.1e-09	27.44	2.8e-12	4.1e-09	54.46	45.09	0.95	1.15625	1.56522	2.66667	10.1538
DOCK3	29.0833	39.9461	92.0172	69.3427	0.807	69.38	4.8e-13	4.7e-11	31.02	0.0091	0.07	27.13	0.013	0.038	117.26	101.6	0.99	0	7.73913	1.72727	13.6923
RSPH3	11.0526	4.69602	32.3725	23.5516	0.398	27.2	1.4e-20	9e-18	28.23	5.1e-13	7.1e-10	27.05	1e-12	1.9e-09	30.71	24.5	0.93	1.21875	13.087	2.57576	15.3846
ANK3	27.6765	33.707	66.1356	54.1035	0.722	49.97	1.9e-11	1.2e-09	30.61	0.0016	0.022	26.71	0.0025	0.011	38.85	38.73	0.88	1.125	5.95652	2.21212	36.2308
KIAA1217	16.4773	15.0093	52.1071	41.2349	0.568	42.57	8.8e-17	2.2e-14	30.64	3.2e-06	0.00025	26.58	8.7e-06	0.00042	40.35	34.9	0.95	0.375	5.86957	0	0
IQCJ-SCHIP1;SCHIP1	26.5211	35.5173	68.9825	62.1526	0.727	48.79	2.4e-09	7.8e-08	30.5	0.005	0.046	26.37	0.008	0.026	78.7	64.7	0.98	1.1875	7.17391	0.515152	1.03846
LONP2	29.8922	25.578	68.8103	40.269	0.909	43.85	5.1e-13	4.9e-11	28.73	0.00027	0.0067	26.32	0.00048	0.0045	52.05	31.65	0.97	8.125	23.5217	12.3939	94.8846
FRMPD4	18.0741	12.8575	46.2456	44.0285	0.631	34.73	1.7e-11	1.1e-09	30.32	1.4e-05	0.00076	26.22	4.9e-05	0.0013	49.75	44.3	0.95	NA	NA	NA	NA
LINGO2	29.9474	39.9226	73.3833	64.9683	0.773	54.84	6.3e-10	2.4e-08	30.06	0.0097	0.071	26.15	0.015	0.043	43.86	44.95	0.92	0	3.30435	0	1.07692
PRKCA	20.3455	20.0797	46.5424	27.2886	0.648	37.55	5.7e-19	2.7e-16	29.67	5e-08	9.3e-06	26.05	3.1e-08	7.2e-06	40.98	38.5	0.92	0.59375	1.17391	0.818182	0.346154
R3HDM2	26.2941	32.9165	56.7368	49.8883	0.71	40.02	5.6e-09	1.7e-07	28.71	0.0019	0.024	25.97	0.0027	0.012	77.92	63.63	0.99	1.28125	7.17391	1.15152	19.1154
VPS41	22.1389	29.3988	60.9643	38.0645	0.727	45.29	3.2e-14	4.2e-12	28.7	0.00018	0.005	25.82	0.00032	0.004	19.36	18.87	0.78	2.28125	20.3913	6.57576	23.2308
SEPTIN11;CCNI	18.5833	12.3984	39.3061	29.932	0.347	31.33	2.5e-17	6.9e-15	27.79	1.4e-08	3.4e-06	25.6	7.2e-08	1.4e-05	27.37	22.49	0.85	0.25	1.86957	0.363636	2.57692
CACNB2	26.5538	32.1515	64.4828	45.0782	0.699	46.94	1.2e-12	1.1e-10	28.96	0.00072	0.013	25.53	0.001	0.0063	66.88	50.95	0.98	0.3125	8.95652	1.24242	12.0769
CYP20A1	17.84	15.1958	34.5439	26.6123	0.608	25.58	7.4e-13	6.9e-11	27.43	1.9e-08	4.6e-06	25.5	5.6e-08	1.2e-05	49.76	43.12	0.97	3.875	12.8261	6.75758	14.9231
CDH10	15.4286	11.1695	45	39.5991	0.386	32.72	6.8e-13	6.4e-11	28.02	4.6e-06	0.00032	25.38	1.7e-05	0.00066	29.2	41.23	0.73	0	1.82609	0	4.69231
KIF1B;PGD	16.5696	22.3657	37.0339	21.3356	0.784	25.4	5.1e-11	2.8e-09	28.06	1.4e-07	2.1e-05	25.35	3.5e-07	4.3e-05	41.09	36.07	0.94	4.34375	23.1739	4.66667	70.8846
SAMD12	16.2727	18.5297	45.6731	28.1207	0.42	36.15	1e-20	7.3e-18	28.82	6.2e-09	1.8e-06	25.34	1.4e-08	4.2e-06	36.67	30.28	0.91	0	0	0	2.46154
TRIM2	25.9851	42.2459	43.3103	37.457	0.71	29.77	3.2e-06	4.1e-05	27.96	0.0016	0.022	25.17	0.0022	0.01	26.49	26.38	0.87	0	1.21739	0.636364	2.88462
ABLIM1	22.5614	37.787	53.7931	40.9011	0.653	42.69	9.9e-12	6.9e-10	28.41	0.00057	0.011	25.14	0.00079	0.0055	61.52	41.75	0.98	0.4375	3.08696	0.969697	40.0385
SLC35F5	21.3284	18.9748	48.4386	24.4087	0.705	35.93	2.1e-18	8.2e-16	26.59	4.1e-07	4.7e-05	24.88	7.4e-07	6.8e-05	40.69	31.68	0.93	7.53125	27.0435	8.33333	117.077
ATXN1	20.0741	17.982	49.2807	36.0628	0.631	38.79	7.5e-16	1.5e-13	28.35	5.4e-06	0.00038	24.81	7.4e-06	0.00039	38.11	35.58	0.92	0.25	3.21739	0.181818	3.73077
NGRN;GABARAPL3	22.6849	27.4266	43.8772	27.5876	0.739	28.51	2.8e-09	9.1e-08	25.18	0.00012	0.0038	24.65	0.00013	0.0024	37.74	26.7	0.95	4.375	21.5217	6.06061	34.5
PDE4B	15.2	10.8703	41.2885	31.7826	0.58	29	1.5e-13	1.7e-11	28.37	9.9e-08	1.6e-05	24.64	2.8e-07	3.7e-05	25.49	23.69	0.83	0	1.08696	0.272727	2.23077
MRPL30	12.9231	15.7219	30.2692	22.3713	0.517	23.78	1.6e-14	2.3e-12	25.12	2.5e-09	8.6e-07	24.27	3.3e-09	1.2e-06	11.79	11.99	0.69	1.34375	4.34783	0.484848	10.2308
ADAM22	12.1905	6.49322	41.4906	26.4136	0.42	35.99	3.9e-25	7.9e-22	27.31	2e-10	1.2e-07	24.22	2.2e-09	9.2e-07	33.97	30	0.84	0.28125	6.04348	0	9.65385
CNTN5	20.4194	17.0192	50.6949	37.3567	0.511	44.13	3.1e-20	1.9e-17	28.22	1.5e-06	0.00014	23.79	1.2e-05	0.00052	37.61	38.32	0.87	NA	NA	NA	NA
JMY;HOMER1	16.4167	18.2929	34.7174	40.0176	0.33	26.34	4.6e-10	1.9e-08	25.97	7.5e-06	0.00048	23.78	1.3e-05	0.00056	8.98	14.08	0.49	0	3.26087	0.181818	4
ATP1A2	11.1053	4.94295	29.8163	24.9864	0.386	22.28	2.7e-14	3.6e-12	24.95	4.4e-10	2.4e-07	23.76	1.4e-09	6.9e-07	12.23	13.03	0.68	1.71875	18.1739	7.84848	9.80769
FRRS1L	17.1579	27.1109	42.069	25.9702	0.545	35.74	5.3e-18	1.8e-15	25.17	1.6e-06	0.00015	23.74	1.8e-06	0.00013	35.11	33.25	0.92	0.3125	2	2.57576	11.4615
RNF115	20.6615	17.8109	50.5	31.5785	0.688	37.26	2.1e-16	4.9e-14	25.86	8.5e-06	0.00053	23.73	1.9e-05	0.00071	34.43	30.32	0.89	2.84375	26.0435	10	195.923
SLC35F3;COA6-AS1	16.7273	15.3042	35.7347	27.3395	0.341	27.91	8.6e-17	2.1e-14	26.99	1.9e-09	7.4e-07	23.53	2e-09	8.4e-07	19.03	19.55	0.74	0	2.95652	0.636364	17.2308
H2AFV	17.0455	24.4452	26.0755	20.1579	0.426	21.66	2.3e-13	2.4e-11	24.28	2e-09	7.6e-07	23.3	2e-09	8.5e-07	46	41.29	0.97	2	3.30435	1.54545	7.92308
SSR3	16.3382	16.3494	31.1754	25.2488	0.71	21.96	5e-10	2e-08	23.87	9.5e-07	9.3e-05	23.19	1.1e-06	9e-05	20.13	25.53	0.78	0.5	1	1.09091	5.61538
MKLN1	11.0526	6.47623	29.6078	18.412	0.398	23.91	9.4e-22	9.1e-19	26.56	2.2e-15	7e-12	23.17	5.8e-15	1.4e-11	44.15	35.44	0.94	0	0.695652	0	1.80769
LZIC	11.0222	5.49995	27.4545	19.3475	0.568	21.35	1.7e-17	5.1e-15	23.95	2e-12	2.4e-09	22.98	6.3e-12	7.1e-09	29.8	29.87	0.9	3.15625	19.3043	6.24242	16.4615
ADGRL2	15.2	16.7153	43.3684	34.9319	0.523	35.91	2.4e-16	5.6e-14	26.83	2.3e-06	0.00019	22.96	6.2e-06	0.00034	37.59	35.22	0.89	0	2.95652	1.78788	0.307692
ERBB4	24.5522	26.3768	60.4576	39.504	0.716	45.86	1.9e-15	3.5e-13	27.03	0.00019	0.0052	22.72	0.00049	0.0045	27.93	22.83	0.9	0.46875	2.86957	0	0.615385
VSNL1	15.6923	7.85689	36.58	31.5666	0.358	28.31	1.3e-14	1.8e-12	25.03	3.4e-07	4.2e-05	22.63	1.3e-06	0.00011	34.2	35.62	0.84	0	4.3913	0.363636	12.0769
YIPF4	16.9861	12.8934	37.7119	22.7111	0.744	27.16	2e-16	4.7e-14	23.92	4.8e-08	9.3e-06	22.45	1.2e-07	2e-05	46.95	35.04	0.97	4.6875	12.1304	5.63636	27.8462
ZNF626	16.8243	18.5438	34.0755	24.8657	0.722	19.95	8.5e-08	1.8e-06	23.92	3.9e-06	0.00029	22.39	5.8e-06	0.00033	21.08	17.39	0.81	1.9375	14.5217	7.09091	49.8462
TNRC6B	18.675	19.3701	45.5192	35.7741	0.523	34.48	8.4e-14	1e-11	25.52	2.6e-05	0.0012	22.36	4.3e-05	0.0012	52.64	42.58	0.93	0	2.08696	1.06061	4.15385
PPM1K	12.9048	6.58714	36.8	29.0439	0.403	31.75	1.1e-19	6.3e-17	23.5	1.2e-07	1.8e-05	22.33	2.7e-07	3.7e-05	41.21	32.19	0.94	1.5625	21.3043	1.84848	15.5
CHSY3	19.1923	12.4429	42.5556	30.4108	0.602	30.4	2.8e-14	3.7e-12	25.4	1.8e-06	0.00015	22.27	5.9e-06	0.00033	36.72	40.37	0.87	NA	NA	NA	NA
LOC105374338;PDE6B	21.3056	23.4525	53.4407	53.0027	0.744	40.33	8.4e-10	3.2e-08	23.87	0.0059	0.052	22.27	0.008	0.026	27.62	22.12	0.87	9.8125	43.1739	15.0606	86.4615
LINC01250	12.3571	7.76191	38.8837	24.184	0.324	28.19	7.3e-19	3.3e-16	25.06	2.1e-09	7.6e-07	22.1	2.5e-08	6.4e-06	49.55	35.76	0.95	0	2.65217	0.575758	0.846154
PRKG1	20	17.285	39.2881	27.1421	0.665	30.48	7.4e-15	1.2e-12	26.48	4e-07	4.7e-05	22.07	1.9e-06	0.00014	45.55	34.8	0.95	0.34375	4.08696	0.636364	0.423077
SPECC1	17.3	13.3587	30.5333	26.0895	0.313	22.42	1.1e-13	1.2e-11	25.25	9.9e-10	4.3e-07	22.05	1.6e-09	7.1e-07	21.92	20.17	0.79	0.34375	1.95652	0	5.5
PCDH9-AS2	15.4211	9.5761	31.8095	24.4443	0.347	20.09	1.1e-11	7.4e-10	24.21	2.8e-09	9.6e-07	22.04	8.1e-09	2.5e-06	25.32	21.25	0.86	NA	NA	NA	NA
FGF12	22.0448	18.6275	51	42.5499	0.688	34.02	1.4e-10	7e-09	25.75	0.0003	0.0071	21.95	0.00086	0.0058	45.69	41.5	0.92	0	1.47826	0.242424	0.269231
MIR1268A	20.6324	28.6871	41.463	30.6783	0.693	26.51	6.3e-08	1.4e-06	22.13	0.00098	0.016	21.79	0.001	0.0062	78.69	84.91	0.98	8.0625	39.4783	22.0303	186.346
GALNTL6	21.4359	22.6829	44.5893	34.5221	0.54	35.76	7.9e-15	1.3e-12	26.1	1.4e-05	0.00073	21.74	7.7e-05	0.0017	26.49	24.16	0.85	0	0	1.90909	1.19231
PSME4	24.0222	40.2913	39.6607	31.7228	0.574	28.32	1.3e-07	2.6e-06	23.95	0.0011	0.018	21.63	0.0016	0.0082	23.4	30.86	0.8	1.0625	3.47826	1.87879	8.11538
AP4S1	22.6324	34.4907	39.0339	25.011	0.722	27.65	4e-08	9.3e-07	23.87	0.00055	0.011	21.56	0.00097	0.0061	33.81	26.9	0.95	3.0625	24.7391	6.18182	36.8462
NUP43	19.7532	19.3392	37.069	21.6923	0.767	22.27	8.6e-10	3.2e-08	22.67	5.7e-06	0.00039	21.55	8.7e-06	0.00042	25.61	25.04	0.84	7.65625	29.6087	8.51515	53.5385
SMYD3	18.3562	22.4823	48.8246	31.5884	0.739	37.11	7.3e-15	1.2e-12	25.41	3.7e-05	0.0015	21.45	7.6e-05	0.0017	60.05	44.61	0.97	0.21875	3.3913	1.12121	3.76923
SENP6	19.8254	21.3447	46.2833	35.1843	0.699	35.32	3.5e-13	3.6e-11	23.29	0.00023	0.0058	20.9	0.00032	0.004	47.79	40.64	0.96	2.90625	6.86957	2.66667	22.0385
SPPL2A	13.7288	11.0076	37.2321	24.6363	0.653	26.88	6.8e-16	1.4e-13	22.77	2.3e-07	3.2e-05	20.89	8.1e-07	7.2e-05	42.99	35.87	0.93	3.53125	6.3913	10.6364	11.1538
RAPGEF5	11.5217	7.82112	37.9074	35.0107	0.438	31.19	1.1e-14	1.7e-12	23.69	7.7e-06	0.00049	20.7	2.5e-05	0.00086	24.67	32.31	0.71	0.15625	1.26087	0.545455	0
GDAP1	14.3929	8.94568	33.451	24.3576	0.449	25.95	8.4e-17	2.1e-14	23.37	1.7e-08	4.1e-06	20.68	3e-08	7.2e-06	28.02	25.18	0.86	0	1.73913	0.212121	0.346154
GATD1	14.8889	11.1462	27.717	20.2858	0.557	20.03	5.9e-13	5.6e-11	21.01	3.2e-08	6.6e-06	20.65	3e-08	7.2e-06	30.73	27.28	0.89	7.84375	41.3478	7.66667	63.0385
GNAQ	22.0172	20.1237	37.9821	30.0512	0.648	25.57	1.8e-09	6.2e-08	23.83	4.3e-05	0.0017	20.61	7.7e-05	0.0018	30.85	25.41	0.88	0.21875	1.30435	0	0.692308
KIF4B;SGCD	26.1429	28.335	56.0862	48.1712	0.608	44.92	9e-13	8.2e-11	24.59	0.0022	0.026	20.49	0.0058	0.02	64.37	46.9	0.96	0	0.434783	1.9697	2.65385
TYRO3	15.8889	23.6846	31.34	25.9848	0.489	21.04	6.9e-09	2e-07	21.6	1.6e-05	0.00083	20.47	1.9e-05	0.00071	21.69	21.9	0.79	0.4375	15.3913	4.0303	66.8077
NLK	11.2286	8.7853	33.0893	23.5806	0.517	28.13	2.8e-20	1.8e-17	22.92	5.4e-09	1.6e-06	20.29	1.3e-08	3.7e-06	42.37	36.87	0.93	0.25	1.17391	0.242424	0.884615
PRKCB	15.6538	12.6931	48.5652	43.0744	0.409	34.2	3.1e-12	2.4e-10	23.67	0.00024	0.0061	20.28	0.00054	0.0047	31.19	27.06	0.89	0	1.91304	0	1.19231
POMK;HGSNAT	31.2235	28.397	62.5517	44.3108	0.813	37.4	5.5e-09	1.6e-07	21.51	0.011	0.079	20.25	0.015	0.041	8.52	11.43	0.51	8.28125	59.8261	7.15152	38.3077
DFFA	14.4222	13.0897	33.0577	21.4553	0.551	24.06	3.7e-15	6.4e-13	20.92	2.8e-07	3.6e-05	20.19	3.9e-07	4.5e-05	25.25	25.27	0.89	1.46875	9.17391	5.75758	15.4615
ASAP1	15.0345	12.2109	34.8113	22.6037	0.466	26.89	4.8e-18	1.7e-15	23.36	1.1e-08	2.8e-06	19.96	3.1e-08	7.2e-06	19.26	18.32	0.75	0.78125	1.21739	1.06061	0.307692
PRDM2;KAZN-AS1	17.0698	14.7493	40.2	27.1617	0.557	30.22	4.5e-16	9.7e-14	22.38	3.5e-06	0.00027	19.93	7.6e-06	0.00039	55.93	38.24	0.95	0.4375	5.08696	0	2.34615
DGCR5	15.3774	12.6175	42.3158	37.1085	0.625	34.81	1.2e-14	1.8e-12	20.88	0.00027	0.0065	19.81	0.00038	0.0042	33.17	24.19	0.94	0.21875	11.2174	1.39394	95.5
EPS15	14.5938	9.38035	31.1765	25.854	0.472	22.08	3e-12	2.4e-10	22.41	2.1e-07	3e-05	19.73	6.6e-07	6.4e-05	24.67	22.6	0.84	3.1875	5.34783	3.36364	12.6923
SLC1A2	12.7059	9.7773	27.5385	19.4164	0.392	22.88	2.1e-19	1.1e-16	22.2	4.9e-11	3.9e-08	19.5	2.6e-10	1.5e-07	8.01	8.87	0.58	NA	NA	NA	NA
CHKA	15.2195	13.3595	37.4314	25.5486	0.523	27.27	3.9e-15	6.6e-13	21.45	2.6e-06	0.00021	19.5	4.9e-06	0.00028	39.06	32.62	0.93	0.71875	6.82609	0.151515	6.73077
ACYP2	22.5075	25.8664	38.9636	26.754	0.693	23.42	1.1e-07	2.3e-06	22.67	0.0002	0.0054	19.4	0.0004	0.0042	58.07	39.41	0.98	1.53125	4.65217	3.06061	15.7692
MCL1;ENSA	21.2034	29.8616	42.1724	29.6714	0.665	31.56	7e-11	3.7e-09	19.18	0.0025	0.029	19.39	0.0023	0.01	51.29	32.52	0.98	3.03125	20.8696	5.9697	87.8077
FAM20B	15.7812	12.707	32.3393	21.652	0.5	27.77	3.3e-20	2e-17	21.06	3.9e-08	7.8e-06	19.37	9e-08	1.6e-05	10.24	11.16	0.61	0.6875	8.34783	1.09091	2.46154
ASTN2	13.0526	12.6819	30.5	31.1568	0.369	21.21	6.6e-10	2.5e-08	23.51	7.1e-07	7.3e-05	19.33	4.4e-06	0.00026	10.57	14.19	0.55	0.25	1.86957	0.272727	3.76923
CES4A	20.5753	12.912	34.4314	25.4827	0.705	17.02	1.1e-06	1.6e-05	20.22	3.3e-05	0.0014	19.26	5.5e-05	0.0014	72.62	45.38	0.98	24.9375	201.348	44.7576	471.423
DLEU2	17.6216	19.7208	36.234	24.2121	0.477	23.59	2.4e-11	1.5e-09	21.77	5.8e-06	0.00039	19.07	1e-05	0.00047	36.2	25.85	0.93	1.5625	6.82609	2.09091	34.6538
AEBP2;LINC02398	18.5667	17.7855	42.1964	29.4615	0.489	35.28	8.3e-19	3.4e-16	22.23	6.3e-06	0.00042	19	1.4e-05	0.00059	11.64	13.54	0.63	0	3.6087	0.212121	3.73077
RASAL2	17.5714	24.3923	34.1132	25.7941	0.54	23.59	8.8e-10	3.3e-08	22.26	2.4e-05	0.0011	18.86	4.2e-05	0.0012	34.72	41.19	0.85	0.625	2.26087	0	0.5
CDH12	27.7451	46.4172	55.4211	36.22	0.614	41.24	1.9e-10	9e-09	23.08	0.0064	0.054	18.82	0.013	0.038	70.54	55.88	0.95	0	2.3913	1.12121	2.11538
GPCPD1	16.3243	16.6467	35.6383	25.1996	0.477	24	4.7e-12	3.5e-10	20.71	9.6e-06	0.00058	18.78	2e-05	0.00073	17.81	21.6	0.71	1.875	2.86957	3.54545	9.92308
GCFC2;LRRTM4	25	22.2582	40.26	28.9763	0.33	31.41	1.3e-17	4e-15	20.55	8.6e-06	0.00053	18.73	2.5e-05	0.00085	54.46	45.09	0.95	0	4.6087	0	0.730769
SIK3	18.0323	19.0219	29.8214	23.9758	0.494	24.34	2.5e-13	2.6e-11	21.76	1.2e-06	0.00011	18.71	1.4e-06	0.00011	35.07	39.5	0.89	0	3.91304	0.272727	5.5
RGS6	23	19.5172	41.4615	29.9565	0.585	29.67	3.2e-12	2.5e-10	22.51	7e-05	0.0025	18.7	0.00018	0.0029	38.81	32.66	0.89	0	1.13043	0.30303	0.884615
MAGI1	13.5556	8.30987	27.717	24.2815	0.506	20.89	1.2e-12	1e-10	22.43	2.5e-08	5.3e-06	18.56	1.6e-07	2.4e-05	22.88	21.11	0.84	0.65625	3.04348	0	4.84615
LOC101928961	20.1176	19.8475	27.2941	17.6718	0.483	18.99	7.5e-11	4e-09	18.81	2.5e-06	0.0002	18.47	2.9e-06	0.00019	23.42	20.55	0.87	NA	NA	NA	NA
PRKN	20.9512	22.2497	37.2105	26.7747	0.557	27.06	3.9e-12	2.9e-10	22.92	1.2e-05	0.0007	18.46	3.2e-05	0.00099	45.54	38.02	0.92	0.3125	3.17391	0.575758	2.65385
TJP1	20.7333	24.2088	39.902	29.8659	0.46	28.95	2.7e-12	2.2e-10	21.51	8.9e-05	0.003	18.42	0.00019	0.003	37.67	36.92	0.9	0.34375	4.95652	0.515152	2.15385
FBXL7	20.06	20.1347	31.0189	20.7582	0.585	19.8	6.2e-09	1.8e-07	21.87	3.6e-06	0.00027	18.37	1e-05	0.00047	19.74	18.06	0.8	NA	NA	NA	NA
PEX26	13.7021	14.1574	31.4717	20.6133	0.568	23.32	7.7e-15	1.3e-12	20.02	5.4e-07	5.8e-05	18.28	1.5e-06	0.00012	23.85	19.69	0.85	2.90625	10.0435	2.15152	21.6538
MFN1	26.4634	31.9788	44.9636	27.3529	0.778	23.84	7.1e-06	8e-05	19.86	0.0068	0.057	18.22	0.0095	0.03	81.79	70.42	0.95	2.84375	23.5217	15.4545	100.077
PCDH7	16.9259	15.5804	36.8571	30.2561	0.625	26.57	1.1e-11	7.3e-10	21.65	3.7e-05	0.0015	18.17	6.8e-05	0.0016	36.77	36	0.89	0	5.82609	0.151515	0
DOCK10	12.6	10.1237	27.7556	22.44	0.313	20.05	2.4e-14	3.3e-12	21.28	2.8e-09	9.6e-07	18.16	7.3e-08	1.4e-05	10.52	12.75	0.58	NA	NA	NA	NA
LZTS3;DDRGK1	17.3111	16.6403	32.1538	23.73	0.551	21.97	6e-11	3.3e-09	18.14	6.2e-05	0.0023	17.72	7.1e-05	0.0017	67.21	46.49	0.99	3.46875	21.2174	5.42424	35.7308
NBEA	19.2203	29.2546	48.9107	34.346	0.653	36.66	1.9e-12	1.6e-10	21.61	0.0013	0.019	17.69	0.0026	0.011	32.67	35.45	0.87	0	3	0.787879	3.38462
EIF4E	16.45	20.2835	27.5532	16.3718	0.381	20.89	9.6e-16	1.9e-13	19.38	2.6e-08	5.6e-06	17.56	2.4e-07	3.4e-05	25.57	22.86	0.86	0	4.47826	2.06061	8.07692
FMNL2	21.0857	27.3171	42.9821	35.0768	0.716	27.69	8.9e-08	1.9e-06	20.75	0.0033	0.035	17.53	0.0058	0.02	42.12	34.41	0.94	1.125	1.13043	1.72727	8.19231
UBR3	16.6667	21.3037	31.1132	19.852	0.455	23.48	1.5e-14	2.2e-12	20.56	4.7e-07	5.2e-05	17.51	4.5e-07	5e-05	27.18	26.69	0.85	0.1875	0.869565	0.454545	2
FLJ42969;ZNF706	18.0606	20.2005	27.5625	21.5327	0.46	17.76	1.2e-08	3.2e-07	18.49	1.7e-05	0.00088	17.4	2.2e-05	0.00079	27.76	21.65	0.91	0.40625	2.47826	1.18182	13
RAPGEF4	17.6842	23.3144	37.9231	27.6915	0.403	30.52	2.9e-16	6.5e-14	20.56	1.6e-05	0.00082	17.33	4.4e-05	0.0012	28.76	27.61	0.85	0	1.21739	0	1.38462
BRINP3	11.3913	6.84065	30.2766	20.3349	0.398	22.11	2.7e-17	7.4e-15	20.65	3e-09	1e-06	17.27	3e-08	7.2e-06	8.2	12.58	0.47	0	2.91304	0.242424	2.69231
FOXRED2	13.6875	7.36405	26.2381	19.3325	0.33	17.21	4.3e-13	4.2e-11	18.18	2.1e-08	4.8e-06	17.27	5.7e-08	1.2e-05	22.53	24.91	0.75	3.1875	29.8696	4.60606	17.1923
MAPK10	19.0263	24.0062	39.463	30.938	0.523	30.13	2e-12	1.7e-10	21.02	0.00019	0.0052	17.25	0.00045	0.0044	33.79	36.21	0.89	NA	NA	NA	NA
GRIK1	14.3158	9.62088	35.1765	26.8453	0.398	28.51	2.9e-18	1.1e-15	20.6	7.7e-07	7.8e-05	17.17	8.8e-06	0.00043	10.15	12.17	0.58	0	2.86957	0.939394	1
SEC14L5	17.8889	12.9754	28.2955	24.7796	0.301	20.88	1.9e-13	2e-11	18.86	8e-07	8e-05	17.02	2.3e-06	0.00016	24.23	26.72	0.84	0	9.21739	0.727273	0.923077
SYNE1	17.375	13.187	40.2692	33.8608	0.432	29.94	2.2e-13	2.4e-11	20.65	0.00011	0.0034	17.01	0.0003	0.0039	24.19	26.47	0.83	0.625	3.82609	0	8.23077
SPOCK3	9.38462	6.19864	25.3556	16.549	0.33	18.83	5.4e-19	2.6e-16	20.52	6.4e-13	8.3e-10	16.91	3.8e-12	4.8e-09	16.86	18.68	0.76	0	1.56522	0.909091	0.423077
TFDP2	20.7931	30.9798	38.3214	28.9244	0.648	27.35	1.3e-08	3.5e-07	19.69	0.0025	0.029	16.83	0.0044	0.017	48.19	32.76	0.97	1.53125	4.08696	3.66667	13.2692
SLC25A12	15.3404	20.3216	33.8491	22.4031	0.568	24.3	2.3e-12	1.9e-10	19.63	2.3e-05	0.0011	16.72	3e-05	0.00096	35.51	31.05	0.91	1.125	19.0435	2.27273	16.3077
HOMER1	13.619	16.2895	37.5957	34.7492	0.386	28.83	5.3e-13	5e-11	19.23	0.00022	0.0058	16.68	0.00053	0.0046	15.7	65.72	0.48	0	1.86957	0.333333	3.42308
SSH2	22.0286	25.4666	41.8966	31.9362	0.727	28.7	2.8e-09	9e-08	19.82	0.0022	0.027	16.63	0.0049	0.018	45.08	42.33	0.95	1.21875	4.78261	1.72727	6.76923
NLGN4Y	20.6154	19.2688	43.4146	30.2068	0.381	26.72	1.8e-11	1.2e-09	19.82	0.00018	0.0051	16.58	0.00088	0.0058	34.87	57.01	0.46	0	12.7826	1.75758	25.2692
MDM2	18.8	15.0892	27.34	18.4353	0.455	19.11	4e-12	3.1e-10	18.1	1.3e-06	0.00012	16.56	2.8e-06	0.00018	18.77	16.96	0.81	0.46875	9.91304	1.75758	16.3846
FZD1;MTERF1	20.0556	18.7788	31.8571	26.2795	0.341	20.27	4.2e-10	1.8e-08	16.57	0.00016	0.0046	16.54	0.00018	0.0029	23.43	24.76	0.77	0	1.69565	0.484848	1.73077
PPARGC1A	12.0312	8.47191	35.6957	28.462	0.443	24.48	4.1e-13	4.1e-11	19.13	2e-05	0.00096	16.53	6e-05	0.0015	39.42	33.15	0.92	0	1.86957	0.242424	3.34615
DCAF16	19.5488	19.0698	41.8475	31.0521	0.801	28.49	7.3e-11	3.9e-09	16.88	0.0032	0.035	16.53	0.0034	0.014	38.85	30.83	0.92	12.75	61.087	20.6061	67.5385
FMC1-LUC7L2;LUC7L2	13	8.75051	30.4444	22.1782	0.472	24.01	3.4e-17	9.4e-15	18.56	5e-07	5.5e-05	16.45	8.3e-07	7.3e-05	31.87	27.68	0.88	0.28125	1.3913	1.84848	10.5769
HSPA4L	12.3	11.1313	25.0196	13.0269	0.403	19.91	3.7e-22	4.4e-19	18.26	1.1e-11	9.8e-09	16.44	6.5e-11	5.2e-08	38.01	25.49	0.97	0.21875	11.6087	1.48485	27.6923
DNAJB4;GIPC2	9.8	5.28752	28.8636	19.282	0.364	21.87	2.4e-19	1.3e-16	17.91	1.3e-08	3.3e-06	16.44	1.3e-07	2.2e-05	10.28	12.09	0.59	1.03125	6.95652	1.60606	4.46154
GRM5	15.4667	18.6238	37.5926	34.2964	0.563	29.59	6.4e-12	4.6e-10	20.13	0.00039	0.0086	16.42	0.00091	0.0059	24.21	27.26	0.78	0	12.6522	0.333333	0.807692
RBBP4	20.5	29.7244	33.8947	25.9289	0.744	20.81	8.9e-06	9.7e-05	17.73	0.0063	0.054	16.35	0.0083	0.027	16.62	15.61	0.77	1.4375	6.47826	5.06061	38.3077
AHI1	13.8261	11.1626	30.5	22.4495	0.426	23.59	3.3e-16	7.2e-14	19.2	4.3e-07	4.9e-05	16.3	1.1e-06	9e-05	34.39	30.54	0.9	0.28125	2.91304	0	19.6923
KSR2	14.2778	9.70025	32.7556	23.4328	0.358	24.26	1.6e-16	3.9e-14	19.9	2.6e-07	3.5e-05	16.27	1.5e-06	0.00012	29.36	29.33	0.87	0.34375	2.91304	0	3.30769
CLPB	13.0938	9.88436	24.9231	19.5928	0.477	18.69	1.9e-13	2e-11	18.83	5e-08	9.3e-06	16.23	1.5e-06	0.00012	22.65	21.17	0.82	0.84375	11.8696	1.75758	12.5
GRID2	26.875	26.9062	56.2182	37.6011	0.722	36.93	7.2e-11	3.8e-09	20.74	0.0049	0.046	16.21	0.016	0.044	35.86	35.04	0.93	0	3.56522	2.0303	20.1154
PRICKLE1	13.92	11.0752	34.5882	27.9035	0.432	26.38	1.1e-14	1.7e-12	18.67	2.6e-05	0.0012	16.16	7.4e-05	0.0017	27.95	27.71	0.87	0	2.34783	0.454545	2
LCOR	25.2698	36.3128	40.3962	26.8051	0.659	23.03	1.2e-05	0.00012	18.83	0.0096	0.071	16.15	0.016	0.044	30.21	25.84	0.88	0	1.08696	0.454545	3.57692
PPP3CA	13.1786	9.20166	28.04	20.1088	0.443	20.83	2.2e-15	4e-13	19.39	3.8e-08	7.7e-06	16.14	2.7e-07	3.6e-05	23.44	24.44	0.79	0	1.08696	0	2.23077
TMTC2	17.4286	14.2632	34.16	32.3812	0.443	22.98	1.5e-09	5.1e-08	19.64	0.00015	0.0043	16.13	0.00069	0.0052	19.79	18.86	0.79	0.4375	0.521739	0.333333	3
DMTF1	12.4	7.42181	26.2979	16.1688	0.409	17.92	1.3e-15	2.6e-13	17.68	5e-09	1.5e-06	16.1	1.7e-08	4.9e-06	17.13	16.11	0.77	0.6875	6.95652	1.54545	15.0769
GPR75-ASB3	15.75	21.8145	24.2692	18.4328	0.477	17.81	5.3e-10	2.1e-08	16.41	2.8e-05	0.0013	16.07	3.2e-05	0.00099	37.52	29.42	0.94	0.21875	5.26087	2.69697	9.84615
DPY19L4	14.5769	9.58821	20.8936	16.8732	0.415	14.02	1.2e-10	5.9e-09	17.97	2.4e-09	8.6e-07	15.95	2.8e-08	6.9e-06	8.61	13.02	0.55	0.8125	1.30435	1.69697	4.57692
TMEM178B	19.2105	18.9998	45.2909	40.3598	0.636	33.14	6.7e-11	3.6e-09	19.37	0.0035	0.037	15.94	0.0076	0.025	34.64	33.48	0.87	0	4.56522	0.757576	1.07692
BCAS3	21.4	30.6804	43.4717	30.2538	0.699	27.49	7.6e-08	1.6e-06	19.67	0.0046	0.044	15.77	0.0091	0.028	55.97	40.08	0.96	0	3.17391	0.575758	5.38462
COL26A1	10.9474	7.15288	33.0667	25.2113	0.364	23.69	3.7e-15	6.4e-13	18.51	2.9e-06	0.00023	15.69	1.4e-05	0.00058	22.38	29.61	0.75	0	5.3913	0.606061	0.538462
AGAP1	18.2653	14.7574	41.8148	35.1192	0.585	32.04	4.6e-13	4.5e-11	19.49	0.00063	0.012	15.68	0.0019	0.0092	43.36	32.5	0.95	0	2.69565	1.36364	4.65385
TENM4;LINC02720	13.8571	9.69423	30.9756	24.0827	0.313	20.44	4.2e-13	4.1e-11	19.61	2.9e-07	3.7e-05	15.63	1.4e-05	0.00058	14.35	16.27	0.65	NA	NA	NA	NA
NICN1	17.6071	15.8145	28.2115	19.0915	0.614	17.45	7.3e-09	2.1e-07	15.56	0.00017	0.0047	15.52	0.00016	0.0027	11.32	13	0.62	0.71875	10.6522	1.27273	35.4231
ENSA	13.8065	8.10933	27.1923	24.9187	0.472	20.14	6.7e-12	4.8e-10	16.72	2.2e-05	0.0011	15.5	5e-05	0.0013	51.29	32.52	0.98	1.625	6.47826	3.33333	10.2308
GRIA4	11.5652	8.66459	29.7925	22.5212	0.432	24.15	1.4e-17	4.3e-15	18.84	2.8e-07	3.6e-05	15.48	1.5e-06	0.00012	16.19	17.01	0.74	0	1.65217	0	4.42308
EVI5	18.7297	17.2959	36.9412	24.7737	0.5	26.56	9.6e-14	1.1e-11	18.55	6.7e-05	0.0024	15.42	0.00025	0.0035	30.32	29.81	0.85	0.1875	4.04348	1.24242	4.23077
NONE;SLITRK1	14.8261	10.6777	32.1818	25.0351	0.511	17.79	1.4e-08	3.7e-07	15.21	0.00039	0.0087	15.42	0.00036	0.0041	26.83	24.48	0.86	0	2.95652	0.212121	1.11538
KIAA1586;ZNF451	15.4167	14.5206	33.2807	19.5875	0.801	20.21	6.9e-11	3.7e-09	15.54	0.00018	0.0051	15.31	0.0002	0.0031	30.49	23.81	0.91	2.8125	11.8261	4.21212	65.5
DTNA	17.4412	10.3841	36.3673	23.8919	0.472	23.51	3.3e-13	3.3e-11	18.7	1.3e-05	0.00072	15.29	0.00011	0.0021	26.07	25.19	0.8	0.1875	3.08696	0.393939	2.42308
LARGE1	24.2903	21.8852	59.9138	44.2629	0.682	43.89	9.7e-14	1.1e-11	19.18	0.008	0.063	15.22	0.018	0.049	47.51	41.84	0.93	0.125	1.78261	0.151515	0.884615
GPC5	16	10.8321	24.1786	14.0572	0.494	19.15	6.5e-18	2.2e-15	15.53	7.8e-08	1.4e-05	15.2	1.1e-07	2e-05	31.8	26.56	0.91	0	1.30435	0	1.07692
KCNV1;LINC01608	15.8	9.71891	32.6818	23.3803	0.335	22.41	2e-14	2.9e-12	15.69	3.8e-05	0.0016	15.19	5.2e-05	0.0014	26.46	31.4	0.75	0	3.95652	0	0
DSCAM	19.5132	17.465	40.0909	24.0025	0.744	25.7	1.2e-11	8.3e-10	19.2	0.00014	0.0043	15.16	0.00037	0.0041	37.67	31.75	0.92	0.25	3.21739	2	2.07692
KCTD16;PRELID2	14.875	10.6011	31.0667	21.6694	0.347	21.28	9.9e-15	1.6e-12	18.36	5.4e-07	5.8e-05	15.14	4.4e-06	0.00026	18.57	22.06	0.73	NA	NA	NA	NA
TSC22D1	20.3521	20.7943	42.6852	31.6424	0.71	25.94	1.1e-08	2.9e-07	17.69	0.0037	0.039	15.12	0.0068	0.023	43.82	35.57	0.96	0.1875	1.08696	1.33333	3.11538
TMEM132B	15.2759	11.4046	38.2708	31.4005	0.438	26.86	1.1e-12	1e-10	18.67	0.00016	0.0047	15.11	0.0006	0.0049	24.56	28.39	0.82	NA	NA	NA	NA
XKR6	17.4603	15.1645	44.7273	30.9357	0.67	30.6	1.4e-13	1.6e-11	18.3	0.00055	0.011	15.11	0.0016	0.0082	57.6	40.44	0.97	3.21875	8.47826	7.69697	25.6538
ZNF607;ZNF573	16.3699	21.2063	29	15.2292	0.739	17.83	4.4e-08	1e-06	16.1	0.00032	0.0075	15.05	0.00043	0.0043	23.49	20.73	0.87	3.03125	10.087	4.81818	19.6154
SLC25A16	16.6119	17.891	38	23.1166	0.716	28.92	1.8e-15	3.4e-13	16.65	0.00025	0.0063	14.98	0.00043	0.0043	32.03	22.26	0.93	0.78125	19.6522	3.78788	66.1538
CCNY	16.6389	13.1217	25.3333	20.9205	0.494	17.34	4.6e-10	1.9e-08	18.12	2.2e-06	0.00019	14.88	6.7e-06	0.00036	31.78	25.77	0.9	0	6	0.878788	13.2308
BBOF1	11.5	10.0693	21.2766	15.2867	0.403	14.96	2.5e-13	2.6e-11	16.7	2.5e-09	8.6e-07	14.82	2.9e-08	7.1e-06	73.68	45.9	0.99	0.9375	39.8261	3.45455	25.5385
MLLT10	19.275	16.0336	39.64	27.1171	0.511	28.84	1.8e-14	2.5e-12	17.69	0.00022	0.0058	14.77	0.00063	0.005	38.77	31.54	0.93	0.59375	2.43478	1.27273	10.4615
NONE;SPIN4	15.25	10.7714	26.5957	19.0955	0.335	20.26	5.9e-17	1.5e-14	14.32	3.8e-06	0.00029	14.72	2.7e-06	0.00018	78.43	69.15	0.93	0	2.04348	0.878788	3.46154
EXOC6B	16.475	10.3947	31.6964	20.7828	0.545	23.44	6.2e-16	1.3e-13	18.5	1.1e-06	0.0001	14.68	3.5e-06	0.00022	23.89	22.86	0.82	0.4375	0.869565	0.757576	6.96154
EHBP1	13.9545	10.837	30.0196	18.9594	0.54	20.74	2.1e-14	3e-12	17.99	6.8e-07	7.1e-05	14.63	3.1e-06	0.0002	21.08	18.49	0.85	0.1875	1.52174	0	1.26923
LOC105374516	12.375	5.7605	28.0444	21.1111	0.347	19.24	3.6e-14	4.6e-12	14.97	7.9e-06	0.0005	14.63	1.3e-05	0.00054	35.85	32.23	0.87	0	1	0.424242	2.30769
CBLB;LINC00882	10.8261	7.38335	33.3958	24.8226	0.403	23.95	2.6e-15	4.6e-13	17.52	8.6e-06	0.00053	14.62	3.7e-05	0.0011	46.04	37.15	0.93	0.21875	2.56522	0.212121	0.269231
PPM1B	17.0714	26.2184	28.8654	25.9192	0.455	22.28	5.6e-10	2.2e-08	16.65	0.00057	0.011	14.61	0.001	0.0063	23.96	19.67	0.86	0.375	1.91304	0.606061	8.30769
NUMB	21.6863	23.3465	41.2353	28.1635	0.58	27.36	2.1e-10	9.7e-09	17.35	0.0023	0.027	14.58	0.0042	0.016	33.66	33.96	0.89	5.28125	9	9.45455	21.1923
CTSB	12.8077	11.3456	29.6538	23.4152	0.443	23.68	9.4e-16	1.9e-13	15.69	3.1e-05	0.0013	14.57	6.1e-05	0.0015	25.44	33.84	0.82	0.96875	39.8696	2.39394	26
TAOK3	11.5263	6.66974	28.3542	21.1333	0.381	20.94	1.4e-15	2.7e-13	17.46	4.7e-07	5.2e-05	14.52	8.6e-06	0.00042	18.49	20.61	0.72	0.5625	2.52174	1.15152	4.15385
PPP6R2	17.0702	14.4121	29.0577	18.7318	0.619	18.24	5.9e-10	2.3e-08	16.8	3e-05	0.0013	14.52	9.8e-05	0.002	35.02	26.11	0.93	0.375	4.34783	1	8.73077
SORBS1	20.2407	27.6337	44.9423	33.134	0.602	29.61	1.8e-09	6.2e-08	17.51	0.0072	0.059	14.48	0.014	0.04	44.77	36.28	0.93	1.34375	2.47826	2.84848	5.96154
NPAS3	21.1778	25.5941	29.1754	21.145	0.58	20.01	3.9e-08	9.1e-07	18.47	0.00023	0.0058	14.4	0.00095	0.0061	32.24	24.52	0.9	0.71875	0.521739	1.0303	0
TOM1L1	13.6863	11.5265	28.1923	21.7274	0.585	18.93	4.1e-11	2.3e-09	16.26	2.8e-05	0.0012	14.39	7.2e-05	0.0017	29.55	22.66	0.89	11.7188	11.5217	8.06061	50.8846
AKT3	17.0851	11.5811	34	22.5579	0.551	22.44	1.3e-12	1.2e-10	17.7	2.7e-05	0.0012	14.35	8.7e-05	0.0019	23.51	23.71	0.85	0	1	0.212121	1.5
BTBD9	20.5974	19.0023	42	32.6982	0.773	29.55	6.3e-11	3.4e-09	17.88	0.0025	0.03	14.32	0.0067	0.023	52.84	40.04	0.97	0.46875	4.43478	1.90909	7.61538
MED13	17.1212	21.1789	24.7451	15.7415	0.477	17.06	4.6e-10	1.9e-08	16.63	9.5e-06	0.00057	14.19	1.4e-05	0.00058	21.1	22.18	0.79	1	3.6087	1.66667	9.46154
C2CD5	11.85	4.88041	23.8837	16.2469	0.358	15.2	2.4e-13	2.5e-11	16.4	7.5e-09	2.1e-06	14.18	1.1e-07	2e-05	14.21	16.21	0.69	1.15625	9.21739	3.33333	32.2308
LOC729732	17.1136	15.2989	33.8913	22.4294	0.511	18.77	5.9e-09	1.7e-07	14.48	0.00092	0.016	14.14	0.0011	0.0067	35.63	29.02	0.92	0.8125	3.69565	3.63636	24
AGO3	24.473	23.9235	35.8276	23.55	0.75	22.5	7.1e-08	1.5e-06	16.7	0.0033	0.035	14.14	0.0068	0.023	30.4	24.25	0.93	3.65625	6.47826	4.60606	19.1154
SLC4A8	11.1154	5.01459	24	17.3977	0.455	19.82	8.1e-19	3.4e-16	16.54	1.4e-08	3.4e-06	14.1	3.8e-07	4.5e-05	19.31	19.09	0.81	1.125	6.17391	2.57576	9.26923
GAS2L1P2;ANKRD18CP	25.3333	28.1869	30.3878	19.1375	0.33	22.59	1.6e-15	3.1e-13	15.93	1.4e-05	0.00073	14.04	5.4e-05	0.0014	26.28	21.74	0.85	0.71875	9.13043	1.39394	9.19231
TSC22D1-AS1;LINC00407	12.2593	6.72877	25.35	18.1892	0.381	14.88	6e-11	3.3e-09	13.67	1e-05	0.0006	13.99	8.1e-06	0.0004	11.03	13.38	0.6	0	5.34783	1.63636	9.30769
CNTNAP4	15.3333	10.1517	23.1333	15.4737	0.426	14.37	7.4e-11	3.9e-09	17.08	2.1e-08	4.9e-06	13.94	3.9e-07	4.5e-05	22.41	21.59	0.8	0.53125	2.43478	4.84848	49.4615
RPAP2	17.5714	21.5988	36.4561	22.6141	0.722	26.05	1.2e-11	8.2e-10	16.21	0.0012	0.019	13.93	0.0024	0.011	34.87	27.14	0.95	2.125	14.6522	2.87879	49.3846
ZFYVE16	14.697	9.7291	27.2439	18.3886	0.42	16.24	4e-11	2.3e-09	15.95	2.1e-06	0.00018	13.92	1.1e-05	0.00051	42.2	35.31	0.89	0.9375	3	3.69697	12.2692
LHFPL3	23.1014	22.4775	43.9808	30.931	0.688	25.66	3.4e-08	8.1e-07	17.54	0.0052	0.047	13.81	0.017	0.046	20.69	19.72	0.75	0.3125	1.47826	1.24242	0.576923
ACOX1	17.1304	15.1727	25.8727	21.1161	0.443	20.9	9.5e-14	1.1e-11	15.25	3.5e-05	0.0015	13.8	0.00011	0.0022	25.34	22.78	0.89	0.375	2.82609	0.636364	3.34615
GABRG3	12.5263	8.95254	27	21.8214	0.483	18.27	9.7e-12	6.8e-10	17.5	1.7e-06	0.00015	13.79	1.5e-05	0.0006	16.8	20.37	0.7	0.46875	0.826087	0	0.346154
VPS13B	17.3953	19.1201	34.8421	33.2242	0.568	26.31	4.3e-10	1.8e-08	17.84	0.0015	0.021	13.78	0.0054	0.019	25.84	25.85	0.84	0	3.3913	1.0303	1.38462
SNTB2	11.5333	6.16287	23.825	23.4825	0.313	14.1	1.4e-08	3.7e-07	11.78	0.00052	0.01	13.76	0.00021	0.0032	21.29	42.62	0.73	0	3.30435	0	1
KCNC2	13.65	6.52344	31.6809	23.8319	0.381	22.18	2.8e-14	3.7e-12	16.45	1.7e-05	0.00084	13.75	0.00012	0.0023	24.95	28.73	0.69	NA	NA	NA	NA
PAFAH1B1	22.2143	23.4443	38.9608	25.2372	0.528	26.35	4.1e-11	2.3e-09	15.94	0.0023	0.027	13.74	0.0041	0.016	24.54	30.9	0.77	2.9375	3.17391	3.63636	16.6538
MED4;ITM2B	18.2667	16.1714	30.9318	27.6804	0.42	18.5	4.1e-08	9.6e-07	15.26	0.00094	0.016	13.72	0.0017	0.0086	39.65	32.21	0.88	0	5.04348	0.333333	35.1923
NTRK2	17.3333	19.3009	28.4082	23.075	0.364	21.8	1.9e-13	2e-11	17	1.5e-05	0.00078	13.68	5.1e-05	0.0014	16.99	21.69	0.7	NA	NA	NA	NA
HDAC9	16.2857	12.8631	39.6471	27.1969	0.568	27.41	9.5e-14	1.1e-11	17.73	0.00019	0.0052	13.61	0.00086	0.0058	25.06	28.04	0.74	0.21875	0	0	1.61538
SLC25A3	13.8636	9.35183	19.5306	13.8114	0.403	14.83	1.2e-14	1.8e-12	14.13	4.9e-08	9.3e-06	13.58	8.1e-08	1.5e-05	13.6	13.29	0.74	3.59375	11.6522	4.57576	29.3077
ANKRD13C	18.9762	25.8745	30.1633	17.381	0.517	18.43	5e-08	1.1e-06	15.79	0.00066	0.012	13.56	0.0011	0.0067	23.32	21.77	0.83	0.53125	0.347826	0	5.96154
AMZ2	12.5263	16.6646	22.3617	18.1293	0.375	15.74	3.2e-11	1.9e-09	13.8	1.7e-05	0.00088	13.53	2.1e-05	0.00076	22.63	18.07	0.89	0.75	5.21739	2.15152	28.3077
CDC42BPA	16	13.1545	28.34	20.668	0.432	19.86	9.1e-13	8.2e-11	16.79	6.7e-06	0.00045	13.53	3.1e-05	0.00098	14.68	17.85	0.7	0.3125	2.3913	0.181818	2.65385
MYO5A	16.2826	15.6981	40.4423	33.0842	0.557	28.57	7.5e-12	5.3e-10	16.43	0.0023	0.028	13.5	0.0056	0.02	32.99	28.8	0.92	0.1875	1.34783	0.30303	7.11538
GLUD1	10.3529	5.32613	19.7556	13.301	0.352	14.38	1.9e-16	4.4e-14	15.03	2e-10	1.2e-07	13.44	2.9e-09	1.1e-06	20.67	16.17	0.85	0.34375	1.3913	1.75758	1.5
PPP1R12B	13.15	12.2632	29.0588	21.6549	0.517	20	3.5e-12	2.7e-10	16.44	2e-05	0.00097	13.43	0.0001	0.0021	25.61	20.37	0.88	0	2.82609	0.909091	13.4231
KIF13A	15.3333	14.2361	26.5682	18.1971	0.386	15.46	7.5e-10	2.8e-08	16.24	2.7e-06	0.00021	13.29	7.8e-06	0.0004	22.88	22.86	0.82	0	1.52174	1	3.5
POU2F1	12.9412	7.71438	25.8571	23.2424	0.472	17.45	2.7e-10	1.2e-08	16.15	1.8e-05	0.00092	13.29	0.00019	0.003	14.43	15.47	0.69	0.71875	1.82609	0.545455	4.07692
MTA3	11.1481	8.20742	26.087	22.1879	0.415	17.7	1.3e-11	8.9e-10	16.35	4.2e-06	0.00031	13.28	2e-05	0.00072	21.51	20.18	0.87	0.25	3.95652	0.212121	3.73077
FHIT	11.8529	8.99876	29.8113	21.6467	0.494	22.77	3.3e-16	7.2e-14	17.77	1.1e-06	0.0001	13.24	5.8e-05	0.0015	30.9	23.5	0.91	0.375	3.6087	0.939394	0.230769
NONE;GYG2P1	15.1176	19.6942	30.9512	21.9715	0.33	19.5	1.1e-11	7.3e-10	16.5	2e-05	0.00096	13.23	0.00032	0.004	22.52	32.41	0.49	0.8125	9	1.57576	6.38462
ADK	14.8545	10.3895	41.037	32.3413	0.619	30.52	3.1e-14	4e-12	16.88	0.00085	0.015	13.18	0.0032	0.013	39.75	33.71	0.96	1.15625	2.17391	1.57576	6.34615
PPP1R9A	14	9.57325	23	17.6807	0.369	16.46	2.3e-13	2.4e-11	16.56	5.9e-08	1.1e-05	13.16	1.9e-06	0.00014	13.45	17.4	0.62	NA	NA	NA	NA
OSBPL8	15.0811	17.4171	31.3333	21.108	0.483	19.93	8.4e-11	4.4e-09	16.02	0.00011	0.0034	13.14	0.00027	0.0037	15.82	23.69	0.65	0	0.956522	0	2.11538
ARHGAP26	13.7692	13.4236	25.96	22.0787	0.358	20.81	6.2e-15	1.1e-12	16.64	2.2e-06	0.00019	13.11	2.3e-05	0.00081	23.12	22.84	0.83	0	1.86957	1.42424	10.1154
LRP11	19.3333	20.3984	20.7727	16.3932	0.335	13.03	1.6e-08	4.1e-07	14.71	4.2e-06	0.0003	13.1	7.7e-06	0.0004	11.11	11.56	0.66	0.1875	3.91304	1.51515	9.38462
AMBRA1	16.125	14.0247	28.2045	19.618	0.432	16.76	1e-09	3.7e-08	15.93	2.3e-05	0.0011	13.1	5.8e-05	0.0015	21.85	21.71	0.8	0.4375	1.21739	0.848485	3.42308
PLA2G4C	15.7576	11.5245	24.02	16.9507	0.472	16.33	1.8e-11	1.2e-09	14.96	5.8e-06	0.00039	13.08	1.9e-05	0.00071	37.75	35	0.9	0.8125	22.7826	2.12121	39.6538
CDKL1;DMAC2L	8.8	4.70865	17.1	11.3879	0.369	14.2	5.4e-21	4.1e-18	15.22	5.6e-14	1e-10	13.07	5.9e-11	4.9e-08	16.39	14.73	0.76	0	13.1739	2.12121	7.19231
FAF1	21.3958	24.5242	40.9815	31.7053	0.58	28.4	3.5e-10	1.5e-08	16.72	0.005	0.046	13.07	0.012	0.035	39.41	40	0.93	0.90625	4.73913	0.272727	10.5
GRK3	19.56	20.4182	42.717	27.2378	0.585	31.66	1.8e-14	2.5e-12	15.74	0.0021	0.025	13.06	0.0054	0.019	18.17	17.65	0.79	0.1875	5.08696	1.15152	0.769231
OSBP2	20.434	26.0514	36.6316	29.5234	0.625	28.31	2e-10	9.1e-09	15.88	0.0063	0.054	12.98	0.013	0.039	40.59	35.89	0.95	0.1875	1.21739	0.181818	6.84615
GRIK2	21.8551	15.584	37.9444	25.9495	0.699	22.63	2.3e-09	7.5e-08	16.9	0.00093	0.016	12.82	0.0062	0.021	50.25	54.36	0.87	0	5.30435	0	12.5769
SORCS1	20.9032	26.1488	31.8679	23.76	0.653	19.57	1.5e-06	2.1e-05	16.53	0.0032	0.035	12.79	0.0084	0.027	27.54	29.87	0.8	0	2.04348	0.666667	0.346154
ATG7	17.2414	13.1003	27.7872	20.3491	0.432	18.15	4.9e-11	2.7e-09	15.87	2.2e-05	0.0011	12.73	0.00011	0.0022	28.92	25.19	0.88	0	3.26087	0.272727	4.96154
KHDRBS2	20.5735	17.3242	45.5849	31.9365	0.688	27.75	3.4e-10	1.5e-08	16.39	0.0048	0.045	12.62	0.016	0.045	35.66	40.09	0.88	NA	NA	NA	NA
PLCL1	14.3061	8.2543	30.34	23.5507	0.563	18.78	2.2e-10	1e-08	16.57	3.8e-05	0.0016	12.6	0.00056	0.0048	17.47	17.6	0.73	NA	NA	NA	NA
OCIAD1-AS1	16.0638	16.3752	25.6923	19.8065	0.563	16.74	1.1e-08	3.1e-07	12.75	0.0013	0.02	12.58	0.0014	0.0077	33.33	21.72	0.95	4.25	8.52174	7.93939	49.3077
PSPC1	19.1163	20.0929	29.14	20.0296	0.528	17.5	5.5e-08	1.2e-06	14.91	0.00072	0.013	12.58	0.0015	0.0078	33.55	31.41	0.9	2.09375	8.78261	2.0303	23.3077
ADK;KAT6B	12.3077	9.17723	24.2857	16.6093	0.386	14.97	7.4e-12	5.3e-10	16.27	5.9e-08	1.1e-05	12.57	1.8e-06	0.00013	39.75	33.71	0.96	0.3125	7.21739	1.0303	4
NDUFV3	16.8226	15.1858	22.6949	14.9566	0.688	16.02	7.9e-10	3e-08	13.91	8.8e-05	0.003	12.56	0.00017	0.0029	18.77	16.94	0.81	1.84375	10.9565	4.54545	48.5385
MIR8065;RBFOX1	17.5556	15.3746	29.1429	25.3739	0.381	21.36	4.9e-12	3.6e-10	17.5	2.5e-05	0.0011	12.56	0.0011	0.0066	713.9	442.41	1	NA	NA	NA	NA
CACNA2D3	16.5161	13.0585	30.9184	21.311	0.455	21.71	1.2e-13	1.3e-11	16.66	1.6e-05	0.00083	12.51	0.00018	0.0029	26.27	28.62	0.82	0	3.91304	0	0.307692
XRCC5;LINC01963	12.1923	8.97115	24.0638	22.156	0.415	16.91	6.9e-11	3.7e-09	14.74	2.7e-05	0.0012	12.49	0.00015	0.0026	10.46	11.69	0.66	0	0.347826	0.151515	1.23077
REEP3;ANXA2P3	15.9091	15.6298	19.9302	16.2984	0.307	13.33	7.6e-11	4e-09	14.7	1.9e-07	2.7e-05	12.41	8.8e-06	0.00043	33.77	33.38	0.89	0	1.47826	0.181818	15.6923
LRRFIP2	23.4706	22.1233	34.1154	20.1559	0.778	14.53	0.00018	0.0012	14.85	0.0062	0.053	12.36	0.013	0.038	37.57	33.05	0.9	2.15625	4.04348	3.78788	22.1923
TASP1	11.4545	9.35403	29.375	19.7181	0.352	17.41	4.7e-12	3.5e-10	15.35	6.3e-06	0.00042	12.33	4.6e-05	0.0013	16.32	21.96	0.63	0	4.04348	0.363636	1.07692
FZD3	11.6667	10.4576	22.2917	16.8105	0.409	15.05	5.1e-12	3.8e-10	14.23	1.6e-06	0.00014	12.16	4.7e-06	0.00028	15.39	15.43	0.76	0.34375	0.73913	0	0.961538
MIR548I2;DRD5	11.3077	7.40686	19.4474	15.0866	0.364	9.78	1.1e-07	2.2e-06	8.98	0.0004	0.0088	12.16	3.1e-05	0.00098	11.72	12.44	0.63	0	1	1.78788	1.38462
RNFT2	16.5333	17.5369	36.1724	28.6804	0.67	27.87	1.2e-12	1.1e-10	14.55	0.0035	0.037	12.16	0.0098	0.03	53.49	35.58	0.96	5.75	19.3913	9.27273	39.6154
GSK3B	19.5946	34.9758	27.1957	21.6288	0.472	16.75	1.8e-05	0.00018	15.21	0.005	0.046	12.11	0.011	0.034	10.89	14.81	0.59	0	2.82609	0.606061	2.30769
PRKAG2	13	10.4831	21.3125	15.6084	0.386	15.13	2.6e-13	2.7e-11	15.31	5.4e-08	1e-05	12.07	8.6e-07	7.5e-05	18.04	19.85	0.77	0	1	0	4.42308
MAPK4	13.3077	5.0561	18.7	15.3926	0.301	11.18	4.7e-10	1.9e-08	10.16	3.3e-05	0.0014	12.06	1.1e-05	0.00049	5.47	8.61	0.37	0	1.08696	0.30303	3.76923
KMT2E	17.0952	14.9239	25.8113	17.6243	0.54	18.15	2.8e-11	1.7e-09	14.33	8.9e-05	0.003	12.06	0.00025	0.0035	24.07	22.54	0.85	1.65625	7.26087	1.27273	6.57692
DLC1	14.6111	10.1815	26.4348	21.5114	0.364	18.23	2.8e-12	2.3e-10	15.69	8e-06	0.0005	12.05	0.0001	0.0021	22.9	21.03	0.84	0.15625	1.47826	0.181818	1.30769
MNAT1	16.1373	14.7309	33.6909	27.7761	0.602	22.91	2.1e-10	9.7e-09	15	0.0017	0.023	12.02	0.0041	0.016	35	30.89	0.88	0.46875	3	0.848485	3.46154
MFHAS1;ERI1	15.6296	16.5997	20.8	11.9385	0.409	13.43	2.6e-10	1.2e-08	14.31	9.9e-07	9.6e-05	11.99	2.5e-05	0.00086	26.44	24.95	0.85	0.1875	4.56522	0.848485	4.69231
KAZN-AS1;KAZN	16.5385	12.5473	24.0426	15.8786	0.341	17.65	5e-16	1.1e-13	14.04	8.5e-07	8.5e-05	11.95	4.7e-06	0.00028	55.93	38.24	0.95	NA	NA	NA	NA
FLRT2	17.6522	12.4868	24.5476	20.038	0.5	11.86	1.2e-05	0.00012	14.38	0.00015	0.0043	11.93	0.00055	0.0047	11.17	13.35	0.59	NA	NA	NA	NA
CSMD3	17.5932	15.9191	38.9434	26.3172	0.636	26.46	1.3e-12	1.1e-10	16.28	0.00074	0.013	11.93	0.0053	0.019	27.59	28.49	0.83	0.21875	4	0.606061	1.92308
RPS20	12.871	7.14022	19.3696	11.7063	0.438	12.29	3.7e-12	2.8e-10	11.94	7.2e-07	7.3e-05	11.86	7.4e-07	6.8e-05	12.51	17.81	0.58	0.75	4.73913	1.51515	3.65385
MMD2	17.1176	18.9139	21.32	15.6354	0.381	15.86	2.7e-12	2.2e-10	12.15	5.7e-05	0.0021	11.81	6.9e-05	0.0016	11.41	46.37	0.48	0.9375	7.08696	0.757576	3.92308
VPS35L	19.4655	23.4851	31.4906	22.75	0.631	19.56	2.4e-07	4.3e-06	14.42	0.0052	0.047	11.81	0.01	0.032	30.67	24.98	0.93	3.59375	8.52174	4.30303	17.3462
CAMSAP2	16.8205	14.4893	26.0588	18.1366	0.511	16.75	6.2e-10	2.4e-08	14.22	0.00011	0.0035	11.8	0.00045	0.0044	21.35	25.43	0.79	0.65625	1.73913	0.636364	0.615385
JAK1	17.1111	16.6856	29.8182	27.5616	0.403	18.63	1.9e-08	4.9e-07	14.74	0.0011	0.017	11.77	0.0036	0.014	28.78	28.06	0.84	0	0.608696	0.545455	11.9615
RNASEH2C;AP5B1	14.125	9.86931	21.3404	14.5218	0.449	13.41	1e-10	5.3e-09	11.78	2.9e-05	0.0013	11.76	3e-05	0.00096	23.3	21.01	0.84	0	14.5217	0.848485	30.0769
AHR	14.7742	15.9284	23.8222	16.6246	0.432	15.36	3.9e-10	1.6e-08	15.23	6.1e-06	0.00041	11.75	0.0002	0.0031	7.83	10.12	0.51	0.53125	5.95652	1.51515	6.07692
CXorf56	9.4375	5.93479	20.2553	14.4485	0.449	14.55	8.2e-15	1.3e-12	12.89	2.6e-07	3.5e-05	11.71	1.9e-06	0.00014	13.33	12.4	0.75	0.21875	7.69565	1.42424	25.3846
FKBP11;ARF3	13.6111	12.4034	23.5918	17.1706	0.483	16.1	1.5e-11	1e-09	11.41	0.00031	0.0073	11.65	0.00029	0.0038	48.38	30.4	0.97	1.6875	7.82609	5.0303	23.8077
NEBL	21.425	30.6292	37.3889	25.1414	0.534	26.43	4.6e-10	1.9e-08	15.05	0.0068	0.057	11.64	0.017	0.046	37.25	29.51	0.92	2.65625	14.4348	3.69697	103.192
KHDC1	16.9831	15.4065	31.9184	25.9485	0.614	19.61	1.7e-08	4.4e-07	13.57	0.0038	0.039	11.62	0.0077	0.025	26.15	21.4	0.87	0.375	13.3913	4.66667	28.9231
NEGR1;LINC01360	15.5714	9.4337	30.8095	17.5043	0.398	19.34	1.2e-14	1.8e-12	15.7	2.2e-06	0.00019	11.61	0.00011	0.0021	126.43	94.58	1	0	0.434783	0.848485	1.38462
PDE1A	16.8421	19.6338	28.5714	22.327	0.455	14.88	2.1e-06	2.9e-05	14.99	0.00059	0.011	11.61	0.0024	0.011	16.68	17.92	0.72	0	0.73913	0.212121	6.26923
BIRC6	18.6552	15.7509	26	19.6229	0.472	19	1.2e-11	8.3e-10	14.63	9.4e-05	0.0032	11.57	0.00039	0.0042	20.56	23.02	0.79	0	2.04348	1.18182	7.76923
EMC1-AS1	8.25	2.83244	15.4889	8.95855	0.324	11.26	3.6e-19	1.8e-16	12.79	5.6e-14	1e-10	11.53	3.5e-12	4.5e-09	21.36	20.89	0.84	0.40625	4.43478	2.87879	8.76923
MAP4K5	17.2857	21.6096	24.0652	18.8955	0.46	13.78	2.3e-06	3e-05	14.07	0.00051	0.01	11.52	0.0013	0.0071	12.92	15.55	0.61	0.53125	2.30435	0	2.03846
CPEB4	13	18.3692	21.0217	14.6916	0.347	14.47	4.2e-12	3.1e-10	13.44	2.1e-06	0.00018	11.44	8.2e-06	0.00041	11.94	27.35	0.5	NA	NA	NA	NA
MAPRE2	14.2069	10.6448	27.766	21.1837	0.432	18.32	1.1e-11	7.7e-10	14.1	9.1e-05	0.0031	11.41	0.00045	0.0044	10.27	16.49	0.52	0	0.652174	0.393939	2.11538
DIPK1A	13.6	8.65357	26.1778	20.4075	0.369	17.08	8.2e-12	5.9e-10	13.8	3.8e-05	0.0016	11.33	0.00016	0.0028	24.07	25.81	0.8	0.25	4	0	0.269231
HIP1	19	19.4446	25.9318	21.252	0.381	15.98	2.7e-08	6.6e-07	14.16	0.00033	0.0076	11.3	0.00097	0.0061	11.56	15.98	0.61	0.4375	5	1.81818	12.1538
ZSWIM6	13.037	14.2246	23.4375	17.4769	0.58	13.92	8.5e-08	1.8e-06	14.19	8e-05	0.0028	11.29	0.00027	0.0037	13.77	15.88	0.67	0.25	0.521739	0	1.03846
KCNMA1	14.1515	9.69253	32.8824	21.0881	0.477	24.19	4.9e-17	1.3e-14	15.24	2.5e-05	0.0011	11.27	0.00019	0.003	34.97	30.38	0.9	NA	NA	NA	NA
QKI	18.9474	22.4931	22.3696	22.4196	0.369	14.44	4.6e-07	7.7e-06	13.94	0.00044	0.0093	11.27	0.0018	0.0088	9.05	11.78	0.56	NA	NA	NA	NA
ANKRD17	16.8684	12.7707	31.7885	21.9038	0.511	21.87	7.7e-13	7.1e-11	14.03	0.0004	0.0088	11.26	0.0016	0.0083	23.82	26.74	0.81	0.21875	0.782609	0.242424	3.15385
DIP2B	21.7561	22.0576	28.7059	23.8682	0.523	18.27	3.1e-07	5.4e-06	14.26	0.0035	0.037	11.25	0.011	0.034	26.4	28.14	0.87	0	3.13043	0.363636	6.84615
ZZZ3	16.2	18.8068	23.5745	14.506	0.466	15.07	3.3e-09	1e-07	11.56	0.00081	0.014	11.22	0.00089	0.0059	14.94	15.68	0.69	0	0.304348	0.212121	3.42308
CCDC30	14.6154	15.5848	21.0976	15.7032	0.381	11.93	5.2e-08	1.2e-06	14.02	4.2e-06	0.0003	11.2	2.8e-05	0.00092	11.23	12.54	0.6	0.1875	2.26087	0.545455	5.84615
ADCY2	14	13.7061	26.775	19.966	0.313	16.7	1e-11	7.2e-10	14.67	1e-05	0.00059	11.18	7.6e-05	0.0017	7.8	10.99	0.45	0	3.13043	0.575758	0
PRKCE	14.6667	12.5244	29.0385	20.5521	0.534	20.55	6.8e-13	6.4e-11	14.78	8.7e-05	0.003	11.11	0.00051	0.0045	16.98	21.76	0.72	0	3.08696	0	2.26923
KAZN-AS1	20.6	18.2509	30.2653	23.2807	0.392	22.15	8.9e-13	8.1e-11	13.19	0.00096	0.016	11.1	0.003	0.012	55.93	38.24	0.95	NA	NA	NA	NA
ANAPC5	11.125	6.34365	24.2727	17.2214	0.432	15.47	1.8e-12	1.5e-10	13.23	7.3e-06	0.00048	11.04	9.3e-05	0.002	29.95	25.49	0.9	1.53125	5.95652	2.15152	31.3462
LYST	18.6	23.6141	26.0217	18.2641	0.432	16.53	2.9e-08	7.2e-07	13.95	0.00062	0.012	11.02	0.0019	0.0091	24.11	23.88	0.79	0.75	1.21739	0.939394	7.88462
PLXDC2	16.3438	15.3236	25.74	20.0426	0.466	17.77	1.3e-10	6.6e-09	14.56	9.7e-05	0.0032	11	0.00099	0.0062	23.33	24.23	0.82	NA	NA	NA	NA
USP9Y	18.5	24.6609	28.3421	17.5349	0.33	15.23	3.4e-08	8.2e-07	14.19	0.00019	0.0051	10.95	0.001	0.0063	10.14	17.7	0.39	0	1.26087	0	2.15385
SHLD1	12.0333	6.62536	19.2821	12.1047	0.392	10.57	5.5e-10	2.2e-08	11.23	1.7e-06	0.00015	10.89	2.8e-06	0.00018	10.2	11.73	0.61	1.78125	5.13043	2.57576	21.2692
HSD17B12	13.4444	7.44897	25.1136	20.0096	0.403	14.61	1.6e-09	5.4e-08	13.62	4e-05	0.0016	10.88	0.00039	0.0042	19.11	18.38	0.77	0.1875	2.52174	0.272727	7.30769
PEX5L	13.4348	21.0126	23.8049	16.5804	0.364	13.87	2.2e-08	5.5e-07	13.85	5.1e-05	0.002	10.85	0.00021	0.0032	12.72	15.63	0.59	NA	NA	NA	NA
SYN2	16.4333	13.5537	27.0625	19.136	0.443	17.26	7.7e-11	4e-09	13.6	0.00014	0.0041	10.81	0.00068	0.0052	24.73	24.46	0.85	0	0.478261	0.515152	1.46154
ITSN2	9.7	4.02754	20.7027	17.2367	0.324	12.06	2.7e-10	1.2e-08	13.44	3.5e-07	4.2e-05	10.79	1.7e-05	0.00066	9.67	13.1	0.52	0	1.17391	0	6
FKBP3	13.7027	14.9087	22.6829	17.4003	0.443	10.91	7.9e-06	8.8e-05	11.67	0.00061	0.012	10.76	0.00099	0.0062	14.12	13.6	0.71	1.5	6.73913	1.69697	40.5
CAND1	10.9412	5.96312	16.475	11.1746	0.324	9.5	4.7e-11	2.6e-09	12.43	4.7e-10	2.4e-07	10.74	2.5e-08	6.4e-06	10.11	11.46	0.59	0	3.08696	0.272727	5.46154
SCN8A	9.58824	5.17275	30.0952	18.3101	0.335	19.7	3.2e-16	7e-14	13.66	9.9e-06	0.00059	10.73	0.0001	0.0021	17.22	16.66	0.77	0.1875	1.13043	0.30303	4.65385
OSBPL6	16.7021	21.4242	30.449	22.8456	0.545	19.26	2.5e-08	6.3e-07	13.61	0.0036	0.037	10.73	0.0086	0.027	12.72	14.33	0.66	0	2.17391	0.787879	2.38462
ZFAND3	19.0169	18.2554	33.9273	25.9771	0.648	22.43	1.6e-09	5.5e-08	13.94	0.0047	0.045	10.67	0.015	0.041	26.59	26.92	0.82	0	1.47826	0.393939	3.19231
WDFY3	17.2973	14.8247	25.0377	18.1817	0.511	17.62	6.3e-11	3.4e-09	13.79	0.00014	0.0041	10.62	0.00059	0.0048	18.21	18.23	0.73	0.6875	1.73913	2.18182	9.61538
CNTN1	11.6857	7.37552	24.3542	18.4443	0.472	16.69	7.9e-13	7.2e-11	13.98	7.4e-06	0.00048	10.61	5.7e-05	0.0014	24.07	28.11	0.8	0	0.347826	0	2.65385
EIF2AK2	13.0526	12.9806	20.6667	15.9151	0.381	14.65	4.3e-12	3.2e-10	12.37	1.4e-05	0.00074	10.57	4.3e-05	0.0012	15.07	15.55	0.74	0.71875	6	0.393939	11.0385
MRPL42	12.5278	11.7825	21.2391	15.4174	0.466	11.86	4.6e-08	1e-06	12.24	4.6e-05	0.0018	10.57	0.00014	0.0025	9.89	12.83	0.57	0.90625	1.95652	1.33333	6.19231
ABI2	15.6774	15.3566	29.0417	20.1884	0.449	18.7	3.6e-11	2.1e-09	12.9	0.00057	0.011	10.49	0.0018	0.009	19.43	20.81	0.73	1.4375	8.30435	1.12121	4.96154
AAK1	15.3636	15.1203	25.9565	23.801	0.386	17	2.6e-09	8.4e-08	13.39	0.00054	0.011	10.49	0.0023	0.011	20.43	19.73	0.81	0.5625	5.65217	3.24242	37.0769
RBX1	14.3333	11.9807	18.2368	12.0077	0.352	9.44	1.8e-07	3.3e-06	11.45	5.3e-06	0.00037	10.45	1.4e-05	0.00057	11.03	14.53	0.61	0.40625	2	0.545455	4.73077
HSD17B12;ALKBH3	11.8667	6.16287	22.4651	15.6895	0.33	14.34	3.1e-13	3.2e-11	13.17	7.1e-07	7.3e-05	10.43	5.6e-05	0.0014	19.11	18.38	0.77	0	6.69565	3.72727	7.03846
APBB2	18.6562	17.7757	26.9375	18.8921	0.455	17.77	4.9e-10	2e-08	13.79	0.00034	0.0079	10.35	0.0011	0.0067	16.41	19.38	0.71	0.1875	2.08696	0	1.42308
GPATCH8	18.1905	20.4882	30.4375	20.9649	0.511	19.28	4e-09	1.2e-07	12.67	0.0039	0.039	10.34	0.0081	0.026	69.9	44.39	0.98	0.1875	1.95652	0.181818	29.1923
SDHAF4	15.8958	11.4506	24.84	19.1475	0.557	14.26	7e-08	1.5e-06	11.35	0.0017	0.023	10.33	0.0033	0.013	13.02	11.4	0.69	1.28125	16.2609	2.30303	30.1923
DENND1A	17.7368	20.4116	27.6538	20.4976	0.511	18.98	1.8e-09	6.2e-08	14.02	0.00098	0.016	10.33	0.0039	0.015	24.62	21.41	0.87	1.03125	0	0.242424	3
NONE;NONE	19.14	19.2343	26.9808	19.2073	0.58	17.11	6.2e-08	1.4e-06	10.67	0.012	0.082	10.33	0.014	0.04	25.12	34.93	0.69	1.5	11.5652	3.90909	44.9615
LRRC57	15.925	20.3764	24.2353	20.4867	0.517	15.98	9.2e-08	1.9e-06	10.71	0.0082	0.065	10.29	0.0095	0.03	15.66	16.51	0.7	1.03125	2.3913	1.54545	9.15385
CCDC192	10.2381	3.9103	20.9348	17.7619	0.381	14.45	3e-12	2.4e-10	13.27	2.2e-06	0.00019	10.28	3.7e-05	0.0011	18.38	18.05	0.76	0.375	3.13043	0.484848	4.34615
CENPP	14.1698	10.0971	28.4737	21.8542	0.517	13.03	2.2e-06	2.9e-05	13.44	0.00044	0.0093	10.28	0.0022	0.01	25.69	23.76	0.8	0.8125	4.91304	1.09091	10.7692
LRFN5	17.5	12.5988	31.122	28.234	0.313	20.14	1.6e-10	7.8e-09	13.44	0.0013	0.02	10.27	0.0081	0.026	16.74	21.27	0.67	NA	NA	NA	NA
SUGT1P3;TPTE2P5	17.0746	19.855	26.74	19.5446	0.665	13.13	6.4e-05	0.00052	11.75	0.01	0.074	10.27	0.018	0.048	18.97	16.78	0.76	2.1875	10.0435	5.84848	16.3462
HERC1	16.7419	17.1619	27.0196	26.5733	0.466	18.87	1.3e-08	3.5e-07	13.2	0.0032	0.035	10.26	0.01	0.031	20.79	23.82	0.79	0	0.347826	0.30303	1.46154
GPALPP1	15.7586	11.6302	24.8571	18.2323	0.443	17.39	3.3e-12	2.6e-10	11.86	0.0003	0.0071	10.21	0.00092	0.006	23.61	20.99	0.89	0.96875	5.30435	3.66667	24.4615
WNK1	17.3684	13.0724	24.5	20.3428	0.489	15.36	2.5e-08	6.3e-07	12.8	0.00068	0.013	10.16	0.0032	0.013	14.49	17.01	0.67	0.65625	3.30435	0.393939	6.11538
LOC100506990;LOC729732	15.7442	12.0931	25.8043	22.4832	0.506	14.52	3.6e-07	6.2e-06	10.5	0.007	0.058	10.16	0.0087	0.028	35.63	29.02	0.92	0.90625	12.6087	2.57576	12.5
SPIN2A;FAAH2	15.678	11.3037	30.6939	22.318	0.614	14.43	1e-06	1.5e-05	9.51	0.018	0.11	10.15	0.015	0.041	18.24	18.43	0.74	0.34375	2.47826	0.666667	8.19231
TAFA2	15.9	13.7951	27.0488	20.0511	0.347	15.17	2.2e-09	7.4e-08	13.85	6.6e-05	0.0024	10.14	0.0016	0.0081	22.86	24.89	0.79	NA	NA	NA	NA
MIR6085;MGC15885	12.1034	7.15315	19.0833	15.195	0.438	12.14	4.5e-10	1.9e-08	10.47	7.6e-05	0.0027	10.13	0.00011	0.0021	18.54	18.89	0.77	0	3.17391	0.515152	1.80769
UBE2E2	10.1852	6.22672	23.5116	16.0125	0.398	13.9	1.4e-11	9.2e-10	13.49	1.5e-06	0.00014	10.09	1.9e-05	0.00071	20.58	19.71	0.8	0	0.652174	0	1.73077
ZNF655	9.65217	5.33946	14.3947	9.43696	0.347	7.71	1.5e-09	5.3e-08	10.81	1e-09	4.3e-07	9.98	3.1e-09	1.2e-06	10.9	10.74	0.65	1.0625	2.82609	0.212121	11.5385
RPS29	10.36	7.79359	14.5833	18.0339	0.347	6.84	0.00016	0.0011	11.19	9.8e-06	0.00058	9.98	3.4e-05	0.0011	5.8	7.78	0.46	1	1.34783	0.666667	6.69231
ARHGEF12	12.5	6.48625	20.3333	18.1895	0.33	10.35	2.9e-07	5.2e-06	12.6	7.4e-06	0.00048	9.98	0.00018	0.0029	8.15	11.92	0.49	NA	NA	NA	NA
ARPIN	16	13.2934	20.566	16.9178	0.545	12.64	2.8e-07	5e-06	10.8	0.0014	0.021	9.98	0.0022	0.01	13.21	19.94	0.65	2.40625	11.2174	5.36364	20.8077
KIAA1841	14.5	12.9525	22.5208	15.9854	0.511	14.27	1.8e-09	6.2e-08	11.96	0.00021	0.0056	9.97	0.00058	0.0048	12.82	13.9	0.66	0.9375	3.04348	1.63636	12.6154
TAPT1-AS1;LDB2	10.3571	5.3724	18.4878	12.3817	0.313	11.74	2e-13	2.1e-11	12.14	2.4e-08	5.3e-06	9.94	1.9e-06	0.00014	21.81	20.96	0.82	0	1.69565	0.181818	1.26923
SLC35F3	9.52632	4.63523	23.4	18.9321	0.307	11.83	1.2e-08	3.1e-07	13.4	3.1e-06	0.00024	9.94	0.00017	0.0028	19.03	19.55	0.74	0	1.47826	0	2.73077
FUT9	14.2	8.02496	27.4419	21.0999	0.443	15.91	1.6e-09	5.4e-08	12.75	0.00036	0.0082	9.91	0.0023	0.011	14.6	17.53	0.62	0	0	0.212121	4.07692
CRYL1	11.6957	9.32462	22.0426	19.2951	0.398	15.17	3.5e-11	2.1e-09	12.32	6.4e-05	0.0024	9.89	0.00035	0.0041	25.29	21.02	0.86	0.25	2.86957	0.212121	6.88462
EEF2KMT;LINC01570	13.75	7.59386	27.1628	21.6222	0.335	17.68	3.4e-12	2.6e-10	10.42	0.0015	0.021	9.83	0.0025	0.011	16.35	17.91	0.72	NA	NA	NA	NA
CA5BP1-CA5B	14.1333	11.3737	21.5526	13.1534	0.386	10.55	1.3e-07	2.6e-06	10.14	0.00024	0.0061	9.8	0.00029	0.0038	38.9	37	0.88	1	12.913	3.45455	9.11538
COG5	12.3939	7.3652	18.0732	12.3519	0.42	9.65	3.1e-08	7.5e-07	13.12	6.3e-08	1.1e-05	9.78	1.6e-05	0.00063	13.3	14.64	0.67	0.5	1.17391	0	0.730769
ST6GALNAC5	11.5758	7.01352	25.6667	18.8932	0.443	14.69	4.1e-10	1.7e-08	12.62	7.7e-05	0.0027	9.78	0.00058	0.0048	27.59	30.66	0.82	NA	NA	NA	NA
CERS6	13.6923	7.78715	30.8039	26.6691	0.511	22.46	2.7e-12	2.2e-10	12.99	0.0017	0.023	9.76	0.0093	0.029	17.02	21.5	0.69	1.8125	0	4.51515	6.65385
RNF149	17	12.0955	20.102	13.5543	0.398	13.82	8.7e-12	6.1e-10	11.19	3.8e-05	0.0016	9.74	0.00012	0.0022	10.79	13.51	0.59	0.15625	1.69565	0.424242	2.96154
LOC100630923	16.1212	13.7199	22.9722	19.39	0.392	11.42	2.7e-06	3.6e-05	10.07	0.0028	0.032	9.73	0.0033	0.014	16.2	14.92	0.75	3.0625	11.3913	5.21212	36.7692
GRSF1	9.76	4.83287	18.5957	13.8292	0.409	13.43	2.1e-14	3e-12	10.8	3.4e-06	0.00026	9.72	1.1e-05	0.00051	8.02	10.39	0.54	0.59375	6.69565	2.12121	14.2308
GNB4	13.7907	10.6605	21.3269	17.8322	0.54	12.91	5.2e-08	1.2e-06	11.49	0.00043	0.0092	9.72	0.0014	0.0075	12.61	14.42	0.64	1.875	9.13043	3.93939	9.96154
MTUS1	12	8.95287	16.225	12.8552	0.307	9.9	4.7e-10	1.9e-08	12.35	2e-08	4.7e-06	9.71	4.8e-07	5.2e-05	8.83	10.03	0.57	0.375	0.869565	0.454545	5.53846
COMMD1	12.5208	14.528	25.92	27.6788	0.557	15.88	1.7e-06	2.3e-05	12.75	0.0052	0.047	9.69	0.016	0.045	20.41	21.57	0.79	0.78125	2	0.575758	3.53846
EPHA4	14.5	12.801	26.4545	21.1654	0.341	17.84	3.3e-12	2.6e-10	12.27	0.00027	0.0066	9.64	0.0012	0.0069	8.9	12.41	0.54	NA	NA	NA	NA
ADAM20;MED6	13.1739	7.91806	19.9744	16.0877	0.352	10.85	1.7e-08	4.3e-07	10.15	0.00012	0.0038	9.62	0.00022	0.0033	21.77	18.13	0.84	0	1.13043	0.484848	3.88462
SLC35A1	13.8125	11.2147	26.7551	21.8351	0.46	17.45	1.8e-10	8.6e-09	11.16	0.002	0.025	9.62	0.0048	0.018	29.98	26.95	0.88	0.6875	4.04348	1.90909	18.5385
RPRML;CDC27	15.9	15.1459	26.5294	17.7283	0.574	17.08	6.6e-10	2.5e-08	8.11	0.023	0.13	9.62	0.012	0.036	9.93	12.65	0.56	1.03125	9.73913	1.45455	15.8462
SIK2	18	22.0236	27.902	21.1606	0.449	20.58	3.4e-11	2e-09	12.08	0.0028	0.032	9.61	0.007	0.023	30.7	42.32	0.83	0.59375	4.82609	0.454545	5.38462
GLRB	16.4444	14.219	25.3659	12.8894	0.386	13.6	1.3e-09	4.8e-08	11.81	0.00011	0.0035	9.58	0.00068	0.0052	6.44	10.57	0.41	0.96875	2.78261	1.18182	9.5
TRIM37	14.8333	17.4001	21.3617	14.9323	0.438	13.57	8.9e-09	2.5e-07	11.98	0.00021	0.0055	9.53	0.00082	0.0056	18.3	22.15	0.71	1.46875	5.08696	2.09091	14.5
EPB41L2	13.0625	7.97052	26.5349	19.3985	0.335	18.29	1.5e-14	2.1e-12	12.34	5.9e-05	0.0022	9.41	0.00071	0.0053	8.61	12.01	0.54	0.3125	4.52174	0	0.230769
GS1-124K5.11	18.617	17.9946	26	17.1202	0.551	16.7	6.6e-09	1.9e-07	9.73	0.011	0.077	9.39	0.013	0.037	0	0	0	3.34375	10.8261	9.09091	76.1154
GM2A;SLC36A3	10.8667	4.25721	16.75	10.2097	0.335	11.41	1.6e-15	3.1e-13	11.17	7.2e-09	2e-06	9.36	7.9e-07	7.1e-05	10.02	11.67	0.58	0.5	10.9565	3.12121	6.19231
UPP1	9.27778	4.68798	19.3333	13.703	0.307	10.47	1.5e-10	7.4e-09	10.28	4.5e-06	0.00032	9.36	2.1e-05	0.00077	16.3	14.39	0.78	3.65625	23.8696	12.5455	134.346
LOC100133091	13.4894	11.521	24.5135	20.8788	0.477	10.79	2.3e-05	0.00022	9.7	0.0062	0.053	9.36	0.0075	0.025	17.64	16.79	0.78	0.46875	4.08696	1.18182	10.5385
PLEKHH1	9.84	4.54313	20.3429	20.019	0.341	8.99	1e-05	0.00011	11.11	9.6e-05	0.0032	9.32	0.00072	0.0053	20.97	20.69	0.82	1.28125	4.08696	3.24242	24.9615
ATP2A2	18.8182	12.8828	28.8367	22.5789	0.403	19.22	2e-11	1.2e-09	11.28	0.0025	0.029	9.31	0.0064	0.022	23.69	39.27	0.75	0.6875	0.521739	0.787879	4.96154
OR7E2P;FZD4	14.84	9.47224	18.05	11.899	0.369	8.77	6.9e-07	1.1e-05	7.59	0.0018	0.024	9.27	0.00051	0.0046	8.75	10.45	0.52	0	6.3913	0.30303	5.42308
FOCAD	11.2609	8.04655	26.0435	17.2407	0.392	17.8	6.7e-15	1.1e-12	12.51	2.4e-05	0.0011	9.23	0.00089	0.0059	39.67	27.54	0.94	0	1.17391	0	2.11538
NAA16	15.3043	8.68682	24.4865	19.6364	0.472	9.44	9.7e-05	0.00073	11.11	0.0011	0.017	9.2	0.006	0.021	22.58	21.39	0.82	0	0	0.242424	4.76923
CCDC65	11.28	9.53293	19.1163	11.9825	0.386	11.23	1e-10	5.3e-09	10.31	1.3e-05	0.00073	9.12	6.6e-05	0.0016	30.51	22.01	0.92	0	6	1.72727	7.65385
CFAP36	19.6923	21.3706	27.7143	19.82	0.426	18.91	2.8e-10	1.2e-08	10.24	0.0088	0.068	9.09	0.014	0.039	31.34	21.79	0.92	2.09375	16.2174	6.27273	20.8846
FAM171A1	19.5854	16.6298	31.0189	22.2991	0.534	20.58	2.6e-10	1.2e-08	11.72	0.006	0.052	9.07	0.018	0.048	21.93	19.33	0.85	0.65625	2.91304	0.606061	5.61538
PIGN	12.2	15	21.2857	22.03	0.301	6.85	0.0025	0.011	12.19	0.00012	0.0037	9.06	0.001	0.0064	7.05	9.6	0.45	NA	NA	NA	NA
MFSD11;LINC02080	15.8235	12.7552	22.1333	13.2487	0.449	13.4	6.5e-10	2.5e-08	10.65	0.00028	0.0068	9.05	0.0016	0.0084	20.94	19.18	0.8	1.0625	12.9565	2.72727	11.6538
HMX1;FAM90A26	14.6842	11.1018	20.9773	13.9692	0.466	10.35	7.4e-07	1.2e-05	8.99	0.0018	0.024	9.04	0.0018	0.0088	22.61	20.01	0.81	0.1875	3.04348	1.30303	4.34615
ARID5B	11.5455	5.41043	17.1395	13.1612	0.307	10.9	6.1e-12	4.4e-10	11.85	5.1e-08	9.3e-06	9.03	1.9e-06	0.00014	9.23	14.32	0.51	NA	NA	NA	NA
BCKDHB;TENT5A	18.4717	13.7388	26.9804	18.696	0.591	14.97	1.6e-07	3.1e-06	12.03	0.0021	0.026	9.03	0.016	0.044	24.05	19.6	0.85	1.0625	2.82609	4.84848	10.2692
MAVS	16.24	12.9718	25.16	16.4892	0.568	14.29	3.4e-08	8.2e-07	10.25	0.0035	0.037	9.01	0.0077	0.025	31.11	30.18	0.87	3.375	17.6522	10.2121	68.6538
LINC02024;LOC105374060	11.6364	5.36667	25.5897	16.1795	0.409	13.69	1.5e-10	7.4e-09	9.47	0.00088	0.015	8.96	0.0015	0.0079	11.47	14.91	0.57	NA	NA	NA	NA
RPH3A	10.7	5.73585	19.3958	12.4503	0.33	14.71	4.9e-19	2.4e-16	12.21	1.3e-08	3.3e-06	8.95	2.5e-05	0.00086	16.38	15.95	0.76	NA	NA	NA	NA
KCTD16	14.6842	7.24226	27.1591	20.2243	0.358	17.77	1.3e-12	1.1e-10	12.13	0.00022	0.0058	8.91	0.0026	0.011	18.57	22.06	0.73	NA	NA	NA	NA
SCD5	15.4	13.239	25.0889	20.9456	0.483	14.94	5.3e-08	1.2e-06	11.61	0.0019	0.024	8.91	0.0068	0.023	15.11	16.41	0.69	NA	NA	NA	NA
FUT8	14.45	10.0863	18.6279	11.4456	0.358	10.93	1.5e-10	7.3e-09	12.16	2.4e-07	3.2e-05	8.89	6.2e-06	0.00034	12.66	14.02	0.63	0	0.695652	0	1.53846
SYAP1	9.30769	6.07433	17.2143	14.6446	0.313	11.24	2.1e-11	1.3e-09	10.5	4.2e-06	0.00031	8.89	6e-05	0.0015	17.21	18.76	0.74	0.8125	5.95652	0.787879	6
WIPF2	16.1333	10.2878	18.3571	16.3824	0.324	12.3	3.4e-10	1.5e-08	10.75	5.5e-05	0.0021	8.84	0.00022	0.0032	9.89	11.73	0.62	0.46875	5.73913	0.484848	6.53846
C8orf44-SGK3;SGK3	13.8214	9.6841	22.4348	17.2455	0.42	14.31	1.4e-10	6.8e-09	11.66	0.00011	0.0035	8.84	0.00081	0.0056	15.93	15.01	0.75	0.3125	0.869565	0.69697	2.19231
ANKDD1A	14.3143	12.9292	20.186	16.3565	0.443	11.4	4.1e-07	7e-06	10.4	0.00082	0.014	8.77	0.0026	0.011	22.99	19.35	0.83	6.125	15.6957	8.24242	44.4231
PIK3CB	14.8571	13.3075	23.2727	19.151	0.409	14.72	1.9e-09	6.5e-08	11.54	0.00051	0.01	8.77	0.0026	0.011	19.55	23.38	0.78	0.25	1.04348	0	5.23077
LOC100289333;ZNF44	16.9434	18.8704	24.4444	17.5496	0.608	15.15	3e-07	5.2e-06	10.67	0.008	0.064	8.71	0.018	0.048	24.05	22.41	0.84	4.46875	9.13043	5.66667	23.9615
FAM53B;EEF1AKMT2	11.6226	8.59165	26.42	16.5962	0.585	16.51	2.3e-12	1.9e-10	11.1	0.00032	0.0075	8.65	0.0026	0.011	10.45	11.88	0.62	0.875	3.34783	1.69697	15.0385
TRIM9	12.2857	9.31028	24.6444	17.5475	0.335	16.5	9.8e-14	1.1e-11	11.06	0.00012	0.0037	8.64	0.001	0.0063	22.98	18.36	0.88	0.15625	3	0.636364	24.0385
YAF2	14.3704	12.7887	21.5625	18.3453	0.426	13.61	9.9e-09	2.7e-07	10.72	0.0009	0.015	8.63	0.0037	0.014	14.94	17.35	0.69	0.5625	0.26087	0.393939	1.38462
ABCA5	10.5588	7.16131	20.4375	13.0366	0.466	14.03	3.6e-14	4.6e-12	10.73	1.1e-05	0.00062	8.62	9.1e-05	0.0019	17.38	16.88	0.75	0.15625	2.26087	1.72727	10.9615
ZNF680	12.0238	10.3299	20.6458	12.0927	0.511	13.03	2.6e-11	1.6e-09	10.15	0.00011	0.0034	8.59	0.00029	0.0038	15.89	15.61	0.79	0.25	0.826087	0.575758	4.53846
ZNF543;ZNF304	14.7937	11.6911	20.9318	14.9081	0.608	6.59	0.0045	0.018	8.92	0.0062	0.053	8.56	0.0077	0.025	17.62	16.02	0.77	1.59375	2.69565	1.81818	11.6923
ARMC9	16.5484	25.1275	22.8913	17.5274	0.438	13.32	4.4e-06	5.4e-05	11.29	0.0049	0.046	8.55	0.015	0.041	18	19.42	0.75	0	0.913043	0.242424	2.84615
ATF7;ATF7-NPFF	16.5938	14.7907	20	16.7041	0.409	9.87	2.4e-05	0.00022	10.92	0.00082	0.014	8.52	0.0034	0.014	12.13	13.04	0.69	0	0.565217	0.454545	8.96154
ZNF487;ZNF239	14.25	9.3755	24.3696	18.5081	0.58	12.02	9.2e-07	1.4e-05	10.14	0.0027	0.03	8.52	0.0084	0.027	40.27	26.81	0.95	2.65625	11.8696	7.12121	14.4231
DPP10-AS3	9.88889	4.50997	18.4571	13.1403	0.301	9.43	2.1e-09	6.9e-08	8.26	0.00012	0.0037	8.48	0.0001	0.0021	20.79	17.88	0.81	NA	NA	NA	NA
TCF12	15.9677	14.5252	25.566	19.848	0.653	14.81	4.1e-07	7e-06	11.85	0.0031	0.034	8.47	0.013	0.038	29.02	23.87	0.89	0.21875	0	0	1.57692
TRAPPC9	13.6286	12.6097	21.1364	19.359	0.449	13.6	1.7e-08	4.4e-07	12.35	0.00019	0.0051	8.43	0.003	0.013	13.58	15.33	0.69	0	2.82609	0.848485	2.92308
PRH1-PRR4	16	13.1075	23.3182	16.0142	0.432	12.51	7.8e-08	1.7e-06	8.77	0.0055	0.049	8.43	0.0066	0.023	11.74	13.87	0.6	0.21875	1.17391	0.484848	5.03846
FAM66C;FAM90A1	9.68966	5.58764	19.8824	16.5012	0.358	9.34	3.7e-07	6.3e-06	9.83	0.00012	0.0036	8.42	0.00057	0.0048	12.84	12.84	0.7	0.5	8.34783	2.42424	12.6154
GK5	17.1304	12.003	26.234	17.4944	0.528	14.16	6.1e-08	1.3e-06	10.36	0.0035	0.037	8.42	0.012	0.035	13.31	14.9	0.64	1.96875	3.91304	4.51515	42.3077
DTWD1	14.7692	10.5052	22.25	12.3179	0.301	14.29	1.1e-14	1.7e-12	9.76	4.5e-05	0.0018	8.37	0.00035	0.0041	10.96	10.79	0.68	0.21875	1.65217	0.333333	14.5
STRN	14.9688	14.8335	21.4792	16.7446	0.455	13.51	1.8e-08	4.7e-07	10.81	0.00095	0.016	8.34	0.0056	0.02	12.59	14.99	0.63	0.6875	1	1.0303	1.42308
ZNF542P	9.70833	4.89435	18.8462	13.6315	0.358	10.7	1.9e-10	9e-09	8.79	0.00011	0.0035	8.32	0.00018	0.0029	7.68	10.06	0.5	1.1875	35.6087	4.54545	74.9615
ATG14	13.4524	14.3003	21.2273	19.1953	0.489	12.39	9.5e-07	1.4e-05	9.92	0.0043	0.042	8.32	0.01	0.032	8.2	11.35	0.47	1.4375	6.43478	2.54545	13.2692
PRRC2C	16.1765	13.4918	26.1795	18.8496	0.318	15.34	2.3e-10	1e-08	10.62	0.00099	0.016	8.3	0.0053	0.019	15.52	18.35	0.66	0.46875	1.04348	0.545455	1
ASB3;GPR75-ASB3	16.3684	13.0992	30.9787	22.0686	0.483	19.89	3.5e-11	2.1e-09	11.54	0.0032	0.034	8.28	0.014	0.041	37.52	29.42	0.94	0.4375	4.82609	1.84848	5.23077
STRCP1	12.8163	9.83123	23.7174	17.1201	0.54	13.95	2.4e-09	7.9e-08	9.11	0.0035	0.037	8.25	0.0064	0.022	14.83	13	0.79	3.59375	20.5217	9.18182	86.1538
XPOT	8.78571	4.90178	15.15	8.57112	0.307	9.68	3.5e-15	6e-13	9.84	3.4e-09	1.1e-06	8.21	2.7e-07	3.6e-05	9.8	10.88	0.64	0.625	5.82609	1.66667	9.46154
WDSUB1	13.5	11.1634	18.7083	13.3049	0.466	11.93	9.6e-10	3.5e-08	9.9	0.00019	0.0051	8.2	0.00059	0.0048	12.02	12.69	0.64	1.65625	8.30435	3.09091	27
DMAC2L	10.3182	5.08393	14.2051	10.0817	0.347	7.19	5.1e-08	1.2e-06	9.2	5.5e-07	5.9e-05	8.16	2.9e-06	0.00019	10.08	11.85	0.59	1.46875	8.34783	2.69697	5.42308
BTRC	18.973	14.9155	23.2708	16.7176	0.483	13.48	2.4e-07	4.3e-06	10.91	0.0023	0.027	8.06	0.01	0.032	21.39	22.37	0.82	0.1875	2.73913	0	3.57692
GGCX	11.2414	6.06309	14.5	9.26112	0.403	7.82	1.7e-08	4.4e-07	8.82	4.5e-06	0.00032	8.05	2.3e-05	0.0008	6.75	8.71	0.48	1.5	7.69565	5.63636	23.3462
PKD2	13.2667	12.7586	22.5526	13.0233	0.301	12.82	1.7e-11	1.1e-09	10.02	8.5e-05	0.0029	8.05	0.0005	0.0045	13.3	17.94	0.61	0.625	2.3913	0.424242	13.9231
TMSB4Y;VCY	16.3846	12.8905	25.3929	17.398	0.307	8.73	9e-05	0.00069	8.37	0.0071	0.059	8.03	0.0091	0.029	5.59	11.26	0.29	0.21875	0.26087	0.939394	0.807692
LINC02217	18.0833	8.44725	21.4146	15.0565	0.301	11.72	1.5e-09	5.4e-08	8.36	0.0013	0.02	8.02	0.0019	0.009	18.26	18.89	0.72	NA	NA	NA	NA
CDH8;CDH11	13.4062	9.54061	25.0789	16.3068	0.398	12.52	1.4e-08	3.8e-07	11.39	0.00017	0.0049	7.99	0.0044	0.017	7.92	11.36	0.45	0	1.17391	0	0.769231
HMGB1	14.8919	14.3948	25.5435	18.3069	0.472	16.2	5.5e-10	2.2e-08	10.61	0.0022	0.027	7.95	0.011	0.032	31.16	26.81	0.92	0.53125	1.43478	1	6.5
RCOR3	12.4783	12.7809	24.35	16.2395	0.358	13.98	2.5e-10	1.1e-08	9.74	0.00094	0.016	7.94	0.0034	0.014	13.1	14.32	0.67	0.75	2.21739	1.12121	4.92308
TBC1D5	14.3438	14.0451	30.9024	21.174	0.415	16.43	6.6e-09	1.9e-07	12.33	0.0013	0.019	7.94	0.017	0.046	19.91	18.67	0.79	0	1.91304	0.181818	0.423077
DGLUCY	14.1176	12.0358	19.0732	13.1156	0.33	11	1.8e-09	6.2e-08	10.61	2.4e-05	0.0011	7.93	0.00035	0.0041	13.76	15.18	0.68	0.25	1.95652	0.424242	22.6154
SYS1-DBNDD2	14.3333	10.6503	21.075	14.9587	0.432	10.28	9e-07	1.4e-05	9.57	0.00095	0.016	7.93	0.003	0.013	9.33	12.03	0.55	1.59375	3.13043	0.30303	6.42308
LINC01224;ZNF675	15.0526	8.60538	23.4444	15.3927	0.364	15.77	5.3e-14	6.5e-12	10.58	9.7e-05	0.0032	7.92	0.0026	0.011	27.74	26.56	0.81	0.5625	3.21739	1.36364	6.5
MEF2A	18.1053	18.4448	21.275	18.6575	0.335	11.01	5.6e-06	6.6e-05	10.5	0.0018	0.024	7.89	0.009	0.028	15.8	14.55	0.75	0	1.3913	0.727273	2.69231
ANAPC16	10.7778	5.59762	17.675	12.3483	0.381	9.1	1.7e-08	4.4e-07	8.79	7.7e-05	0.0027	7.88	0.00023	0.0034	11.85	12.39	0.67	3.0625	7.13043	3.54545	41.5769
POLR1A	12.04	5.67509	19.3548	12.8311	0.318	7.76	1.9e-06	2.6e-05	10.01	1.1e-05	0.00061	7.87	0.0002	0.0031	9.98	12.01	0.61	2.625	11.6522	5	9.61538
ITFG1	13	8.85232	20.6304	16.3413	0.392	13.33	1.2e-10	5.8e-09	11.05	7.7e-05	0.0027	7.85	0.0012	0.0068	15.24	15.84	0.72	0	5.13043	0.333333	2.96154
KIAA0825	14.6585	9.02665	22.7907	18.3284	0.477	11.38	1.2e-06	1.8e-05	11.37	0.00048	0.01	7.82	0.0062	0.021	16.23	17.31	0.7	0	1	0.545455	1.5
RPL24;PDCL3P4	13.5667	14.7501	18.5429	14.7136	0.369	8.24	6.1e-05	0.0005	7.68	0.0073	0.06	7.82	0.0066	0.022	11.66	12.38	0.64	0.5625	4.21739	3.27273	9.57692
XPNPEP3	10.15	6.01117	15.3953	9.60441	0.358	9.39	5e-12	3.7e-10	9.82	1.4e-07	2.1e-05	7.79	6.2e-06	0.00034	15.92	17	0.73	0.375	4.04348	2.15152	4.69231
MYCBP2	11.4074	5.20547	21.8409	14.1453	0.403	13.6	6.4e-13	6e-11	10.92	1.5e-05	0.00078	7.79	0.00047	0.0045	8.75	14.44	0.48	0	0.695652	0.272727	0.846154
MRTFB	11.5	11.8914	16.3077	12.9191	0.347	8.98	1.7e-07	3.2e-06	10.6	9.1e-06	0.00056	7.78	7.1e-05	0.0017	7.09	10.51	0.45	NA	NA	NA	NA
PWWP2A	12.3043	8.73569	17.5143	16.339	0.33	8	1.4e-05	0.00015	9.56	0.00021	0.0055	7.76	0.00098	0.0062	12.1	14.67	0.63	0.46875	1.43478	1.36364	5
UBXN4	14.9615	13.7796	26.1951	16.7126	0.381	15.39	1.2e-10	6.1e-09	9.33	0.003	0.033	7.76	0.0072	0.024	12.51	14.67	0.62	0.9375	3.86957	0	7.96154
SUPT3H	13.5862	8.80145	22.4762	18.0733	0.403	14.04	2.4e-10	1.1e-08	11.45	0.00013	0.004	7.73	0.0054	0.019	13.71	16.36	0.66	0	0.347826	0.363636	1.88462
GTF3C6;RPF2	13.3529	15.4466	16.129	10.1677	0.369	5.01	0.0069	0.025	7.99	0.0022	0.026	7.72	0.0024	0.011	8.23	9.91	0.54	2.3125	2.52174	2.09091	7.76923
SLC25A27	9.73684	5.17303	14.7561	8.81981	0.341	8.75	4e-12	3.1e-10	8.82	3e-07	3.8e-05	7.71	3.3e-06	0.00021	8.43	11.41	0.5	0	1.65217	0.666667	15.2692
TLNRD1;CFAP161	11.7037	7.88287	14.3333	9.5678	0.358	6.25	9.6e-06	0.0001	7.44	0.00016	0.0047	7.7	0.00012	0.0023	13.54	13.46	0.7	0	0	0	5.76923
NSMCE2	13.9375	13.4858	24.6042	15.8715	0.455	15.97	1.8e-11	1.2e-09	10.81	0.00057	0.011	7.7	0.0053	0.019	19.72	17.4	0.76	0.375	1.52174	1.33333	3.92308
MAML2	12.6875	10.2744	14.4318	8.87745	0.341	9.17	4.9e-11	2.7e-09	11.04	1e-08	2.7e-06	7.69	1.2e-07	2e-05	8.79	11.14	0.56	0.21875	1	0	5.30769
MMP16	15.7097	12.1715	20.3265	15.645	0.455	11.72	1.2e-07	2.4e-06	10.86	0.00037	0.0084	7.69	0.0028	0.012	10.66	13.12	0.58	0	1.08696	0.515152	0.923077
PKP4	16.5238	21.704	26	16.0594	0.364	15.77	7.6e-10	2.9e-08	10.63	0.0019	0.024	7.69	0.0072	0.024	13.61	15.44	0.67	NA	NA	NA	NA
TPTE2P5	9.54839	4.72468	20.0244	15.7504	0.409	11.83	2.5e-10	1.1e-08	10.02	7.8e-05	0.0027	7.68	0.00086	0.0058	18.97	16.78	0.76	0.1875	1.21739	1.75758	7.07692
CCDC57	17.3333	17.7908	20.1667	16.521	0.409	8.44	0.00061	0.0034	10.02	0.0037	0.039	7.67	0.016	0.044	35.14	25.67	0.92	5	12.2174	5.48485	44.2308
LARS	12.8571	10.6587	18.8421	14.3348	0.375	9.52	6e-07	9.6e-06	8	0.0023	0.028	7.66	0.003	0.013	11.12	12.19	0.62	2.1875	4.17391	2.57576	19.2308
C8orf44-SGK3	15.6071	12.9653	19.4186	11.9108	0.403	10.78	5.5e-08	1.2e-06	7.99	0.003	0.033	7.66	0.0038	0.015	15.93	15.01	0.75	2.53125	15.6087	1.21212	36.5769
C6orf99;RSPH3	12.1667	6.95118	17.5122	12.2803	0.369	9.77	3.2e-09	1e-07	9.31	4e-05	0.0016	7.64	0.00032	0.004	30.71	24.5	0.93	0.28125	3.17391	0.787879	1.84615
CAMKMT	16.6818	10.7806	21.3261	16.4574	0.511	10.27	1.2e-05	0.00013	11.07	0.00074	0.013	7.63	0.0092	0.029	20.11	18.78	0.79	0.25	1.73913	0.969697	3.46154
EML6	14.75	15.7183	22.7805	13.2013	0.369	13.16	1e-09	3.6e-08	10.61	0.00028	0.0067	7.59	0.0028	0.012	27.48	23.06	0.89	0.78125	6.21739	0.242424	1.69231
FAM228B	14.5789	13.349	23.6739	13.4132	0.477	13.85	1e-09	3.7e-08	9.79	0.0013	0.019	7.59	0.0062	0.021	24.44	19.11	0.87	1.53125	16.6087	2.09091	22.9615
SLC33A1	10.4286	9.39488	17.3846	13.2618	0.301	10.76	3.5e-11	2.1e-09	8.9	4.8e-05	0.0019	7.55	0.00022	0.0033	11.83	13.51	0.63	0.28125	2.43478	0.757576	6.57692
TTC17	12.4	10.5252	16.775	12.1328	0.341	9.47	1e-08	2.9e-07	10.07	1.1e-05	0.00062	7.55	0.00024	0.0035	12.3	13.79	0.65	0.21875	2.30435	1.48485	12.9615
RBFOX3	12.7407	9.10449	28.973	20.6955	0.364	15.65	8.6e-10	3.2e-08	11.19	0.0011	0.017	7.54	0.017	0.046	8.11	14.06	0.49	0.1875	0.73913	0.636364	16.1538
FAM92A	17.1786	16.9576	17.05	11.5113	0.386	8.51	3.4e-05	0.0003	8.87	0.002	0.025	7.53	0.0036	0.014	8.89	10.28	0.56	2.75	4.26087	4.45455	16.8846
CDC73	12.2121	8.88734	21.3421	17.5642	0.403	10.47	9.4e-07	1.4e-05	10.02	0.00071	0.013	7.52	0.005	0.018	11.52	13.97	0.64	0.28125	4.91304	0.272727	3.15385
ATXN7L1	11.475	7.23591	23.7209	20.7311	0.472	13.62	2e-08	5e-07	10.61	0.0013	0.019	7.52	0.0089	0.028	15.71	15.73	0.75	1.53125	4	0.939394	4.03846
RBSN	13.7778	13.785	20.7381	14.4324	0.392	11.53	3.5e-08	8.4e-07	8.74	0.0021	0.026	7.51	0.0051	0.019	4.02	6.6	0.33	0.28125	1.69565	0.212121	1.42308
CCNH;RASA1	16.4318	10.5465	24.5918	14.3526	0.528	13.28	1.1e-08	2.9e-07	9.72	0.002	0.025	7.51	0.012	0.034	9.37	10.85	0.59	1.59375	2.17391	1.42424	54.1538
ATRX	15.7778	12.3486	29.6	20.3385	0.409	17.99	5.7e-11	3.1e-09	10.64	0.003	0.033	7.51	0.017	0.047	19.57	23.73	0.73	0.5	1.65217	0.212121	1.73077
MTMR7	13.6296	10.4556	19.9167	16.1517	0.358	8.82	9.4e-06	0.0001	9.89	0.00037	0.0083	7.5	0.0022	0.01	9.64	11.75	0.59	0.21875	1.43478	0	2.69231
ASXL1	10.7941	5.14504	20.5122	15.2956	0.426	11.89	4.4e-10	1.8e-08	9.57	0.0002	0.0054	7.49	0.0018	0.009	24.38	22.2	0.84	0	0.521739	0	3.26923
JAM3	14.2727	10.5478	21.3947	17.2479	0.341	10.52	6.4e-07	1e-05	9.58	0.001	0.017	7.47	0.0047	0.017	14.1	16.16	0.67	0.875	0.434783	1.63636	2.88462
NDFIP1;SPRY4	10.6316	5.81388	20.3659	16.9407	0.341	12.84	4.1e-11	2.3e-09	9.06	0.00045	0.0095	7.46	0.0022	0.01	11.52	11.98	0.67	0	2.91304	2.9697	5.19231
GABBR2	10.9375	5.43407	20.7805	18.6179	0.324	13.18	1.9e-10	8.8e-09	10.88	0.0001	0.0033	7.41	0.0016	0.0083	8.88	12.21	0.5	0	1.69565	0	1.53846
RTN1	11.4615	4.81855	20.1395	15.273	0.392	12.4	7.3e-11	3.9e-09	10.45	4.9e-05	0.0019	7.34	0.002	0.0095	12.06	15.32	0.59	0.375	0.391304	0.242424	3.23077
GABPB2	15.2941	16.774	18.6667	12.2328	0.432	9.6	9.8e-06	0.0001	9.06	0.0027	0.031	7.3	0.0075	0.025	21.72	22.65	0.82	0.40625	6.95652	1.87879	19.5
TECPR2	16.6333	12.0186	24.2	18.6518	0.426	14.13	1.9e-08	4.7e-07	9.82	0.0038	0.039	7.28	0.014	0.039	19.29	21.84	0.74	0	2.43478	1	4.61538
RILPL1	14.64	9.54636	24.1875	16.5923	0.557	13.59	1.2e-08	3.2e-07	9.15	0.0043	0.042	7.26	0.015	0.042	33.08	26.12	0.92	6.03125	25.2174	10.7576	15.4231
MIR2113;PNKY	17.2	13.2292	20.5789	13.7401	0.33	10.56	1.4e-07	2.8e-06	7.58	0.0055	0.049	7.24	0.0074	0.025	10.5	11.9	0.58	NA	NA	NA	NA
TNR	18.48	14.7341	20.3171	13.6719	0.375	10.27	2.1e-06	2.8e-05	10.71	0.00038	0.0084	7.23	0.0076	0.025	8.33	12.11	0.47	NA	NA	NA	NA
CASP8	12.7429	9.32531	20.5263	15.2931	0.415	10.65	9.2e-08	1.9e-06	8.97	0.001	0.017	7.22	0.0065	0.022	21.74	20.74	0.75	2.875	15.1739	4.12121	20.8846
ANKIB1	12.6667	12.8273	19.7105	16.0336	0.369	9.81	1.4e-06	2.1e-05	9.84	0.0005	0.01	7.21	0.0028	0.012	13.67	13.89	0.69	0.1875	1.52174	0.181818	0
ABR	15.1875	13.3355	20.2245	17.6284	0.46	12.95	5.4e-08	1.2e-06	9.56	0.0032	0.034	7.2	0.014	0.039	21.62	26.29	0.77	0.34375	4.47826	1.24242	5.11538
SETD5	14.3235	9.82798	19.6667	12.0884	0.432	10.45	4.4e-08	1e-06	9.28	0.0004	0.0089	7.18	0.0024	0.011	11.72	15.64	0.57	0.84375	1.08696	0.666667	2.34615
XIAP	16.8857	17.8585	20.2182	12.9066	0.511	12.6	7.7e-08	1.6e-06	8.92	0.005	0.046	7.17	0.014	0.04	19.97	18.89	0.84	0.59375	2.86957	1.36364	5.92308
CYP2T1P;CYP2A6	12.9048	9.302	19.4211	14.6133	0.455	7.56	0.00012	0.00086	6.62	0.015	0.097	7.13	0.011	0.034	24.52	21.86	0.83	2.5	11.6522	3.45455	18.8462
MAST4	11.8667	6.69613	22.2927	16.5925	0.318	14.29	1.9e-12	1.6e-10	10.84	5.7e-05	0.0021	7.12	0.0055	0.02	8.93	11.3	0.54	0	1.17391	0.787879	0
GAB2	13	11.1092	18.3125	13.7503	0.511	11.15	4.7e-08	1.1e-06	9.96	0.00038	0.0086	7.11	0.0032	0.013	10.49	12.65	0.59	0	1	0	3.07692
GPR155	11.7917	7.52375	19.5	17.2998	0.364	11.71	4.5e-09	1.4e-07	8.88	0.001	0.017	7.1	0.0045	0.017	24.34	20.99	0.87	0.21875	1.52174	1.09091	12.4231
STRN3	15.5833	10.1232	24.6154	19.1333	0.426	12.28	5.9e-07	9.5e-06	9.59	0.0044	0.043	7.1	0.016	0.044	21.4	20.37	0.82	0	1.82609	0.212121	2.69231
EFR3B	12.5278	14.0397	21.5556	15.335	0.46	13.14	4.9e-09	1.5e-07	9.44	0.0018	0.024	7.04	0.0088	0.028	11.62	14.59	0.61	0	1.82609	2.09091	7.69231
CDKN2AIP;LOC389247	11.25	7.76261	15.5676	10.6993	0.392	7.06	3.5e-06	4.4e-05	6.68	0.0016	0.022	7.02	0.0011	0.0067	8.52	10.74	0.56	0	2.78261	1.57576	10.5385
CSGALNACT1	14.8182	7.55837	24.4737	17.9771	0.466	10.98	2.3e-06	3.1e-05	10.33	0.0013	0.02	7.02	0.017	0.046	16.85	15.72	0.76	NA	NA	NA	NA
MCPH1-AS1	14.8298	12.4801	18.5366	13.0079	0.5	7.92	0.00018	0.0012	9.2	0.0019	0.024	7.01	0.013	0.038	7.78	9.46	0.52	0.9375	8.08696	1.72727	12.5
TATDN1	13.4348	17.4064	19.641	13.1979	0.352	10.08	7.3e-07	1.1e-05	8.66	0.002	0.025	6.97	0.0058	0.02	10.15	12.65	0.59	2.125	4.43478	1.60606	7.5
IPO5P1	9.96296	7.44974	15.2105	10.3693	0.369	7.13	3.9e-07	6.6e-06	6.26	0.0012	0.019	6.96	0.00074	0.0054	12.18	14.1	0.67	1.09375	4.91304	1.18182	15.5
ARHGAP44	12.8485	8.07822	26.9	15.7363	0.415	14.61	5.8e-11	3.2e-09	9.8	0.0009	0.015	6.95	0.01	0.031	16.04	19.15	0.67	0.25	2.65217	1.06061	15.2308
UBE2E3	13.3143	8.57415	18.3056	12.8859	0.403	6.96	0.00011	0.00081	9.28	0.00023	0.006	6.94	0.003	0.013	16.34	14.92	0.81	0	0.695652	0.787879	1.34615
ZBTB4	14.7	8.75392	20.0909	15.5792	0.358	7.73	7.7e-05	0.0006	8.02	0.0033	0.036	6.92	0.0079	0.026	20.29	21.11	0.76	2.0625	3.21739	4.24242	16.5385
TAB2	14.1471	14.1446	23.1	15.7623	0.42	12.28	1.2e-07	2.5e-06	9.67	0.0023	0.028	6.86	0.015	0.042	10.64	12.82	0.61	0	0.652174	0.181818	0.653846
PMS1	11	3.96863	19.0938	14.6141	0.324	8.06	1.2e-06	1.7e-05	8.98	0.0001	0.0033	6.77	0.00098	0.0061	14.9	15.67	0.66	1.4375	0.826087	1.93939	7.57692
LATS1	10.7812	7.00108	20.2564	13.774	0.403	10.89	2.3e-09	7.7e-08	8.56	0.00053	0.011	6.73	0.0029	0.012	12.51	13.69	0.67	0.125	1.82609	1.0303	4.53846
MCF2L2	14.5833	11.3174	22.4286	17.1978	0.307	13.92	4.5e-11	2.5e-09	9.75	0.00051	0.01	6.72	0.0057	0.02	14.12	16.57	0.65	0	1.21739	0.212121	2.19231
GABRB1	18.1	18.0493	20.9184	14.3365	0.392	14.31	2.3e-10	1.1e-08	10.2	0.00072	0.013	6.72	0.0069	0.023	10.56	13	0.56	NA	NA	NA	NA
METTL6	11.1875	6.54496	21.3171	13.9579	0.506	9.65	4.8e-07	7.9e-06	8.52	0.0013	0.019	6.7	0.0075	0.025	10.61	10.45	0.66	0.8125	4.91304	1.84848	7.19231
C8orf37	11.6522	6.10223	16.2424	8.88478	0.318	7.13	1.3e-07	2.6e-06	7.76	3.6e-05	0.0015	6.68	0.00032	0.004	5.89	9.76	0.38	0	3.21739	0.757576	5.61538
PCDHB9	13.0714	9.34098	16.4286	11.7455	0.318	4.85	0.002	0.009	6.34	0.004	0.04	6.68	0.0028	0.012	2.84	6.26	0.21	0	2.56522	0.212121	1.15385
TXNDC15	11.8571	8.00331	18.5	12.4983	0.398	10.68	8.8e-10	3.3e-08	7.8	0.00086	0.015	6.61	0.0034	0.014	9.13	12.31	0.57	1.09375	6.08696	1.75758	17.7308
KCTD1	8.88235	3.9825	19.4872	14.8428	0.318	10.98	2.2e-10	9.8e-09	9.45	5.7e-05	0.0021	6.6	0.0025	0.011	15.41	17.75	0.67	NA	NA	NA	NA
USP45	10.6471	6.89149	19.973	13.7588	0.307	10.64	5e-10	2e-08	8.76	0.00016	0.0045	6.59	0.0019	0.0093	16.27	17.95	0.7	1.03125	1.21739	0.393939	10.2308
ZNF320	11.1379	4.77885	21.2778	14.7195	0.369	10.5	8.5e-09	2.4e-07	7.96	0.0013	0.019	6.53	0.0064	0.022	10.64	12.02	0.64	0.84375	5.56522	2.36364	22.2692
IPO9-AS1	10.8438	7.57802	20.125	16.7565	0.409	10.43	2e-07	3.8e-06	9.02	0.0011	0.017	6.47	0.006	0.021	7.32	10.52	0.47	0.5	1.86957	1.36364	3.19231
LOC101927151	13.7333	11.492	20.8684	13.2097	0.301	12.06	6.3e-11	3.4e-09	6.8	0.0046	0.044	6.46	0.0064	0.022	23.63	21.16	0.8	0	8.3913	0	7.61538
IMMP2L	12.95	10.2656	21.7609	14.3483	0.489	13.46	2.2e-10	1e-08	10.52	0.00023	0.0059	6.42	0.0097	0.03	23.52	20.33	0.86	0.21875	0.304348	0.393939	0.269231
ST7L	13.1622	8.90229	22.5106	14.125	0.477	13.91	2e-11	1.3e-09	8.63	0.0015	0.021	6.39	0.0087	0.027	18.61	19.45	0.79	0.875	4.82609	2.48485	10.9231
DPY19L2P1	14.4286	11.6666	18.6154	17.5509	0.301	10.29	2.5e-07	4.5e-06	8.69	0.0015	0.022	6.38	0.0082	0.026	15.55	14.49	0.74	0.28125	5.65217	0	4.88462
HECTD1	13.6	14.2812	18.9565	14.3356	0.46	10.84	4.8e-07	7.8e-06	8.7	0.0032	0.035	6.38	0.015	0.042	12.26	15.32	0.62	0	1.26087	0.939394	3.96154
UGDH-AS1	11.6944	8.56845	19.7297	13.1838	0.415	9.83	9e-08	1.9e-06	8.28	0.001	0.017	6.36	0.007	0.024	14.36	15.22	0.67	1.4375	5.69565	2.06061	16.8462
TANGO6	15.0833	8.16097	20.7317	12.51	0.369	12.33	3.7e-11	2.1e-09	9.32	0.00018	0.0051	6.32	0.0035	0.014	17.03	16.92	0.74	0.1875	2.26087	0.454545	2.26923
INPP1	15.3889	10.4889	15.4595	14.1433	0.313	7.08	4.4e-05	0.00038	7.5	0.002	0.025	6.29	0.0054	0.019	8.88	10.85	0.59	1.53125	5.43478	0.454545	20.6154
GDPD1	12.1034	9.85011	18.5854	10.684	0.398	10.28	1.7e-09	5.8e-08	8.04	0.00049	0.01	6.27	0.0035	0.014	9.21	10.97	0.56	1.59375	6.91304	5.75758	16.2308
MSI2	12.3529	5.33785	18.9268	14.2888	0.33	11.04	3.6e-10	1.5e-08	9.7	5.2e-05	0.002	6.22	0.006	0.021	10.97	12.5	0.61	0	1.47826	0	2.38462
BDH1	13.6471	9.21236	20.8372	15.3218	0.341	12.1	4.8e-10	1.9e-08	7.92	0.0022	0.026	6.22	0.0089	0.028	17.49	17.99	0.72	0.3125	6.6087	1.45455	39.8846
RNF175	11.35	10.8786	16.3636	9.91784	0.301	7.44	4.3e-07	7.2e-06	7.88	0.00012	0.0036	6.19	0.00066	0.0051	14.16	14.62	0.69	0.4375	1.6087	0.939394	5.57692
RABGAP1	12.8571	10.61	21.1111	13.0962	0.415	13.58	3e-12	2.4e-10	8.87	0.00049	0.01	6.19	0.0038	0.015	17.44	18.75	0.74	0	1.34783	0	1.53846
PIGL	12.4783	7.45209	20.5455	17.1302	0.318	8.93	3.7e-06	4.7e-05	8.55	0.0014	0.021	6.04	0.015	0.043	12.5	17.85	0.59	0.375	0.913043	0.666667	9.26923
TOGARAM1	15.85	15.4555	16.625	9.69189	0.341	9.09	1.8e-07	3.4e-06	8.34	0.00052	0.01	5.98	0.0033	0.013	10.77	13.01	0.62	0.1875	0.391304	0.181818	2.65385
TATDN3	15.375	13.0044	16.925	12.5747	0.364	8.19	9.8e-06	0.0001	7.07	0.0059	0.051	5.97	0.013	0.037	12.53	12.7	0.66	1.03125	5.17391	1.66667	13.1538
UBE2W	13.3043	9.21676	18.7805	14.1395	0.364	10	6.4e-08	1.4e-06	8.15	0.0013	0.019	5.89	0.011	0.032	10.04	11.96	0.58	0	0.695652	0.212121	3.07692
ZC3H14	12.6923	8.02381	17.5152	13.0171	0.335	7.38	9.2e-06	0.0001	7.75	0.00082	0.014	5.86	0.006	0.021	9.89	11.14	0.61	0.59375	3.95652	0.909091	15.7692
INVS	10.5294	6.16557	19.7073	15.5068	0.426	11.61	9.3e-10	3.4e-08	8.71	0.00065	0.012	5.86	0.016	0.044	11.37	12.53	0.64	2	1.26087	2.12121	4.38462
LOC100506639	13.0938	10.575	17.4118	12.1832	0.375	7.02	6.9e-05	0.00055	6.19	0.012	0.081	5.85	0.015	0.041	12.05	11.97	0.67	1.53125	5.6087	3.57576	11.0385
DNAJC6	11.9545	7.50541	21.5263	14.2312	0.341	12.11	1.1e-10	5.5e-09	8.52	0.00065	0.012	5.83	0.0073	0.024	12.89	16.62	0.64	0.21875	0	0.212121	4.23077
LOC105374312;LINC02614	13.7391	11.165	19.9118	12.1315	0.324	9.38	1.5e-07	2.9e-06	8	0.0011	0.018	5.83	0.0099	0.03	11.38	12.58	0.62	0.84375	1.34783	0.878788	0.769231
CWF19L1	9.25	5.49506	12.6364	8.3946	0.386	7.89	5.5e-11	3.1e-09	7.2	1.1e-05	0.00063	5.81	0.0001	0.0021	5.8	8.63	0.41	0.9375	7.82609	1.78788	11.3462
ATM	11.4375	6.50527	18.4545	10.9787	0.432	11.05	1.9e-11	1.2e-09	8.29	0.00016	0.0045	5.71	0.0046	0.017	8.56	11.18	0.52	0.78125	1.04348	0.363636	3.80769
HMG20A;LOC101929457	9.42105	5.10246	15.0556	7.69766	0.313	7.92	4.4e-11	2.5e-09	7.56	4e-06	0.0003	5.66	9.1e-05	0.0019	6.18	8.8	0.48	NA	NA	NA	NA
LINC02112;ATPSCKMT	12.6667	8.16778	13.9429	8.84488	0.369	5.66	5.5e-05	0.00046	6.69	0.00066	0.012	5.61	0.0035	0.014	10.49	11.78	0.61	0.5625	1.95652	0.636364	4.26923
PHF20	14.3478	15.7844	17.1351	14.2442	0.341	8.24	2.4e-05	0.00023	8.36	0.0021	0.026	5.61	0.016	0.043	12.11	13.85	0.62	0	1.69565	0.606061	0.846154
PRR14L	13.8696	12.1779	18.8974	14.1492	0.352	9.84	3.1e-07	5.3e-06	7.62	0.0037	0.039	5.61	0.018	0.049	10.57	13.04	0.58	0	0	0.606061	2.69231
LINC01252;ETV6	11.6667	5.97774	16.8684	11.9688	0.335	8.72	1.1e-08	3e-07	7.14	0.0006	0.012	5.59	0.0036	0.014	25.45	25.97	0.81	0.53125	4.26087	0.636364	0.807692
NUP98	9.23529	5.26224	16.2143	10.4754	0.335	10.69	2.4e-14	3.3e-12	8.03	1.3e-05	0.0007	5.57	0.0011	0.0064	14.87	17.5	0.69	0.5	6.04348	1.45455	18.1923
RGS20	15.2381	8.80287	15.6471	8.46341	0.313	6.89	2.7e-06	3.5e-05	7.89	0.00012	0.0037	5.57	0.0026	0.011	9.62	11.58	0.59	0.78125	1.56522	0.666667	1.03846
GPM6B	14.875	8.56757	18.6744	9.15143	0.426	9.93	6.7e-09	1.9e-07	8.22	0.00042	0.0091	5.53	0.0068	0.023	20.78	23.24	0.78	0	2.73913	0.242424	1.03846
DDX6	15.1053	9.76328	14.6176	12.3166	0.301	5.76	0.00025	0.0016	7.02	0.0014	0.021	5.46	0.0055	0.02	8.14	10.82	0.52	0.1875	0.217391	0.181818	2.11538
ZNF841	10.75	7.7793	17.2121	14.2889	0.438	5.56	0.0013	0.0064	6.74	0.0055	0.049	5.45	0.017	0.047	9.3	10.73	0.6	2.375	5.30435	2.90909	32.4231
CUL9	11.381	6.16828	16.8919	11.7089	0.33	8.41	3.7e-08	8.7e-07	6.97	0.00085	0.015	5.42	0.0048	0.018	9.1	11.35	0.54	0.6875	2.65217	1.12121	8.42308
SLC30A6	11.697	6.77996	16.6571	9.80979	0.386	7.85	1.6e-07	3.1e-06	7.22	0.00048	0.0098	5.4	0.0054	0.019	18.88	17.02	0.81	0.59375	0.391304	0.666667	1.19231
USP33	9.625	5.28998	19.2667	12.5053	0.438	11.84	3.1e-12	2.5e-10	7.26	0.00099	0.016	5.38	0.0074	0.025	13.34	15.74	0.66	1.21875	2.13043	0.575758	5.11538
NIPBL	13.8333	10.3303	19.7917	12.8195	0.477	11.44	6.5e-09	1.9e-07	8.11	0.0023	0.027	5.32	0.018	0.048	14.35	16.54	0.66	0.59375	1.52174	0.666667	7.84615
PDS5B	10.7083	5.44921	15.7143	11.4187	0.335	7.24	4.6e-07	7.7e-06	8.1	5e-05	0.0019	5.29	0.0039	0.015	10.52	13.1	0.57	NA	NA	NA	NA
FERMT2	12.1429	9.65031	16.6364	8.92965	0.307	7.61	1.1e-07	2.2e-06	7.5	0.00015	0.0045	5.28	0.0034	0.014	5.47	8.8	0.4	0.1875	0.391304	0.212121	2.80769
C9orf85	10.2	7.18795	16.3056	15.1673	0.347	8	1.7e-06	2.4e-05	7.27	0.0017	0.023	5.25	0.012	0.036	9.33	10.28	0.64	0.1875	1.08696	0.727273	0.230769
BRWD1	8.625	5.005	15.9189	11.6461	0.301	9.29	3.1e-11	1.9e-09	7.76	3.9e-05	0.0016	5.23	0.0022	0.01	9.28	12.69	0.53	0	1.30435	0	2.07692
SEPTIN7	11.05	7.95696	19.7692	13.9689	0.335	10.25	6.4e-09	1.9e-07	7.55	0.0016	0.022	5.23	0.013	0.039	7.43	8.63	0.52	0.21875	1.73913	0	1.84615
RUSC2	14.25	9.75961	16.4722	13.4089	0.318	8.02	2e-06	2.8e-05	7.19	0.0021	0.025	5.21	0.013	0.039	6.66	10.12	0.43	0.40625	1.13043	1.12121	0.307692
STXBP3	13.6154	13.9077	14.8293	9.98975	0.307	8.85	3.1e-09	9.8e-08	7.07	0.00049	0.01	5.19	0.0033	0.014	9.3	11.63	0.56	0	0.73913	0.393939	1.46154
EXOC6	11.0625	7.25987	19.6444	14.1601	0.438	11.65	4.7e-10	1.9e-08	8.15	0.0011	0.018	5.18	0.015	0.041	12.87	14.15	0.66	0	0.608696	0	3.30769
CDK14	13.0952	12.1487	18.7941	16.2626	0.313	9.1	2.1e-06	2.8e-05	9.06	0.00066	0.012	5.13	0.017	0.047	9.85	13.8	0.55	NA	NA	NA	NA
MED28	9.775	6.85561	14.6286	12.379	0.426	5.68	0.00021	0.0014	5.97	0.0053	0.048	5.07	0.015	0.042	10.9	11.74	0.64	2.8125	1.73913	1.57576	7.26923
KLHL5	11.9583	9.52105	17.0541	10.146	0.347	7.98	2.8e-07	5e-06	7.16	0.00084	0.015	5.06	0.0084	0.027	5.67	9.2	0.38	0.75	1.13043	0.212121	1.73077
MRPS10	9.7	5.10679	13	8.40476	0.318	3.45	0.002	0.009	5.38	0.00059	0.012	4.96	0.0013	0.0073	4.68	7.19	0.38	0.34375	0.434783	0.606061	5.03846
ZNF248	10.6818	6.55661	16.8158	13.209	0.341	8.69	6.4e-08	1.4e-06	7.03	0.0014	0.02	4.94	0.012	0.035	20.82	22.46	0.79	0.25	1.30435	0.242424	4.65385
PLPP7;PRRC2B	13.0303	7.18281	16.72	12.8696	0.33	4.2	0.0056	0.021	6.89	0.0012	0.019	4.93	0.012	0.035	11.79	18.11	0.59	0	4.73913	0.939394	8.38462
PPHLN1	9.91667	4.73577	18.1351	10.3526	0.347	9.15	5.4e-10	2.1e-08	7.84	9.1e-05	0.0031	4.91	0.0058	0.02	11.48	15.43	0.57	0.21875	0.347826	0.242424	4.61538
PSMB2	10.3	4.46153	15.3611	13.697	0.318	8.12	5.1e-08	1.1e-06	6.41	0.0016	0.022	4.87	0.015	0.041	9.29	11.18	0.61	0.6875	3.91304	1.21212	2.96154
DYNAP;RAB27B	11	5.90839	17.0476	11.1682	0.307	10.72	4.1e-13	4.1e-11	7.48	0.00011	0.0036	4.73	0.0093	0.029	6.98	10.01	0.46	NA	NA	NA	NA
KIF1C	9.84	6.0531	12.4412	8.75661	0.335	5.29	8.8e-06	9.6e-05	5.95	0.00035	0.008	4.68	0.0023	0.011	9.93	10.51	0.6	1.21875	4.6087	1.63636	18
GIT2	10.96	9.25779	15.3415	11.6825	0.375	8.71	1.6e-08	4.2e-07	6.59	0.0016	0.022	4.67	0.011	0.032	10.46	11.9	0.62	0.375	4.91304	2	26.6154
PPM1L	11.9524	5.60782	17.4865	13.1204	0.33	8.05	5.5e-07	9e-06	7.74	0.00051	0.01	4.5	0.016	0.044	7.55	11.37	0.46	NA	NA	NA	NA
FARS2	10.5	5.63355	17.2222	13.1238	0.318	9.43	1.6e-09	5.6e-08	8.19	0.00012	0.0038	4.47	0.014	0.04	13.75	16.23	0.67	0	0.26087	0.606061	0.961538
SYCE2	9.5	4.49154	11.4211	6.18469	0.352	5.68	2.8e-08	6.9e-07	5.4	0.00013	0.0039	4.46	0.0012	0.007	11.57	12.54	0.64	0.34375	6	0.575758	13.7692
WDR88	11.75	6.93688	14.6136	8.15323	0.409	7.96	6e-09	1.8e-07	5.79	0.0017	0.023	4.21	0.015	0.041	5.82	8.45	0.44	1.28125	3.6087	2.75758	11.6538
LOC441242	10.0741	5.0682	14.25	7.07957	0.313	4.63	5.7e-05	0.00048	4.47	0.0054	0.048	4.13	0.0095	0.03	13.35	13.78	0.66	1	5.47826	1	23.3846
MRE11	11	9.65919	14.6286	8.13159	0.318	7.27	3.3e-08	8e-07	6.13	0.00067	0.013	4.07	0.016	0.044	8.88	10.43	0.57	1.1875	7.30435	1.78788	12.3846
SDHC	11.625	6.83983	13.5	6.73334	0.307	7.3	1.9e-10	8.8e-09	5.74	0.0002	0.0054	3.89	0.0081	0.026	8.04	10.42	0.47	0	7.30435	1.51515	14.5
EIF2S3	9.86667	4.35283	11.72	7.75414	0.313	2.28	0.031	0.081	4.61	0.0018	0.023	3.54	0.017	0.047	1.35	3.5	0.13	0.5625	0.26087	1.18182	1.84615
SUN1	10.8571	11.6642	8.88	4.26536	0.301	1.85	0.11	0.21	-1.48	0.36	0.63	-3.55	0.0087	0.027	3.16	5.13	0.29
EMID1	10.4516	6.67752	8.68182	3.95675	0.301	0.23	0.81	0.86	-2.14	0.11	0.32	-3.89	0.0015	0.0081	2.13	5.4	0.18
ZNF280D;LOC145783	13.6286	6.5083	12.0952	8.52587	0.318	1.6	0.2	0.32	-1.94	0.26	0.54	-4.23	0.015	0.042	8.45	12.37	0.48
NINL	12.8788	10.8621	12.9524	9.46824	0.307	1.28	0.37	0.49	-1.84	0.36	0.64	-4.34	0.012	0.034	2.96	6.31	0.22
PRKAR2B	16.5833	12.3602	15.5	9.28384	0.307	4.89	0.0023	0.01	-2.13	0.31	0.59	-4.52	0.016	0.044	6.82	14.49	0.41
PLXNA4	13.3125	9.44402	15.25	9.99239	0.318	2.59	0.084	0.17	-1.01	0.63	0.83	-4.66	0.0073	0.024	4.59	7.54	0.35
SLC34A2;SEL1L3	11.8974	6.44325	11.5	12.3833	0.301	-1.83	0.14	0.25	-3.45	0.048	0.19	-4.72	0.005	0.018	2.32	5.18	0.21
EPB41L1	14.4615	11.3569	12.5758	8.5368	0.335	3.37	0.023	0.064	-2.31	0.24	0.52	-4.87	0.0039	0.015	5.85	10.21	0.4
EGFEM1P	14.2667	7.78563	15.7083	12.8214	0.307	3.18	0.041	0.1	-1.32	0.54	0.77	-5.05	0.012	0.036	1.66	4.4	0.15
SYN3	17.4194	15.5172	17.129	7.49552	0.352	4.55	0.017	0.052	-1.4	0.59	0.81	-5.08	0.013	0.039	17.41	17.44	0.74
PPCDC;C15orf39	14.1818	14.9069	13.2174	7.42818	0.318	1.32	0.43	0.52	-3.02	0.19	0.45	-5.23	0.0093	0.029	12.07	13.87	0.66
ING5	13.7619	12.3837	15.64	9.67764	0.381	2.15	0.21	0.32	-3.76	0.11	0.32	-5.31	0.016	0.045	6.91	8.48	0.51
SPON1	13.3438	10.6668	9.6	4.76095	0.324	0.47	0.72	0.78	-2.15	0.24	0.51	-5.34	0.0049	0.018	4.38	6.93	0.37
EXD3	13.1429	8.75357	11.48	6.3974	0.42	-0.23	0.87	0.91	-2.99	0.13	0.36	-5.38	0.0049	0.018	7.89	13.43	0.51
MYH9;TXN2	14	10.0322	9.5	4.16047	0.307	0.53	0.68	0.75	-3.09	0.078	0.26	-5.4	0.0008	0.0056	4.74	10.13	0.33
SAMD5	13.8571	14.0443	13.3214	8.24196	0.358	2.61	0.12	0.22	-2.5	0.28	0.56	-5.45	0.007	0.023	3.32	5.83	0.29
GCN1	15.6364	13.0308	14.45	8.8167	0.301	0.07	0.96	0.98	-3.55	0.12	0.35	-5.49	0.0079	0.026	4.84	7.21	0.39
ZNF564;ZNF490	15.9231	12.3659	9.625	4.69794	0.358	-0.89	0.57	0.65	-4.57	0.037	0.17	-5.71	0.007	0.023	7.05	9.19	0.48
CATSPERG	15.1667	12.7565	9.72727	4.45273	0.364	-0.42	0.79	0.84	-4.37	0.048	0.19	-5.76	0.0048	0.018	2.87	5.68	0.25
PMS2P5;CASTOR2	15.8387	16.3526	15.0909	9.09688	0.301	1.59	0.38	0.49	-3.97	0.11	0.33	-5.89	0.009	0.028	0	0	0
VGLL4	15.8077	16.9045	21.1071	17.0084	0.307	7.17	0.0011	0.0057	-3.04	0.29	0.57	-5.94	0.015	0.043	9.46	12.35	0.56
MLLT3	15.4043	13.0745	12.9231	7.93939	0.415	-0.47	0.79	0.84	-3.06	0.23	0.5	-6.18	0.0083	0.027	5.9	8.75	0.4
PRSS12	18.2308	14.3113	12.6667	5.66527	0.307	-2.43	0.18	0.3	-4.18	0.1	0.31	-6.18	0.0095	0.029	2.34	5.27	0.21
RND1;CCDC65	12.6981	9.58481	14.75	6.55224	0.369	-2.43	0.095	0.19	-6.05	0.0029	0.033	-6.28	0.0018	0.009	30.51	22.01	0.92
ST6GALNAC3	16.4242	12.5375	13.0833	7.86802	0.324	0.83	0.61	0.69	-2.7	0.24	0.51	-6.4	0.0021	0.0099	7.3	9.88	0.49
MAK;GCM2	16.6875	18.1667	15.8276	10.4917	0.347	3.52	0.084	0.17	-4.4	0.11	0.32	-6.43	0.0092	0.029	59.84	38.16	0.97
ARL10	12.925	10.2492	11.9429	12.9931	0.426	3.23	0.056	0.13	-5.14	0.02	0.11	-6.55	0.0012	0.0068	6.1	9.21	0.45
MIR563;GALNT15	15.6481	13.5468	19.6829	11.9967	0.54	5.68	0.011	0.035	-4.83	0.096	0.29	-6.62	0.01	0.032	14.98	15.65	0.7
KIAA0930;UPK3A	16.6	17.9384	9.4	4.44143	0.341	-1.87	0.33	0.45	-4.94	0.069	0.24	-6.63	0.007	0.023	1.78	3.58	0.2
MAPK1;PPM1F	11.1707	6.54562	9.47059	4.47378	0.33	-1.1	0.3	0.42	-4.57	0.0019	0.024	-6.94	1.1e-06	9e-05	14.83	20.14	0.64
PLS1	15.6786	16.8351	13.6875	6.20841	0.5	0.07	0.97	0.98	-4.63	0.13	0.35	-7.02	0.0077	0.025	6.79	10.03	0.44
DARS2	14.6429	14.6418	10.9333	6.35235	0.324	-1.74	0.3	0.41	-5.72	0.014	0.092	-7.09	0.0011	0.0067	11.02	14.8	0.56
PCDH11X	17.6071	14.9395	17.4595	10.6448	0.528	2.63	0.25	0.36	-3.13	0.32	0.6	-7.17	0.0088	0.028	9.05	12	0.55
ATXN7L1;CDHR3	14.64	12.8377	16.5357	11.893	0.443	1.5	0.45	0.54	-4.12	0.13	0.36	-7.22	0.0025	0.011	15.71	15.73	0.75
SLC23A2;TMEM230	15.8049	14.471	17.5	10.0976	0.313	-1.29	0.49	0.58	-4.72	0.07	0.24	-7.37	0.0022	0.01	10.27	13.17	0.6
LINC01102;LINC01114	15.9077	12.0607	17.6944	11.2804	0.574	1.21	0.56	0.64	-5.2	0.068	0.24	-7.48	0.0055	0.019	7.63	9.16	0.52
SMARCA2;VLDLR-AS1	18.5882	12.1484	16.1364	8.75212	0.318	-0.55	0.76	0.81	-4.7	0.06	0.22	-7.6	0.0018	0.0089	3.9	8.24	0.26
EPCAM-DT	17.9655	17.3377	14	8.29802	0.415	-4.72	0.039	0.097	-5.04	0.12	0.34	-7.65	0.011	0.033	3.56	5.95	0.3
MIR137HG;LINC01776	19.7619	16.1242	18.1538	8.34512	0.313	-3.1	0.14	0.25	-5.34	0.072	0.25	-7.73	0.012	0.036	8.83	10.94	0.56
TMEM163	14.5484	10.2648	21.7273	15.6515	0.477	1.44	0.48	0.58	-4.7	0.097	0.3	-7.77	0.0016	0.0084	8.85	11.68	0.54
ZNF433-AS1	20.3429	25.4592	14.1034	7.6874	0.364	1.15	0.65	0.73	-6.1	0.084	0.27	-7.92	0.014	0.041	8.18	13.57	0.48
SLCO5A1;PRDM14	18.6721	15.5967	11.5294	6.24618	0.443	-5.27	0.015	0.047	-5.5	0.072	0.25	-8.19	0.0031	0.013	2.6	5.11	0.24
LINC01572	15.6727	14.4543	9.41667	4.07449	0.449	-2.55	0.17	0.29	-4.77	0.07	0.25	-8.25	0.0017	0.0085	6.76	9.09	0.43
ASXL3	17.7105	12.3396	20.9412	22.6866	0.313	0.17	0.94	0.95	-5.54	0.066	0.23	-8.26	0.0033	0.013	6.18	11.17	0.31
MAST2	16.9762	14.1326	16.3704	11.6591	0.392	2.59	0.2	0.32	-5.29	0.053	0.21	-8.31	0.00054	0.0047	8.29	11.14	0.52
ZFP90;CDH3	17.9818	15.5688	15.0278	11.075	0.517	1.42	0.54	0.62	-6.72	0.032	0.15	-8.33	0.0055	0.02	8.08	10.48	0.51
PBX4	18.4634	16.6525	15.96	9.90572	0.375	0.34	0.87	0.91	-6.77	0.021	0.12	-8.56	0.0014	0.0076	5.13	8.37	0.37
TMC3-AS1;MEX3B	15.35	15.5457	14.4118	10.6774	0.324	-1.17	0.53	0.61	-5.76	0.026	0.14	-8.58	0.00014	0.0026	3.51	7.62	0.24
SMARCA4;BM450697	16.6364	13.4235	13.9048	8.54345	0.369	-2.31	0.21	0.32	-6.46	0.013	0.085	-8.86	0.0003	0.0039	10.05	14.08	0.57
PDSS2	18	18.2294	13.4444	12.9426	0.392	2.77	0.2	0.32	-5.7	0.052	0.2	-8.9	0.00058	0.0048	12.57	14.83	0.64
ZNF789	21.3387	14.65	16.4324	14.1726	0.563	-0.61	0.81	0.86	-7.72	0.031	0.15	-8.99	0.0085	0.027	7.38	10.18	0.48
ZNF101;ZNF14	17.0667	14.6712	12.9615	5.58198	0.403	-0.51	0.79	0.84	-8.61	0.00073	0.013	-9.27	0.00018	0.0029	5.71	9.07	0.4
DLGAP4	19.5455	21.6032	19.9167	14.1409	0.517	2.94	0.32	0.44	-6.5	0.11	0.32	-9.43	0.0082	0.026	9.79	15.21	0.53
ANKRD36	16.7321	17.9428	17.15	10.6351	0.545	3.74	0.13	0.23	-6.92	0.035	0.16	-9.53	0.0015	0.0079	12.75	13.8	0.69
CASTOR3	18.7609	22.4085	15.1176	16.0996	0.455	0.75	0.79	0.84	-7.64	0.048	0.19	-9.62	0.0075	0.025	12.18	17.03	0.59
LINC02082	22.9324	17.1459	20.3704	14.4253	0.574	-7.39	0.0096	0.032	-9.29	0.021	0.12	-9.63	0.016	0.044	8.05	11.45	0.44
LOC105372383	18.5556	20.6933	15.1071	9.68901	0.466	-0.28	0.91	0.94	-9.37	0.0083	0.066	-9.71	0.0054	0.019	8.99	10.47	0.56
SYBU	21.9677	27.217	16.4242	13.8655	0.364	3.36	0.23	0.33	-7.79	0.037	0.17	-10.19	0.0024	0.011	3.81	7.56	0.26
CHN2	18.7222	25.3604	19.2857	15.7531	0.545	5.62	0.079	0.17	-6.87	0.11	0.32	-10.22	0.0065	0.022	6.36	8.34	0.48
YPEL1	20.449	25.9174	16.5769	13.4824	0.426	0.34	0.91	0.94	-9.03	0.031	0.15	-10.49	0.0075	0.025	9.93	12.46	0.58
MYT1L	20.82	23.9725	15.4857	8.32915	0.483	-0.32	0.91	0.94	-7.03	0.078	0.26	-10.7	0.0028	0.012	12.41	13.57	0.69
SEPTIN10	18.5	33.9931	15.2	13.8092	0.307	0.36	0.91	0.94	-8.84	0.037	0.17	-10.82	0.0056	0.02	3	6.23	0.24
OLFM2;COL5A3	17.3871	23.0502	21.1818	18.5412	0.301	3.31	0.19	0.32	-9.2	0.006	0.052	-11.3	0.0004	0.0043	0.92	3.15	0.08
RAI14	18.6939	20.0501	12.875	9.22338	0.415	-2.46	0.31	0.43	-8.66	0.011	0.076	-11.39	0.0002	0.0031	2.01	5.25	0.16
NUP210L	24.2778	30.0461	12.6522	10.3115	0.438	-5.47	0.12	0.22	-8.74	0.076	0.26	-11.41	0.012	0.035	16.02	38.54	0.63
TMEM9B-AS1	17.9111	17.9758	14.12	8.28814	0.398	-2.34	0.29	0.4	-10.93	0.00029	0.007	-11.49	0.00012	0.0022	10.2	12.84	0.58
SEPTIN2	21.381	32.8952	19.2	14.1751	0.466	4.96	0.16	0.27	-11.01	0.018	0.11	-12.48	0.0047	0.017	10.42	13.4	0.57
ARAP3;PCDH1	21.9722	31.2917	19	11.2854	0.352	2.62	0.4	0.49	-11.4	0.0058	0.051	-12.63	0.0015	0.0078	25.05	34.79	0.7
PRICKLE2;ADAMTS9	17.6667	14.8832	18.9048	15.0629	0.426	-1.87	0.41	0.51	-9.46	0.0028	0.032	-12.77	3.9e-06	0.00024	1.85	4.32	0.18
IGF2BP2	22.0152	26.8972	9.9	6.57352	0.432	-10.49	0.0017	0.0081	-10.81	0.021	0.12	-13.57	0.0019	0.0092	0.68	2.59	0.07
LUZP2	22.5349	20.3052	27.5882	26.0955	0.438	7.33	0.027	0.074	-9.94	0.02	0.12	-13.68	0.00049	0.0045	7.44	10.62	0.43
ZNF431;ZNF708	23.4286	26.7479	25.8654	20.3181	0.813	6.32	0.14	0.24	-12	0.033	0.16	-13.75	0.01	0.031	29.57	23.84	0.92
SEMA6D	21.3833	16.7495	28.6774	19.6136	0.517	3.5	0.25	0.36	-10.11	0.013	0.085	-13.85	0.00027	0.0037	4.69	8.27	0.3
TMEM44	23.4103	27.499	12.5556	5.57007	0.597	-8.92	0.014	0.045	-13.05	0.011	0.077	-14.66	0.0029	0.012	10.7	12.23	0.58
LMNA	25.3966	35.0918	12.625	6.29153	0.42	-7.45	0.066	0.14	-12.99	0.023	0.12	-14.79	0.0063	0.022	4.42	8.16	0.32
INPP4A	25.0638	41.418	26.1351	19.6697	0.477	6.85	0.14	0.24	-12.52	0.043	0.18	-15.12	0.011	0.033	23.36	22.41	0.78
SNX32	22.925	30.9196	20.25	13.1091	0.364	1.23	0.71	0.77	-14.53	0.00091	0.015	-15.56	0.00024	0.0035	13.25	15.83	0.6
IGF2BP3	21.4902	25.8877	8.61538	3.92722	0.364	-7.27	0.013	0.042	-12.92	0.0017	0.023	-15.58	2.5e-05	0.00086	0.58	2.28	0.06
CLMP	28.3922	39.1837	12.5217	6.38798	0.42	-6.99	0.1	0.2	-14.3	0.017	0.1	-16.75	0.0029	0.012	3.24	5.49	0.31
CCBE1	22.9167	22.9873	21.4667	19.7985	0.426	-5.61	0.076	0.16	-14.39	0.0011	0.017	-17.47	2e-05	0.00072	5.31	11.66	0.31
ZNF793	24.593	28.6128	15.0588	10.3424	0.682	-9.14	0.023	0.065	-16.6	0.0032	0.035	-18.13	0.00078	0.0055	6.12	8.69	0.44
LOC101928272;LINC02670	36.0137	46.907	19.1	15.1689	0.528	-13.11	0.028	0.075	-19.27	0.021	0.12	-19.61	0.018	0.049	0.98	3.4	0.09
CASTOR3;SPDYE3	26.5352	27.0084	21.7	23.5842	0.631	-1.47	0.73	0.78	-18.25	0.0014	0.02	-20.23	0.00024	0.0035	12.18	17.03	0.59
SDK1	25.3286	30.5423	26.05	26.69	0.625	1.61	0.73	0.78	-18.62	0.0025	0.029	-22.78	6.5e-05	0.0016	10.55	13.15	0.57
PIP5K1C	48.3942	38.2291	21.8158	15.971	0.807	-32.36	7e-08	1.5e-06	-25.4	0.0019	0.024	-27.37	0.00071	0.0053	8.09	10.4	0.5
CASC15	40.0208	50.3198	17.6667	10.5863	0.767	-20.03	0.0044	0.017	-23.64	0.017	0.1	-27.81	0.0026	0.011	4.97	7.15	0.39
ROBO1	38.8491	51.2673	38.0179	30.9877	0.92	1.73	0.83	0.87	-28.01	0.009	0.069	-32.33	0.0011	0.0066	35.34	45.59	0.9
SAMD5;SASH1	54.0408	65.0647	56.8909	47.4965	0.869	7.27	0.48	0.57	-31.09	0.025	0.13	-34.04	0.011	0.033	11.83	14.01	0.6
MSRA;LINCR-0001	70.4811	79.9289	50.8571	34.3863	0.92	-10.22	0.38	0.49	-35.04	0.033	0.16	-38.41	0.015	0.043	19.89	21.59	0.74
PBX1	54.1359	69.4494	36.62	24.9488	0.869	-14.18	0.16	0.27	-37.18	0.0082	0.065	-40.48	0.0026	0.011	26.02	22.39	0.89
EIF4EBP1;ASH2L	43.3654	64.8715	20	11.6529	0.705	-29.64	0.0011	0.0057	-45.71	0.00034	0.0079	-47.17	0.00016	0.0028	8.11	11.63	0.49
NKAIN2	197.473	168.89	181.333	125.045	0.977	-6.87	0.8	0.85	-91.01	0.016	0.1	-95.21	0.01	0.031	191.8	133.22	1
SPRY4-AS1	12.7	11.2778	24.4048	17.5472	0.466	13.31	1.7e-08	4.4e-07	10.24	0.0014	0.02	6.94	0.019	0.05	6.52	10.21	0.44
TRPM7	16.6667	17.8853	26.9111	21.3572	0.426	15.88	5.3e-08	1.2e-06	10.88	0.0058	0.051	8.37	0.019	0.05	17.98	18.93	0.73
DST	15.875	21.3039	24.0208	20.2542	0.455	14.86	3.5e-07	6e-06	11.48	0.004	0.04	7.87	0.019	0.05	15.03	15.56	0.69
OPHN1	17	17.9928	22.3636	19.279	0.386	13.64	9.4e-08	1.9e-06	10.5	0.0026	0.03	7.1	0.019	0.051	16.03	16.99	0.75
HNRNPC	16.6842	16.8854	19.2778	14.0196	0.313	9.12	5.3e-06	6.3e-05	7.68	0.0055	0.049	5.84	0.019	0.051	10.49	13.15	0.58
AHCYL2	21.1148	20.0234	43.4561	31.0955	0.67	30.89	3.7e-12	2.8e-10	14.59	0.0093	0.07	11.73	0.019	0.052	45.19	34.01	0.97
RIMS1	14.7907	11.096	36.2549	34.7654	0.534	25.22	3.4e-10	1.5e-08	14.96	0.0046	0.044	11.33	0.019	0.052	19.33	24.58	0.7
USP4	40.5253	41.4178	31.5769	27.4329	0.858	-7.15	0.27	0.38	-18.82	0.04	0.17	-20.71	0.019	0.052	38.28	29.38	0.91
CBY1	11.6857	6.64995	15	15.0599	0.347	3.3	0.037	0.094	5.78	0.0092	0.07	4.99	0.02	0.052	6.15	9.96	0.41
MIR99AHG	26.6508	40.8523	32.7759	24.193	0.688	20.87	0.00011	0.00079	19.55	0.0092	0.07	15.64	0.02	0.052	31.59	28.03	0.88
PATJ	16.2	13.5198	24.6122	18.1404	0.449	16.39	1.1e-10	5.8e-09	10.26	0.0022	0.026	6.77	0.02	0.052	26.8	26.61	0.84
RARS2	15.2759	17.8444	20.1818	13.9655	0.415	11.67	2.3e-07	4.2e-06	8.6	0.0052	0.047	6.57	0.02	0.052	9.41	11.91	0.56
DOP1B	19.6889	13.8709	13.9355	9.96974	0.432	0.98	0.63	0.71	-3.32	0.25	0.53	-5.85	0.02	0.053	11.04	15.75	0.6
TPT1-AS1	37.0612	52.943	44.4545	44.1331	0.869	13.03	0.13	0.23	-23.4	0.039	0.17	-25.44	0.02	0.053	74.46	48.98	0.98
PCMT1	15.9189	12.7506	23.4	12.9036	0.438	11.18	4.1e-07	6.9e-06	8.23	0.0063	0.054	6.36	0.02	0.053	14.75	15.5	0.71
CDKL2	18.1875	20.2492	23.5909	15.8984	0.341	15.02	2.6e-10	1.1e-08	8.42	0.0067	0.056	6.67	0.021	0.054	23.11	21.73	0.77
ATF7IP2	12.1579	14.6752	24.7143	17.0998	0.347	15.6	1.2e-11	8.1e-10	8.74	0.0033	0.035	6.1	0.021	0.054	14.27	19.5	0.65
CCDC162P	15.5909	16.2035	19.7105	15.8386	0.591	4.04	0.12	0.22	-4.6	0.2	0.46	-7.4	0.021	0.054	12.74	11.39	0.74
SCAF8	15.5417	14.3678	21.5854	12.8023	0.369	10.98	9.8e-08	2e-06	7.89	0.0048	0.045	5.62	0.021	0.054	10.43	11.81	0.61
CAMK1D	21.9855	31.1823	59.4912	50.4611	0.716	44.09	1.1e-10	5.4e-09	22.17	0.012	0.081	18.58	0.021	0.055	63.19	60.37	0.96
ZCCHC7	15.4808	12.9894	30.551	21.3893	0.574	18.88	3.1e-10	1.3e-08	11.14	0.0047	0.045	8.15	0.021	0.055	26.96	24.65	0.85
HHIP;ANAPC10	13.4	8.042	20.7273	17.8015	0.301	9.8	6.3e-07	1e-05	8.12	0.0027	0.031	5.87	0.021	0.055	12.18	13.44	0.61
KIF1B	23.6833	35.8682	43.1864	32.1567	0.676	32.43	3.3e-09	1e-07	17.88	0.013	0.088	15.17	0.021	0.055	41.09	36.07	0.94
PLEKHA5	28.6429	40.8991	68.8966	51.0836	0.807	47.42	2.1e-09	7e-08	25.18	0.015	0.097	22.17	0.021	0.056	68.14	59.43	0.97
ZNF138	11.6279	9.15742	21.0455	16.4641	0.494	12.42	8.8e-09	2.5e-07	7.58	0.0085	0.066	6.1	0.021	0.056	17.14	17.95	0.74
OSBPL1A	11.9524	8.24303	22.4146	15.346	0.352	12.89	1.1e-10	5.4e-09	8.15	0.0019	0.025	5.17	0.022	0.056	13.37	16.67	0.65
EFNA5	14	13.3659	19.3778	15.067	0.455	10.92	5.6e-07	9.1e-06	9.29	0.002	0.025	6.13	0.022	0.056	12.64	14.17	0.64
CLOCK	12.6957	9.95643	15.093	7.73924	0.375	8.57	1.9e-09	6.3e-08	6.03	0.0016	0.022	3.62	0.022	0.056	10.44	12.57	0.58
ARID1B	17.5122	13.6237	25.449	15.2316	0.511	15.68	6.3e-10	2.4e-08	9.79	0.0036	0.037	6.3	0.022	0.057	18.62	18.49	0.78
STAM	14.619	12.6971	19.4688	13.2908	0.42	4.51	0.027	0.073	8.38	0.0034	0.036	6.39	0.022	0.057	5.05	7.11	0.39
CTCF	11.5	6.53769	14.1176	8.49515	0.364	4.86	0.00022	0.0014	5.82	0.0016	0.022	3.77	0.022	0.057	9.07	12.15	0.53
GNL3L	20.679	20.6663	39.4909	26.6548	0.773	22.88	3.6e-08	8.6e-07	13.64	0.014	0.091	12.2	0.022	0.057	31.32	27.69	0.9
RAPGEF2	15.129	12.9711	24.4082	18.2219	0.455	15.96	2.1e-10	9.8e-09	9.65	0.0035	0.037	6.6	0.022	0.057	15.35	20.14	0.66
BMERB1	14.973	20.0783	21.7222	15.6362	0.415	9.16	0.00029	0.0018	9.61	0.0065	0.055	6.81	0.023	0.058	16.29	22.27	0.69
DIP2C	14.2188	11.8994	14.5429	10.2623	0.381	3.66	0.029	0.077	-1.24	0.59	0.81	-4.7	0.023	0.058	7.3	9.77	0.51
CNOT9	12.7692	13.8429	17.4524	9.61503	0.386	9.46	6.5e-08	1.4e-06	6.12	0.0095	0.071	4.91	0.023	0.059	11.49	12.61	0.63
CALN1	37.5111	55.6008	43.0517	34.9006	0.841	16.02	0.05	0.12	-19.07	0.079	0.26	-22.92	0.023	0.059	41.07	40.1	0.92
LOC101927178	15.8049	10.228	16.9535	12.932	0.477	6.9	0.00046	0.0027	6.48	0.019	0.11	6.14	0.023	0.059	16.03	16.14	0.73
ROBO2	32.6277	42.555	32.9038	23.9495	0.83	3.97	0.53	0.61	-13.29	0.13	0.36	-17.94	0.023	0.059	13.48	15.56	0.62
TTBK2	14.381	10.3609	20.1471	17.0936	0.313	8.95	4.9e-06	5.9e-05	8.48	0.0018	0.024	5.71	0.023	0.059	16.9	19.37	0.7
RORA	35.7451	49.7067	50.6786	39.4388	0.608	34.17	6e-07	9.6e-06	23.52	0.012	0.08	19.58	0.023	0.059	96.07	54.25	0.98
ATE1	12.0588	14.0911	18.1667	14.8141	0.301	9.18	4.7e-07	7.8e-06	7.78	0.0019	0.024	4.99	0.023	0.059	7.72	10.2	0.49
EIF4G3	35.5149	43.227	87.7167	71.2228	0.915	60.63	1.2e-09	4.4e-08	31.18	0.017	0.1	27.83	0.023	0.059	103.44	69.22	1
CHD9	19.1111	22.3613	27.4898	14.2319	0.432	19.13	2.9e-12	2.4e-10	10.01	0.0041	0.041	6.91	0.024	0.06	25.74	22.99	0.88
TMED4	10.8182	7.04208	11.5405	6.33155	0.398	3.63	0.0021	0.0094	3.47	0.036	0.16	3.82	0.024	0.06	7.54	8	0.61
EXOC4;LRGUK	18.6078	11.5275	18.7	15.89	0.46	0.6	0.79	0.84	-2.77	0.38	0.65	-6.79	0.024	0.06	13.97	15.77	0.66
TBL1XR1	26.481	38.6987	63.6034	42.8035	0.778	44.89	1.8e-10	8.6e-09	21.8	0.016	0.1	18.93	0.024	0.061	69.46	50.57	0.98
PTPN18	21.0597	19.7022	17.0645	12.4497	0.557	-2.75	0.34	0.46	-7.99	0.049	0.2	-8.88	0.024	0.061	18.7	16.92	0.78
ZNF709;ZNF564	13.1951	10.4	8.7619	3.19225	0.352	-1.07	0.42	0.52	-2.78	0.14	0.38	-3.92	0.024	0.061	9.2	10.76	0.57
C9orf131;VCP	14.44	7.70865	13.871	8.56248	0.318	4.16	0.0027	0.012	4.22	0.03	0.15	4.48	0.024	0.061	12.54	12.1	0.73
CDK13	18.9259	23.5307	37.6346	26.3171	0.602	24.93	1.3e-09	4.6e-08	13.33	0.013	0.087	10.74	0.024	0.061	35.69	30.41	0.9
ZNF454;GRM6	13.0526	9.80884	12.5	12.3139	0.33	-0.55	0.71	0.78	-3.37	0.11	0.32	-4.48	0.025	0.062	2.69	4.93	0.25
ECHDC1;SOGA3	19.3043	15.9943	15.027	9.44424	0.472	1.65	0.46	0.56	-4.64	0.13	0.36	-6.4	0.025	0.062	7.48	10.36	0.5
BRI3BP	17.4167	16.8727	19.7083	13.9999	0.409	11.7	1.2e-07	2.4e-06	7.59	0.011	0.078	6.14	0.025	0.063	16.41	18.62	0.72
MDN1	13.4286	9.1879	14	10.4335	0.324	8.89	5e-10	2e-08	6.42	0.00081	0.014	3.67	0.025	0.063	8.2	11.9	0.5
LINC01551;PRKD1	23.5333	27.6654	18.5556	12.3623	0.545	1.49	0.67	0.75	-8.39	0.084	0.27	-10.11	0.026	0.063	6.39	9.01	0.42
LRRC7	23.5441	33.4313	61.9474	49.399	0.71	45.86	3.4e-11	2e-09	21.67	0.014	0.091	17.93	0.026	0.064	29.24	28.78	0.85
PI4KA	17.5098	19.4097	28.2653	21.5133	0.568	15.87	1.1e-06	1.7e-05	11.35	0.011	0.077	8.74	0.026	0.064	31.37	30.4	0.88
MKNK1	10.3529	8.0618	21.4186	15.3921	0.341	14.33	1.9e-13	2.1e-11	6.87	0.0047	0.044	5.04	0.026	0.064	25.96	20.14	0.89
NRF1	9.90476	3.28489	15.6585	12.1976	0.352	8.85	1.7e-09	5.8e-08	6.88	0.00053	0.011	4.3	0.026	0.064	18.8	17.89	0.75
GNAL	16.5926	18.473	17.4839	11.509	0.33	5.47	0.0076	0.027	-2.59	0.34	0.62	-5.42	0.026	0.064	8.73	16.69	0.52
WDPCP	15.1395	10.3913	24.8636	16.0531	0.494	12.93	5.1e-08	1.2e-06	10.05	0.0019	0.024	6.15	0.026	0.065	33.76	31.14	0.86
ZFR	18.8	17.6931	31.4375	24.7136	0.472	20.34	1.7e-09	5.9e-08	11.08	0.013	0.084	8.91	0.026	0.065	24.16	23.73	0.82
LARP1B	16.3846	11.0373	21.2051	12.1182	0.443	8.62	2.9e-05	0.00026	8.52	0.003	0.033	5.86	0.027	0.065	16.98	18.96	0.72
TMEM117;NELL2	19.4355	22.7305	18.3571	22.6196	0.511	-1.39	0.67	0.75	-5.75	0.22	0.49	-9.44	0.027	0.066	8.8	11.87	0.55
MORN1	13.3261	8.59471	26.6222	22.7049	0.517	14.67	8.9e-08	1.9e-06	9.62	0.0094	0.071	7.65	0.027	0.066	31.22	24.84	0.9
TBC1D12	14.6667	18.293	21.0769	16.4867	0.341	11.57	3.1e-07	5.5e-06	8.47	0.0061	0.052	5.96	0.027	0.067	9.1	11.19	0.59
KCNMB2-AS1	12.8929	12.5708	33.9773	24.2348	0.409	20.22	3.4e-11	2e-09	11.2	0.0046	0.044	7.76	0.027	0.067	17.33	18.23	0.72
APP	17.1346	18.6106	35.566	24.1506	0.597	24.33	1.9e-11	1.2e-09	12.08	0.0091	0.07	8.92	0.027	0.067	23.29	24.85	0.8
TUSC3	19.413	17.5202	23.5682	15.9087	0.511	9.54	0.00055	0.0031	11.01	0.0045	0.043	7.7	0.028	0.067	26.28	27.68	0.81
PEX13	11.0909	9.27315	11.5312	6.55982	0.307	4.09	0.00037	0.0022	4.72	0.0034	0.036	3.34	0.028	0.067	6.15	8.64	0.44
NPTN	10.2	10.2831	19.6053	15.6249	0.301	11.32	2.8e-10	1.2e-08	6.77	0.0042	0.041	4.75	0.028	0.068	11.63	14.25	0.61
SATB2	26.9412	44.2057	24.1944	23.0265	0.591	0.73	0.9	0.93	-13.14	0.091	0.29	-15.99	0.028	0.068	5.77	8.72	0.42
TMEM138;TMEM216	13.7541	11.9884	18.4146	18.0596	0.58	6.4	0.0074	0.026	7.42	0.027	0.14	7.36	0.028	0.068	23.72	21.45	0.79
MEF2C	16.1538	22.9284	19.825	16.1609	0.449	7.99	0.0037	0.015	-4.11	0.25	0.53	-6.9	0.028	0.068	7.38	10.54	0.48
CDC14B	17.1714	13.7059	28	21.2475	0.477	18.77	9.8e-11	5.1e-09	9.86	0.0086	0.067	7.38	0.028	0.069	27.43	27.26	0.86
WAC	10.7742	9.3798	24.1087	21.1484	0.438	15.93	2e-10	9.2e-09	8.75	0.0073	0.06	6.57	0.028	0.069	13.36	16.26	0.67
RASGRF2	16.5	16.4123	26.5682	17.6719	0.318	17.92	6.4e-14	7.8e-12	8.8	0.003	0.034	5.7	0.029	0.071	12.05	14.67	0.62
FRYL	15.9286	10.3635	22.2381	15.3413	0.398	11.46	1e-07	2.1e-06	8.94	0.0024	0.028	5.8	0.029	0.071	20.44	21.89	0.77
ULK4	11	7.26424	17.3846	13.5367	0.301	10.5	1e-10	5.3e-09	8.17	0.00018	0.0051	4.26	0.029	0.071	9.8	12.18	0.59
TFCP2	13.4444	12.9161	23.9574	17.5932	0.472	14.72	2e-09	6.6e-08	8.55	0.0084	0.066	6.48	0.029	0.071	26.86	24.63	0.85
KRTAP5-AS1	12.8261	10.7857	16.3889	10.137	0.335	8.1	2.8e-07	5e-06	5.53	0.0099	0.073	4.33	0.03	0.071	7.67	11.55	0.46
ZNF461;LINC01534	12.0625	8.6283	24.2889	22.2206	0.438	15.52	1.9e-09	6.4e-08	8.36	0.014	0.09	7.1	0.03	0.071	10.04	11.6	0.59
TIAM1	20.0208	26.8673	29.0556	22.8187	0.58	17.34	5.2e-06	6.2e-05	13.42	0.01	0.075	9.92	0.03	0.071	19.83	20.01	0.77
UBR1	19.0278	17.4019	29.4151	22.0597	0.506	20.23	1.8e-10	8.6e-09	10.6	0.01	0.073	7.93	0.03	0.071	30.65	29.08	0.87
ZNF493	15.1176	14.9317	20.5106	15.3338	0.46	12.91	1.8e-08	4.6e-07	7.51	0.014	0.091	6.24	0.03	0.071	16	16.01	0.74
BAZ2B	26.6596	35.2804	42.6667	30.569	0.557	27.5	8.8e-08	1.8e-06	16.84	0.015	0.094	13.67	0.03	0.071	31.45	26.84	0.9
RALGAPA1	23.5303	29.8319	46.6207	36.1021	0.705	32.42	3.3e-09	1e-07	17.35	0.016	0.1	14.25	0.03	0.072	49.18	44	0.95
FTX	181.879	170.936	327.867	166.191	1	158.41	2.8e-07	5e-06	91.48	0.028	0.14	88.17	0.03	0.072	427.69	222.91	1
KAT2B	12.2	9.8814	21.5263	14.5523	0.33	11.98	4.8e-10	1.9e-08	7.29	0.0041	0.041	4.92	0.03	0.072	14.51	15	0.71
ADAMTS19	19.3333	15.1455	17.7241	12.3892	0.523	-1.58	0.52	0.61	-3.71	0.28	0.56	-6.83	0.03	0.072	6.77	10.79	0.44
SLC39A11	18.9643	29.9116	29.7727	24.7648	0.409	18.35	3.2e-07	5.6e-06	10.77	0.026	0.14	10.28	0.03	0.072	19.66	18.47	0.79
ABHD18	15.7347	13.8531	27	22.7438	0.568	17.13	1.7e-08	4.4e-07	10.04	0.013	0.087	8.02	0.031	0.073	27.84	24.53	0.88
SPIDR	18.075	15.4312	26.3333	21.7562	0.5	15.37	2.7e-07	4.8e-06	11.13	0.0063	0.054	7.57	0.031	0.073	29.75	27.74	0.89
MAP4K3	18.9787	18.0609	29.5185	17.4721	0.574	20.09	4.1e-11	2.3e-09	10.03	0.01	0.074	7.24	0.031	0.073	30.17	28.71	0.85
HERC4	22.1774	30.1268	46.5789	34.8179	0.676	33.59	3.7e-10	1.6e-08	16.32	0.019	0.11	13.7	0.031	0.073	52.27	42.75	0.95
SGTB	15.4091	19.5391	19.383	13.367	0.392	12.98	2.9e-09	9.2e-08	7.44	0.01	0.073	5.65	0.031	0.074	19.54	22.28	0.78
TAOK1	24.4237	26.285	43.9107	32.3544	0.653	31.48	1.6e-10	7.7e-09	15.08	0.017	0.1	12.42	0.031	0.074	60.44	55.02	0.97
SETD2	15.8519	14.1733	28.5532	22.5001	0.574	15.28	6.2e-07	1e-05	10.63	0.011	0.077	8.04	0.031	0.074	21.92	21.93	0.82
AUTS2	103.221	112.219	107.817	72.918	0.983	14.72	0.4	0.5	-45.3	0.06	0.22	-49.63	0.032	0.074	101.33	65.12	1
TMEM116	16.9062	18.6156	15.9286	10.2377	0.341	3.6	0.081	0.17	-3.57	0.2	0.47	-5.67	0.032	0.075	12.08	14.54	0.64
PAAF1	15.4286	19.1248	20.3182	14.2874	0.369	12.59	1.3e-08	3.5e-07	7.57	0.01	0.075	5.82	0.032	0.075	20.22	18.62	0.79
PRKCSH	11.3947	5.39038	14.1389	8.2294	0.42	5.44	4.1e-05	0.00036	4.56	0.013	0.087	3.85	0.032	0.075	14.69	17.37	0.64
TRPC1	16.0968	11.9899	22.175	15.045	0.403	11.04	5.7e-07	9.2e-06	7.98	0.0081	0.064	5.86	0.032	0.075	10.03	11.36	0.61
SOWAHB;SEPTIN11	10.2333	5.99818	16.6923	11.1689	0.392	8.78	3.7e-09	1.1e-07	3.82	0.048	0.19	4.25	0.032	0.075	5	8.46	0.36
CACNG7	15.6296	12.4596	12.4074	8.00125	0.307	1.77	0.24	0.35	-2.67	0.2	0.47	-4.04	0.032	0.076	8.07	10.62	0.54
BTBD3;LINC01722	14.4286	12.6316	17.5312	11.5591	0.301	7.75	3.9e-06	4.8e-05	6.15	0.0078	0.063	4.75	0.032	0.076	16.1	18.51	0.65
ERC2	27.5574	39.6155	56.037	39.6242	0.653	35.57	3.6e-08	8.6e-07	20.56	0.017	0.1	16.41	0.032	0.076	38.29	38.27	0.9
PGBD4	10.6667	5.84473	14.1724	10.9547	0.335	4.55	0.00073	0.004	4	0.033	0.16	4.01	0.033	0.077	3.99	6.63	0.33
CNTN4	18.5469	15.1269	42.9444	32.2428	0.67	28.91	1.2e-11	8.3e-10	14.35	0.0084	0.066	10.2	0.033	0.077	26.53	26.04	0.86
ARIH2	13.9524	11.6682	15.8333	9.41883	0.324	7.49	1.4e-06	2e-05	6.1	0.0043	0.042	4.16	0.034	0.078	9.79	10.69	0.6
DCLK1	20.5952	24.6488	31.6939	29.0152	0.517	17.96	8.1e-06	9e-05	13.86	0.012	0.084	10.52	0.034	0.078	14.51	17.33	0.68
ARHGEF6;RBMX	16.4776	16.3507	21.5333	16.6277	0.636	7.29	0.0081	0.028	-4.62	0.2	0.47	-7	0.034	0.078	16.54	16.51	0.74
CACNB4	22.3286	25.5426	42.1091	31.1191	0.71	25.57	9.4e-08	1.9e-06	15.29	0.017	0.11	12.21	0.034	0.078	39.8	31.85	0.94
PALM2-AKAP2	16.32	12.9606	18.6136	12.0295	0.392	10.65	3.7e-08	8.8e-07	5.67	0.027	0.14	5.33	0.034	0.079	12.48	15.81	0.6
USP32	13.6522	11.6331	22.0444	18.9412	0.386	13.9	3e-09	9.4e-08	8.68	0.0054	0.048	5.67	0.034	0.079	11.72	14.43	0.63
DENND4A	17.3667	22.5763	26.0667	21.2864	0.426	15.85	2.3e-07	4.2e-06	10.42	0.012	0.082	7.91	0.035	0.08	26.38	24.03	0.84
ATP6V1A	20.0984	17.0389	26.94	19.665	0.631	13.13	3.2e-05	0.00029	10.38	0.018	0.11	8.48	0.035	0.081	24.37	23.91	0.83
LIPE-AS1	18.3023	14.3519	18.4884	13.1717	0.489	6.49	0.0046	0.018	-2.6	0.39	0.66	-5.64	0.035	0.081	16.09	15.24	0.74
PIGU	13.6	15.0083	13.7143	7.86863	0.301	3.57	0.022	0.063	-1.38	0.51	0.76	-3.92	0.035	0.081	9.74	10.92	0.61
MATR3	22.375	29.3662	32.4419	23.6143	0.426	17.18	4.9e-06	5.9e-05	11.56	0.025	0.13	10.11	0.035	0.082	27.74	29.03	0.88
ZNF43	16.1351	13.9983	15.75	9.95052	0.438	6.08	0.0016	0.0075	5.36	0.047	0.19	5.77	0.036	0.082	12.59	13.16	0.65
NTRK2;AGTPBP1	9.53571	5.75089	21.359	12.472	0.381	11.5	2.3e-11	1.4e-09	8.06	0.00041	0.0089	4.73	0.036	0.082	16.99	21.69	0.7
KCNK12;MSH6	19	10.9856	18.1333	11.2432	0.324	-1.6	0.38	0.49	-3.37	0.19	0.46	-5.23	0.036	0.082	5.29	7.88	0.38
HS2ST1	10.5714	6.50824	19.775	17.3995	0.347	11.34	7e-09	2e-07	7.9	0.0027	0.031	5.08	0.036	0.082	8.22	10.84	0.5
ZNF56	15.1343	14.157	23.9038	16.8072	0.676	13.57	1.8e-07	3.5e-06	8.86	0.012	0.081	7.03	0.036	0.083	22.16	20.12	0.83
SH3GL3	14.0769	6.95082	15.475	11.8104	0.375	7.17	8.1e-06	9e-05	7.09	0.0015	0.022	4.37	0.036	0.083	10.09	13.59	0.5
CDH11	16.1081	14.7813	18.2353	11.6932	0.403	5.87	0.0042	0.017	-2.06	0.45	0.71	-4.83	0.037	0.084	3.07	5.24	0.31
LINC01858;ZNF730	14.6129	17.0519	13.5714	9.03595	0.432	-3.61	0.096	0.19	-5.89	0.054	0.21	-6.23	0.037	0.085	2.27	4.67	0.22
MINDY2	19.2759	28.0483	16.9355	13.8177	0.341	4.87	0.067	0.15	-4.64	0.2	0.46	-6.82	0.038	0.085	11.27	13.77	0.61
MFSD4B	11.0455	5.72777	12.8125	8.04599	0.307	5.51	2.1e-06	2.8e-05	6.01	0.0002	0.0054	3.23	0.038	0.086	4.24	7.1	0.33
FNDC3A	10.7778	6.00544	19.7895	12.3817	0.318	11.19	1.2e-11	8.1e-10	6.97	0.0012	0.019	4	0.038	0.086	9.69	12.16	0.54
ST7	15.2667	13.3363	18.8864	11.9519	0.42	10.23	2.8e-07	5e-06	8.4	0.0021	0.026	5.28	0.038	0.087	17.91	20.97	0.68
SARNP	10.7273	8.76168	20.0263	14.2402	0.403	10.24	4.3e-08	1e-06	6.54	0.0093	0.07	4.63	0.039	0.087	14.54	16.73	0.72
LRBA	14.3636	10.808	21.8222	16.7973	0.381	13.69	3.5e-10	1.5e-08	9.05	0.0018	0.024	5.1	0.039	0.087	15.01	18.05	0.69
LINC00632	14.5405	11.2462	22.0667	13.8702	0.466	12.34	7.9e-09	2.2e-07	7.21	0.011	0.078	5.1	0.039	0.088	23.64	28.41	0.74
SPECC1L-ADORA2A	15.087	13.843	17.6571	15.4766	0.33	7.65	0.0001	0.00078	5.86	0.032	0.15	5.52	0.039	0.088	8.57	10.45	0.55
ZNF382	12.7333	9.23611	14.6757	9.81794	0.381	5.93	9.4e-05	0.00071	5.32	0.012	0.081	4.08	0.039	0.089	14.98	13.4	0.76
ZNF138;ZNF273	21.0333	26.7049	38.7407	33.5138	0.648	25.7	1e-07	2.1e-06	14.35	0.026	0.14	12.86	0.04	0.089	17.14	17.95	0.74
SEC31A	10.8182	7.81108	16.5	12.7023	0.318	7.54	1.1e-06	1.7e-05	5.91	0.0055	0.049	3.81	0.04	0.089	7.57	11.11	0.46
MAP4K3-DT	11.7241	7.01985	20.0488	17.0704	0.398	10.62	1.2e-07	2.5e-06	7.82	0.0042	0.042	4.87	0.04	0.089	22.13	20.04	0.8
AP1S3	12.0789	8.43539	15.95	15.0349	0.443	7.24	6.2e-05	0.00051	5.43	0.03	0.15	5.09	0.04	0.09	8.8	11.13	0.54
RRP36	10.4	6.44125	14.8333	9.29055	0.375	6.24	4.2e-06	5.2e-05	4.27	0.021	0.12	3.75	0.041	0.091	3.08	5.6	0.28
MAP4K4	16.3636	17.2949	23.2	16.6952	0.415	11.37	6.7e-06	7.7e-05	8.77	0.012	0.08	5.94	0.041	0.091	8.92	11.47	0.56
SEL1L3	17.7917	18.5047	18.5833	14.194	0.409	0.04	0.99	0.99	-3.94	0.26	0.54	-6.33	0.041	0.092	4.15	7.75	0.3
HACL1	14	13.4002	16.575	9.87586	0.364	8.52	6.1e-07	9.7e-06	5.72	0.014	0.09	4.2	0.041	0.092	14.38	15	0.72
MIR100HG	13.4483	13.2438	21.5854	11.6404	0.398	11.34	1.2e-08	3.2e-07	8.12	0.0025	0.029	4.47	0.041	0.092	20.28	25.61	0.72
LYRM4-AS1	12.6957	9.15242	21.2333	12.4282	0.301	8.4	1.3e-06	1.9e-05	5.09	0.031	0.15	4.75	0.041	0.092	8.63	11.29	0.55
TMCC1	27.5676	27.304	47.4821	32.5113	0.739	27.8	9.4e-08	1.9e-06	15.83	0.023	0.13	12.81	0.042	0.093	53.51	43.18	0.95
SLC35E3;LOC100130075	15.5526	12.3719	15.8261	11.3003	0.347	2.49	0.16	0.27	-2.92	0.23	0.5	-4.56	0.042	0.093	16.91	14.21	0.8
SLC20A2	47.4159	48.2154	69.25	35.0126	0.983	27.88	0.00034	0.0021	23.58	0.03	0.15	21.13	0.042	0.093	64.56	39.24	1
RGP1;NPR2	11.1304	6.99548	15.9706	9.26867	0.324	6.84	6.6e-07	1e-05	3.99	0.032	0.15	3.71	0.042	0.093	7.64	8.86	0.52
ANKRD44	14.1724	10.1843	16.7	15.3087	0.335	4.57	0.012	0.039	-1.05	0.67	0.86	-4.34	0.042	0.093	4.61	7.83	0.34
REV1	15.0345	12.591	18.122	10.2034	0.398	9.32	3.7e-07	6.3e-06	6.63	0.008	0.064	4.46	0.043	0.094	11.71	15.81	0.53
SOBP	18.3111	16.7044	30.3953	21.6478	0.5	15.07	1.6e-06	2.2e-05	10.41	0.015	0.096	7.7	0.043	0.095	13.87	17.79	0.61
PDE1C	15.2105	10.8582	24.1429	26.0707	0.375	7.73	0.0028	0.012	10.89	0.0027	0.031	7.03	0.043	0.095	10.46	12.05	0.57
TOP3A	11.5517	6.0862	15.0811	11.7577	0.375	6.47	1.7e-05	0.00017	5.48	0.0085	0.066	3.91	0.043	0.095	9.69	10.26	0.62
ROCK2	17.4211	16.3344	24.0238	17.4391	0.347	14.17	3.9e-09	1.2e-07	8.43	0.0083	0.065	5.74	0.043	0.095	12.57	18.68	0.59
HECW1	18.8929	16.886	29.2439	24.1876	0.392	16.18	1.6e-07	3e-06	10.59	0.011	0.078	7.06	0.043	0.095	19.82	22.21	0.79
KLF8	16.7551	13.671	16.0278	11.0879	0.483	2.16	0.31	0.42	-3.65	0.21	0.48	-5.47	0.043	0.096	5.16	9.04	0.33
GPATCH2	12.1852	8.3253	24.0952	25.5875	0.392	13.43	8.3e-07	1.3e-05	9.84	0.0083	0.066	6.98	0.044	0.097	15.71	17.41	0.66
EVL	17.5278	16.2735	24.0952	18.7041	0.443	12.38	4.4e-06	5.4e-05	9.08	0.014	0.091	6.36	0.044	0.097	10.22	14.29	0.55
PHLPP1	15.5652	13.4935	22.4318	15.4188	0.381	13.87	4.2e-10	1.7e-08	8.17	0.0052	0.047	5.09	0.044	0.097	12.38	15.48	0.62
ABRAXAS2;ZRANB1	15.55	12.4751	18.027	14.0406	0.324	8.5	5.9e-06	6.9e-05	6.06	0.019	0.11	4.68	0.045	0.098	9.11	10.03	0.62
SOGA1	21.0377	23.9165	15.8056	11.2626	0.506	1.3	0.66	0.74	-5.34	0.2	0.46	-7.48	0.045	0.099	13.18	13.99	0.69
DENND2A	15.3514	15.6706	14.7586	8.94689	0.375	2.82	0.13	0.24	-2.01	0.44	0.71	-4.65	0.045	0.099	7.62	10.6	0.49
NARF	23.5814	44.6602	24.7188	18.9843	0.426	5.34	0.24	0.35	-10.66	0.087	0.28	-11.98	0.045	0.099	10	13.03	0.51
NAA25	14.1304	11.0343	18.3721	15.0143	0.375	11.46	3.6e-09	1.1e-07	6.75	0.0087	0.068	4.66	0.046	0.099	10.98	13.93	0.6
LCA5;SH3BGRL2	21.5634	20.7239	31.3774	19.6099	0.705	15.23	2.2e-05	0.00021	11.02	0.026	0.14	9.3	0.046	0.1	36.8	29.97	0.91
MYO9A	17.2353	22.2698	28.88	22.2652	0.574	18.69	9.2e-08	1.9e-06	11.48	0.015	0.094	8.31	0.046	0.1	24.26	24.5	0.83
NHSL1;FLJ46906	11.3158	5.56829	17.9143	10.9313	0.307	8.75	4.8e-09	1.4e-07	6.94	0.00062	0.012	3.85	0.046	0.1	7.48	8.94	0.51
ZNF780B	18.2836	25.0211	24.5833	15.2857	0.653	10.76	0.0019	0.0086	10.52	0.03	0.15	9.32	0.046	0.1	21.61	17.28	0.87
STAG3	32.875	31.3396	17.6	16.423	0.875	-15.25	0.0014	0.0069	-11.35	0.089	0.28	-12.93	0.046	0.1	20	16.7	0.82
ADAM17	21.8333	33.0704	17.6279	10.0286	0.483	5.47	0.11	0.21	-6.58	0.16	0.4	-8.53	0.046	0.1	16.25	17.7	0.72
NME5	16.44	14.9557	23.3571	17.7294	0.381	12.07	4.7e-07	7.8e-06	7.35	0.023	0.13	6.27	0.047	0.1	34.38	26.77	0.89
CADM1	22.6364	19.2694	24.0976	19.0352	0.545	5.64	0.078	0.16	-4.66	0.28	0.56	-7.93	0.047	0.1	17.63	20.24	0.7
FBXL20	17.1892	14.47	27.26	23.3674	0.494	17.27	1.7e-08	4.4e-07	9.72	0.017	0.1	7.12	0.047	0.1	30.31	26.82	0.93
SLC35E3	17.9153	16.5397	25.8868	16.2784	0.636	14.04	9.3e-07	1.4e-05	8.84	0.023	0.13	7.19	0.047	0.1	16.91	14.21	0.8
TTC28	23.2778	23.4846	28.4528	20.2974	0.813	7	0.075	0.16	-5.39	0.31	0.59	-9.28	0.048	0.1	28.92	22.94	0.9
LINC01122	20.0299	23.7538	16.8409	10.5829	0.631	3.25	0.3	0.42	-3.63	0.41	0.67	-7.44	0.048	0.1	9.5	12.16	0.54
FAM192A	10.6279	6.69407	15.0303	8.84055	0.432	3.59	0.0098	0.033	4.15	0.034	0.16	3.81	0.048	0.1	10.35	12.37	0.58
MIR222;LINC02595	20.4808	22.5628	41.9811	35.0069	0.597	27.69	3.9e-09	1.2e-07	11.86	0.052	0.2	12.19	0.048	0.1	32.99	29.24	0.89
TBK1	11.65	9.21255	16.6842	13.977	0.33	9.46	1.9e-08	4.9e-07	5.76	0.01	0.075	4.08	0.048	0.1	7.96	12.27	0.46
FAM86FP;LINC00937	15.4324	18.6883	26.4773	24.9581	0.46	15.67	6.8e-07	1.1e-05	8.66	0.042	0.18	8.28	0.049	0.1	28.11	24.13	0.87
NSD1	13.4894	11.3327	23.2326	17.0431	0.511	9.89	2.4e-05	0.00023	8.52	0.0087	0.067	5.83	0.049	0.1	18.91	18.26	0.78
WNK2	13.8571	8.43014	25.1316	21.2973	0.415	12.57	4.6e-07	7.7e-06	8.75	0.01	0.073	6.23	0.049	0.11	19.27	21.16	0.71
UNC79	26.0471	29.346	47.8983	29.9653	0.818	30.36	6.7e-09	1.9e-07	15.6	0.024	0.13	12.23	0.049	0.11	47.59	40.74	0.94
FGD4	13.8571	13.4621	17.2812	12.8847	0.301	7.16	3.6e-05	0.00032	7.16	0.0031	0.034	4.14	0.05	0.11	11.44	13.89	0.63
ZSCAN18	17.6667	17.7129	11.3333	5.75125	0.324	1.36	0.46	0.55	-3.11	0.22	0.49	-4.49	0.05	0.11	6.55	9.59	0.45
SPRED2	13.8636	12.5444	17.4211	14.6003	0.341	8.96	2.2e-06	2.9e-05	6.84	0.0085	0.066	4.41	0.05	0.11	7.37	10.79	0.48
SFI1	14	10.8125	14.3939	9.06552	0.443	2.66	0.12	0.22	-1.55	0.51	0.76	-4.03	0.05	0.11	18.63	18.69	0.73
TP53BP1	12.5455	10.5998	13.871	7.77493	0.301	5.36	7.1e-05	0.00056	5.55	0.0033	0.035	3.22	0.05	0.11	6.01	10.93	0.37
DNAJB5;C9orf131	16.1875	16.1314	18.4737	13.7423	0.398	8.34	0.00012	0.00089	6.14	0.041	0.18	5.86	0.05	0.11	15.13	16.34	0.67
KCND2	28.4286	23.2552	57.1525	44.6422	0.852	35.09	2.8e-09	9e-08	17.54	0.023	0.13	13.97	0.051	0.11	61.1	48.86	0.97
HS3ST4	65.5047	106.17	60.5893	40.6671	0.926	0.17	0.99	0.99	-37.13	0.082	0.27	-40.64	0.051	0.11	59.55	39.06	0.97
PDE4D	52.7053	57.3301	113.864	73.1389	0.875	67.23	6.1e-09	1.8e-07	32.36	0.033	0.15	27.8	0.051	0.11	136.2	106.87	1
SNAI3-AS1	9.21739	5.18702	15.6562	11.9613	0.313	6.92	7.8e-07	1.2e-05	4.66	0.015	0.093	3.59	0.051	0.11	6.67	8.7	0.47
KDM4C	13.6	8.00263	17.8649	10.7268	0.324	8.99	1.6e-08	4.1e-07	7.11	0.001	0.017	3.58	0.051	0.11	13.57	17.97	0.7
VPS53	10.3125	5.35062	17.5526	10.5771	0.307	9.55	3.3e-11	2e-09	6.45	0.0007	0.013	3.56	0.051	0.11	6.42	9.39	0.44
CHCHD5;FLJ42351	12.3611	9.09051	14.4286	8.23754	0.324	1.31	0.34	0.46	-3.92	0.036	0.17	-3.68	0.051	0.11	8.02	10.06	0.51
DUBR	10.6818	5.13055	13.9677	8.03112	0.301	6.03	3e-07	5.2e-06	5.21	0.0013	0.019	2.75	0.051	0.11	14.58	13.55	0.73
DPYSL2	22.2157	29.1611	21.86	15.661	0.574	9.21	0.01	0.035	-5.73	0.23	0.51	-8.3	0.051	0.11	18.13	17.38	0.79
PTPRO	27.7612	31.3679	30.6875	24.6146	0.653	9.77	0.038	0.095	-8.03	0.2	0.47	-11.14	0.052	0.11	18.61	21.55	0.7
N4BP2;RHOH	14.7826	12.1123	15.1786	11.8261	0.42	1.15	0.54	0.63	-2.39	0.36	0.64	-4.66	0.052	0.11	6.99	9.8	0.43
MAPT	13.96	14.6386	20.5128	13.6822	0.364	10.74	1.6e-07	3.1e-06	7.11	0.01	0.075	4.6	0.052	0.11	1.81	4.49	0.16
FAM126B	17.4783	21.3435	32.9815	25.4392	0.568	22.37	1.1e-09	4e-08	10.69	0.025	0.13	8.45	0.052	0.11	33.87	28.02	0.92
LOC101929570	11.8333	5.8508	19.6098	13.4106	0.369	10.6	1.7e-09	5.8e-08	4.72	0.038	0.17	4.38	0.052	0.11	6.96	13.77	0.39
FRY	20.5882	20.5398	20.2195	15.8154	0.33	12.42	8.1e-08	1.7e-06	8.38	0.0074	0.06	4.86	0.052	0.11	8.33	11.49	0.51
UBAP2	16.4194	26.5867	18.8214	13.8244	0.335	5.33	0.041	0.1	-3.64	0.3	0.59	-6.11	0.053	0.11	14.18	15.25	0.66
RORB	17	17.6387	15.7941	10.1795	0.381	3.74	0.067	0.15	-1.78	0.53	0.77	-4.61	0.053	0.11	8.96	13.24	0.47
EXOSC2	11.9643	13.0341	11.1212	5.52131	0.347	3.93	0.0035	0.014	3.98	0.035	0.16	3.55	0.053	0.11	6.39	9.12	0.47
RNF11;TTC39A	11.2857	8.94507	14.625	8.5638	0.301	6.47	9.7e-07	1.5e-05	4.72	0.009	0.069	3.28	0.053	0.11	16.96	14.75	0.79
SLMAP	13.6087	9.07617	20.5625	12.4984	0.534	12.14	8.9e-10	3.3e-08	7.46	0.0045	0.043	4.73	0.053	0.11	20.78	19.93	0.81
SNX14	15.9333	26.7152	26.4694	20.1857	0.534	16.46	2.2e-06	3e-05	10.5	0.027	0.14	8.34	0.053	0.11	21.1	22.64	0.77
VPS13C	11.9697	10.2148	17.766	10.1857	0.455	10.68	5.3e-10	2.1e-08	6.51	0.0042	0.041	3.63	0.054	0.11	10.55	14.88	0.55
NRXN1	265.155	213.87	277.583	137.519	1	22.13	0.51	0.6	-82.94	0.073	0.25	-87.35	0.054	0.11	184.31	139.32	1
PCCA	16.9375	13.5407	20.0909	15.3771	0.432	10.94	1.4e-06	2.1e-05	8.43	0.0068	0.057	4.93	0.054	0.11	15.04	16.45	0.71
SHROOM3	17.1081	14.7851	25.75	19.113	0.46	13.76	3.3e-07	5.7e-06	9.47	0.0097	0.072	6.17	0.055	0.11	18.48	22.7	0.74
PGAP2	14.1176	10.9424	17.25	12.0934	0.301	8.52	2.4e-07	4.4e-06	5.27	0.018	0.11	4.06	0.055	0.11	8.82	11.42	0.53
HINFP	14.9	10.7173	10.8462	5.47488	0.301	-2.88	0.046	0.11	-3.2	0.11	0.33	-3.85	0.055	0.12	7.12	9.59	0.43
OPCML	27.0513	36.3393	61.2679	43.237	0.761	41.51	1.2e-09	4.4e-08	19.34	0.029	0.14	15.07	0.056	0.12	40.38	43	0.89
MDGA2	21.381	23.8837	39.5273	28.9264	0.67	26.28	3.3e-09	1e-07	14.06	0.016	0.1	10.03	0.057	0.12	28.53	26.46	0.86
PPP4R3B	11.4286	7.37951	17.0882	12.6787	0.313	6.77	1.4e-05	0.00014	5.7	0.0082	0.065	3.71	0.057	0.12	8.48	10.55	0.52
MCU	17.7222	15.0192	17.9697	10.2819	0.392	5.1	0.013	0.042	-1.76	0.53	0.77	-4.58	0.057	0.12	7.13	10.57	0.45
SOS1	14.4828	9.34888	23.3333	19.603	0.403	12.78	7.5e-08	1.6e-06	7.86	0.014	0.09	5.3	0.057	0.12	19.45	20.68	0.75
CDK17	13.44	11.5833	19.1628	11.98	0.386	12.44	1.5e-11	9.6e-10	6.31	0.0074	0.06	3.88	0.057	0.12	12.74	16.86	0.64
MBD5	13.9091	7.33725	23.6383	20.295	0.455	14.54	3.9e-09	1.2e-07	9.12	0.0056	0.049	5.52	0.058	0.12	22.57	25.04	0.78
ARL15	29.5765	35.0154	60.5085	45.2858	0.818	39.94	7.9e-09	2.2e-07	19.18	0.035	0.16	15.7	0.058	0.12	52.22	39.59	0.95
CDKL3	18.875	16.3082	17.0333	20.025	0.398	2.8	0.26	0.37	-3.88	0.26	0.54	-6.01	0.058	0.12	9.72	11.05	0.59
NSD3	14.8636	13.414	30.6667	26.1386	0.54	21.52	8.8e-11	4.6e-09	9.64	0.023	0.12	7.28	0.059	0.12	30.18	26.83	0.9
MTUS2	18.2727	19.7561	32.75	22.9907	0.398	22.45	2.1e-12	1.7e-10	10.37	0.0097	0.072	6.49	0.059	0.12	26.01	27.36	0.84
UGGT1	13.6596	11.966	15.1458	9.47334	0.54	7.43	4.6e-05	0.00039	6.65	0.0087	0.067	4.35	0.059	0.12	4.91	8.2	0.36
RBM27	15.381	14.3822	17.1389	11.8398	0.324	8.39	3.4e-06	4.3e-05	4.88	0.047	0.19	4.54	0.06	0.12	7.46	10	0.51
ANKS1B	47.6598	75.6695	121.333	89.2989	0.875	77.49	7.3e-08	1.6e-06	38.27	0.045	0.19	33.89	0.06	0.12	159.8	124.58	1
MICAL3	26.0476	36.0731	40.0612	26.8075	0.636	18.67	0.00038	0.0023	-8.53	0.2	0.47	-11.51	0.06	0.12	43.59	32.94	0.94
MRPL30;LYG2	13.2333	7.24299	17.5	12.3746	0.307	3.23	0.035	0.09	4.75	0.028	0.14	3.9	0.06	0.12	11.79	11.99	0.69
PXMP4	12.1373	11.5118	17.25	11.3199	0.517	6.73	0.00041	0.0024	5.54	0.037	0.17	4.73	0.061	0.12	7.84	9.05	0.57
IPO5P1;ZNF91	16.766	22.5805	21.4423	16.1942	0.563	12.13	5.1e-05	0.00043	7.24	0.078	0.26	7.94	0.062	0.13	12.18	14.1	0.67
MAP3K13	13.3235	9.46355	21.5417	17.2626	0.466	14.48	1.5e-10	7.1e-09	7.67	0.0089	0.068	4.8	0.062	0.13	16.41	19.64	0.7
SLC23A2	19.125	16.8325	18.5333	11.8314	0.307	5.43	0.0074	0.026	-1.57	0.57	0.8	-4.21	0.062	0.13	10.27	13.17	0.6
PHTF1	11.7857	11.8739	14.1875	9.54256	0.341	5.66	0.00017	0.0012	5.23	0.013	0.085	3.36	0.062	0.13	13.61	15.04	0.68
TIA1	16.5	17.9976	20.8378	14.4501	0.483	6.83	0.0077	0.027	-4.35	0.2	0.46	-5.83	0.063	0.13	14.73	15.62	0.7
CNTNAP5	14.1364	8.31691	21.5814	17.223	0.369	12.71	2.5e-09	8.2e-08	8.69	0.0024	0.028	4.6	0.063	0.13	12.82	17.83	0.6
CAMK1;OGG1	17.7179	17.1923	11.4118	6.1447	0.318	-3.06	0.12	0.22	-4.45	0.11	0.32	-4.99	0.063	0.13	2.7	5.4	0.23
ZNF487	11.0435	6.14579	13.8065	8.25195	0.307	4.86	6.7e-05	0.00054	4.78	0.005	0.046	3.16	0.063	0.13	5.89	8.47	0.43
PCNX2	15.4324	20.5569	26.9565	20.6063	0.472	18.14	1.8e-09	6e-08	9.49	0.016	0.1	6.27	0.063	0.13	27.05	23.83	0.88
MTHFD1L	17.5	21.4536	20.6857	14.7085	0.415	6.45	0.014	0.045	-2.64	0.46	0.72	-5.62	0.064	0.13	14.54	17.43	0.67
DTNBP1;MYLIP	24.0417	31.7524	27.4889	23.3254	0.392	15.84	7.4e-06	8.4e-05	-4.78	0.27	0.55	-7.32	0.064	0.13	7.1	9.8	0.48
AOPEP	14.1154	9.29226	20.4773	13.9592	0.398	12.28	4e-10	1.7e-08	7.44	0.0041	0.041	4.11	0.065	0.13	11.19	14.63	0.59
SDCCAG8	19.25	19.8245	21	12.8422	0.386	9.43	7.6e-05	0.0006	8.17	0.014	0.089	5.16	0.066	0.13	17.29	16.97	0.75
ATP8A2	21.4151	17.7974	35.5192	26.2256	0.597	21.69	7.4e-09	2.1e-07	11.72	0.018	0.11	7.89	0.066	0.13	35.03	33.56	0.91
XIRP2;LOC105616981	21.2192	20.0647	27.898	22.2179	0.693	9.88	0.0059	0.022	9.49	0.059	0.22	9.15	0.066	0.13	32.13	29.33	0.88
GAPVD1	12.4828	9.64965	19.2927	18.3973	0.398	10.43	1.3e-06	1.9e-05	7.17	0.015	0.094	4.86	0.067	0.13	9.61	13.64	0.56
LPP	13.2727	12.8214	25.5435	20.1612	0.511	15.77	4.5e-09	1.3e-07	9.64	0.007	0.059	5.71	0.067	0.13	26.13	24	0.85
GDAP1;MIR5681A	12.7391	4.07004	20.4324	14.4771	0.341	10.55	4.2e-09	1.3e-07	6.88	0.0042	0.041	4.19	0.067	0.13	28.02	25.18	0.86
TNFSF13B;MYO16	13.6286	10.1143	14.96	9.36073	0.341	1.9	0.21	0.32	0.04	0.98	0.99	-3.73	0.067	0.13	1.83	5.03	0.14
SCMH1	17.6176	14.5478	22	17.2109	0.409	10.04	3.7e-05	0.00033	8.16	0.016	0.098	5.26	0.068	0.13	15.31	17.74	0.67
MAP2K5	16.6111	23.0022	28.3585	20.9598	0.506	20.05	7.8e-10	3e-08	9.83	0.02	0.12	6.76	0.068	0.14	26.1	26.12	0.82
PSEN1	17.6129	18.7522	26.1628	21.4797	0.42	13.65	3.4e-06	4.3e-05	8.86	0.027	0.14	6.71	0.068	0.14	16.85	19.38	0.71
LRRC4C	33	33.5596	73.7966	55.2526	0.807	50.69	6e-11	3.3e-09	20.49	0.036	0.16	16.06	0.068	0.14	36.78	34.67	0.92
PICALM	17.0345	22.6645	24.5455	15.3796	0.415	14.28	1.1e-07	2.3e-06	8.24	0.023	0.12	5.87	0.068	0.14	14.2	16.05	0.68
TRHR;NUDCD1	17.8372	14.3027	16.5	9.09945	0.335	-2.48	0.2	0.32	-3.43	0.21	0.48	-4.76	0.068	0.14	6.52	10.29	0.4
C8orf44	16.8696	22.4263	17.6053	11.4763	0.347	8.17	0.00016	0.0011	5.67	0.059	0.22	5.33	0.068	0.14	10.98	12.07	0.64
NDUFB1	12.6087	8.75806	12.3171	8.55114	0.364	5.84	1.1e-05	0.00012	3.18	0.079	0.26	3.3	0.069	0.14	7.16	9.57	0.46
MIR1273C;TIAM2	25.4211	31.4402	26.9792	25.2953	0.705	5.54	0.25	0.35	-7.52	0.25	0.53	-11	0.069	0.14	20.04	19.75	0.78
TPTE2P1	12.1707	8.34537	14.7941	10.702	0.426	4.56	0.0037	0.015	-1.89	0.36	0.64	-3.47	0.07	0.14	8.05	10.84	0.49
SVOP	11.5909	7.10908	17.4286	11.9786	0.324	8.28	1.2e-07	2.3e-06	5.9	0.0055	0.049	3.53	0.07	0.14	11.28	13.87	0.6
WDR59	10.6	4.50925	18.4706	16.3452	0.335	8.38	2.3e-06	3e-05	6.36	0.009	0.069	3.88	0.07	0.14	9.26	12.73	0.57
DEPTOR	19.6923	18.4544	17.725	12.5043	0.301	10.06	1.1e-07	2.3e-06	6.54	0.011	0.076	3.8	0.071	0.14	10.19	12.46	0.56
CSPP1	15.9649	13.6643	22.5	15.6123	0.528	5	0.041	0.1	-3	0.37	0.64	-5.5	0.072	0.14	18.73	18.89	0.77
SLC12A6	10.8261	7.25918	15.3	7.87791	0.358	8.23	4e-10	1.7e-08	5.15	0.0031	0.034	2.82	0.072	0.14	9.45	12.04	0.61
ZNF577	11.8235	6.23028	11	6.37704	0.318	1.29	0.25	0.35	-0.52	0.74	0.89	-2.66	0.072	0.14	4.34	6.73	0.34
RHOT1	13.3226	7.12922	22.6667	17.1331	0.398	11.22	1.5e-07	2.9e-06	7	0.015	0.096	4.65	0.074	0.14	14.57	16.52	0.69
BDP1	19.1803	18.3598	32.451	25.5924	0.636	17.64	1.7e-06	2.4e-05	10.47	0.036	0.16	8.11	0.075	0.15	25.5	24.48	0.87
IPP	12.9259	9.05507	15.2667	10.147	0.324	5.29	0.00036	0.0022	5.19	0.012	0.083	3.41	0.075	0.15	10.22	13.11	0.61
TIAM2	18.8372	26.1952	15.0312	9.64025	0.426	2.68	0.34	0.45	-2.6	0.5	0.75	-6.07	0.076	0.15	5.63	8.35	0.44
FBXL17	16.7143	13.9778	40.42	31.402	0.523	27.61	4.7e-12	3.5e-10	11.64	0.019	0.11	7.99	0.076	0.15	21.15	21.4	0.78
MARK3	27.1522	37.6306	52.9167	31.778	0.864	32.11	2.6e-07	4.7e-06	16.23	0.051	0.2	13.82	0.076	0.15	95.27	54.36	1
DAP3	13.8	12.391	14.0278	8.73249	0.318	6.46	9.9e-06	0.00011	4.87	0.016	0.098	3.17	0.076	0.15	8.49	10.69	0.55
MORC3	14.375	13.5865	15.8529	9.5064	0.33	6.43	0.0001	0.00076	5.53	0.016	0.1	3.61	0.077	0.15	9.66	10.95	0.6
CCDC84	31.5745	44.2766	56.1833	46.8986	0.875	34.47	1.1e-05	0.00012	19.41	0.07	0.24	18.59	0.077	0.15	136.48	85.97	1
ATP11C	15.0769	14.4703	11.7857	4.50945	0.301	-2.03	0.22	0.33	-3.72	0.11	0.33	-4.06	0.077	0.15	3.82	6.38	0.31
KLHDC1	14	14.8661	21.2564	14.5958	0.375	11.4	9.4e-08	1.9e-06	6.58	0.022	0.12	4.75	0.077	0.15	25.92	23.37	0.85
DYNC1I2	22.4444	28.4086	37.4561	28.5914	0.784	21.13	1.5e-05	0.00015	12.98	0.052	0.2	11.13	0.078	0.15	33.01	22.39	0.93
RPRD1A	11.4359	8.99355	18.3235	10.1823	0.415	7.23	1.2e-05	0.00013	5.67	0.013	0.087	3.56	0.079	0.15	16.04	17.66	0.7
NEFH;THOC5	13.2034	10.4317	20.4615	15.5882	0.557	6.9	0.0014	0.007	5.62	0.063	0.23	5.19	0.08	0.15	13.63	13.85	0.69
RASA2	14.4545	10.2387	19.575	11.0937	0.352	10.7	1.4e-09	5.1e-08	5.95	0.011	0.076	3.48	0.08	0.15	13.01	15.32	0.64
ELOVL6	17.3793	14.0291	19	14.4693	0.313	4.53	0.025	0.069	-1.6	0.56	0.79	-4.22	0.08	0.15	6.67	10.97	0.41
TVP23A	18.8421	15.1952	18.0606	12.686	0.403	5.3	0.016	0.05	-2.94	0.32	0.6	-4.74	0.081	0.16	15.15	17.69	0.67
ZNF264	14	14.7826	11.9459	7.07871	0.324	5.37	0.00018	0.0012	4.39	0.028	0.14	3.1	0.081	0.16	8.71	10.33	0.57
RAP1GAP2	20.4808	24.7636	37.3077	29.8628	0.591	25.15	8.7e-09	2.4e-07	10.07	0.075	0.26	9.73	0.082	0.16	29.64	33.08	0.85
WDR20	17.2286	18.3945	16.8125	13.6061	0.381	4.38	0.051	0.12	-2.62	0.39	0.66	-4.75	0.083	0.16	8.06	11.09	0.51
SRGAP3	21.9737	32.7319	23.8571	15.2485	0.455	9.78	0.0057	0.021	-4.01	0.39	0.67	-7.39	0.083	0.16	16.26	17.32	0.71
RAD51L3-RFFL	19.9672	24.173	26.375	17.8576	0.665	15.55	1.1e-05	0.00011	8.5	0.076	0.26	8.16	0.084	0.16	31.89	31.47	0.87
VSIG10;PEBP1	11.8438	5.82048	22.2143	17.1104	0.341	7.59	6.7e-05	0.00054	6.27	0.018	0.11	4.28	0.084	0.16	9.02	11.04	0.54
DHDDS	15.4146	9.86401	20.7442	14.2212	0.477	9.7	5.1e-06	6.1e-05	6.31	0.03	0.15	4.83	0.084	0.16	34.76	28.05	0.91
ZSWIM5	14.5	9.41175	24.0278	17.9658	0.42	10.72	2.5e-06	3.3e-05	7.93	0.011	0.078	4.78	0.085	0.16	17.38	19.08	0.77
ZNF510;ZNF782	12.0741	6.52761	20.5161	15.8952	0.33	8.22	8.2e-06	9e-05	5.19	0.039	0.17	4.18	0.085	0.16	9.15	12.04	0.51
ZNF154	16.1818	17.3537	11.9444	10.6421	0.517	-0.21	0.93	0.95	-4.92	0.13	0.35	-5.4	0.085	0.16	4.73	7.42	0.37
SNHG5;HTR1E	20.2321	20.4699	16.2683	9.28715	0.551	1.78	0.51	0.6	-5.03	0.18	0.44	-6.24	0.085	0.16	25.87	24.88	0.83
DNHD1	16.6957	10.1821	21.6176	21.2389	0.324	10.09	1.2e-05	0.00012	7.34	0.02	0.12	5.11	0.085	0.16	31.46	32.17	0.8
CAPZA1	16.1515	15.3259	18.9024	14.8489	0.42	9.18	3.9e-05	0.00034	6.51	0.035	0.16	4.79	0.086	0.16	11.2	13.15	0.63
PTPN12	21.9355	28.8686	15.3056	8.72703	0.381	3.53	0.2	0.32	-3.47	0.36	0.64	-5.75	0.087	0.16	7.66	9.48	0.54
KDM3B	14.2222	12.0427	13.9615	10.0895	0.301	2.69	0.076	0.16	-1.08	0.6	0.82	-3.2	0.087	0.17	6.68	9.34	0.45
OLFM2	13.3714	11.0029	16.1714	13.1317	0.398	5.94	0.001	0.0052	5.95	0.019	0.11	3.85	0.088	0.17	8.25	17.21	0.44
GLCE	11.7368	15.0401	14.5	9.96995	0.313	7.48	1.4e-06	2e-05	5.88	0.0058	0.051	3.53	0.088	0.17	5.79	11.88	0.35
MIR4712	26.3061	26.5196	25.8205	25.2981	0.778	-3.03	0.48	0.58	-14.73	0.014	0.092	-11.06	0.088	0.17	39.65	28.71	0.95
PDCD1LG2;RIC1	11.9688	11.3549	14.0455	9.70752	0.307	2.12	0.15	0.26	-1.21	0.55	0.78	-3.06	0.088	0.17	5.82	8.11	0.45
PSMA3-AS1	12.8889	18.0519	16.7407	8.95971	0.307	4.67	0.01	0.034	5.3	0.038	0.17	3.97	0.088	0.17	8.85	11.77	0.54
CUX2	27.4167	40.1909	33.6042	31.6818	0.75	8.9	0.15	0.25	-9.94	0.24	0.51	-13.17	0.089	0.17	20.07	20.17	0.78
LINC01930;MIR137HG	18.6364	15.6801	26.7609	19.023	0.511	14.73	3.1e-07	5.5e-06	6.68	0.081	0.27	6.5	0.089	0.17	8.83	10.94	0.56
RNF24	25.9355	36.8866	21.9792	15.3436	0.625	5.96	0.19	0.32	-7.7	0.22	0.49	-9.86	0.091	0.17	27.99	26.83	0.86
HECTD4	18.8276	28.0001	37.549	34.8375	0.619	23.53	1.6e-06	2.3e-05	13.05	0.049	0.2	10.12	0.091	0.17	25.75	24.48	0.87
ZNF346	16.3939	20.5852	34.2281	23.333	0.699	23.81	1.7e-10	8.2e-09	9.25	0.05	0.2	7.43	0.091	0.17	39.44	27.88	0.95
FBXO36;SLC16A14	16.093	12.9575	13.8333	10.4224	0.415	0.32	0.86	0.9	-1.86	0.48	0.74	-4.04	0.091	0.17	8.37	10.67	0.51
TRAF3	12.5909	7.7623	18.175	10.0992	0.352	8.74	1.5e-08	3.9e-07	5.82	0.005	0.046	3.31	0.091	0.17	15.58	16.85	0.71
CASC4	21.4255	27.2379	30.2105	25.8711	0.591	21.78	9.7e-08	2e-06	10.7	0.049	0.19	8.23	0.092	0.17	37.57	32.05	0.96
MIR3936HG	19.7294	18.1045	30.1818	21.4321	0.795	13.76	7.2e-05	0.00057	9.29	0.052	0.2	7.47	0.092	0.17	38.93	25.3	0.95
ITGA9-AS1	12.5	9.05248	16.3684	10.1885	0.33	8.9	2.6e-09	8.3e-08	5.79	0.0037	0.038	3.09	0.093	0.17	8.64	10.41	0.55
SNX6	25.625	22.1827	16.2286	9.24848	0.335	4.34	0.062	0.14	-2.92	0.36	0.63	-4.87	0.094	0.17	7.89	12.67	0.45
ZNF337	49.4216	96.2032	29.6829	21.0564	0.813	-18.14	0.17	0.29	-29.91	0.11	0.32	-30.96	0.094	0.17	11.06	12.49	0.57
CSAD	74.8407	115.148	50.9492	30.915	0.977	-21.48	0.2	0.32	-37.88	0.11	0.32	-38.93	0.094	0.17	150.02	70.99	1
NELL2	22	19.7484	37.1842	31.3566	0.506	12.42	0.0018	0.0085	11.76	0.035	0.16	8.31	0.094	0.17	23.9	30.6	0.69
DTNB	22.3617	34.8484	39.1887	27.8416	0.568	26.79	2.9e-08	7.1e-07	12.62	0.047	0.19	9.45	0.094	0.17	35.61	30.39	0.91
CEP135;KIAA1211	15.2	27.5776	9.29412	3.70413	0.324	-1.59	0.53	0.62	-3.3	0.36	0.63	-5.42	0.094	0.18	1.91	4.06	0.19
POLR2D	9.17241	5.60656	10.5862	6.61447	0.33	3.25	0.0012	0.0059	2.88	0.04	0.18	2.22	0.095	0.18	3.01	5.89	0.24
KANSL1	26.9608	31.5296	39.7037	31.5371	0.597	25.32	4.6e-07	7.7e-06	13.1	0.051	0.2	10.28	0.095	0.18	6.79	10.23	0.43
PPP2R5C	12.7143	8.92268	19	13.324	0.318	9.4	5.6e-08	1.2e-06	5.89	0.011	0.079	3.2	0.095	0.18	12.18	13.95	0.67
SEZ6L	17	14.0548	17.7568	13.1707	0.438	5.25	0.015	0.046	-1.49	0.61	0.82	-4.39	0.096	0.18	7.23	10.08	0.48
ZNF544	20.0769	17.5055	22.0488	15.1475	0.455	9.31	0.00039	0.0024	-3.52	0.29	0.58	-5.19	0.096	0.18	16.93	16.47	0.79
CYP51A1-AS1;KRIT1	13.525	9.21534	14.8462	7.50835	0.375	2.13	0.15	0.26	-1.74	0.4	0.67	-3.35	0.096	0.18	7.39	10.06	0.49
ZNF445	16.0952	17.1433	18.9394	14.1949	0.426	4.81	0.039	0.098	-3.25	0.3	0.59	-4.86	0.096	0.18	9.16	11.05	0.59
ZNF527	11.6765	8.80331	16.0588	9.58516	0.386	5.66	0.00016	0.0011	4.39	0.035	0.16	3.39	0.096	0.18	4.62	6.98	0.37
UBE2R2	16.8182	13.972	22.3902	18.6076	0.42	11.91	1.8e-06	2.5e-05	7.4	0.029	0.14	5.11	0.096	0.18	18.53	22.95	0.72
TPTEP2-CSNK1E	13.4146	10.3513	12.3333	9.27776	0.386	1.18	0.44	0.54	-3.09	0.14	0.38	-3.42	0.097	0.18	16.88	17.21	0.74
GRIK5	17.6852	21.4395	21.9091	19.2911	0.494	5.11	0.094	0.19	-4.27	0.31	0.59	-6.25	0.097	0.18	20.66	22.38	0.79
KALRN	12.7778	8.15952	31.4762	26.8258	0.443	18.2	3.3e-09	1e-07	9.58	0.018	0.11	5.76	0.097	0.18	23.28	22.82	0.81
ROCK1	14.8	13.6871	21.3	17.3873	0.398	10.57	3.7e-06	4.6e-05	7.3	0.02	0.11	4.62	0.097	0.18	11.21	12.47	0.63
NLGN1;NAALADL2	12.6216	10.9401	19.3333	10.2008	0.415	7.98	8.2e-06	9.1e-05	7.72	0.0019	0.024	3.63	0.098	0.18	147.32	102.23	1
KIF9-AS1	21.8209	30.6959	37.9828	29.4472	0.71	25.8	1.9e-07	3.6e-06	12.33	0.061	0.22	10.23	0.098	0.18	79.45	46.68	0.99
SIPA1L3	17.4186	13.703	17.1538	12.0297	0.466	5.46	0.011	0.036	-0.8	0.78	0.91	-3.98	0.099	0.18	10.3	12.52	0.57
AASDH	14.525	16.2906	15.0952	9.50739	0.347	1.21	0.53	0.61	-2.37	0.37	0.65	-4.04	0.099	0.18	9.06	10.18	0.61
KCNQ3	33.0811	36.9423	71.8182	49.2274	0.733	46.63	5.3e-10	2.1e-08	17.86	0.061	0.22	14.52	0.1	0.18	67.97	54.84	0.97
TMEM108	23.1081	22.0812	21.0208	17.5517	0.693	3.18	0.36	0.48	-3.93	0.42	0.69	-7.26	0.1	0.18	13.16	17.56	0.61
AKAP6	10.5	5.45763	21.4839	14.9507	0.301	8.67	7.9e-07	1.2e-05	7.18	0.003	0.033	3.56	0.1	0.18	10.97	15.86	0.54
MRTFA	18.082	16.5422	25.6042	17.2266	0.619	12.36	2.4e-05	0.00023	-2.26	0.54	0.78	-5.21	0.1	0.18	28.98	26.62	0.89
INTS8	16.0357	16.9476	20.5217	15.3141	0.42	12.94	3.1e-08	7.5e-07	6.6	0.033	0.15	4.66	0.1	0.18	14.51	15.06	0.69
SCAPER	10.1538	6.25902	15.9688	11.3265	0.33	6.6	4.1e-06	5e-05	6.47	0.0011	0.018	2.77	0.1	0.18	8.65	12.14	0.48
SH3GL2	11.7647	8.23506	20.4359	17.476	0.318	11.46	1e-08	2.9e-07	7	0.0088	0.068	4.08	0.1	0.19	9.82	14.26	0.5
ATP1B3	16.7018	16.0801	28.2	18.578	0.608	16.22	5.3e-08	1.2e-06	7.71	0.05	0.2	6.02	0.1	0.19	32.59	40.05	0.86
GSTTP2	12.7917	8.54644	20.1714	13.8404	0.335	9.71	1e-07	2.1e-06	4.2	0.081	0.27	3.86	0.1	0.19	0	0	0
PTPRS	15.439	14.4586	20.4815	15.0624	0.386	4.62	0.035	0.09	-1.39	0.64	0.84	-4.16	0.1	0.19	7.96	12.16	0.5
POGZ	39.5093	50.8684	65.4333	41.333	0.955	29.96	0.00042	0.0025	20.29	0.085	0.27	18.5	0.1	0.19	167.9	89.82	1
XYLT1	15.8718	13.957	31.6852	27.8268	0.528	23.93	8.8e-12	6.2e-10	9.67	0.027	0.14	6.32	0.1	0.19	12.19	18.66	0.59
PITPNC1	28.1111	37.8401	48.3621	34.8212	0.688	33.2	3.1e-08	7.6e-07	15.05	0.056	0.21	11.82	0.1	0.19	45.11	42.22	0.92
SMARCC1	16.619	13.3763	19.1176	12.15	0.432	5.38	0.011	0.037	-1.14	0.69	0.87	-3.96	0.1	0.19	10.25	13.57	0.56
PDE10A	19.8611	14.1888	36.9565	37.8153	0.466	21.04	7.6e-07	1.2e-05	12.55	0.029	0.14	8.71	0.11	0.19	10.33	17.39	0.44
REEP1	16.2188	17.4961	18.9091	11.1253	0.369	5.44	0.01	0.034	-1.55	0.59	0.81	-3.99	0.11	0.19	7.21	9.74	0.51
DOCK4	28.4722	27.365	47.3448	37.8323	0.739	29.3	1.5e-07	2.8e-06	14.44	0.051	0.2	10.87	0.11	0.19	49.2	34.55	0.97
TET1	14.6552	8.37631	13.7097	9.29227	0.341	3.42	0.019	0.056	-0.61	0.76	0.9	-3.12	0.11	0.19	3.74	7	0.3
VPS45	15.4889	15.2429	20.4186	16.5835	0.5	9.38	0.00014	0.001	-2.67	0.4	0.67	-4.73	0.11	0.19	25.03	24.79	0.81
PXK	13.2381	8.92695	15.7105	11.9998	0.335	7.88	8.5e-07	1.3e-05	5.49	0.012	0.081	3.28	0.11	0.19	14.93	17.04	0.69
MAPK1	19.7	20.0003	22.9787	16.3102	0.438	13.34	6.5e-07	1e-05	7.39	0.041	0.18	5.02	0.11	0.19	14.83	20.14	0.64
DNAJC1	17.0357	20.8548	24.907	16.4849	0.403	13.89	1.8e-07	3.5e-06	7.85	0.028	0.14	4.83	0.11	0.19	13.35	16.82	0.64
RFX3	11.8621	9.18743	19.122	14.4225	0.398	10.48	2e-08	5.1e-07	6.57	0.0086	0.067	3.37	0.11	0.2	8.36	10.33	0.56
ARID4B	16.6471	14.2401	22.2	16.5011	0.477	14.71	2.3e-09	7.5e-08	7.3	0.023	0.13	4.47	0.11	0.2	26.65	31.8	0.83
CENPC	11.9268	8.6902	19.2609	14.1867	0.494	11.88	9.3e-10	3.4e-08	5.86	0.02	0.12	3.82	0.11	0.2	19.29	17.98	0.8
POLK	11.56	7.61074	17.3947	14.6316	0.358	9.06	2.4e-07	4.3e-06	5.68	0.017	0.1	3.51	0.11	0.2	16.7	14.99	0.77
GRID1	15.4359	9.88032	30.7551	25.7937	0.5	19.13	1.4e-09	4.9e-08	9.82	0.017	0.11	5.86	0.11	0.2	36.05	29.42	0.92
ZNF616;ZNF836	15.1064	15.8789	10.381	4.45507	0.386	-2.09	0.26	0.37	-2.76	0.29	0.58	-3.92	0.11	0.2	3.45	5.98	0.3
STOX2	11.7917	9.0984	19.525	16.0464	0.364	10.88	2.3e-08	5.7e-07	6.7	0.01	0.074	3.75	0.11	0.2	20.85	23.08	0.77
LOC100128288;KRBA2	26.1413	35.9867	17.1143	9.68252	0.722	-10.05	0.042	0.1	-9.92	0.15	0.4	-10.83	0.11	0.2	11.51	12.21	0.67
KIAA0319L	15.12	12.8787	17.5806	11.5319	0.318	6.18	0.00036	0.0022	5.8	0.016	0.1	3.36	0.11	0.2	9.12	11.39	0.52
CS	14.8235	15.4969	17.1111	9.56116	0.301	7.77	2.4e-06	3.2e-05	4.45	0.046	0.19	3.23	0.11	0.2	7.25	11.6	0.44
ADD2	21.925	38.5562	16.7143	10.1903	0.386	0.96	0.79	0.84	-4.8	0.36	0.63	-7.45	0.11	0.2	8.49	9.97	0.59
ARHGAP21	19.9737	24.5285	24.3673	17.391	0.494	14.39	4.4e-06	5.4e-05	8.38	0.049	0.2	5.83	0.11	0.2	13.72	15.68	0.68
LINC00674;ARHGAP27P2	30.2234	29.8887	29.4643	17.471	0.852	3.49	0.45	0.54	-9.49	0.13	0.37	-9.83	0.12	0.21	14.57	11.89	0.76
DSCAML1	13.6129	7.77465	15.4286	9.68935	0.335	4.36	0.0029	0.012	0.48	0.81	0.92	-2.91	0.12	0.21	5.48	8.29	0.4
UNC13C	15.7308	11.098	21.8529	15.0033	0.341	8.86	1.7e-05	0.00017	7.69	0.007	0.059	3.86	0.12	0.21	9.46	14.65	0.47
HDGFL3	16.6	14.2964	21.9565	16.222	0.432	12.68	9.5e-08	1.9e-06	6.58	0.037	0.17	4.36	0.12	0.21	10.21	10.9	0.62
NAV2	17.8222	15.7268	25.86	21.8651	0.54	15.2	5.3e-07	8.6e-06	9.61	0.019	0.11	5.64	0.12	0.21	10.73	13.49	0.6
AP2B1	22.1282	20.3408	22.119	16.0125	0.46	8.89	0.0016	0.0077	-2.63	0.48	0.74	-5.22	0.12	0.21	22.68	23.18	0.74
RBM6	33.023	32.5369	62.4107	51.2029	0.813	35.14	1e-06	1.5e-05	16.83	0.08	0.27	14.17	0.12	0.21	75.38	48.77	0.99
ELMOD1	14.8889	12.6396	25.7551	21.8723	0.483	16.09	7.9e-09	2.2e-07	7.28	0.045	0.19	5.25	0.12	0.21	6.94	9.44	0.46
TTC1	12.9167	10.3299	15.525	10.4954	0.432	6.34	0.00015	0.0011	4.99	0.032	0.15	3.2	0.12	0.21	10.46	13.15	0.61
ELF2	15.3243	12.5434	17.383	11.0681	0.477	9.12	3.3e-06	4.2e-05	6.15	0.022	0.12	3.56	0.12	0.21	16.49	17.35	0.75
KCNB2	15.7111	11.1592	23.0244	16.9477	0.489	9.08	0.00014	0.00098	8.22	0.013	0.087	4.8	0.12	0.21	21.36	24.11	0.73
CHCHD7	9.30769	6.30853	9.46667	4.92612	0.307	-1.01	0.29	0.4	-1.98	0.14	0.37	-2.04	0.12	0.21	1.41	4.29	0.13
XPR1	17.2667	18.9502	17.1935	13.2374	0.432	4.75	0.045	0.11	-1.2	0.71	0.88	-4.25	0.12	0.21	8.11	11.1	0.51
OSGEP	19.9412	27.5019	19.3824	14.418	0.58	-0.44	0.9	0.93	-7.54	0.14	0.37	-7.77	0.12	0.21	12.19	14.45	0.64
MEMO1	16.9722	18.6953	29.3043	23.1439	0.466	18.16	1.6e-08	4.1e-07	8.36	0.047	0.19	5.78	0.12	0.22	18.11	17.41	0.77
NMT2	16.3929	11.2393	17.3077	14.7258	0.381	8.81	7.7e-06	8.6e-05	5.84	0.03	0.15	3.92	0.12	0.22	16.2	16.57	0.76
STRADA	18.7188	23.9249	16.4444	14.5135	0.335	2.67	0.28	0.4	-2.98	0.39	0.66	-4.81	0.12	0.22	18.3	17.22	0.77
TTC7B	21.5714	31.1637	26.1795	22.7352	0.46	10.19	0.008	0.028	-3.87	0.45	0.71	-7.03	0.12	0.22	17.67	17.63	0.77
STXBP1	18.7568	21.417	26.7826	19.011	0.472	15.94	2.2e-07	4e-06	7.97	0.052	0.2	5.58	0.12	0.22	17.54	21.35	0.71
RAB3GAP1	17.16	22.0278	17.05	12.4529	0.369	8.24	0.00024	0.0016	6.61	0.034	0.16	4.16	0.12	0.22	13.1	14.4	0.67
CAMKK2	15.9487	18.8316	23.7174	22.7446	0.483	13.63	7.5e-06	8.4e-05	7.67	0.064	0.23	5.83	0.13	0.22	11.16	14.66	0.59
NONE;LINC00290	18.2619	12.6261	25.9608	16.3364	0.528	15.53	1.4e-09	5.1e-08	6.97	0.036	0.16	4.75	0.13	0.22	11.64	12.57	0.65
EIF2B3	17.5294	14.089	20.0732	18.0005	0.426	10.7	1e-05	0.00011	6.94	0.036	0.17	4.42	0.13	0.22	10.88	13.53	0.61
MLH1	10.12	5.35662	13.5	8.71681	0.313	5.51	2.7e-06	3.6e-05	4.15	0.01	0.074	2.35	0.13	0.22	6.75	11.03	0.43
SRSF4	15.45	11.6279	13.303	8.53846	0.301	5.32	0.00021	0.0014	4.13	0.039	0.17	2.77	0.13	0.22	11.78	13.18	0.64
GART	14.0612	11.7676	18	11.5635	0.523	7.2	0.00031	0.0019	4.61	0.095	0.29	4.06	0.13	0.22	7.46	10	0.48
SHOC1;UGCG	13.4074	13.6783	14.8065	7.85459	0.33	4.49	0.0045	0.018	-0.68	0.75	0.89	-3.02	0.13	0.22	19.61	18.35	0.82
CHURC1-FNTB;FNTB;MAX	12.9545	12.7931	17.8571	15.3836	0.324	9.46	5.3e-07	8.6e-06	5.64	0.027	0.14	3.61	0.13	0.22	12.89	14.37	0.65
STARD13	11.4706	7.29827	14.8462	8.08032	0.318	8.11	2.5e-10	1.1e-08	5.41	0.0015	0.021	2.39	0.13	0.22	11.98	16.28	0.61
RBFOX2	17.34	25.0751	27.1852	24.9906	0.591	17.25	5.3e-06	6.3e-05	10.02	0.052	0.2	6.87	0.13	0.22	17.57	22.23	0.71
ARSA	13.5217	9.50057	11	6.11555	0.307	2.72	0.024	0.067	2.39	0.16	0.4	2.56	0.13	0.22	9.15	9.63	0.61
RBL2	12.96	12.4415	16.6667	11.6185	0.313	5.22	0.0016	0.0076	5	0.031	0.15	3.2	0.13	0.23	7.22	12.54	0.39
LOC101929705;MRPL14	12	10.8519	17.3182	10.6788	0.324	2.87	0.072	0.15	3.63	0.11	0.32	3.29	0.13	0.23	4.64	7.52	0.36
COX15	14.4762	22.511	17.7097	17.7072	0.415	4.98	0.062	0.14	6.35	0.091	0.28	5.42	0.13	0.23	11.21	12.77	0.63
FNBP1	21.0889	27.0755	30.4375	21.7353	0.528	18.22	1e-06	1.5e-05	9.43	0.06	0.22	6.8	0.13	0.23	24.48	22.07	0.83
NDUFAF6	12.1538	8.17162	10.5161	6.09301	0.324	3.03	0.0087	0.03	0.91	0.57	0.8	-2.01	0.13	0.23	8.05	10.12	0.51
EYA3	10.625	5.30637	14.4167	8.16395	0.341	6.9	3.5e-08	8.3e-07	4.7	0.0054	0.048	2.3	0.13	0.23	9.49	11.98	0.55
PPFIA2	15.8684	16.9326	19.5789	13.1861	0.432	6.88	0.0025	0.011	7.8	0.015	0.094	4.19	0.13	0.23	7.8	11.15	0.48
ZC4H2;ZC3H12B	17.9677	13.6491	23.4186	15.2303	0.42	12.27	1.8e-07	3.3e-06	6.69	0.033	0.16	4.28	0.13	0.23	22.54	21.37	0.77
LINC01772	16.1852	18.1379	15.5385	7.79862	0.455	-0.3	0.89	0.93	-4.65	0.15	0.39	-4.75	0.13	0.23	8.52	10.19	0.55
KAZN	63.1455	75.8416	83.1379	64.5944	0.955	25.09	0.048	0.11	-19.79	0.25	0.52	-24.15	0.14	0.23	82.82	57.03	0.99
CCSER1	45.9333	50.164	106.95	71.2009	0.938	68.86	1.6e-10	7.8e-09	23.05	0.086	0.28	18.54	0.14	0.23	110.43	82.2	1
C11orf80	55.8019	70.3059	66.1525	45.172	0.938	20.26	0.061	0.14	-18.88	0.2	0.46	-21.14	0.14	0.23	100.77	59	1
CLASP2	33.4697	58.0496	63.7018	47.2837	0.699	43.61	4e-07	6.8e-06	18.82	0.099	0.3	15.9	0.14	0.23	60.53	55.86	0.95
BTD	21.6154	26.2457	19.0213	14.279	0.71	0.34	0.93	0.95	-4.83	0.36	0.63	-7.25	0.14	0.23	21.7	18.35	0.84
KCNH7	30.3222	45.4001	54.963	43.1968	0.818	28.75	0.00014	0.001	17.92	0.085	0.28	14.37	0.14	0.24	23.59	24.75	0.78
PPP3CC	17.12	19.2664	18.2	15.6978	0.369	8.61	0.00019	0.0013	-1.52	0.61	0.82	-3.79	0.14	0.24	21.19	20.53	0.75
RFPL1S	9.5	4.88284	23.85	21.1667	0.341	13.01	8.6e-09	2.4e-07	5.79	0.049	0.2	4.24	0.14	0.24	14.13	12.95	0.76
PAK5	11.6667	7.07342	20.7297	14.5271	0.33	10.47	1e-08	2.8e-07	6.58	0.0071	0.059	3.39	0.14	0.24	6.44	9.23	0.45
ENAH	14.6667	12.5361	13.4545	7.21583	0.341	4.2	0.006	0.022	-0.02	0.99	1	-2.71	0.14	0.24	7.49	10.76	0.49
UBASH3B	18.6129	24.1684	24.7073	16.0472	0.409	11.85	3e-05	0.00027	7.88	0.043	0.18	5.23	0.14	0.24	10.18	13.76	0.56
ZNF234	15.6765	10.9398	15.6	8.31441	0.392	5.37	0.0012	0.0059	4.08	0.078	0.26	3.21	0.14	0.24	6.28	7.84	0.46
RUFY2	17.8333	25.3963	22.1951	15.0967	0.403	11.66	2.6e-05	0.00024	6.95	0.067	0.24	5.04	0.14	0.24	15.8	19.27	0.69
ATXN2	23.1026	24.6168	28.14	19.8566	0.506	18.02	1.5e-07	2.8e-06	8.63	0.058	0.22	6	0.14	0.24	24.05	25.65	0.8
MRPL45P2	10.9615	6.94827	13.7879	8.48807	0.335	5.03	6.9e-05	0.00055	3.89	0.027	0.14	2.35	0.14	0.24	10.29	11.02	0.63
LINC02614	11.5556	6.78989	15.5238	11.3723	0.392	8.45	4.2e-08	9.8e-07	4.87	0.018	0.11	2.7	0.14	0.24	11.38	12.58	0.62
PSPH	12.9286	9.99974	13.4242	12.0883	0.347	4.65	0.0031	0.013	4.6	0.037	0.17	3.09	0.14	0.24	12.23	13.3	0.64
ZNF461	12.6897	9.61065	16.5135	11.6395	0.375	7.48	6.7e-06	7.7e-05	4.36	0.054	0.21	3.1	0.14	0.24	10.04	11.6	0.59
EHMT1	14.5758	11.0029	18.5455	12.6073	0.375	5.68	0.0024	0.01	6.33	0.016	0.098	3.3	0.15	0.24	12.22	12.82	0.66
ZNF790-AS1	12.6333	22.0336	15.7273	10.7213	0.42	8.36	0.00011	0.0008	5.37	0.071	0.25	4.01	0.15	0.24	7.93	9.85	0.52
CLIP2	17.6491	19.66	24.2667	21.9176	0.58	10.13	0.0019	0.0087	-3.33	0.44	0.71	-5.72	0.15	0.25	14.41	18.18	0.7
SUSD1	14.0667	13.1541	14.8214	9.32163	0.33	3.95	0.016	0.049	-0.21	0.93	0.97	-2.72	0.15	0.25	6.76	11.34	0.43
SASH1	18.9118	18.0376	19.4762	19.7907	0.432	7.13	0.0078	0.027	-1.73	0.63	0.84	-4.85	0.15	0.25	11.83	14.01	0.6
ZNF568;ZNF420	15.1042	10.5714	17.9184	15.454	0.551	8.57	8.7e-05	0.00066	6.34	0.036	0.16	4.24	0.15	0.25	8.69	11.08	0.52
CCT6P3	11.4	5.2562	16.08	11.0035	0.313	3.36	0.014	0.044	4.01	0.037	0.17	2.59	0.15	0.25	5.92	9.02	0.42
GPATCH4;LOC101928177	23.5135	19.4318	21.7391	18.2238	0.682	2.55	0.44	0.54	-6.6	0.15	0.39	-6.64	0.15	0.25	12.18	13.06	0.67
HTD2;RPP14	13.2857	11.6533	14.125	7.25903	0.381	3.49	0.026	0.071	1.48	0.5	0.75	3.63	0.15	0.25	10.07	11.05	0.61
VGLL4;TAMM41	9.91667	5.07266	16.1622	12.0566	0.347	7.74	1.9e-07	3.6e-06	5.53	0.0063	0.054	2.63	0.15	0.25	9.46	12.35	0.56
MFSD13B;RRN3P3	14.7097	17.7936	18.4722	11.9079	0.381	8.15	0.0001	0.00078	4.97	0.085	0.28	3.86	0.15	0.25	18.08	16.01	0.79
PPM1E	46.287	59.1433	59	47.4264	0.926	12.67	0.19	0.32	-15.29	0.25	0.53	-18.25	0.15	0.25	55.08	38.51	0.99
L3MBTL4	17.9375	17.1599	23.359	15.6499	0.313	13.83	4.3e-10	1.8e-08	7.19	0.013	0.085	3.65	0.15	0.25	10.34	13.17	0.56
ZBTB25	15.4167	9.95273	19.093	12.4992	0.517	7.73	0.00012	0.00086	5.58	0.045	0.19	3.8	0.15	0.25	29.72	21.23	0.9
RABEP1	22.2432	25.7643	26.1296	20.0227	0.517	17.06	5.9e-07	9.5e-06	8.13	0.075	0.25	5.83	0.15	0.25	21.95	22.99	0.78
LNX1	14.3636	15.6161	25.8421	22.0681	0.341	13.84	1.7e-07	3.3e-06	7.63	0.031	0.15	4.63	0.15	0.25	9.52	15.42	0.46
ZNF583	12.7419	16.2767	16.1154	21.7538	0.324	4.49	0.041	0.1	-2.52	0.4	0.67	-3.98	0.15	0.25	2.7	5.97	0.21
KIAA2026	11.2581	8.1157	17.7778	12.1258	0.381	8.27	6.4e-07	1e-05	5.34	0.018	0.11	2.88	0.15	0.25	9.22	10.24	0.59
ZC3H8	17.037	14.1135	23.1944	13.9178	0.358	10.65	1.5e-06	2.1e-05	5.54	0.063	0.23	3.97	0.15	0.25	9.39	13.63	0.48
DOCK7;ATG4C	17	17.9751	14.5278	6.28598	0.375	5.28	0.0053	0.02	-0.42	0.87	0.95	-3.39	0.15	0.26	8.72	9.94	0.57
COP1	16.8333	13.3256	25.0238	19.6847	0.443	12.79	1.4e-06	2e-05	7.55	0.036	0.16	4.48	0.15	0.26	17.72	18.75	0.73
EPB41L5	18.8235	25.7617	20.1538	19.5711	0.415	9.16	0.0024	0.01	8.16	0.053	0.21	5.47	0.15	0.26	16.31	15.22	0.75
DCAKD	17.5	16.8184	21.1471	16.1172	0.5	5.28	0.044	0.11	-3.34	0.35	0.62	-4.79	0.15	0.26	14.14	15.03	0.74
PRKACB	13.0952	10.0145	18.7143	17.3351	0.318	9.35	1.4e-06	2e-05	6.17	0.019	0.11	3.51	0.15	0.26	8.81	12.3	0.52
TTLL9	12.8889	8.80268	13.1154	6.94738	0.301	2.57	0.044	0.11	-0.1	0.96	0.98	-2.11	0.15	0.26	8.74	10.64	0.54
LINC00674	10.9615	8.02237	13.0278	7.83576	0.352	5.6	8e-06	8.8e-05	2.7	0.11	0.33	2.36	0.16	0.26	14.57	11.89	0.76
MRPL55;GUK1	14.2105	12.3089	14.3889	8.94516	0.313	6.99	2.4e-06	3.2e-05	2.19	0.26	0.54	2.97	0.16	0.26	13	14.06	0.64
CLIP1	32.8235	43.8043	29.3529	26.2258	0.773	3.5	0.58	0.66	-9.21	0.3	0.58	-11.82	0.16	0.26	36.4	31.77	0.91
DPYD	14.1429	10.8825	14.5152	10.8976	0.307	5.13	0.00076	0.0041	1.67	0.42	0.69	-2.44	0.16	0.26	5.06	8.29	0.36
SHOC1	14.1628	14.2777	20.1591	12.9182	0.494	10.09	4.7e-06	5.7e-05	6	0.046	0.19	3.66	0.16	0.26	19.61	18.35	0.82
MTMR3	12.4062	8.26129	18.4872	15.8311	0.403	9.14	2.1e-06	2.8e-05	6.01	0.022	0.12	3.42	0.16	0.26	7.3	10.65	0.48
CACNA1B	16.9355	16.3991	23.381	20.7528	0.415	11.58	2e-05	0.00019	-1.26	0.72	0.88	-4.27	0.16	0.26	19.16	20.78	0.76
ZNF713	16.6364	30.137	18.5682	12.9532	0.5	8.89	0.0056	0.021	7.69	0.087	0.28	5.93	0.16	0.26	6.8	9.02	0.48
SELENOO	11.9091	5.29968	16.7419	12.7488	0.301	6.25	2.8e-05	0.00026	3.56	0.081	0.27	2.8	0.16	0.26	9.75	11.27	0.56
MOK	15.0714	11.382	13.5	7.38531	0.364	5.08	0.00079	0.0042	4.77	0.024	0.13	2.69	0.16	0.26	15.75	16	0.7
CDKAL1	15.2564	12.9426	19.55	15.717	0.449	8.03	0.00034	0.0021	7.35	0.019	0.11	3.47	0.16	0.26	15.63	16.9	0.71
CACNA1A;CCDC130	16.5	12.103	12.7097	7.73819	0.335	2.53	0.1	0.2	0.49	0.82	0.93	-2.98	0.16	0.26	48.26	44.36	0.94
VEZT	11.0625	9.20006	17.8333	13.2927	0.352	6.24	0.00022	0.0014	5.15	0.028	0.14	3.02	0.16	0.26	7.62	10.03	0.5
STX18-AS1	19.6522	20.5201	16.6829	10.8038	0.494	4.6	0.075	0.16	-1.49	0.68	0.86	-4.5	0.16	0.26	19.04	17.07	0.78
FBXO36	16.8065	20.5903	16.9167	9.52761	0.313	2.34	0.27	0.38	-1.49	0.62	0.83	-3.67	0.16	0.26	7.15	9.7	0.48
NME7	13.0769	11.869	17.5625	11.7773	0.33	6.7	9e-05	0.00069	0.05	0.98	0.99	-2.92	0.16	0.26	10.47	11.68	0.56
SHLD2	10.0968	6.17174	15.7586	11.6425	0.341	5.56	9.7e-05	0.00073	4.85	0.014	0.092	2.61	0.16	0.27	8.31	10.46	0.51
LOC100506207	14.8293	11.779	20.8649	16.3744	0.443	7.78	0.00045	0.0026	4.59	0.13	0.37	4.25	0.16	0.27	27.63	27.86	0.84
ZNF69	18.8382	22.1471	15.1081	8.46819	0.597	-1.41	0.63	0.71	-5.33	0.2	0.46	-5.67	0.16	0.27	6.21	8.3	0.47
PAN3	21.0952	29.4053	28.7308	20.9725	0.534	19.4	2.2e-07	4e-06	8.83	0.075	0.26	6.19	0.16	0.27	18.63	19.1	0.75
NFATC2;ATP9A	21.1842	21.7848	25.7115	24.2886	0.727	8.18	0.034	0.087	-4.2	0.42	0.69	-6.94	0.16	0.27	10.09	13.33	0.56
PTPN23	11.1667	6.66377	18.6207	13.2272	0.301	7.55	1.7e-06	2.4e-05	4.1	0.054	0.21	2.78	0.16	0.27	6.17	9.15	0.44
GABRB3	11.68	10.0072	19.1667	13.1486	0.347	9.11	2.1e-07	3.9e-06	6.33	0.0079	0.063	2.92	0.17	0.27	9.06	13.08	0.54
ADGRL3	33.9111	43.1524	66.6167	38.1407	0.852	41.4	1.4e-08	3.8e-07	16.05	0.09	0.28	11.97	0.17	0.27	60.52	48.48	0.98
CRCP	9.5814	6.04047	15.5484	11.6328	0.42	4.7	0.0011	0.0057	4.22	0.037	0.17	2.73	0.17	0.27	8.05	10.06	0.56
CDC42BPB	21.0952	18.8385	20	14.8284	0.318	8.41	0.00022	0.0015	-1.09	0.71	0.88	-3.54	0.17	0.27	9.26	12.03	0.54
LRIG2-DT	15.4444	12.4692	13.931	7.75486	0.42	1.33	0.46	0.55	-1.29	0.6	0.82	-3.12	0.17	0.27	13.37	14.26	0.65
ZNF207;PSMD11	21.5091	17.7429	27.2407	20.6835	0.619	16.19	6.5e-07	1e-05	6.99	0.11	0.32	5.68	0.17	0.27	48.26	32.11	0.98
PUM2	35.03	48.641	38.4444	27.7446	0.875	6.51	0.37	0.49	-11.03	0.28	0.56	-13.33	0.17	0.27	27.94	25.16	0.87
TUBA1B;TUBA1A	16.3265	17.6569	19.6585	15.7363	0.511	8.93	0.00049	0.0028	4.49	0.2	0.47	5	0.17	0.27	25	24.35	0.87
DNM1L	28.2826	34.1723	23.4815	16.7577	0.83	2.61	0.59	0.67	-6.95	0.31	0.59	-8.87	0.17	0.27	13.1	13.48	0.66
CCDC125	13.3	11.4	21	14.1678	0.483	10.45	7.4e-07	1.2e-05	5.38	0.057	0.22	3.67	0.17	0.27	11.21	13.32	0.66
IP6K1	11.25	10.7955	14.1613	6.29337	0.313	4.84	0.0002	0.0013	3.98	0.028	0.14	2.12	0.17	0.27	8.13	11.09	0.47
TOM1L2	17.3636	21.1835	22.3696	20.4672	0.449	11.67	6.4e-05	0.00052	7.41	0.065	0.23	4.94	0.17	0.28	17.26	16.29	0.78
PSAT1;LOC101927450	16.2059	16.5964	14.4688	8.43183	0.375	2.98	0.12	0.22	-2.01	0.44	0.71	-3.35	0.17	0.28	11.84	13.21	0.61
VTI1A	15.8	15.3321	19.9412	13.3138	0.545	12.42	9.8e-08	2e-06	6.96	0.026	0.13	3.6	0.17	0.28	24.39	19.52	0.85
HTT	16.5882	13.7798	17.1622	11.4322	0.307	9.12	8.3e-08	1.7e-06	5.46	0.017	0.1	2.61	0.17	0.28	8.46	12.4	0.47
UVRAG	18.6897	16.138	20.7273	13.6848	0.415	10.67	3.5e-06	4.5e-05	6.98	0.026	0.14	3.73	0.17	0.28	13.56	15.45	0.65
LOC100130950	15.0571	13.4163	18.0811	12.6258	0.409	7.68	0.00013	0.00093	4	0.15	0.39	3.66	0.17	0.28	10.62	11.74	0.66
PARD3	17.4444	13.1685	16.2791	10.559	0.398	7.58	4.8e-05	0.00041	7.04	0.0067	0.056	3.15	0.17	0.28	20.31	19.62	0.79
CCDC136	13.9062	11.3971	18	13.0363	0.398	7.61	5.1e-05	0.00043	4.59	0.075	0.25	3.3	0.17	0.28	5.41	7.87	0.41
SAMD8	16.0333	13.8661	22.7083	18.1647	0.614	10.43	0.00011	0.00081	6.64	0.074	0.25	4.54	0.18	0.28	23.34	25.94	0.81
PEAK1	15.5455	14.4707	18.2	12.1089	0.352	9.22	1.1e-06	1.7e-05	6.48	0.012	0.083	3.25	0.18	0.28	14.77	16.56	0.64
RABGEF1	40.0192	52.0951	65.2881	36.6686	0.926	34.07	4.5e-05	0.00038	17.16	0.13	0.36	14.69	0.18	0.28	145.3	85.64	1
ELP4	17.35	16.9714	14.1944	9.60006	0.318	5.7	0.0011	0.0055	6.09	0.013	0.086	2.97	0.18	0.28	9.24	10.91	0.57
SERHL2	12.2308	12.9809	14.6471	8.43471	0.341	6.54	1.7e-05	0.00017	3.5	0.091	0.29	2.55	0.18	0.28	9.33	10.71	0.59
UBIAD1	19.6207	20.0297	12.9211	8.5373	0.545	-1.18	0.65	0.73	-3.69	0.31	0.59	-4.72	0.18	0.28	10.74	11.99	0.62
ZNF609	21.9608	28.6942	30.7959	23.6141	0.568	17.22	2.5e-05	0.00024	9.64	0.084	0.27	6.7	0.18	0.28	28.01	25.59	0.89
GTF2IRD1	17.0278	18.1036	14.8529	9.50959	0.398	3.78	0.072	0.15	-0.82	0.78	0.91	-3.42	0.18	0.28	11.27	15.84	0.62
ZNF804A	19.7632	21.0072	33.78	24.8007	0.716	17.47	8e-06	8.8e-05	9.87	0.064	0.23	6.58	0.18	0.28	16.23	18.63	0.69
C16orf72;LINC02177	15.1489	11.6786	20.3429	15.4538	0.466	6.94	0.0015	0.007	5.13	0.091	0.29	3.87	0.18	0.29	13.28	14.15	0.68
RAPGEF1	9.78947	6.43956	10.96	6.14736	0.358	1.79	0.1	0.2	0.6	0.7	0.87	-2.08	0.18	0.29	3.59	6.16	0.29
CRLF3	17.1017	18.0514	20.6875	14.7015	0.608	8.14	0.0028	0.012	6.49	0.088	0.28	4.72	0.18	0.29	24.22	20.96	0.84
FAM3A;G6PD	15.9245	13.5233	12.3214	8.24645	0.46	-0.49	0.8	0.84	-3.14	0.24	0.51	-3.49	0.18	0.29	6.59	9.06	0.46
RNF215	11.5854	8.36951	15.6333	13.5481	0.403	3.51	0.034	0.088	4.65	0.046	0.19	2.91	0.18	0.29	5.4	7.58	0.43
RNF130	24.4754	27.9056	17.4091	11.7123	0.597	2.47	0.49	0.59	-3.44	0.49	0.75	-6.1	0.18	0.29	12.06	15.64	0.62
ELP2	14.4615	11.0027	17.825	12.1547	0.375	8.67	1.7e-06	2.3e-05	4.62	0.058	0.22	2.92	0.18	0.29	13.12	14.71	0.67
CEP170	22.0508	26.5222	23.275	18.1376	0.563	4.99	0.17	0.29	-3.74	0.46	0.72	-6.23	0.18	0.29	11.39	13.71	0.62
PTPRK	19.2162	27.5198	22.3	18.677	0.438	8.14	0.01	0.035	-1.28	0.77	0.9	-4.97	0.18	0.29	9.9	14.01	0.54
PPP1R13B	16.1905	14.8379	21.122	16.1295	0.352	12.89	5.2e-09	1.5e-07	5.76	0.045	0.19	3.38	0.18	0.29	16.92	34.72	0.68
DNM1	53.56	78.1245	53.4167	47.1191	0.909	8.82	0.45	0.55	-19.24	0.24	0.51	-21.12	0.18	0.29	84.88	59.45	0.99
ACTR10	12.5	10.9933	13.2895	8.8376	0.318	6.54	1.1e-06	1.6e-05	3.57	0.048	0.19	2.17	0.18	0.29	7.3	10.17	0.49
TTLL7	19.1111	27.9908	24.6829	22.2131	0.386	13.31	3.5e-05	0.00031	7.66	0.082	0.27	5.16	0.19	0.29	16.21	24.15	0.69
FAM172A	16.8462	19.027	23.12	19.9332	0.506	14.06	1.6e-06	2.3e-05	7.99	0.044	0.18	4.4	0.19	0.3	19.16	21.4	0.79
RBMS2	13.6522	13.051	16	10.5262	0.307	6.42	7.4e-05	0.00058	-0.58	0.78	0.91	-2.6	0.19	0.3	10.69	13.16	0.6
MACROD2-AS1	14.4571	8.70545	14.3333	12.1299	0.318	1.08	0.48	0.58	-1.05	0.62	0.83	-2.65	0.19	0.3	4.82	7.2	0.38
LARP4B	18.4783	16.8573	17.0526	11.585	0.347	8.35	2.8e-05	0.00026	-0.46	0.86	0.95	-2.9	0.19	0.3	10.64	11.05	0.66
NDUFS5;MACF1	14.1111	11.4387	13.7143	6.6569	0.324	0.06	0.97	0.98	-2.56	0.23	0.5	-2.75	0.19	0.3	71.38	58.02	0.97
GNRHR2	12.32	10.8373	17.2045	14.4215	0.534	7.28	0.00033	0.0021	3.59	0.2	0.46	3.64	0.19	0.3	3.56	6.22	0.3
MSRA	22.4179	23.1033	30.234	22.6679	0.648	12.45	0.0013	0.0064	-2.47	0.63	0.84	-5.84	0.19	0.3	19.89	21.59	0.74
NUP160	14.96	18.7338	14.6786	9.11675	0.301	4.25	0.019	0.056	-0.83	0.74	0.89	-2.8	0.19	0.3	6.59	8.98	0.46
CDC42	18.7143	19.9186	26.5833	16.2663	0.483	8.59	0.0038	0.015	-2.64	0.5	0.75	-4.67	0.19	0.3	21.35	19.76	0.8
LOC100130691	10.68	6.63777	18.3667	18.0812	0.313	7.06	0.00011	0.00079	3.54	0.16	0.4	3.2	0.19	0.3	12.11	12.97	0.65
SPIN1	15.8235	16.1105	24.4706	18.2015	0.58	14.92	1e-07	2.1e-06	6.54	0.077	0.26	4.37	0.19	0.3	28.85	21.66	0.89
UBE2B	19.3125	26.3762	22.641	16.1465	0.403	10.67	0.00027	0.0017	5.94	0.14	0.38	5	0.19	0.3	14	15.76	0.66
KIAA0355	18.3659	16.0293	21.0606	13.6105	0.42	4.82	0.041	0.1	-4.57	0.15	0.39	-4.16	0.19	0.3	15.99	17.62	0.7
MAML3	17.459	18.2433	19.9394	16.4182	0.534	2.6	0.34	0.46	-0.87	0.82	0.93	-4.36	0.19	0.3	9.37	11.49	0.56
LOC554206;LINC02175	14.8438	11.3226	17.4839	11.9663	0.358	4.97	0.0059	0.022	4.09	0.11	0.32	3.1	0.19	0.3	18.23	20.36	0.72
PAK1	11	5.6899	18.0556	12.5606	0.301	9.46	1.5e-09	5.3e-08	4.96	0.016	0.098	2.34	0.19	0.3	15.95	22.84	0.66
TAFA1	43.8095	46.7883	59.8333	58.1776	0.784	24.06	0.0059	0.022	-10.51	0.37	0.64	-14.19	0.19	0.3	36	33.64	0.85
PTPRT	18.8143	19.3565	43.0577	34.9686	0.693	26.52	1.3e-08	3.5e-07	11.18	0.066	0.23	6.9	0.19	0.3	46.22	36.81	0.95
SGSM1	17.3438	17.4681	20.5278	18.242	0.386	8.66	0.00052	0.003	-1.47	0.65	0.85	-3.9	0.2	0.31	17.98	18.79	0.78
THOC5	21.0926	23.7949	19.2553	16.6021	0.574	5.29	0.1	0.2	7.18	0.12	0.34	5.51	0.2	0.31	13.63	13.85	0.69
INSR	23.0606	30.6757	21.1316	17.6837	0.403	7.39	0.025	0.069	-2.42	0.59	0.81	-5.18	0.2	0.31	14.02	17.15	0.64
HS3ST3A1;CDRT15P1	14.5	11.0253	22.5128	16.733	0.472	8.78	0.00012	0.00086	2.73	0.38	0.65	4.33	0.2	0.31	9.46	11.16	0.54
KANSL3	14.0811	10.6859	19.5854	16.288	0.443	8.82	4.2e-05	0.00036	5.24	0.076	0.26	3.56	0.2	0.31	15.23	15.22	0.73
TMEM150C	20.0492	26.4899	18.2647	11.7146	0.54	0.19	0.95	0.97	-3.47	0.46	0.72	-5.54	0.2	0.31	6.17	7.57	0.49
TCF20	13.0323	10.5971	17.4074	10.319	0.33	5.02	0.0018	0.0083	0.39	0.86	0.95	-2.32	0.2	0.31	8.34	11.1	0.51
EPN2	20.5625	25.4722	19.775	16.3621	0.409	7.61	0.0081	0.028	6.99	0.083	0.27	4.56	0.2	0.31	10.31	13.64	0.55
CDH2	14.9394	16.5453	17.9474	9.99175	0.403	7.68	0.00014	0.00099	6.06	0.031	0.15	3.11	0.2	0.31	7.04	9.71	0.45
ICA1L	24.2759	27.7544	42.283	39.5111	0.631	28.08	1.8e-07	3.5e-06	10.74	0.13	0.36	8.49	0.2	0.31	42.08	37.04	0.91
EPHA3	27.1343	51.9315	18.2222	14.7135	0.534	-4.41	0.47	0.56	-6.8	0.43	0.7	-10.17	0.2	0.31	5.4	9.87	0.33
GTDC1	13.4375	13.7979	18.4681	13.9235	0.449	11.25	6.9e-08	1.5e-06	6.55	0.019	0.11	3.14	0.2	0.31	9.18	12.23	0.54
CSNK1G1	15.08	16.9187	20.8056	16.8113	0.347	10	8.7e-06	9.5e-05	6.15	0.045	0.19	3.35	0.2	0.31	11.31	15.17	0.62
ZNF429;LOC400682	12.4348	7.3721	15.2121	8.40297	0.318	6.77	3.2e-07	5.5e-06	4.13	0.021	0.12	2.3	0.2	0.31	7.78	9.4	0.51
MDM4	26.5882	34.2265	44.6333	32.9236	0.92	22.33	0.00017	0.0012	11.55	0.16	0.4	10.02	0.2	0.31	55.64	37.51	0.97
LARP1	12.1515	8.10139	14.4595	11.2906	0.398	6.43	3.3e-05	0.0003	4.78	0.026	0.13	2.48	0.2	0.31	12.21	14.65	0.61
HGSNAT	12.6522	11.0643	18.5882	12.334	0.324	8.61	5.3e-07	8.6e-06	4.53	0.049	0.2	2.67	0.2	0.31	8.52	11.43	0.51
RNF138	12.75	7.95478	14.7812	5.92825	0.386	4.09	0.0031	0.013	3.77	0.051	0.2	2.28	0.2	0.31	8.21	12.17	0.48
USP34	31.2692	45.4865	46.9661	32.32	0.631	33.72	4.3e-08	9.9e-07	12.39	0.12	0.34	9.26	0.2	0.31	54.18	45.69	0.94
JAZF1	19.9531	23.5618	32.3725	23.1525	0.653	17.14	1e-05	0.00011	9.17	0.083	0.27	5.86	0.2	0.31	20.97	20.94	0.82
CUL5	13.8529	20.9286	16.7609	16.5048	0.455	10.11	6e-05	0.00049	6.15	0.076	0.26	3.89	0.2	0.31	13.65	15.21	0.69
PUM1	22.2766	20.6552	22	16.0325	0.545	9.29	0.0021	0.0094	-2.08	0.6	0.82	-4.59	0.2	0.32	17.6	19.12	0.72
CDKL5	13.42	12.3041	27.0435	21.066	0.545	15.02	7.1e-08	1.5e-06	7	0.057	0.22	4.05	0.2	0.32	21.99	25.34	0.78
CBFA2T2	19.6038	18.6056	26.1923	22.394	0.597	13.83	3.4e-05	0.0003	7.83	0.086	0.28	5.18	0.2	0.32	20.91	23.18	0.8
ZNF808;ZNF701	13.6667	9.90527	20.2093	15.5204	0.449	9.74	2.9e-06	3.7e-05	4.77	0.089	0.28	3.35	0.2	0.32	14.6	13.48	0.7
ZNF587B	17.3793	14.7444	18.7917	14.6214	0.602	6.66	0.0075	0.027	5.36	0.12	0.35	4.21	0.21	0.32	23.85	20.62	0.85
SNRPD1	14.9091	23.2459	17.8529	14.9263	0.318	7.95	0.00038	0.0023	4.69	0.13	0.36	3.73	0.21	0.32	11.24	13.47	0.59
YEATS2	26.2535	47.8479	33.7174	23.569	0.665	11.06	0.075	0.16	-7.7	0.36	0.64	-10.08	0.21	0.32	20.83	22.92	0.8
OLA1	12.95	8.79279	17.6154	10.5172	0.335	9.48	2.1e-09	7e-08	4.93	0.017	0.11	2.2	0.21	0.32	8.2	11.12	0.49
CERS4;CD320	15.7368	10.192	19.7593	12.7397	0.739	8.18	0.00012	0.00088	5.42	0.065	0.23	3.64	0.21	0.32	27.24	25.44	0.87
PCLO	13.6216	9.00108	28.275	24.7718	0.438	13.49	1.6e-06	2.2e-05	7.62	0.045	0.19	4.18	0.21	0.32	14.6	19.86	0.64
TBC1D1	14.5161	11.8824	17.6765	13.2613	0.369	5.7	0.0025	0.011	6.11	0.021	0.12	3.09	0.21	0.33	9.67	10.79	0.6
CBFB	11.3214	7.44388	10.9375	7.32181	0.341	3.8	0.0012	0.0059	3.89	0.018	0.11	1.9	0.21	0.33	7.88	10.01	0.51
MROH1	19.0588	22.2859	19.6136	12.861	0.443	9.15	0.00041	0.0024	6.33	0.078	0.26	3.96	0.21	0.33	21.86	19.87	0.8
TEX21P;MTHFD1	18.25	13.3532	13.0769	9.72799	0.352	0.35	0.85	0.89	-1.34	0.61	0.82	-2.96	0.21	0.33	7.86	9.73	0.52
ZMYM2	18.5714	18.6456	16.7955	12.7618	0.369	9.04	1.4e-05	0.00015	5.49	0.054	0.21	2.99	0.21	0.33	10.64	13.41	0.58
PTPN11	14.8438	18.6981	28.8478	25.661	0.443	17.94	3.9e-08	9.2e-07	7.02	0.099	0.3	4.83	0.22	0.33	18.59	22.02	0.72
STX8	17.0625	14.1169	18.2553	13.223	0.449	9.62	6.5e-06	7.5e-05	6.4	0.028	0.14	3.15	0.22	0.33	18.03	18.63	0.76
RAB1A	19.0968	19.1874	19.0465	14.5667	0.42	9.52	0.0001	0.00076	-1.67	0.6	0.82	-3.5	0.22	0.33	15.77	17.81	0.71
USP48	17.7407	24.2623	22.9783	19.9103	0.415	14.5	7.9e-07	1.2e-05	6.58	0.093	0.29	4.28	0.22	0.33	12.54	15.11	0.65
BICDL1	15.7368	15.3146	23.2778	17.0455	0.313	11.92	1e-07	2e-06	5.39	0.068	0.24	3.09	0.22	0.33	12.7	15.61	0.66
BASP1-AS1	30.2	47.6157	44	33.9376	0.773	16.04	0.025	0.069	-8.76	0.36	0.64	-11.22	0.22	0.34	38.28	30.36	0.93
PPP6R3	12.5172	8.65044	18.7179	12.9654	0.386	8.71	9.6e-07	1.4e-05	5.29	0.028	0.14	2.66	0.22	0.34	7.81	11.11	0.48
POM121C	17.4839	14.4542	19.9737	17.8757	0.392	8.54	0.00031	0.0019	5.64	0.085	0.27	3.68	0.22	0.34	16.27	15.9	0.76
RBMX;GPR101	15.3429	13.9114	16.3333	8.29599	0.301	1.16	0.5	0.59	-1.41	0.56	0.79	-2.74	0.22	0.34	11.3	13.47	0.6
ZGPAT	12.2222	6.22237	13.5676	8.79564	0.364	5.88	8.5e-06	9.3e-05	3.26	0.069	0.24	2.04	0.22	0.34	14.98	16.73	0.69
TYW1;PMS2P4	21.6875	26.2122	33.3774	33.1298	0.756	15.31	0.0015	0.0074	-4.29	0.5	0.75	-7.3	0.22	0.34	17.17	19.14	0.71
ELAC2	19.4286	20.335	20	14.5708	0.313	4.92	0.036	0.092	4.96	0.13	0.37	3.81	0.22	0.34	3.38	6.15	0.26
STX12	15.7619	16.712	17.6047	15.6344	0.364	8.99	2e-05	0.00019	-1.24	0.64	0.84	-2.94	0.22	0.34	12.06	15.48	0.62
KAT6B	19.5636	15.5608	26.3409	18.7095	0.563	11.29	0.00013	0.00096	7.31	0.073	0.25	4.44	0.22	0.34	21.2	24.19	0.79
NCALD	16.1739	13.0546	30.3548	26.8111	0.307	12.65	9.2e-06	9.9e-05	7.86	0.044	0.18	4.36	0.22	0.34	15.12	20.3	0.58
TANC2	17.0208	19.3748	29.76	21.8572	0.557	18.11	4.5e-08	1e-06	7.84	0.071	0.25	4.38	0.23	0.34	22.56	24.57	0.8
KAT8	12.4884	9.31556	18.0222	11.0278	0.5	9.12	3.1e-07	5.4e-06	3.47	0.14	0.37	2.69	0.23	0.34	14.36	12.83	0.75
ARMH3	16.6897	18.8984	24.6905	18.4199	0.403	14.08	1.7e-07	3.3e-06	6.58	0.066	0.23	3.69	0.23	0.34	19.32	19.77	0.79
AKAP13	15.1739	15.773	16.1714	11.2367	0.33	6.49	0.00035	0.0022	1.03	0.67	0.86	-2.32	0.23	0.35	8.04	10.81	0.48
TCTEX1D2	14.093	11.9698	16.7073	12.7048	0.477	7.62	9.9e-05	0.00074	4.17	0.12	0.34	3	0.23	0.35	16.29	14.97	0.77
ZNF135;ZSCAN18	15.4884	8.84085	15.931	11.6586	0.409	2.03	0.24	0.35	-1.62	0.5	0.75	-2.79	0.23	0.35	6.97	8.43	0.51
NAV3	17.9825	20.0165	26.8846	24.9161	0.619	15.08	2.6e-05	0.00024	9.39	0.056	0.21	5.3	0.23	0.35	23.64	24.43	0.77
AFF3	24.6706	31.7327	25.3269	17.1392	0.778	4.43	0.33	0.44	-2.94	0.64	0.84	-6.77	0.23	0.35	18.65	21.34	0.7
LIMS1	13.4194	13.4183	12.3793	8.76036	0.341	2.48	0.11	0.21	0.15	0.94	0.98	-2.47	0.23	0.35	6.88	9.67	0.46
ARID1A	17.0652	14.4551	14.9091	9.7809	0.511	4.64	0.025	0.07	-0.87	0.76	0.9	-3.04	0.23	0.35	12.98	12.4	0.7
LINC01429;ZFP64	14.8605	11.3128	14.3438	11.0501	0.426	3.23	0.072	0.15	0.02	0.99	1	-2.59	0.23	0.35	17.8	17.88	0.77
LOC100132781;PTMAP11	14.2	12.6034	15.9355	8.65616	0.432	2.99	0.1	0.2	-5.75	0.016	0.099	-3.24	0.23	0.35	8.7	9.85	0.57
CADPS	9.33333	4.56435	19.1707	15.6587	0.352	11.58	2.2e-10	1e-08	6.28	0.0082	0.065	2.71	0.24	0.35	10.44	13.27	0.59
EML4	15.7241	16.4162	18.5319	14.5076	0.432	11.17	4.7e-07	7.8e-06	5.65	0.057	0.22	2.98	0.24	0.35	14.03	16.86	0.64
TTLL5	14.8857	12.4942	20.3333	12.6161	0.386	8.06	5.2e-05	0.00044	5.97	0.03	0.15	2.74	0.24	0.36	13.09	14.6	0.69
VMP1	20.7586	16.7431	23.0408	17.7	0.443	14.44	6.1e-08	1.3e-06	6.25	0.075	0.25	3.73	0.24	0.36	17.3	19.34	0.72
NUDT13	12.0435	9.12777	14.0667	11.7295	0.301	4.78	0.00093	0.0049	3.22	0.11	0.32	2.24	0.24	0.36	8.82	11.21	0.53
PRPSAP2	13.5357	8.19884	15.24	11.4793	0.301	3.23	0.027	0.073	4.42	0.031	0.15	2.24	0.24	0.36	4.66	8.51	0.33
TPM4	12.4595	8.73243	15.8158	11.1618	0.426	7.35	7.8e-06	8.6e-05	3.75	0.092	0.29	2.34	0.24	0.36	12.25	14.45	0.65
ZNF562	15.9333	18.6657	15.2353	8.67619	0.364	5.2	0.0072	0.026	4.26	0.12	0.34	2.92	0.24	0.36	6.9	9.13	0.49
MFSD13B	15.2927	14.0076	19.625	17.2437	0.506	10.39	2e-05	0.0002	4.74	0.15	0.39	3.63	0.24	0.36	18.08	16.01	0.79
JMJD1C	49.4526	83.1481	98.5	80.2706	0.881	63.25	8.2e-06	9e-05	24.44	0.2	0.46	21.12	0.24	0.36	94.26	87.84	0.98
CDKL1	12.7297	10.951	18.2051	12.7283	0.432	8.31	1.2e-05	0.00012	4.89	0.059	0.22	2.74	0.24	0.36	16.39	14.73	0.76
STRBP	11.8065	12.5204	18.9459	13.6645	0.386	8.5	1e-05	0.00011	5.21	0.048	0.19	2.56	0.24	0.36	14.33	15.79	0.66
CALCOCO2	12.2778	5.76812	12.7632	6.64723	0.318	6.52	1.4e-08	3.7e-07	3.05	0.043	0.18	1.65	0.25	0.37	15.63	15.89	0.7
SRGAP1	29.2532	37.0043	22.9737	18.3443	0.665	-1.61	0.75	0.81	-4.41	0.54	0.77	-7.63	0.25	0.37	9.87	13.61	0.56
HILPDA;METTL2B	17.5333	17.3619	15.2	14.2851	0.369	-0.89	0.69	0.76	-4.57	0.15	0.39	-3.78	0.25	0.37	8.38	11.52	0.52
POLH	16.7073	13.5023	21.4634	19.9588	0.466	9.65	0.00018	0.0012	5.47	0.12	0.35	3.89	0.25	0.37	11.4	14	0.6
ANKRD36C	16.0976	23.3536	19.2	14.4243	0.46	8.39	0.0022	0.0096	-1.03	0.78	0.91	-3.66	0.25	0.37	6.22	9.33	0.4
METTL2B;LINC01000	23.3226	34.1871	18.8636	12.4145	0.426	8.66	0.0076	0.027	-3.44	0.43	0.7	-4.69	0.25	0.37	13.3	12.97	0.74
L2HGDH	24.7143	34.0618	30.7442	25.3124	0.523	12.24	0.0065	0.024	-4.45	0.46	0.72	-6.47	0.25	0.37	34.64	34.37	0.86
CRIP3;ZNF318	19.1667	21.1533	26.8182	23.3908	0.523	12.53	0.00022	0.0015	5.51	0.23	0.51	5.25	0.25	0.37	22.98	19	0.83
FAM110B	13.84	8.35283	26.6429	22.3954	0.523	13.35	8.5e-07	1.3e-05	6.71	0.065	0.23	3.83	0.25	0.37	8.55	13.95	0.43
ULK2	19.431	24.6833	30.94	23.9408	0.614	17.26	1.1e-05	0.00011	7.87	0.14	0.37	5.63	0.25	0.37	27.73	26.11	0.87
ORC3	17.4118	20.1155	20.6579	12.3272	0.313	9.91	1.6e-06	2.2e-05	4.8	0.083	0.27	2.75	0.25	0.37	20.1	21.17	0.76
MIR137HG	14.5429	16.4913	17.425	12.5287	0.426	7.27	0.0006	0.0034	5.36	0.069	0.24	2.97	0.25	0.37	8.83	10.94	0.56
RNF38;MELK	12.9048	6.81839	14.6571	10.6051	0.318	6.56	3.1e-06	4e-05	4.6	0.017	0.1	1.99	0.25	0.37	6.02	10.22	0.38
NIN	17.6522	18.2954	32.5102	28.0558	0.54	20.02	6.8e-08	1.5e-06	7.38	0.13	0.35	5.03	0.25	0.37	23.91	31.51	0.78
NIFK-AS1	12.9643	8.9752	14.8929	9.68137	0.318	4.14	0.0039	0.016	0.04	0.98	0.99	-2.02	0.25	0.38	10.28	14.33	0.58
DNAJC2	11.2973	6.33274	15.2162	11.3753	0.42	6.47	2.1e-05	0.0002	3.5	0.091	0.28	2.18	0.26	0.38	9.48	10.77	0.62
RLF	19.4444	25.0299	16	12.6816	0.301	6.65	0.0021	0.0094	-0.88	0.76	0.9	-2.95	0.26	0.38	11.01	17.46	0.51
TENM2	38.8137	50.5378	78.9483	65.6844	0.909	43.49	1.4e-05	0.00014	18.41	0.17	0.43	14.24	0.26	0.38	86.84	79.06	0.97
ATAD5	15.0909	11.9331	16.1429	7.38895	0.386	5.65	0.00081	0.0043	4.26	0.07	0.24	2.37	0.26	0.38	12.7	14.63	0.68
RHBDL2	12.4186	8.56691	18.5	10.7697	0.46	7.6	1.3e-05	0.00014	4.31	0.07	0.24	2.53	0.26	0.38	24.61	21.99	0.87
ANKRD13A	14.8214	19.0206	19.9189	13.0115	0.369	9.79	8.4e-06	9.2e-05	4.56	0.12	0.35	3.05	0.26	0.38	9.56	10.36	0.62
TULP4	14.4062	11.6698	14.6857	10.2319	0.381	4.79	0.0045	0.018	5.29	0.026	0.14	2.16	0.26	0.38	9.03	13.17	0.5
CERS4	18.1636	21.4379	24.2353	21.0956	0.602	13.32	7.3e-05	0.00058	6.7	0.14	0.38	4.93	0.26	0.38	27.24	25.44	0.87
CPEB3	18.7568	30.8558	35.3333	34.5674	0.5	24.04	2.5e-07	4.5e-06	9.21	0.13	0.37	6.2	0.26	0.38	24.2	32.16	0.79
FAT3	29.15	27.9978	55.5294	35.667	0.744	27.44	1.3e-06	1.9e-05	11.52	0.13	0.36	7.85	0.26	0.38	33.46	37.87	0.84
SERINC5	13.4643	11.6444	20.475	13.4907	0.386	9.73	7.1e-07	1.1e-05	5.22	0.048	0.19	2.65	0.26	0.38	8.48	10.16	0.57
LOC101929427	11.3214	4.8232	24.96	19.1365	0.301	7.73	0.0001	0.00076	3.35	0.22	0.49	3.02	0.26	0.38	13.34	16.66	0.57
UNC5D	19	17.9573	33.1731	21.9113	0.693	17.64	4e-07	6.8e-06	8.42	0.069	0.24	4.72	0.26	0.39	23.25	22.6	0.81
RPS6KA5	12.7692	8.76735	18.8462	12.8135	0.443	7.56	3.7e-05	0.00033	5.5	0.03	0.15	2.61	0.26	0.39	24.57	20.94	0.88
DNM3	12.1818	9.48833	19.5455	14.6545	0.375	8.07	1.8e-05	0.00017	6.08	0.019	0.11	2.35	0.26	0.39	6.73	9.7	0.42
R3HDM1	49.1758	103.08	149.271	115.032	0.852	111.73	2.6e-09	8.4e-08	28.15	0.23	0.51	25.34	0.27	0.39	109.62	102.52	1
SCAI	25.4375	38.3	50	39.7477	0.563	33.3	3e-08	7.3e-07	10.8	0.16	0.41	7.96	0.27	0.39	36.66	40.07	0.89
WDR70	10.3333	6.50529	21.2258	12.8782	0.313	9.44	2.1e-08	5.2e-07	5.56	0.013	0.088	2.19	0.27	0.39	13.99	14.79	0.7
MORC2	15.4706	14.9671	16.4783	12.3909	0.324	2.8	0.14	0.25	-1.07	0.68	0.87	-2.64	0.27	0.39	4.91	8.08	0.36
ANO10	24.7241	35.1231	24.1515	16.3518	0.352	8.44	0.013	0.041	-1.09	0.81	0.93	-4.37	0.27	0.39	11.39	13.49	0.59
HP1BP3	17.4	13.0077	16.1515	12.3038	0.301	6.11	0.00056	0.0032	4.07	0.097	0.3	2.43	0.27	0.39	7.82	9.7	0.51
ZHX1;ATAD2	18.9184	20.8814	18.8611	16.2993	0.483	3.67	0.2	0.32	-2.93	0.46	0.72	-4.1	0.27	0.39	10.98	13.36	0.64
ATCAY	16.4	15.0259	17.8485	13.7548	0.386	6.61	0.0017	0.0081	4.68	0.11	0.33	3.03	0.27	0.39	0	0	0
GBF1	17.3611	14.217	19.6889	18.268	0.46	10.31	3.7e-05	0.00033	6	0.08	0.26	3.47	0.27	0.39	16.91	20.84	0.73
ZFYVE9	17.1304	20.6184	18.3158	14.1519	0.347	8.86	6.9e-05	0.00055	5.75	0.061	0.22	2.88	0.27	0.39	16.8	21.32	0.69
ZNF254;HAVCR1P1	11.9655	8.95019	15.2857	9.57565	0.324	4.68	0.00094	0.0049	4.19	0.034	0.16	1.96	0.27	0.39	31.95	25.26	0.9
AKAP9	18.4474	18.9547	20.6667	18.813	0.489	11.33	5.1e-05	0.00043	6.43	0.093	0.29	3.73	0.27	0.39	15.42	20.46	0.67
ZNF506;ZNF56	16.7826	13.7377	15.0732	9.8752	0.364	7.71	9.4e-06	0.0001	3.8	0.11	0.32	2.39	0.27	0.39	22.16	20.12	0.83
ZNF815P;OCM	15.7742	12.7403	14.1667	8.41216	0.347	3.52	0.035	0.09	-1.05	0.65	0.85	-2.34	0.27	0.4	12.07	11.56	0.7
RAP1GDS1	19.4839	23.8982	19.7317	17.813	0.409	8.13	0.0035	0.014	6.5	0.095	0.29	3.73	0.27	0.4	8.64	11.35	0.52
ERC1	19.94	28.2275	32.0638	24.0112	0.551	16.39	4.9e-05	0.00041	8.9	0.11	0.32	5.29	0.28	0.4	23.79	25.28	0.83
PRKAR2A	17.4583	14.4883	13.2812	8.62193	0.318	4.06	0.015	0.047	0.19	0.93	0.97	-2.1	0.28	0.4	10.08	14.83	0.53
ZNF737	14.22	11.0533	19.9796	14.9129	0.563	9.66	1.2e-05	0.00013	4.29	0.15	0.39	3.03	0.28	0.4	12.98	13.03	0.7
ZNF417	13.5833	12.6409	17.2222	15.9657	0.46	8.91	3.3e-05	0.0003	3.76	0.2	0.46	3.01	0.28	0.4	9.01	10.21	0.57
ZNF730;ZNF724	10.9744	11.0727	12.5263	9.33553	0.33	0.55	0.7	0.76	2.48	0.21	0.48	2.14	0.28	0.4	6.96	9.74	0.43
MFF	15.9574	14.2401	17.7917	12.9278	0.403	0.68	0.75	0.8	-1.78	0.55	0.78	-3.11	0.28	0.4	2.88	5.87	0.23
NRG1	86.2909	98.6768	109.085	73.3829	0.96	29.59	0.064	0.14	-18.29	0.4	0.67	-22.64	0.28	0.4	137.66	87.84	0.99
TPD52L2	12.7143	10.4734	14.52	12.0351	0.301	3.31	0.026	0.071	-0.95	0.64	0.84	-2.1	0.28	0.4	13.74	14.59	0.7
PTPRD	137.465	169.823	289.567	182.223	0.989	159.22	4.9e-07	8e-06	48.05	0.25	0.52	43.17	0.28	0.4	199.24	180.35	0.99
ZNF283	11.3333	7.94775	14.5	9.23159	0.347	4.19	0.0022	0.0098	3.06	0.11	0.32	1.97	0.28	0.41	7.49	9.56	0.5
MGAT4C	27.2561	22.2488	62.7321	54.3663	0.784	39.21	7.4e-09	2.1e-07	12.74	0.14	0.38	8.66	0.28	0.41	19.47	20.99	0.75
GIGYF2	17.7111	24.2512	21.9783	14.8675	0.517	11.02	0.00027	0.0017	6.59	0.11	0.33	3.91	0.28	0.41	10.48	13.31	0.57
RBM14-RBM4	18.3696	24.3578	19.6389	16.9017	0.466	4.97	0.099	0.2	-3.98	0.33	0.61	-4.32	0.29	0.41	17.53	17.3	0.79
GPC6	14.5833	9.04559	27.475	21.3409	0.5	11.71	6.3e-06	7.3e-05	1.12	0.74	0.89	-3.2	0.29	0.41	10.23	13.09	0.59
GPLD1	12.3929	9.51933	14.1379	8.05217	0.324	4.16	0.0026	0.011	3.84	0.047	0.19	1.87	0.29	0.41	15.97	16.26	0.74
LHPP	13.0435	5.74835	14.5	10.9316	0.301	5.51	5.7e-05	0.00047	0.99	0.59	0.81	-1.64	0.29	0.41	8.44	11.1	0.52
SRP54	12	13.2238	16.9	10.6911	0.307	6.92	1.7e-05	0.00016	3.74	0.087	0.28	2.1	0.29	0.41	5.91	9.34	0.41
ZNF586;ZNF552	23.2927	28.749	22.84	13.8274	0.75	3.78	0.35	0.47	-3.98	0.48	0.74	-5.67	0.29	0.41	8.31	10.65	0.53
DNM2	20.087	23.4558	15.5814	10.9179	0.375	7.84	0.00049	0.0028	-0.38	0.9	0.96	-2.76	0.29	0.41	10.46	13.1	0.58
NXN	14.0278	9.37927	14.7895	10.6123	0.313	-0.03	0.99	0.99	-3.61	0.082	0.27	-2.34	0.29	0.41	4.92	10.96	0.33
PDZD2	28.6712	41.7612	58.4211	41.821	0.739	38.65	4.2e-08	9.8e-07	12.44	0.17	0.43	8.88	0.29	0.41	113.11	86.81	0.99
AKIRIN1	11.5833	9.23093	13.7333	5.76514	0.307	4.66	0.00015	0.0011	2.37	0.16	0.41	1.7	0.29	0.41	4.95	7.85	0.38
ABCA11P	17.1905	22.1428	27.2889	20.1377	0.494	14.68	4.3e-06	5.3e-05	4.74	0.26	0.54	4.4	0.29	0.41	26.52	26.05	0.83
SLIT2	11.1579	7.05741	23.1538	18.4384	0.33	12.34	5.2e-09	1.5e-07	6.17	0.026	0.14	2.82	0.29	0.41	8.36	11.13	0.52
CROCCP3;RNVU1-18	12.7708	8.22616	18	11.1923	0.449	4.67	0.0054	0.021	3.68	0.12	0.34	2.37	0.29	0.42	9.92	11.89	0.59
OSGEPL1	12.5778	15.2218	11.7368	8.99154	0.472	2.71	0.14	0.25	3.36	0.2	0.46	2.59	0.29	0.42	9.42	10.69	0.57
MAP3K2	11.52	4.54716	11.5862	6.78505	0.307	3.61	0.00078	0.0042	0.66	0.65	0.85	-1.51	0.29	0.42	6.16	9.33	0.46
HSP90AA1	15.6765	10.5161	12.6818	9.37264	0.318	0.53	0.74	0.79	-0.31	0.89	0.96	-2.13	0.29	0.42	5.7	8.06	0.42
DPY19L1P1	15.0889	17.9644	17.26	10.0505	0.54	9.61	2.2e-05	0.00021	5.52	0.074	0.25	2.77	0.29	0.42	27.47	23.13	0.89
ELOVL5	14.15	7.8222	17.3333	19.4513	0.301	6.42	0.001	0.0053	-0.57	0.83	0.93	-2.67	0.29	0.42	6.57	14.13	0.36
RC3H1;RABGAP1L-DT	12.7931	15.2676	14.5926	11.9301	0.318	3.81	0.029	0.077	0	1	1	-2.18	0.29	0.42	10.21	13.79	0.59
ALOX12P2;ALOX12-AS1	16.4359	19.5445	23.4318	15.473	0.472	12.2	5.4e-06	6.3e-05	5.86	0.11	0.31	3.6	0.3	0.42	15.25	15.42	0.72
ADCY6	11.5333	7.30486	15.2941	10.9614	0.364	5.63	0.00015	0.0011	3.09	0.13	0.36	2.06	0.3	0.42	13.95	14.54	0.67
ANKRD28	11.3333	7.17282	20.0588	14.1098	0.33	9.53	5.5e-08	1.2e-06	4.92	0.035	0.16	2.11	0.3	0.42	11.47	12.3	0.62
MTX2	16.8148	16.3496	15.2069	8.26083	0.318	3.52	0.051	0.12	4.25	0.094	0.29	2.3	0.3	0.42	7.95	9.56	0.54
TRMT12;RNF139-AS1	13.8108	9.40106	18.125	12.7085	0.347	3.63	0.034	0.088	2.92	0.23	0.5	2.47	0.3	0.42	8.72	10.33	0.56
EXT1	37.5824	43.2078	62.6897	45.853	0.847	33.67	1.3e-05	0.00013	13.34	0.2	0.46	10.11	0.3	0.42	52.75	39.07	0.97
ZSCAN30	15.4565	18.1411	21.3846	15.401	0.483	7.56	0.0035	0.014	5.04	0.16	0.41	3.56	0.3	0.42	10.32	12.73	0.56
CACNA1D	12.12	8.49667	21.9091	17.726	0.33	9.82	1.5e-06	2.1e-05	1.33	0.61	0.83	-2.26	0.3	0.42	7.26	9.32	0.5
SH3PXD2A	16.175	11.2521	18.7838	12.9553	0.438	6.31	0.0017	0.008	0.59	0.83	0.93	-2.48	0.3	0.42	17.93	18.15	0.73
SLC16A14	16.1765	17.8927	13.25	7.89447	0.375	2.91	0.13	0.24	-1.16	0.66	0.86	-2.53	0.3	0.42	8.37	10.67	0.51
FER	9.74194	4.14703	16.8571	11.718	0.335	5.18	0.00022	0.0014	5.53	0.0047	0.044	2.02	0.3	0.42	8.71	11.87	0.52
PTPRJ	22.6377	24.76	46.7593	38.0372	0.699	28.18	7.3e-08	1.6e-06	9.37	0.17	0.42	6.57	0.3	0.43	32.52	26.25	0.9
NOCT;ELF2	13.303	6.82131	16.1364	13.2064	0.313	1.81	0.23	0.34	3.42	0.11	0.32	2.16	0.3	0.43	16.49	17.35	0.75
SPOCK1	14.4	8.90693	19.9706	17.7055	0.335	8.05	7.5e-05	0.00059	1.29	0.63	0.84	-2.5	0.3	0.43	10.78	13.07	0.6
TSBP1-AS1	16.2985	22.3803	13.8889	10.5551	0.534	-2.42	0.4	0.49	-4.85	0.23	0.5	-4.23	0.3	0.43	0	0	0
MTOR	14.4	13.9827	16.6341	13.6139	0.347	8.68	2.3e-06	3.1e-05	4.87	0.05	0.2	2.24	0.3	0.43	6.03	10.17	0.39
GAS7	18.0714	17.7343	24.7561	19.1648	0.472	11.64	5e-05	0.00042	4.27	0.27	0.55	3.93	0.3	0.43	13.41	16.81	0.7
GNAI3	20.8108	20.5559	23.1951	20.3067	0.443	9.87	0.001	0.0052	5.73	0.17	0.42	4.02	0.3	0.43	11	12.41	0.6
TPCN2;LOC338694	18.16	14.7159	21.375	16.9377	0.324	7.48	0.00074	0.004	5.09	0.098	0.3	2.94	0.31	0.43	7.61	11.2	0.42
NUBPL	14.6875	9.84865	17.0323	11.9708	0.358	5.09	0.0034	0.014	1.05	0.66	0.86	-2.31	0.31	0.43	10.45	13.38	0.57
RPL34	11.6364	12.5145	13.6857	8.48102	0.386	5.37	0.00053	0.003	2.43	0.25	0.53	2.11	0.31	0.43	4.88	6.99	0.4
DUSP6;POC1B	12.2381	9.47578	17.0606	12.1859	0.307	7.29	4.8e-06	5.8e-05	1.99	0.34	0.62	2.19	0.31	0.43	8.11	10.11	0.52
MARCHF1	14.5946	11.0767	26.4054	18.6807	0.42	12.68	3e-07	5.3e-06	6.98	0.036	0.16	2.92	0.31	0.43	9.37	13.13	0.53
RSF1	14.4667	10.2321	19.6923	13.3439	0.307	11.18	5.7e-10	2.2e-08	4.66	0.043	0.18	2	0.31	0.43	10.18	12.7	0.59
PCBP1-AS1	14.475	12.1592	20.3958	14.8607	0.5	11.58	1.7e-07	3.3e-06	5.19	0.077	0.26	2.64	0.31	0.43	21.83	18.53	0.82
ZSCAN23	15.4043	12.8209	11.9474	5.01635	0.375	-1.55	0.36	0.48	-1.92	0.42	0.69	-2.38	0.31	0.43	5.16	7.95	0.38
PHF14	12.3824	6.95882	23.0952	18.9811	0.432	12.7	2.7e-08	6.7e-07	5.47	0.067	0.24	2.64	0.31	0.44	11.18	13.45	0.58
TPST1	17.9189	16.2008	22.5333	17.4246	0.466	11	2.6e-05	0.00024	-0.14	0.97	0.98	-3.04	0.31	0.44	27.93	30.34	0.82
SPRYD7;DLEU2	12.6667	8.86653	14.4667	8.07608	0.324	4.72	0.00062	0.0035	2.86	0.13	0.37	1.79	0.31	0.44	8.05	10.41	0.52
TENM4	24.2615	45.8943	24.0513	14.3599	0.591	4.22	0.44	0.53	-3.01	0.69	0.87	-7	0.31	0.44	14.35	16.27	0.65
TCAIM	13.7714	10.8169	16.6429	14.5455	0.358	3.92	0.029	0.079	-0.34	0.89	0.96	-2.32	0.31	0.44	12.8	12.41	0.69
ZNF714	15.6667	21.2628	18.3333	15.606	0.58	8.71	0.0022	0.0096	5.26	0.18	0.44	3.7	0.32	0.44	13.06	14.59	0.67
FBXL2	23.4286	38.4897	28.2703	19.6803	0.489	9.31	0.036	0.093	-3.13	0.61	0.82	-5.59	0.32	0.44	17.88	22.33	0.72
SPAG5-AS1	26.0606	37.8789	21.3	15.0391	0.847	-3.58	0.51	0.6	-6.58	0.39	0.66	-7.44	0.32	0.45	44.87	26.03	0.98
KATNAL1	11.84	13.1931	16.4667	8.43937	0.313	5.65	0.00026	0.0017	4.12	0.055	0.21	1.82	0.32	0.45	4.86	7.96	0.38
SLC4A10	14.375	11.5641	24.3864	22.0277	0.477	12.29	4.7e-06	5.7e-05	6.93	0.057	0.22	3.22	0.32	0.45	21.42	28.57	0.7
ESYT2	14.6875	15.1027	18.6486	17.6859	0.392	7.27	0.0013	0.0063	-0.46	0.88	0.95	-2.71	0.32	0.45	12.51	13.29	0.68
ORC2	11.4286	6.67511	14.4848	9.67962	0.307	6.02	4.5e-06	5.5e-05	3.43	0.054	0.21	1.67	0.32	0.45	14.76	16.19	0.71
ANKFY1	12.5833	7.3887	16.5	13.5781	0.42	7.27	3.1e-05	0.00028	4.38	0.067	0.24	2.12	0.33	0.45	9.86	13.15	0.54
SPATS2	20.902	27.6928	26.5	17.1753	0.574	14.3	7.3e-05	0.00058	6.96	0.16	0.4	4.3	0.33	0.45	19.34	20.9	0.79
BACH2	20.8269	23.8194	21.7273	20.0971	0.483	5.28	0.11	0.21	-0.66	0.88	0.96	-4.02	0.33	0.45	5.4	8.4	0.4
APC	18.3182	24.08	14.7576	8.63507	0.313	5.26	0.011	0.035	5	0.084	0.27	2.47	0.33	0.45	6.6	9.76	0.44
KLF12	16.25	14.3259	18.1143	13.7814	0.358	6.62	0.0011	0.0055	0.81	0.77	0.9	-2.39	0.33	0.45	9.56	10.23	0.62
KIF2A	19.2703	21.5041	23.4091	19.1084	0.46	11.23	0.00017	0.0012	6.45	0.12	0.34	3.48	0.33	0.45	12.65	13.44	0.68
MAGI2	51.6634	82.6598	103.983	58.0958	0.909	62.93	1.9e-06	2.6e-05	20.45	0.24	0.52	15.96	0.33	0.46	113.76	78.54	0.99
HIVEP3	17.5116	21.3546	18.878	10.529	0.477	7.08	0.0058	0.022	0.77	0.83	0.93	-2.88	0.33	0.46	10.99	11.83	0.62
GPM6A	38.24	50.6158	65.9831	44.2308	0.903	32.55	0.00013	0.00091	13.85	0.23	0.51	10.5	0.33	0.46	51.08	45.36	0.94
HM13	16.2273	13.4799	15.3226	12.2893	0.301	6.13	0.00034	0.0021	-0.13	0.95	0.98	-2.02	0.33	0.46	6.12	10.3	0.39
PAK2	20.0312	21.8107	17.6154	12.3938	0.33	2.21	0.35	0.47	-0.72	0.83	0.93	-2.92	0.33	0.46	13.06	13.74	0.69
ZNF254	29.4421	29.4187	31.2353	20.9175	0.83	4.64	0.33	0.44	-3.77	0.57	0.8	-6	0.33	0.46	31.95	25.26	0.9
NAE1	12.3636	9.19392	12.9375	6.94187	0.307	4.79	0.00014	0.00098	0.57	0.74	0.89	-1.4	0.33	0.46	5.96	7.83	0.46
ZNF432	12.2826	6.85618	13.8857	8.90397	0.46	3.42	0.018	0.054	0	1	1	-1.9	0.34	0.46	7.24	8.95	0.51
PCDHB11	18.6415	25.3992	13.1379	7.87276	0.466	-1.07	0.71	0.77	-4.31	0.28	0.56	-3.92	0.34	0.46	13.47	13.74	0.71
MACF1	31.5172	50.3947	65.15	41.0055	0.835	44.24	3.7e-08	8.6e-07	12.57	0.22	0.5	9.14	0.34	0.46	71.38	58.02	0.97
LRIG2	14.5667	10.4739	12.8571	7.95259	0.369	4.78	0.0013	0.0064	3.66	0.078	0.26	1.84	0.34	0.46	7.85	10.69	0.48
NCAM1	18.1111	18.9399	20.3947	15.7695	0.369	9.49	7.6e-05	0.0006	0.76	0.81	0.92	-2.46	0.34	0.46	8.69	10.79	0.54
RPL7L1	11.2857	7.99471	17.5455	11.8772	0.347	6.52	3.9e-05	0.00034	2.38	0.27	0.55	2.02	0.34	0.46	2.98	5.62	0.26
SYT14	11.76	6.98975	15.9688	10.5325	0.324	5.89	4.3e-05	0.00037	4.93	0.014	0.089	1.84	0.34	0.46	10.35	15.03	0.54
CLTC	13.8571	12.6027	15.4062	9.08689	0.301	5.4	0.00037	0.0022	3.82	0.07	0.24	1.77	0.34	0.47	7.31	12.63	0.42
SLIT1	15.1607	16.3805	23.35	17.9566	0.545	9.26	0.00071	0.0039	5.98	0.12	0.33	3.19	0.34	0.47	9.56	12.28	0.57
E2F7;NAV3	30.8571	27.7582	47	31.0835	0.875	20.02	0.00014	0.00099	8.07	0.26	0.54	6.49	0.34	0.47	23.64	24.43	0.77
SHANK2	15.44	17.0614	20.8378	19.4701	0.352	9.39	9.9e-05	0.00074	1.4	0.66	0.86	-2.58	0.34	0.47	7.11	11.94	0.44
ARHGAP35	19.9744	15.423	24.0588	17.3579	0.511	14.73	5.3e-08	1.2e-06	5.46	0.12	0.34	2.9	0.34	0.47	26.11	26.08	0.82
LCMT1	11.8621	8.91117	16.4848	12.258	0.352	6.28	0.00011	0.0008	3.78	0.09	0.28	1.86	0.34	0.47	9.38	11.91	0.57
METTL8	9.61111	4.38096	14.4286	11.0461	0.301	6.95	8.2e-08	1.7e-06	4.04	0.02	0.11	1.64	0.35	0.47	7.44	9.73	0.51
SNX4	20.76	34.8942	18.1143	10.3207	0.341	6.61	0.021	0.061	-1.3	0.74	0.89	-3.31	0.35	0.47	7.84	11.69	0.48
C9orf129;FAM120AOS	12.913	10.9831	11.2571	5.94258	0.33	4.47	0.00038	0.0023	2.71	0.12	0.34	1.5	0.35	0.48	9.74	10.84	0.61
ANKRD20A11P;LIPI	23.2059	54.9577	18.6279	12.1968	0.631	-0.7	0.91	0.94	-6.07	0.5	0.75	-8.05	0.35	0.48	30.28	25.17	0.89
RC3H1	19.8333	17.4036	14.9143	9.46004	0.403	3.62	0.093	0.19	-0.41	0.89	0.96	-2.6	0.35	0.48	10.21	13.79	0.59
PIBF1	17.3226	25.455	22.9111	21.5942	0.432	13.29	2.1e-05	0.0002	6.42	0.13	0.36	3.45	0.35	0.48	12.63	15.54	0.64
WARS2-AS1	13.4375	8.37021	15.6571	11.4093	0.381	6.42	6.5e-05	0.00052	4.44	0.045	0.19	1.92	0.35	0.48	12.75	12.82	0.69
RNF145	14.4815	15.3357	19.1852	13.2724	0.307	5.12	0.0081	0.028	4.04	0.14	0.37	2.31	0.35	0.48	9.73	11.84	0.54
KIAA0513	12.5769	12.5608	17.871	12.4224	0.324	6.44	0.00021	0.0014	3.85	0.11	0.32	1.93	0.36	0.48	9.52	14.72	0.54
SLC25A29	16.7297	16.7674	17.0312	8.93158	0.392	3.78	0.066	0.14	-1.8	0.52	0.77	-2.5	0.36	0.48	14.72	15.66	0.7
NELL1	19.1053	16.0536	26.9737	21.0809	0.432	11.58	6.5e-05	0.00052	7.35	0.065	0.23	3.25	0.36	0.48	19.11	24.63	0.69
LOC101926943	10.7083	7.10468	18.125	15.5309	0.318	7.43	1.6e-05	0.00016	2.44	0.29	0.57	2.1	0.36	0.48	4.79	6.95	0.4
IDE	12.25	7.81442	15.5172	9.58653	0.301	4.75	0.0006	0.0034	4.04	0.037	0.17	1.61	0.36	0.48	11.34	12.29	0.63
KIF3C	24.439	25.5275	20.6	15.4378	0.517	10.15	0.0015	0.007	5.53	0.21	0.48	3.75	0.36	0.48	14.52	18.46	0.7
FAM222B	17.8	15.5587	25.6512	17.092	0.5	11.3	3e-05	0.00027	5.31	0.15	0.39	3.05	0.36	0.48	21.93	24.76	0.8
RAB30-DT;PCF11	21.64	28.2032	18.9804	10.3354	0.574	6.9	0.037	0.093	5.41	0.24	0.52	4.01	0.36	0.48	17.79	15.27	0.82
ZNF652	13.1786	9.92585	16.8235	11.6657	0.352	7.08	2e-05	0.0002	3.85	0.089	0.28	1.85	0.36	0.48	10.48	12.98	0.57
ARPC4-TTLL3;TTLL3	12.9394	11.6805	12.8077	9.18268	0.335	1.69	0.26	0.37	-0.11	0.96	0.98	-1.74	0.36	0.48	6.79	9.65	0.46
CCDC88A	50.2404	74.2195	72.3333	52.1015	0.898	20.82	0.076	0.16	-11.72	0.47	0.73	-14.21	0.36	0.49	46.07	45.59	0.91
PCF11	14	19.2841	16.1935	14.2324	0.364	5.17	0.018	0.053	3.88	0.2	0.47	2.61	0.36	0.49	5.56	7.56	0.44
PLIN2;DENND4C	13.2593	13.4839	13.303	8.61498	0.341	4.22	0.0064	0.023	-0.29	0.89	0.96	-1.81	0.36	0.49	10.15	15.07	0.57
C22orf23	10.4118	5.59284	15.5263	11.9134	0.301	2.47	0.052	0.12	1.98	0.27	0.55	1.59	0.36	0.49	5.19	8.28	0.41
ZNF25	19.6809	32.3265	21.2195	19.2126	0.5	6.37	0.092	0.18	-3.33	0.52	0.77	-4.5	0.36	0.49	20.98	18.74	0.83
LINC01657;COP1	15.0541	10.9289	14.1429	9.02143	0.369	2.45	0.14	0.24	1.55	0.5	0.75	2.19	0.36	0.49	17.72	18.75	0.73
UNC13A	11.3448	7.67778	17.6154	11.3493	0.313	4.34	0.0034	0.014	0.41	0.84	0.94	-1.74	0.36	0.49	6.46	10.08	0.43
SLC16A1-AS1;LRIG2-DT	14.8333	13.5861	15.5366	11.075	0.472	5.32	0.0068	0.025	0.01	1	1	-2.17	0.36	0.49	13.37	14.26	0.65
SPEN	14.8636	11.0509	15.0968	11.962	0.301	5.83	0.00026	0.0017	4.01	0.07	0.24	1.71	0.37	0.49	8.4	12.03	0.49
TVP23C;TVP23C-CDRT4	14.46	13.4774	14.725	10.1627	0.511	5.18	0.0083	0.029	4.11	0.13	0.37	2.26	0.37	0.49	16.94	15.66	0.76
LDLRAD4	18.7143	17.1917	30.48	25.3379	0.602	16.27	4e-06	5e-05	7.21	0.13	0.36	3.72	0.37	0.49	18.8	17.3	0.79
MACO1	21.2667	21.3912	18.7941	12.0599	0.364	6.38	0.009	0.031	-0.7	0.83	0.94	-2.66	0.37	0.49	9.73	14.48	0.53
CDH13	14	10.4544	24.7021	19.294	0.466	15.96	2.1e-10	9.7e-09	6.91	0.031	0.15	2.59	0.37	0.49	14.09	18.37	0.65
MECP2	15.1379	16.9426	14.5	9.39042	0.313	2.89	0.11	0.21	0.46	0.86	0.95	-1.93	0.37	0.49	14.85	15.81	0.7
GFOD2	12.8605	7.82725	14.6923	12.2728	0.392	1.84	0.24	0.35	-0.29	0.9	0.96	-1.88	0.37	0.49	5.49	8.39	0.4
VPS54	10.6316	4.37697	17.5938	11.8127	0.398	6.02	8.5e-05	0.00065	0.78	0.7	0.88	-1.69	0.37	0.5	6.68	8.97	0.49
SMIM14	15.2308	16.1228	14.875	10.7786	0.33	4.4	0.015	0.046	0.28	0.91	0.97	-1.92	0.37	0.5	11.92	13.82	0.64
SORBS2	15.75	13.7615	18.7931	12.5766	0.324	5.97	0.0017	0.0079	1.22	0.64	0.84	-2.14	0.37	0.5	7.72	10.96	0.49
EEF1AKMT2	17.5676	15.2926	13.8621	7.48677	0.375	1.86	0.32	0.44	-0.57	0.83	0.93	-2.14	0.37	0.5	10.45	11.88	0.62
LINC01946;MEMO1	12.5312	10.8746	13.2	8.04327	0.381	4.13	0.0045	0.018	1.06	0.6	0.81	-1.52	0.37	0.5	18.11	17.41	0.77
SPTBN2	8.57576	3.76688	11.2857	7.21209	0.307	1.47	0.12	0.22	0.39	0.77	0.9	-1.19	0.37	0.5	3.19	5.74	0.29
UBR2	20.1081	21.3591	30.1373	23.0296	0.5	21.09	7.2e-10	2.7e-08	5.9	0.17	0.42	3.42	0.37	0.5	19.4	21.16	0.76
PTBP2	16.225	16.853	19.4444	12.7681	0.381	3.39	0.13	0.23	-0.21	0.95	0.98	-2.49	0.37	0.5	4.93	8.8	0.37
UBR5	24.2909	39.5889	32.2727	26.0409	0.625	20.23	8e-05	0.00062	8.35	0.23	0.51	5.69	0.37	0.5	23.7	20.63	0.85
SLC8A1	16.18	11.6456	19.45	16.1689	0.511	6.47	0.0049	0.019	6.1	0.059	0.22	2.47	0.37	0.5	15.79	17.96	0.67
NR2C1	12.2593	6.80832	15.3824	10.5888	0.347	6.84	2.9e-06	3.8e-05	3.4	0.084	0.27	1.67	0.38	0.5	12.34	15.16	0.58
ZNF273;ZNF117	14.1875	11.1715	21	20.3421	0.301	4.68	0.02	0.059	-0.52	0.85	0.94	-2.37	0.38	0.5	10.36	12.76	0.55
CNOT10	15.9714	19.5019	19.907	14.779	0.443	9.15	0.00022	0.0014	-0.49	0.88	0.95	-2.65	0.38	0.5	14.96	16.35	0.69
SMG6	19.7073	15.9801	22.3333	17.8173	0.489	10.09	0.00022	0.0014	0.29	0.94	0.97	-2.72	0.38	0.5	24.01	23.47	0.81
LPGAT1	12.1667	11.3738	16.4375	10.032	0.318	5.96	0.00012	0.00088	3.75	0.08	0.26	1.6	0.38	0.5	7.49	9.7	0.49
ZNF66;ZNF85	13.434	8.23807	13.88	9.5233	0.443	0.96	0.53	0.62	-0.51	0.81	0.93	-1.8	0.38	0.51	8.57	10.99	0.53
HIVEP2	25.8857	40.7966	50.5263	36.8695	0.722	31.91	6.7e-07	1.1e-05	9.62	0.25	0.53	6.76	0.38	0.51	22.66	21.48	0.81
CBL	16.4	20.5769	17.5278	13.8595	0.318	8.98	9.9e-06	0.00011	4.69	0.089	0.28	2.36	0.38	0.51	7.16	9.86	0.51
CD99L2	13.1818	11.4627	16.6562	9.67741	0.307	6.67	1.5e-05	0.00015	3.95	0.06	0.22	1.46	0.38	0.51	10.24	11.7	0.64
CRTC3	17.4118	14.0392	19.7353	12.3247	0.386	6.87	0.00086	0.0045	0.33	0.91	0.96	-2.05	0.38	0.51	10.16	13.13	0.56
ITCH	12.2083	8.2619	20.2222	12.8199	0.341	9.44	9.1e-08	1.9e-06	4.49	0.055	0.21	1.74	0.39	0.51	11.43	14.78	0.57
LRRN2	13.6667	10.1447	14.2963	9.31011	0.358	3.12	0.044	0.11	0.34	0.87	0.95	-1.61	0.39	0.51	11.2	12.5	0.66
SHISA9;ERCC4	21.7581	25.063	26.463	20.3551	0.659	12.07	0.0013	0.0063	-0.59	0.91	0.96	-3.88	0.39	0.51	68.75	56.82	0.96
USP54	15.6512	19.3217	21.9737	15.5189	0.46	9	0.00059	0.0033	5.19	0.15	0.39	2.72	0.39	0.51	30.08	24.96	0.85
ZKSCAN2;HS3ST4	15.129	12.4946	18.2683	11.9185	0.409	8.28	1.8e-05	0.00018	3.13	0.23	0.51	2.13	0.39	0.51	59.55	39.06	0.97
LOC107984035	10.125	5.90653	11.0714	7.32792	0.341	2.7	0.013	0.042	1.64	0.28	0.56	1.3	0.39	0.51	4.28	6.54	0.39
ITSN1	18.8158	22.8199	18.4359	14.3999	0.438	7.63	0.0048	0.019	0.41	0.91	0.97	-2.64	0.39	0.51	11.92	13.17	0.64
GARNL3	16.4651	15.7712	26.1957	20.2151	0.506	13.64	2.2e-06	3e-05	5.62	0.14	0.38	2.91	0.39	0.52	19.32	19.47	0.74
LRCH3	14.1538	17.7284	18.2821	14.2089	0.369	8.76	3.7e-05	0.00033	4.47	0.12	0.35	2.23	0.39	0.52	6.07	8.87	0.43
KNG1;EIF4A2	19.8333	18.7348	15.1944	10.2143	0.477	1.52	0.53	0.62	-1.68	0.62	0.83	-2.85	0.39	0.52	35.26	29.62	0.85
NF1	21.1379	30.0236	35.0196	28.538	0.619	19.07	3.7e-05	0.00033	-1.38	0.82	0.93	-4.53	0.39	0.52	28.67	25.14	0.87
DCAF10	17.2571	16.0831	17.25	12.4956	0.426	7.26	0.0008	0.0043	-0.31	0.92	0.97	-2.24	0.39	0.52	14.7	15.01	0.73
ZNF644	14.9722	9.17913	20.1538	14.5612	0.426	8.06	7e-05	0.00056	0.27	0.92	0.97	-2.05	0.4	0.52	11.08	13.49	0.63
ST6GAL1	17.9333	25.5031	25.3684	19.5661	0.386	11.68	9.9e-05	0.00074	5.72	0.16	0.41	3.13	0.4	0.52	9.64	11.89	0.54
ANKRD30BL;MIR663B	25.8861	34.0366	41.1132	33.2188	0.75	20.22	0.00033	0.0021	8.47	0.27	0.55	6.13	0.4	0.53	58.88	43.8	0.94
PTPN9	14.9333	12.0543	24.0222	18.4951	0.426	13.55	2.3e-08	5.8e-07	4.73	0.13	0.36	2.34	0.4	0.53	17.31	22.4	0.75
BICRA	14.8667	11.8051	15.9355	10.4783	0.347	4.69	0.0059	0.022	0.51	0.83	0.93	-1.71	0.4	0.53	9.07	13.21	0.55
RBPJ	18.3684	18.4338	14.5758	7.80637	0.403	2.67	0.21	0.32	0.79	0.79	0.92	-2.31	0.41	0.53	8.07	10.97	0.51
WDR33	12.5135	9.29044	18.4286	12.8957	0.449	9.72	1.7e-07	3.2e-06	4.13	0.092	0.29	1.79	0.41	0.53	13.02	13.52	0.69
CARMIL1	15.0606	15.1862	22.5897	14.3723	0.409	11.25	9.2e-07	1.4e-05	5.33	0.082	0.27	2.04	0.41	0.53	15.25	15.99	0.7
MAGED1	14.4878	10.8861	21.5946	20.9184	0.443	8.78	0.00026	0.0017	4.76	0.15	0.39	2.5	0.41	0.53	10.04	11.57	0.61
KIAA0319	17.5676	18.2278	16.2571	13.4172	0.409	3.91	0.087	0.18	-0.1	0.97	0.99	-2.38	0.41	0.53	8.99	10.01	0.55
DHTKD1	13.62	10.8551	13.8788	7.57363	0.472	1.23	0.46	0.55	-0.11	0.96	0.98	-1.86	0.41	0.53	9.67	11.13	0.57
TMEM161B-AS1	18.1636	23.1187	30.7708	30.7981	0.585	16.96	3.4e-05	0.0003	6.9	0.21	0.48	4.19	0.41	0.53	46.53	32.94	0.95
MYRFL;LINC01481	15.907	13.2446	17.1053	11.7538	0.46	5.04	0.013	0.041	0.3	0.92	0.97	-2.21	0.41	0.53	22.59	22.6	0.76
ZNF876P	12.8421	10.9761	13.4706	7.50448	0.301	5.67	1.5e-05	0.00015	2.88	0.11	0.32	1.31	0.41	0.54	9.76	13.52	0.5
BASP1	15.7297	12.7053	15.871	10.7974	0.386	3.77	0.04	0.1	1.15	0.65	0.85	-1.74	0.41	0.54	5.61	13.31	0.34
KATNBL1	18.2143	19.1666	24.18	17.0158	0.443	15.94	2.3e-09	7.6e-08	4.52	0.18	0.44	2.56	0.41	0.54	12.16	12.17	0.67
RTN3	28.0154	33.9077	43.9636	35.3139	0.682	26.81	2.6e-06	3.4e-05	7.76	0.3	0.59	5.7	0.42	0.54	45.95	46.13	0.93
ME2	10.4545	5.51187	18.5278	13.8182	0.392	7.62	6.5e-06	7.5e-05	0.42	0.85	0.94	-1.61	0.42	0.54	6.87	10.77	0.43
FRMD4A	110.811	140.987	268.083	202.401	0.972	171.11	1.4e-08	3.8e-07	33.65	0.37	0.65	29.63	0.42	0.54	279.65	160.16	1
ZDHHC17	17.2581	16.2336	14.9697	7.95489	0.364	3.8	0.043	0.1	0.3	0.91	0.97	-1.88	0.42	0.54	7.5	10.77	0.51
DCC	28.8375	22.9879	32.6604	26.1813	0.756	11.05	0.0095	0.032	8.84	0.14	0.37	4.5	0.42	0.54	25.41	26.22	0.79
NEO1	16.5455	17.2066	20.3947	11.9425	0.466	7.98	0.00075	0.004	0.85	0.79	0.92	-2.19	0.42	0.55	9.03	12.39	0.5
ANKRD26	15.3684	12.6895	18.0227	12.8597	0.358	10.38	1.6e-08	4.1e-07	3.96	0.096	0.3	1.63	0.43	0.55	18.98	20.68	0.73
MTSS1	17.75	16.2769	20.1111	15.203	0.455	6.66	0.0061	0.023	0.43	0.9	0.96	-2.31	0.43	0.55	9.02	10.55	0.57
LIMCH1	17.449	12.4366	26.5581	21.0603	0.523	12.57	1.1e-05	0.00011	0.77	0.84	0.94	-2.52	0.43	0.55	18.65	19.31	0.77
KDM6A	11.6667	9.68938	17.5	16.5982	0.307	7.08	7.2e-05	0.00057	1.34	0.57	0.8	-1.66	0.43	0.55	7.84	11.27	0.51
LOC646762	11.4167	10.3206	11.8387	7.40314	0.313	3.7	0.0031	0.013	1.66	0.34	0.61	1.32	0.43	0.56	5.65	7.46	0.45
PHOSPHO2-KLHL23;SSB	19.75	23.3606	21.275	14.5214	0.568	5.85	0.068	0.15	-2.4	0.59	0.81	-3.32	0.43	0.56	12.51	15.02	0.62
FCHSD2	17.9756	21.7595	29.1224	19.3699	0.511	17.08	9.8e-08	2e-06	6.05	0.15	0.39	2.85	0.43	0.56	18.85	19.23	0.75
PRDM10	12.7333	12.8919	13.5833	7.66651	0.307	2.15	0.15	0.26	0.82	0.69	0.87	-1.47	0.43	0.56	6.62	10.09	0.42
IL1RAPL2	23.0833	23.9617	35.8333	35.5242	0.545	20.87	6.5e-06	7.5e-05	0.09	0.99	0.99	-4.25	0.43	0.56	21.49	25.9	0.72
LINC02062	14.6944	10.4083	15.3611	9.87393	0.409	5.53	0.0011	0.0056	3.59	0.13	0.35	1.68	0.44	0.56	7.57	10.25	0.48
TNIK	12.6786	8.22396	18.3667	13.7176	0.33	6.03	0.00041	0.0024	5.05	0.034	0.16	1.63	0.44	0.56	6.72	9.82	0.45
SPAST	17.4194	21.8857	15.4762	15.4371	0.415	7.09	0.0043	0.017	4.59	0.19	0.45	2.38	0.44	0.56	7.1	10.66	0.47
LOC100287944	11.3714	8.94455	16.8684	10.8458	0.415	6.98	1.9e-05	0.00019	2	0.36	0.63	1.66	0.44	0.56	9.89	12.97	0.54
ASAP2	12.875	10.1009	13.6061	9.50638	0.324	5.17	0.00032	0.002	1.49	0.44	0.71	-1.34	0.44	0.56	4.7	7.82	0.35
GOLGA4	18.4545	18.4513	22.0769	23.4346	0.347	11.54	3e-05	0.00027	5.02	0.18	0.44	2.58	0.44	0.56	21.46	20.8	0.83
NLGN4X	12.4	10.947	21.475	13.54	0.455	10.07	9.4e-07	1.4e-05	5.16	0.061	0.22	1.76	0.44	0.57	6.66	9.82	0.46
PITPNM2	9.73913	5.80922	14.8065	12.1886	0.307	5.72	3.1e-05	0.00028	1.33	0.47	0.73	-1.36	0.44	0.57	7.3	9.9	0.47
SRPK1	18.2162	29.8897	23.5116	15.8014	0.455	12.24	0.00017	0.0012	5.23	0.24	0.52	3.08	0.45	0.57	17.67	18.29	0.74
CCDC146	15.5	20.7812	18.2647	13.4306	0.341	6.78	0.0021	0.0094	0.94	0.75	0.9	-1.93	0.45	0.57	6.8	9.82	0.44
KLF3-AS1	27.5926	45.763	17.8462	12.7552	0.301	2.16	0.56	0.65	-1.87	0.72	0.89	-3.74	0.45	0.57	6	8.99	0.41
NOP58	13.8966	10.4722	19.5806	15.4958	0.341	7.59	8.2e-05	0.00063	3.31	0.21	0.48	1.85	0.45	0.57	10.37	15.31	0.57
TOMM70	14.5484	11.3162	14.5667	9.41636	0.347	3.93	0.014	0.043	3.01	0.18	0.44	1.56	0.45	0.57	8.75	11.54	0.53
YWHAE	20.8462	22.2723	19.75	15.8765	0.33	7.05	0.0049	0.019	4.2	0.23	0.51	2.42	0.45	0.57	14.73	15.48	0.7
SCFD2	13.7576	9.65347	23.6389	17.5697	0.392	9.27	2.7e-05	0.00025	1.61	0.58	0.81	-1.98	0.45	0.57	12.31	14.41	0.62
FAM219A	11.913	5.59962	17.0882	11.3227	0.324	7.35	9.4e-07	1.4e-05	3.17	0.11	0.33	1.33	0.45	0.57	14.98	15.57	0.72
RAB11FIP4	16.7917	26.2678	17.4118	14.0262	0.33	7.16	0.003	0.013	4.78	0.15	0.4	2.2	0.45	0.57	9.36	12.74	0.55
SPG11	14.0217	10.3591	23.2292	16.4242	0.534	13.16	1.6e-08	4.2e-07	4.33	0.15	0.39	2.06	0.45	0.57	19.93	18.72	0.79
RPS3	17.6786	30.5397	22.08	18.8081	0.301	5.09	0.081	0.17	-1.89	0.64	0.84	-2.91	0.45	0.57	7.71	10.01	0.49
NDUFAF2	13.9211	11.4098	18.2667	11.864	0.386	5.63	0.0019	0.0086	4.51	0.074	0.25	1.64	0.45	0.58	8.16	12.31	0.47
DDX46	11	6.07972	13.5349	8.08688	0.403	7.35	8.7e-09	2.4e-07	3.33	0.046	0.19	1.1	0.46	0.58	8.65	11.5	0.56
SRP54-AS1	16.2333	14.9935	15.8696	10.7509	0.432	9.21	1.7e-06	2.4e-05	2.17	0.39	0.66	1.83	0.46	0.58	20.31	18.21	0.81
RBFOX1	360.845	422.819	654.783	470.656	1	313.16	7.7e-05	0.0006	82.31	0.44	0.71	77.37	0.46	0.58	713.9	442.41	1
ADAM23	21.2025	26.9389	20.3673	13.8379	0.727	2.89	0.44	0.54	-0.89	0.87	0.95	-3.64	0.46	0.58	11.13	12.65	0.64
CACNG8	18.0159	19.8498	27.9811	26.6065	0.659	15.79	2.5e-05	0.00024	4.71	0.35	0.62	3.53	0.46	0.58	21.03	18.79	0.84
GSPT1	13.9762	9.98655	15.4444	7.29557	0.443	4.17	0.01	0.034	0.13	0.95	0.98	-1.52	0.46	0.58	7.49	11.15	0.46
SNRNP40	12.64	8.35604	19	12.5403	0.301	6.57	5e-05	0.00042	2.94	0.18	0.44	1.51	0.46	0.59	9.77	12.84	0.54
EPB41	21.3469	21.6646	19.0952	13.1089	0.517	5.37	0.063	0.14	0.39	0.92	0.97	-2.58	0.46	0.59	33.8	27.91	0.89
WWC1	21.6562	27.3963	21.3611	17.3521	0.386	8.5	0.0052	0.02	0.1	0.98	0.99	-2.66	0.46	0.59	7.8	10.76	0.48
CRCP;TPST1	15.5303	19.2763	19.1707	11.6488	0.608	6.3	0.019	0.056	4.06	0.28	0.56	2.56	0.47	0.59	8.05	10.06	0.56
LINC00710	14.4848	8.72182	18.7059	12.5638	0.381	6.64	0.00023	0.0015	3.03	0.22	0.49	1.66	0.47	0.59	7.63	10.37	0.48
KIAA1328	14.5714	9.77477	17.7857	10.9912	0.438	7.66	2.2e-05	0.00021	5.04	0.042	0.18	1.61	0.47	0.59	17.01	20.13	0.7
AVL9	20.4348	27.0001	30.94	27.722	0.545	17.46	2.1e-05	0.0002	-1.32	0.8	0.92	-3.52	0.47	0.59	27.69	25.52	0.85
CZ1P-ASNS	20.0169	20.8322	26.5227	22.3612	0.585	10.69	0.0021	0.0093	-2.95	0.52	0.77	-3.29	0.47	0.59	23.08	17.53	0.87
CECR2	11.5333	7.13773	17.3333	10.6145	0.307	3.76	0.0082	0.029	1.46	0.46	0.72	-1.38	0.47	0.59	5.09	8.03	0.36
USP15	32.027	66.5255	24.5333	16.8733	0.466	8.93	0.14	0.24	-3.03	0.72	0.88	-5.67	0.47	0.59	12.46	16.59	0.59
AFF4	22.9	37.3172	19.7333	12.5633	0.426	10.11	0.0029	0.012	-0.83	0.86	0.95	-2.98	0.47	0.59	12.53	17.07	0.62
ANAPC7	17.2368	24.9371	19.5588	16.7045	0.409	5.96	0.037	0.094	-1.38	0.73	0.89	-2.66	0.47	0.59	6.1	8.99	0.42
NSUN6	12.6579	8.91787	14.8947	9.79186	0.432	5.8	0.00025	0.0016	1.04	0.63	0.83	-1.33	0.47	0.59	15.48	14.91	0.71
ZNF445;ZNF852	11.6364	9.4846	17.1538	10.7839	0.472	6.89	5.7e-05	0.00047	0.06	0.98	0.99	-1.56	0.47	0.59	9.16	11.05	0.59
WDR47	14.875	13.1536	14.9706	11.2155	0.375	5.26	0.003	0.013	3.6	0.15	0.38	1.62	0.47	0.59	9.16	13.95	0.51
LINC00960;ZNF717	15.4054	15.0175	16.4634	9.98022	0.443	6.6	0.00089	0.0047	3.86	0.16	0.41	1.9	0.47	0.59	26.23	24.05	0.82
ZNF460;ZNF543	19.3571	22.2015	19.6585	14.1078	0.392	9.91	8e-05	0.00062	2.97	0.38	0.65	2.35	0.47	0.59	11.23	12.63	0.62
ZNF141	20.6667	33.7598	30.5439	26.9471	0.784	15.5	0.0025	0.011	6.49	0.36	0.63	4.86	0.47	0.59	19.81	20.23	0.78
LOC102546299;LINC01947	19.3261	24.0038	26	21.7766	0.472	9.57	0.0043	0.017	4.19	0.37	0.64	3.23	0.47	0.59	34.75	31.97	0.89
ASH1L	21	29.3693	31.8269	21.397	0.568	20.46	2.7e-07	4.8e-06	6.24	0.23	0.5	3.29	0.47	0.59	30.21	37.09	0.86
ZNRF1	20.2703	24.6629	23.6571	16.5635	0.409	8.22	0.006	0.022	-0.26	0.95	0.98	-2.62	0.47	0.59	6.93	9.83	0.48
DYM	12.5769	8.16418	17.625	12.409	0.33	5.75	0.00035	0.0021	2.21	0.31	0.59	-1.26	0.48	0.6	10.9	13.05	0.6
BCL2L2-PABPN1	15.6481	12.0895	20.6744	11.1734	0.551	7.98	0.00022	0.0015	2.89	0.33	0.6	2	0.48	0.6	21.13	16.29	0.85
C6orf163	12.5926	7.15896	12.7143	9.8502	0.313	3.3	0.012	0.038	2.21	0.23	0.5	1.27	0.48	0.6	1.97	4.43	0.18
SLC35F1	14.4722	10.5573	28.5	23.0989	0.455	17.08	2.2e-09	7.1e-08	5.76	0.11	0.33	2.32	0.48	0.6	21.33	20.45	0.8
FSTL5	18.8611	23.3558	33.9444	24.312	0.511	24.54	1.9e-11	1.2e-09	6.7	0.13	0.36	2.72	0.48	0.6	10.43	14.95	0.51
C1orf61	17.8851	16.9221	20.3636	16.9336	0.744	1.31	0.66	0.73	-1.09	0.79	0.92	-2.82	0.48	0.6	3.49	6.52	0.27
CELF2-AS2	33.8182	45.2269	34.6739	31.1891	0.636	8.9	0.16	0.27	-4.62	0.6	0.81	-5.99	0.48	0.6	12.67	19.53	0.51
FAM189A1	15.1429	12.1484	22.0889	16.6116	0.534	10.97	4.9e-06	5.9e-05	5.66	0.081	0.27	2.13	0.48	0.6	23.27	22.44	0.85
SETBP1	15.2571	11.2285	23.5758	15.6984	0.386	7.79	0.00039	0.0023	1.62	0.59	0.81	-1.78	0.48	0.6	12.89	15.25	0.6
DCLK2	10.5926	5.98241	17.4375	15.9757	0.335	7.08	3.6e-05	0.00032	4.15	0.077	0.26	1.4	0.48	0.6	7.36	9.8	0.49
CNNM2	16.7	20.0175	19.02	12.9402	0.455	11.17	2e-06	2.7e-05	0.88	0.77	0.91	-1.84	0.48	0.6	23.02	19.35	0.85
PDS5A	19.0426	21.0227	23	15.6858	0.528	10.35	0.00042	0.0025	5.15	0.2	0.47	2.53	0.48	0.61	23.27	25.03	0.82
ENTPD1-AS1	14.3636	9.85733	22.2889	13.564	0.506	10.69	4.2e-07	7.2e-06	5.13	0.069	0.24	1.81	0.49	0.61	14.97	16.64	0.69
DNAAF4-CCPG1	18.72	21.8947	18.625	13.6541	0.324	6.12	0.0078	0.027	-1.77	0.57	0.8	-2.11	0.49	0.61	10.18	12.6	0.61
IGF1R	15.1	14.16	16.125	12.2437	0.398	6.69	0.00052	0.003	1.73	0.51	0.76	-1.5	0.49	0.61	10.7	12.29	0.64
UBAP1	13.6667	10.2093	17.8158	11.7929	0.403	8.18	5e-06	6e-05	3.49	0.15	0.39	1.48	0.49	0.61	13.29	13.73	0.67
PDE7A	16.5758	21.9844	20.75	15.9659	0.415	9.89	0.00018	0.0012	4.66	0.2	0.46	2.21	0.49	0.61	9.51	11.92	0.56
RCOR1	13.3333	13.2665	17.3077	11.3693	0.301	5.18	0.0018	0.0085	3.89	0.094	0.29	1.36	0.49	0.61	8.82	14.22	0.54
EXOC4	16.5333	20.4657	18.8864	12.6734	0.506	7.94	0.0022	0.0097	6.1	0.092	0.29	2.08	0.49	0.61	13.97	15.77	0.66
RAD52	17.8696	20.736	24.825	20.1658	0.489	9.08	0.0033	0.014	4.76	0.27	0.55	2.7	0.49	0.61	22.88	19.94	0.85
RUFY3	17.7368	19.9752	20.5122	13.4984	0.449	8.97	0.00032	0.002	4.39	0.2	0.46	2.1	0.49	0.61	21.75	22.26	0.79
LHFPL4	11	8.67847	13.4286	9.49701	0.42	5.06	0.00049	0.0028	2.98	0.14	0.37	1.21	0.49	0.61	7.83	10.71	0.53
LINC01535	14.8065	14.8446	13.9697	6.20224	0.364	3.91	0.02	0.058	-0.89	0.7	0.88	-1.49	0.5	0.62	6.59	9.63	0.41
RAPH1	21.625	31.7568	35.1538	26.3144	0.568	21.99	8.7e-07	1.3e-05	6.15	0.29	0.57	3.6	0.5	0.62	21.16	22.44	0.8
UBE2F-SCLY	13.8095	12.2132	18.9714	14.2488	0.318	8.8	2.4e-06	3.2e-05	3.99	0.11	0.33	1.49	0.5	0.62	9.05	10.63	0.57
AZI2	16.3448	11.3019	17.7241	8.63505	0.33	5.08	0.0028	0.012	2.92	0.22	0.49	1.55	0.5	0.62	6.47	12.01	0.33
CAB39	14.8095	19.0594	11.5	9.87666	0.301	3.63	0.032	0.084	0.96	0.69	0.87	-1.37	0.5	0.62	7.66	13.32	0.44
PANK2	16.303	13.0491	16.8163	10.1544	0.466	8.95	2.6e-06	3.4e-05	3.07	0.22	0.5	1.55	0.5	0.62	11.25	12.66	0.62
TMOD3	15.0455	17.0893	18.2571	10.6504	0.324	8.18	1.4e-05	0.00014	3.89	0.13	0.36	1.49	0.5	0.62	9.62	11.17	0.57
DOCK7	14.4667	12.4533	19.3103	13.8154	0.335	5.84	0.0023	0.01	1.4	0.59	0.81	-1.57	0.5	0.62	8.72	9.94	0.57
C1QTNF3-AMACR	15.9697	15.6993	17.3158	12.8149	0.403	6.34	0.0025	0.011	2.25	0.44	0.7	1.91	0.5	0.62	12.32	14.06	0.63
NPLOC4	10.2	6.34616	15.0857	9.52511	0.313	7.43	1.2e-08	3.4e-07	3.31	0.052	0.2	1.13	0.5	0.62	7.28	10.7	0.46
KANSL1L	18.7333	19.0308	22.7917	12.5052	0.699	9.21	0.0016	0.0075	5.07	0.21	0.48	2.47	0.5	0.62	22.98	18.14	0.86
SEC22A	8.48	4.42644	14.5	14.4004	0.301	4.92	0.00045	0.0027	3.29	0.091	0.28	1.3	0.5	0.62	6.72	8.58	0.49
OGA	17.8108	22.1946	23.5227	14.3048	0.46	12.37	7.6e-06	8.5e-05	3.63	0.32	0.6	2.27	0.51	0.62	22.07	21.09	0.8
ATP6V0A1	19.475	33.0361	25.0213	16.1481	0.494	13.04	0.00032	0.002	4.91	0.32	0.6	3.03	0.51	0.63	11.98	17.01	0.62
CLHC1	12.9062	9.27139	17.8158	11.5193	0.398	7.79	6.9e-06	7.9e-05	3.24	0.16	0.41	1.41	0.51	0.63	14.37	13.95	0.74
ARIH1	18.9615	20.4948	29.9556	21.1477	0.551	14.73	1.4e-05	0.00014	5.16	0.26	0.54	2.68	0.51	0.63	23.25	29.67	0.79
SREBF2	15.7576	12.9108	17	11.5426	0.415	7.31	0.00016	0.0011	3.54	0.18	0.44	1.53	0.51	0.63	8.44	11.92	0.52
EP300	11.8571	6.92305	16.6	9.91493	0.318	7.83	4.8e-08	1.1e-06	3.24	0.084	0.27	1.09	0.51	0.63	7.93	10.51	0.5
GRIP1;LOC102724421	32.6634	30.2064	59.1429	56.3294	0.892	30.13	4.1e-05	0.00035	9.9	0.32	0.59	5.98	0.51	0.63	27.3	24.62	0.82
TMX2-CTNND1	23.8955	34.2938	29.7347	19.7123	0.659	12.76	0.0061	0.022	-3.69	0.55	0.79	-4.03	0.51	0.63	19.77	22.06	0.78
UGCG;SUSD1	13.8	13.1054	19.6429	17.7707	0.409	10.16	6.9e-06	7.9e-05	3.3	0.27	0.55	1.84	0.51	0.63	7.35	10.43	0.51
RNF213	11.4483	7.07907	14.3143	11.5956	0.364	5.2	0.00041	0.0024	1.41	0.48	0.74	-1.12	0.51	0.63	5.12	8.24	0.37
SH3RF3	10.5366	5.06506	21.6136	14.6291	0.483	11.54	1.9e-09	6.4e-08	4.86	0.05	0.2	1.49	0.52	0.63	11.93	13.69	0.68
GLG1	14.25	9.57465	19.75	19.1008	0.318	7.28	0.00041	0.0025	4.32	0.13	0.36	1.67	0.52	0.63	12.43	14.04	0.66
HLCS	13.6154	12.3291	20.9487	16.478	0.369	10.8	4.7e-07	7.7e-06	4.64	0.1	0.31	1.65	0.52	0.64	11.79	13.33	0.63
SMG1	14.56	11.5184	16.5152	11.3251	0.33	6.64	7.4e-05	0.00058	1.16	0.6	0.82	-1.26	0.52	0.64	8.35	10.76	0.52
THADA	13.619	10.0622	21.1562	19.8561	0.301	8.93	2.8e-05	0.00026	5.01	0.085	0.28	1.66	0.52	0.64	9.27	12.93	0.53
NFASC	10.9474	12.34	13.2059	8.80695	0.301	5.59	3.4e-05	0.0003	1.78	0.33	0.6	-1.04	0.52	0.64	8.03	10.57	0.52
SGK1	17	22.5832	20.5238	20.6129	0.466	9.31	0.0021	0.0093	4.98	0.23	0.51	2.38	0.52	0.64	20.73	20.47	0.79
PACS1	13.24	10.6896	20.875	13.802	0.557	11.85	3.3e-08	7.8e-07	4.28	0.12	0.35	1.55	0.52	0.64	17.23	18.83	0.75
LINC01372;LOC102723427	13.75	10.0637	18.4848	12.9955	0.392	5.23	0.0045	0.018	1.93	0.45	0.71	1.59	0.52	0.64	17.64	17.48	0.73
NT5C2	18.2571	20.8728	19.1042	12.3861	0.67	4.92	0.097	0.19	4.78	0.25	0.53	2.48	0.52	0.64	16.48	16.94	0.72
RB1CC1	17.6957	23.9841	20.2766	17.1169	0.528	9.63	0.0018	0.0085	4.83	0.26	0.54	2.4	0.52	0.64	18.96	20.54	0.75
PODXL;LOC101928782	16.2292	18.8502	24.375	24.259	0.455	8.2	0.0068	0.025	4.31	0.31	0.59	2.5	0.53	0.64	14.14	14.81	0.67
SSBP2	44.5138	101.056	47.9492	30.8128	0.955	9.73	0.5	0.59	-9	0.65	0.85	-12.28	0.53	0.64	42	31.21	0.97
DHX30	17.6538	18.0332	20.3529	16.7854	0.341	7.83	0.00084	0.0044	3.5	0.28	0.56	1.87	0.53	0.65	9.32	12.26	0.54
ZNF557	12.4848	7.56687	14.8333	10.3616	0.324	2.6	0.066	0.14	-0.36	0.85	0.94	-1.21	0.53	0.65	2.76	5.3	0.25
CEP164	19.3721	17.0922	13.3514	9.65579	0.455	1.01	0.65	0.73	0.46	0.88	0.96	-1.79	0.53	0.65	19.41	17.58	0.77
SLC46A2;ZNF883	20.9556	24.5477	27.6364	20.8729	0.506	11.74	0.00071	0.0039	-2.32	0.61	0.82	-2.81	0.53	0.65	17.98	17.25	0.7
ELAVL3	15.4865	13.4301	19.5	14.1491	0.403	7.01	0.00098	0.0051	2.97	0.31	0.59	1.72	0.53	0.65	13.39	20.29	0.62
RAB6A	19.8205	27.4148	31.5208	24.6533	0.494	19.33	4e-07	6.8e-06	4.94	0.32	0.59	2.81	0.53	0.65	27.87	29.49	0.86
RESF1;BICD1	13.3721	15.4858	15.4	9.91755	0.358	0.91	0.63	0.71	2.87	0.28	0.56	1.51	0.53	0.65	20.46	22.36	0.74
S100PBP	12.3556	10.536	16.6512	13.8442	0.5	8.04	3.6e-05	0.00032	3.05	0.25	0.52	1.51	0.53	0.65	16.02	13.11	0.79
RNF150	15.7143	13.8576	24.0571	14.6045	0.398	8.74	0.00013	0.00091	1.61	0.6	0.82	-1.71	0.53	0.65	8.79	13.12	0.51
QTRT1	11.625	8.54117	12.3	7.14457	0.352	3.41	0.0073	0.026	1.55	0.38	0.65	1.05	0.54	0.65	10.19	12.72	0.56
PGAP3	13.4615	10.7013	20.6522	12.7158	0.352	4.07	0.022	0.064	-0.34	0.89	0.96	-1.46	0.54	0.65	8.62	11.16	0.5
CASP8AP2	16.7931	13.896	16.4286	12.7055	0.364	6	0.0021	0.0093	0.15	0.96	0.98	-1.48	0.54	0.65	9.38	11.2	0.55
ZNF398;ZNF282	13.9032	17.2339	13.0625	9.58136	0.534	0.36	0.87	0.91	-0.02	1	1	-1.81	0.54	0.65	8.88	9.85	0.59
KLHL22	11.8	7.8283	14.5	8.47206	0.369	4.34	0.0018	0.0082	2.8	0.15	0.39	1.05	0.54	0.65	9.41	12.86	0.59
NCKAP1	22.6957	38.3126	22	17.3223	0.318	8.47	0.0088	0.03	-0.06	0.99	1	-2.54	0.54	0.65	10.69	15.39	0.52
GPKOW;MAGIX	13.6071	12.2394	12.0385	6.99417	0.307	2.59	0.062	0.14	-0.77	0.68	0.87	-1.14	0.54	0.66	8.66	10.97	0.54
SOGA3	19.1905	22.0394	16.9048	13.0511	0.597	3.24	0.28	0.39	-0.76	0.86	0.95	-2.38	0.54	0.66	7.48	10.36	0.5
HECW2	15.4	13.8293	25.6	19.1844	0.369	14.25	1.3e-08	3.5e-07	5.03	0.12	0.34	1.6	0.54	0.66	11.2	14.93	0.58
TRPM3	17.9701	18.4645	23.3818	18.7986	0.693	12.33	7.8e-05	0.00061	6.3	0.14	0.38	2.19	0.54	0.66	18.85	19.01	0.77
CDC27	17.1154	10.2502	18.3846	13.6818	0.369	8.48	1.3e-05	0.00014	3.39	0.2	0.46	1.41	0.55	0.66	9.93	12.65	0.56
LINC02270;RAB28	13.3929	10.9624	23.6667	17.7441	0.347	9.38	1.6e-05	0.00016	2.92	0.31	0.59	1.72	0.55	0.66	19.64	18.59	0.79
CREBBP	17	13.6455	18.0571	11.8593	0.432	5.42	0.0091	0.031	4.26	0.14	0.38	1.63	0.55	0.66	9.23	12.54	0.54
PRORP	16.0172	10.7107	21.1429	14.6771	0.608	9.73	1.9e-05	0.00019	4.43	0.15	0.39	1.8	0.55	0.66	21.25	19.62	0.81
KCNV2;PUM3	66.5046	110.444	68.9825	56.3137	0.943	10.64	0.52	0.6	-13.33	0.56	0.8	-13.85	0.55	0.66	70.85	39.3	1
RAB2B	13.2143	15.408	20.7222	13.4241	0.523	5.93	0.012	0.038	2.72	0.41	0.68	1.89	0.55	0.66	5.73	7.67	0.44
DYNC1I1	14.7273	14.469	20.5	15.3707	0.33	9.23	8.1e-06	9e-05	4.79	0.088	0.28	1.51	0.55	0.66	11.36	15.72	0.54
CCDC171	16.8929	11.2557	26.3548	20.6164	0.335	10.87	8.9e-06	9.7e-05	5.52	0.096	0.29	1.9	0.55	0.66	13.04	15.97	0.61
MACROD2	60.4167	65.2322	84.9138	62.3685	0.943	25.97	0.022	0.064	-3.97	0.8	0.92	-8.76	0.55	0.66	94.97	72.43	1
ZNF410	18.3103	30.056	10.9688	6.31682	0.347	2.07	0.41	0.5	-0.31	0.93	0.97	-1.92	0.55	0.66	14.04	13.48	0.74
CRYBB2P1;GRK3	12.902	8.5563	16.0938	11.6629	0.472	4.69	0.005	0.019	3.35	0.15	0.39	1.36	0.55	0.66	18.17	17.65	0.79
RABEPK	15.8	13.4462	16.0909	13.719	0.301	6.82	0.00014	0.001	2.66	0.27	0.56	1.31	0.55	0.66	13.08	14.84	0.68
KLC1	26.6557	36.7922	38.5185	29.8346	0.653	20.88	0.00011	0.00083	6.65	0.36	0.64	4.03	0.55	0.66	34.07	24.72	0.91
SLC44A5	35.3152	28.3955	48.1852	43.295	0.83	16.36	0.0077	0.027	-1.23	0.88	0.95	-4.67	0.55	0.67	32.58	30.12	0.85
ZNF710	12.1111	9.70065	16.6429	11.9201	0.313	5.07	0.0011	0.0057	0.9	0.67	0.86	-1.19	0.55	0.67	6.28	10.03	0.41
DOK6	12.9412	7.69077	21.7879	17.9718	0.381	8.32	6e-05	0.00049	5.1	0.074	0.25	1.58	0.55	0.67	7.44	12.39	0.41
IFT52	12.3333	7.68982	12.7647	6.24771	0.313	5.19	1e-05	0.00011	2.67	0.095	0.29	0.88	0.55	0.67	7.24	9.73	0.49
SH2B1	17.4894	12.5332	23.0811	20.4795	0.477	7.8	0.0029	0.012	3.22	0.37	0.65	2.03	0.55	0.67	23.3	20.97	0.83
ATP8B1	18.2308	21.6022	24.0227	21.117	0.472	12.69	4.3e-05	0.00037	0.46	0.91	0.97	-2.17	0.56	0.67	16.28	17.1	0.75
TTC28-AS1	20.9508	17.6677	29.5217	21.1752	0.608	12.87	0.00012	0.0009	4.66	0.31	0.59	2.49	0.56	0.67	39.66	29.14	0.93
LINC02210	38.1471	65.4969	47.35	29.7827	0.92	17.36	0.066	0.15	9.02	0.5	0.75	7.63	0.56	0.67	3.33	5.69	0.3
ZNF140;ZNF891	18.4231	29.3654	20.2381	13.5877	0.534	7.44	0.03	0.08	3.88	0.42	0.69	2.69	0.56	0.67	14.05	14.39	0.69
SOX2-OT	18.3478	14.0558	21.9783	16.4985	0.523	9.06	0.00034	0.0021	5.97	0.088	0.28	1.92	0.56	0.67	13.08	14.44	0.67
PBRM1	17.5625	17.0709	16.7895	12.8192	0.398	6.41	0.0033	0.014	4.13	0.17	0.43	1.58	0.56	0.67	11.17	13.93	0.59
AZIN1-AS1	25.1818	23.3856	25.6735	16.896	0.716	5.39	0.15	0.26	-0.29	0.96	0.98	-2.82	0.56	0.67	22.85	19.99	0.85
LINC00342;ANKRD36C	20.6056	20.1214	18.2727	15.0385	0.653	0.86	0.78	0.83	-1.2	0.78	0.91	-2.4	0.56	0.67	12.07	12.94	0.65
STAT5B	16.32	13.6643	19.3913	12.8435	0.545	8.35	0.00023	0.0015	3.68	0.23	0.51	1.63	0.56	0.68	12.7	13.11	0.66
FRMD4B	20.8065	25.7407	28.3696	22.074	0.614	12.18	0.0018	0.0083	6.11	0.26	0.54	2.75	0.56	0.68	11.02	13.78	0.6
LINC01945;ANKRD30BL	26.1918	34.9463	31.6735	19.6388	0.693	12.72	0.0088	0.03	6.01	0.37	0.65	3.67	0.57	0.68	31.26	29.46	0.83
SPIRE1	26.0526	32.7874	34.5435	21.7038	0.585	14.85	0.0011	0.0057	-0.29	0.96	0.98	-3.18	0.57	0.68	26.95	25.68	0.85
ACVR1;UPP2	21.2903	36.949	28.6122	28.8212	0.631	12.3	0.015	0.047	-1.17	0.87	0.95	-3.71	0.57	0.68	21.31	18.2	0.8
DAB1	38.6237	48.2297	53.2632	47.2662	0.852	22.62	0.0055	0.021	-1.21	0.91	0.97	-5.77	0.57	0.68	26.31	24.95	0.85
KIF5C	20.9259	26.1077	20.8537	15.7616	0.386	10.13	0.00024	0.0016	4.47	0.24	0.51	1.86	0.57	0.68	6.23	13.01	0.37
GDA	11	8.11891	20.5714	14.6677	0.301	5.8	0.00058	0.0032	1.42	0.53	0.77	-1.14	0.57	0.68	2.53	5.51	0.2
AKT2	15.9756	8.04515	13.8	8.00521	0.375	1.49	0.33	0.45	0.62	0.77	0.91	-1.15	0.57	0.68	19.54	18.75	0.74
FAM117B	12.7838	8.87298	15.1154	11.7314	0.358	2.85	0.063	0.14	1.37	0.52	0.77	-1.14	0.57	0.68	7.16	10.7	0.44
APBA1	13.2069	18.4998	16.6	14.2853	0.364	6.72	0.0014	0.0069	3.16	0.28	0.56	1.5	0.57	0.68	8.92	12.8	0.48
ZBTB8A	11.9062	10.2528	10.8387	6.33033	0.358	2.32	0.076	0.16	0.98	0.59	0.81	-0.95	0.58	0.69	8.05	11.97	0.48
RAB11FIP3	15.9268	11.9737	16.5	10.9965	0.46	6.09	0.0017	0.0081	0.94	0.72	0.89	-1.3	0.58	0.69	11.81	16.15	0.63
PHC3	15.1739	13.7532	20.45	16.808	0.358	10.77	6.8e-07	1.1e-05	3.64	0.2	0.47	1.42	0.58	0.69	15.8	15.91	0.72
RAB10	16.5758	12.8526	21.5526	16.2093	0.403	9.3	4.7e-05	0.0004	3.83	0.22	0.49	1.54	0.58	0.69	13.88	14.66	0.72
CASK	22.0588	29.6852	21.2273	15.6084	0.443	9.88	0.0021	0.0096	1.38	0.75	0.9	-2.06	0.58	0.69	10.65	12.82	0.6
LINC01355;HNRNPR	15.2778	16.0296	14.8571	9.74001	0.364	2.41	0.21	0.32	1.44	0.59	0.81	1.51	0.58	0.69	8.65	10.98	0.54
TRPV1	18.3103	25.1113	16.5833	11.0567	0.369	7.08	0.0036	0.015	3.29	0.33	0.6	1.71	0.58	0.69	10.01	12.79	0.58
BDH1;LOC220729	13.3415	8.36842	12.125	8.27647	0.415	1.79	0.2	0.32	0.64	0.75	0.89	-1.06	0.58	0.69	17.49	17.99	0.72
ZNF804B	16.1212	13.467	28.4865	24.8547	0.398	13.38	5e-06	6e-05	5.74	0.14	0.38	2.01	0.58	0.69	11.49	14.73	0.61
NMNAT2	17.8485	16.4642	20.1778	14.9428	0.443	10.11	2.2e-05	0.00021	4.22	0.19	0.45	1.51	0.58	0.69	14.78	14.42	0.73
SNX25	9.69565	5.00395	17.25	12.4512	0.313	7.17	1.2e-06	1.8e-05	3.71	0.062	0.23	1.02	0.58	0.69	4.34	7.21	0.32
SHTN1	22.8493	26.5229	20.6939	14.079	0.693	3.24	0.38	0.49	0.41	0.94	0.97	-2.6	0.59	0.7	18.54	19.48	0.74
LOC102724596	13.24	8.92728	12.3	5.90237	0.455	0.75	0.6	0.69	-0.74	0.72	0.88	-1.08	0.59	0.7	9.96	10.75	0.62
ADCY9	16.8462	17.899	20.6176	12.9405	0.341	8.3	0.00013	0.00094	1.33	0.65	0.85	-1.34	0.59	0.7	19.46	18.5	0.79
RUNX1T1	19.2368	30.0292	15.8	10.2722	0.415	3.41	0.25	0.36	0.57	0.89	0.96	-2.03	0.59	0.7	5.64	8.67	0.43
AGTPBP1	18.3788	20.2057	24.4	20.5486	0.631	9.14	0.0059	0.022	0.61	0.89	0.96	-2.21	0.59	0.7	14.21	16.07	0.66
SYCP2L	15.2	13.056	20.439	12.2046	0.432	9.79	2.2e-06	2.9e-05	0.88	0.74	0.89	-1.32	0.59	0.7	27.62	29.82	0.79
NEDD4L	21.5946	22.6352	25.6383	17.9884	0.688	8.06	0.024	0.067	0.96	0.85	0.94	-2.37	0.59	0.7	18.3	23.24	0.79
TTC39C	10.125	4.54267	14.2727	10.162	0.324	5.36	2.8e-05	0.00026	3.38	0.054	0.21	0.82	0.59	0.7	17.37	18.73	0.76
AP1G1	16.1905	12.0897	15.2424	8.91638	0.307	5.54	0.00042	0.0025	1.09	0.61	0.82	-0.98	0.59	0.7	8.07	10.99	0.49
HAUS3	11.3333	7.99281	15.4583	12.3182	0.307	3.37	0.019	0.056	3.84	0.058	0.22	1.16	0.6	0.7	3.73	6.39	0.32
CELF2	111.5	155.673	178.576	128.947	0.926	84.51	0.001	0.0051	-13.86	0.68	0.87	-17.53	0.6	0.7	77.99	62.25	0.98
XRN1	15.7826	22.2791	15.3333	10.7839	0.318	5.06	0.012	0.039	3.85	0.17	0.43	1.29	0.6	0.7	7.82	11.06	0.49
PPME1	16.1212	21.9328	23.5135	18.7003	0.398	10.09	0.00028	0.0018	3.93	0.3	0.58	1.82	0.6	0.7	12.84	13.89	0.68
STAG1	22.9194	18.9116	32.5273	23.2863	0.665	18.49	4.7e-07	7.7e-06	5.64	0.24	0.52	2.18	0.6	0.7	47	40.33	0.96
KDM2A	28.5588	34.05	22.0426	14.6302	0.46	11.21	0.0019	0.0086	0.22	0.96	0.98	-2.32	0.6	0.71	20.24	23.59	0.78
ZNF559;ZNF559-ZNF177	24.3061	16.9622	21.95	20.8043	0.506	4.48	0.15	0.26	3.43	0.43	0.7	2.25	0.6	0.71	24.58	23.52	0.74
SOS2	13.0714	9.69127	13.8158	9.27902	0.375	6.39	1.8e-05	0.00018	1.49	0.45	0.71	-0.88	0.6	0.71	10.2	12.31	0.59
LINC02060;LINC00461	12.4737	11.3988	12.2857	8.0409	0.375	2.24	0.13	0.24	0.26	0.9	0.96	-1	0.6	0.71	7.18	9.25	0.49
LDB2	26.1884	33.2576	42.0909	38.4329	0.705	22.31	0.00013	0.00092	7.11	0.37	0.64	3.7	0.6	0.71	21.81	20.96	0.82
KMT5B	14.3448	8.72302	12.875	9.47918	0.347	3.32	0.023	0.064	0.83	0.68	0.86	-0.99	0.6	0.71	5.01	8.08	0.38
HDAC2-AS2	16.4314	18.4989	20.3556	17.2629	0.545	8.07	0.0036	0.015	5.38	0.16	0.41	1.77	0.61	0.71	12.58	13.39	0.66
HHIP	13.037	7.65346	16.5385	11.8667	0.301	3.94	0.0089	0.031	3.32	0.12	0.34	1.06	0.61	0.71	12.18	13.44	0.61
ZNF292	26	42.6826	24.3077	18.303	0.597	11.54	0.019	0.056	5.63	0.41	0.68	3.27	0.61	0.72	24.58	21.87	0.83
KIF26B	21.3934	30.9797	20.641	14.9411	0.568	2.29	0.56	0.64	1.23	0.82	0.93	-2.46	0.61	0.72	11.74	14.66	0.62
TRIM27	14.4074	13.7652	15.3143	9.39578	0.352	5.99	0.00035	0.0021	2.03	0.37	0.65	1.07	0.61	0.72	0	0	0
GNPTAB	9.95652	5.88124	17.4167	10.352	0.335	8.74	2e-09	6.8e-08	2.96	0.11	0.32	0.83	0.61	0.72	8.95	12.2	0.49
NCOR1	12.1852	7.74615	14.3333	8.87647	0.341	5.28	0.00012	0.0009	1.97	0.29	0.57	-0.82	0.61	0.72	9.2	11.69	0.56
SPRY2;LINC00377	19.7708	24.4777	23.1429	17.3496	0.472	6.77	0.034	0.088	2.04	0.65	0.85	2.25	0.62	0.72	19.32	18.53	0.75
ZC3H11A	17.3913	19.2206	16.4242	9.90906	0.318	6.42	0.00096	0.005	-0.92	0.72	0.89	-1.25	0.62	0.72	7.74	12.75	0.45
RPRD2	15.92	14.6399	18.0312	14.2885	0.324	7.07	0.00031	0.002	1.24	0.64	0.84	-1.13	0.62	0.72	16.83	19.7	0.72
LOC150776	14.1395	20.4154	21.5312	16.8829	0.426	6.75	0.011	0.036	2.13	0.56	0.79	1.79	0.62	0.72	12.31	11.82	0.7
SH3GL2;ADAMTSL1	22.8696	19.8612	20.7222	18.2061	0.597	0.05	0.99	0.99	0.7	0.88	0.95	-2.21	0.62	0.72	8.47	10.65	0.51
ZNF717;ROBO2	135.138	117.393	199.117	120.688	0.96	79.99	0.00018	0.0012	16.37	0.57	0.8	14.05	0.62	0.72	13.48	15.56	0.62
PCDHGA1;PCDHGA10;PCDHGA11;PCDHGA12;PCDHGA2;PCDHGA3;PCDHGA4;PCDHGA5;PCDHGA6;PCDHGA7;PCDHGA8;PCDHGA9;PCDHGB1;PCDHGB2;PCDHGB3;PCDHGB4;PCDHGB5;PCDHGB6;PCDHGB7	20.3226	19.6408	15.6774	13.5582	0.352	4.49	0.05	0.12	1.38	0.67	0.86	-1.39	0.62	0.72	9.3	12.08	0.52
TRIP12	14.7895	12.3764	14.7297	8.60442	0.318	6.79	5.9e-06	6.9e-05	1.79	0.37	0.64	-0.86	0.62	0.72	11.09	13.29	0.62
MAP2	17.6579	20.7967	17.8537	11.4161	0.449	8.36	0.00062	0.0034	4.61	0.17	0.43	1.41	0.62	0.72	5.3	10.61	0.33
ZMYND8	21.5	30.3519	27.8936	22.6296	0.574	12.39	0.0027	0.012	5.15	0.37	0.64	2.56	0.62	0.72	26.46	31.13	0.85
ZNF781	13.129	9.34788	11.8485	7.37869	0.364	3.49	0.011	0.036	2.02	0.29	0.57	0.93	0.62	0.73	9.28	10.7	0.57
GALNT2	12.1579	7.897	15.3529	11.8523	0.301	6.54	8e-06	8.9e-05	2.1	0.28	0.56	-0.83	0.62	0.73	4.47	7.47	0.34
SARM1	12.9429	9.03569	16.1333	12.9261	0.369	5.18	0.002	0.0092	0.47	0.84	0.94	-1.02	0.62	0.73	13.66	13.44	0.71
NACA;PRIM1	10.7568	6.88156	12.875	7.27438	0.301	1.32	0.23	0.34	0.14	0.93	0.97	-0.75	0.62	0.73	2.97	5.64	0.24
CTDSPL2	17.1111	21.3107	22.8864	17.1291	0.506	10.69	0.00027	0.0018	4.04	0.31	0.59	1.77	0.63	0.73	18.1	17.55	0.79
PDCD6IP;LOC101928135	18.4211	24.4047	20.6923	12.5597	0.33	11.32	9e-07	1.4e-05	0.64	0.83	0.93	-1.34	0.63	0.73	14.9	17.7	0.66
PHTF2	17.3103	15.623	14.925	9.27192	0.392	6.8	0.00021	0.0014	3.7	0.14	0.38	1.05	0.63	0.73	8.93	11.7	0.53
VPS8	12.7647	9.66003	16.1081	13.3703	0.307	7.74	1.7e-06	2.4e-05	3.93	0.071	0.25	0.94	0.63	0.73	7.19	11.07	0.47
ZNF124	16.28	13.3218	14.2857	10.4981	0.483	2.06	0.3	0.42	0.39	0.89	0.96	-1.29	0.63	0.73	6.91	9.81	0.46
PCDH15	20.5333	20.1062	30.9615	23.6162	0.466	21.94	5e-11	2.8e-09	6.5	0.11	0.33	1.81	0.63	0.73	13.66	17.47	0.7
LOC100130987	18.8696	15.5315	22.9302	15.6531	0.506	10.82	3.2e-05	0.00029	1.99	0.57	0.8	1.65	0.63	0.73	33.18	25.73	0.89
PKD1	14.1579	11.4196	17.7879	12.4593	0.403	4.35	0.02	0.059	0.47	0.86	0.95	-1.17	0.63	0.73	8.75	9.96	0.57
NTM	22.1167	23.6809	35.8571	27.255	0.619	19.41	4.4e-06	5.4e-05	6.44	0.25	0.53	2.28	0.63	0.73	16.65	15.5	0.77
ANKHD1;ANKHD1-EIF4EBP3	20.3556	20.2408	22.2558	17.3248	0.5	8.55	0.0039	0.016	4.3	0.3	0.58	1.76	0.63	0.73	20.31	22.41	0.75
ZNF17;ZNF749	13.5	9.9552	15.9394	12.5023	0.381	4.97	0.0041	0.016	1.52	0.53	0.77	1.12	0.63	0.73	6.85	8.86	0.47
ZYG11B	17.1389	14.0329	20.4524	16.5974	0.443	9.18	9.9e-05	0.00074	3.59	0.26	0.54	1.32	0.63	0.74	12.75	15.02	0.63
KIAA1958	14.2745	14.0571	15.3235	10.7046	0.483	2.14	0.29	0.4	1.59	0.58	0.8	-1.18	0.63	0.74	13.9	12.84	0.73
TRAP1	11.55	7.63914	17.7027	12.434	0.438	7.25	2.5e-05	0.00023	2.93	0.21	0.48	1.01	0.64	0.74	11.09	13.92	0.6
ARHGAP39	12.5	10.1872	17.069	14.8274	0.313	5.87	0.00054	0.0031	3.06	0.19	0.46	1.02	0.64	0.74	8.15	11.45	0.49
TMEM14A	18.6	17.9496	19	13.613	0.403	5.72	0.015	0.047	2.2	0.5	0.75	1.49	0.64	0.74	6.78	11.85	0.42
ZFR2	12.9643	12.6065	14.5	11.1587	0.341	4.95	0.0025	0.011	2.83	0.21	0.48	0.93	0.64	0.74	0	0	0
GNB1	21.1475	22.6236	24.963	21.6934	0.653	11.71	0.0012	0.006	4.43	0.37	0.65	2.12	0.64	0.74	15.22	19.31	0.73
MAP4	16.8478	17.6433	22.5106	15.6161	0.528	11.2	2.8e-05	0.00026	1.53	0.66	0.86	-1.46	0.64	0.74	18.17	22.06	0.72
PGBD4;KATNBL1	12.92	10.3438	9.36667	4.03846	0.313	1.75	0.13	0.24	-0.76	0.64	0.84	-0.75	0.64	0.74	12.16	12.17	0.67
TYW1	15.3429	12.0683	17	13.6346	0.438	8.22	4.6e-05	0.00039	4.16	0.13	0.36	1.15	0.64	0.74	17.17	19.14	0.71
AMN1	14.9762	16.9971	19.1489	11.8798	0.506	10.08	1e-05	0.00011	3.09	0.31	0.59	1.28	0.64	0.74	11.03	13.71	0.63
AKT2;C19orf47	13.3182	12.4336	16.8333	11.315	0.455	6.17	0.0011	0.0057	2.93	0.26	0.54	1.16	0.64	0.74	19.54	18.75	0.74
LOC389765;NAA35	16.9032	25.9504	12.875	9.07128	0.313	1.03	0.66	0.74	0.75	0.82	0.93	-1.37	0.64	0.74	12.82	15	0.68
NBEAL1	12.3448	11.1972	17.3947	11.7048	0.381	8.47	1e-06	1.5e-05	3.79	0.1	0.31	0.9	0.64	0.74	10.52	12.5	0.6
KMT2C	21.3684	24.3548	25.4255	16.0729	0.483	14.5	3.5e-06	4.4e-05	4.84	0.24	0.52	1.65	0.64	0.74	20.92	21.76	0.78
ST3GAL3	10.913	5.01736	15.6	12.6888	0.301	5.69	7.1e-05	0.00057	3.81	0.054	0.21	0.87	0.64	0.74	10.53	12.75	0.58
ZNF737;ZNF626	14	10.1817	15.5455	14.1008	0.301	2.09	0.2	0.32	0.27	0.91	0.96	-0.99	0.65	0.74	12.98	13.03	0.7
GLRX3	18.6316	15.071	17.4	12.9959	0.307	7.6	7.2e-05	0.00057	0.59	0.82	0.93	-1.06	0.65	0.74	7.14	9.46	0.48
SPTBN4	23.94	31.552	27.3571	19.7655	0.523	9.69	0.016	0.048	-2.13	0.7	0.87	-2.47	0.65	0.75	33.13	27.91	0.95
LINC00884;TMEM44-AS1	18.963	17.898	24.2222	15.8256	0.563	11.06	0.00011	0.00081	-0.26	0.94	0.98	-1.62	0.65	0.75	18.43	14.96	0.82
CRYZL1	34.7222	38.5321	31.1455	17.3924	0.926	-0.4	0.94	0.96	-1.82	0.82	0.93	-3.57	0.65	0.75	46.7	29.34	0.97
C11orf49	21.5714	22.419	24.1837	17.5662	0.597	9.41	0.0048	0.019	1.11	0.81	0.92	-1.84	0.65	0.75	22.52	23.17	0.79
MIR4712;USP8	35.7647	51.8351	30.2766	23.9725	0.75	-0.04	1	1	-8.58	0.39	0.67	-4.91	0.65	0.75	39.65	28.71	0.95
CERS5	25.4925	34.7045	23.9574	17.9116	0.648	6.81	0.13	0.24	-1.29	0.84	0.94	-2.75	0.65	0.75	42.03	31.77	0.95
RINT1	16.0882	15.2541	20.2821	19.8321	0.415	8.78	0.00045	0.0027	2.87	0.4	0.67	1.47	0.65	0.75	16.33	15.86	0.78
SOX5	42.8804	74.9165	41.8136	29.7394	0.858	10.63	0.3	0.41	-1.97	0.89	0.96	-6.18	0.65	0.75	29.84	25.92	0.89
MYO10;BASP1-AS1	22.1892	28.6412	31.9831	23.5163	0.756	18.64	2.9e-05	0.00026	5.59	0.35	0.62	2.49	0.65	0.75	38.28	30.36	0.93
ARMC8	17.28	21.5919	18.8182	10.8698	0.33	7.75	0.00035	0.0021	1.14	0.69	0.87	-1.21	0.65	0.75	9.48	12.47	0.54
RBM4	14.7419	10.4753	14.4231	9.13093	0.324	2.63	0.088	0.18	0.35	0.87	0.95	-0.9	0.65	0.75	12.64	14.79	0.63
APPBP2	14.6087	12.7377	19.6061	13.8472	0.318	7.48	8e-05	0.00062	3.16	0.22	0.5	1.05	0.65	0.75	9.09	11.64	0.53
MIR4515;TM6SF1	18.3889	19.8746	17.5	7.9866	0.534	-3.84	0.16	0.28	-5.76	0.14	0.37	-2.06	0.65	0.75	4.43	7.08	0.33
XPO4	16.0455	15.9298	15	9.27929	0.347	7.84	6.4e-06	7.4e-05	1.58	0.49	0.74	-0.87	0.65	0.75	6.55	10.36	0.43
DYNC2H1	13.6154	10.1893	22.6829	17.7643	0.455	10.81	2.6e-06	3.4e-05	4.58	0.14	0.37	1.22	0.65	0.75	12.95	13.74	0.7
ZNF555	19.2542	26.8852	28.4651	28.521	0.58	10.94	0.0091	0.031	-1.59	0.78	0.91	-2.47	0.66	0.75	13.75	14.75	0.7
TNRC18	17.6957	13.005	15.5806	8.18443	0.307	5.6	0.00068	0.0037	3.25	0.15	0.4	0.84	0.66	0.75	6.66	9.68	0.44
PTPRN2	16.6047	11.3329	21.9268	19.8298	0.477	8.66	0.00064	0.0035	1.12	0.74	0.89	-1.38	0.66	0.75	11.62	17.24	0.66
SLC16A4	24.4	48.8291	24.2128	20.5944	0.58	8.59	0.12	0.22	-2.1	0.78	0.91	-3.3	0.66	0.75	14.06	15.05	0.67
BCLAF3	13.45	9.71108	18.7	15.0268	0.398	4.39	0.022	0.062	0.74	0.78	0.91	-1.06	0.66	0.75	12.1	13.63	0.62
CELF1	25.6301	31.7663	27.4808	20.7028	0.71	10.43	0.023	0.065	-0.31	0.96	0.98	-2.57	0.66	0.75	26.7	30.22	0.84
OR11H4;TTC5	14.1739	12.7623	20.3659	20.5363	0.364	11.47	1.4e-06	2e-05	1.12	0.71	0.88	1.35	0.66	0.75	14.52	15.04	0.73
LINC01184	15.75	24.6223	19.9756	17.0946	0.415	7.87	0.0038	0.015	4.02	0.29	0.57	1.46	0.66	0.75	13.54	14.42	0.67
ENOX1	17.3111	17.0185	28.76	19.69	0.54	17.56	7.9e-09	2.2e-07	5.13	0.18	0.45	1.41	0.66	0.75	12.78	15.65	0.63
TRIP4;ZNF609	12.2593	6.04847	12.4643	7.65207	0.313	3.42	0.0042	0.017	1.26	0.44	0.71	-0.67	0.66	0.75	9.83	11.36	0.61
INPP5F	11.2308	7.02172	13.2222	8.77204	0.301	3.75	0.0023	0.01	3.02	0.079	0.26	0.73	0.66	0.76	5.82	7.87	0.45
FOXJ3	14.64	10.5786	18.9487	12.492	0.364	9.72	1.1e-07	2.2e-06	3.52	0.14	0.38	0.87	0.66	0.76	10.22	12.66	0.58
GRK4	16.5152	17.1029	20.4474	18.9647	0.403	9.82	0.00011	0.0008	3.4	0.32	0.6	1.35	0.66	0.76	17.21	17.69	0.73
BRD1	16.6667	18.8084	18.2857	11.6392	0.381	3.06	0.17	0.29	0.48	0.88	0.95	-1.27	0.67	0.76	16.15	17.91	0.69
CIZ1	8.25	4.6398	10.7037	5.50395	0.313	3.33	0.00021	0.0014	2.06	0.097	0.3	0.5	0.67	0.76	4.96	7.13	0.4
ANKH	17.4103	24.1788	21.7556	14.4524	0.477	11.13	0.00011	0.00082	4.12	0.29	0.57	1.43	0.67	0.76	13.21	17.4	0.62
KIF3B;ASXL1	10.5	5.66667	11.3548	5.50484	0.335	3.45	0.001	0.0053	2.42	0.098	0.3	0.62	0.67	0.76	24.38	22.2	0.84
CCDC3	19.1373	19.97	23.5385	16.589	0.585	12.9	1.6e-05	0.00016	4.34	0.28	0.56	1.49	0.67	0.76	32.42	27.62	0.9
PCDH11Y	17.7812	19.6694	25.2308	24.9147	0.33	6.37	0.024	0.066	2.42	0.54	0.78	-1.52	0.67	0.76	4.31	10.41	0.23
NFIA	24.4154	27.0265	19.5333	14.4593	0.625	3.01	0.41	0.5	1.77	0.73	0.89	-1.99	0.67	0.77	14.1	13.66	0.72
PHF21A	19.9697	21.2963	20.4167	14.1704	0.46	11.27	2e-05	0.00019	4.08	0.25	0.53	1.27	0.67	0.77	15.51	16.74	0.71
FAM193A	15.9318	18.7906	23.5581	15.3504	0.494	11.25	3e-05	0.00027	4.13	0.26	0.53	1.31	0.68	0.77	20.51	21.64	0.8
MAPK1IP1L	11.7895	9.93807	15	9.9549	0.335	1.62	0.27	0.39	0.04	0.99	0.99	-0.82	0.68	0.77	9.6	11.57	0.54
HIRA	14.6087	11.858	14.6875	10.8284	0.313	5.24	0.001	0.0053	1.59	0.47	0.73	-0.8	0.68	0.77	5.38	8.5	0.4
BPTF	22.0185	40.2077	20.4468	16.928	0.574	7.71	0.09	0.18	5.06	0.43	0.7	2.41	0.68	0.77	15.56	17.66	0.71
VPS39	14.6	12.939	18.3333	13.5847	0.364	8.53	8.5e-06	9.3e-05	2.6	0.31	0.59	0.93	0.69	0.78	9.09	10.85	0.56
MYH10	14.88	13.3801	20.5143	20.7894	0.341	9.66	3.4e-05	0.0003	1.55	0.62	0.83	-1.09	0.69	0.78	9.5	11.99	0.54
KRIT1	11.5676	10.375	12.1333	7.95129	0.381	2.38	0.095	0.19	0.89	0.65	0.85	-0.74	0.69	0.78	5.98	7.97	0.46
YWHAEP1;ZNF680	12.0345	11.8878	14.25	9.06603	0.369	6.22	4.7e-05	0.0004	0.8	0.69	0.87	-0.76	0.69	0.78	15.89	15.61	0.79
ZDHHC14	14.0556	11.5528	20.7105	17.5929	0.318	11.48	2.5e-08	6.2e-07	4.1	0.12	0.35	0.93	0.69	0.78	10.2	11.89	0.57
FAM149B1	12.36	8.98554	17.0968	11.0011	0.318	5.87	0.00015	0.0011	2.79	0.19	0.45	0.75	0.69	0.78	6.59	9.31	0.44
CEP350	12.5652	10.1973	16.7667	13.7933	0.301	5.96	0.00031	0.0019	3.45	0.13	0.36	0.79	0.69	0.78	6.82	10.01	0.43
TMEM230	13.8108	12.8037	12.8667	8.12291	0.381	3.03	0.065	0.14	0.79	0.73	0.89	-0.8	0.69	0.78	9.44	12.02	0.57
CACNA2D1	36.2717	46.9421	41.875	30.5751	0.841	11.37	0.11	0.21	-0.02	1	1	-3.63	0.69	0.78	37.22	34.27	0.91
CHD2	10.619	5.54505	15.7576	16.3631	0.307	6.93	3.1e-05	0.00028	1.68	0.45	0.71	-0.78	0.69	0.78	8.04	10.56	0.52
LINC02018	9.92308	4.78266	14.4375	7.72068	0.33	5.59	2.5e-06	3.3e-05	2.89	0.071	0.25	0.6	0.7	0.78	9.12	11.93	0.53
CNPY3-GNMT	20.1176	18.2249	16.4146	11.8953	0.523	3.84	0.13	0.23	-1	0.78	0.91	-1.34	0.7	0.79	19.95	18.39	0.79
SLCO3A1	14.225	16.1777	15.2222	10.0855	0.381	2.55	0.19	0.32	2.3	0.41	0.67	-0.93	0.7	0.79	9.94	14.04	0.52
CACNA1C	25.02	28.7335	36.4082	28.4363	0.563	21.37	2.1e-06	2.9e-05	5.91	0.32	0.59	1.98	0.7	0.79	41.59	31.74	0.95
ZDHHC15;TTC3P1	14.5349	10.0602	23.6	17.0791	0.415	6.29	0.004	0.016	1.54	0.61	0.82	-1.09	0.7	0.79	29.62	24.56	0.85
TCF4	18.7031	23.642	19.0698	15.9812	0.608	5.32	0.1	0.2	2.01	0.66	0.86	-1.5	0.7	0.79	5.44	9.06	0.38
MAPK8	18.6216	19.2272	30.439	26.7405	0.443	13.77	5.7e-05	0.00047	0.94	0.83	0.94	-1.56	0.7	0.79	13.59	17.9	0.58
NLGN1	84.3772	107.911	147.717	104.471	0.989	66.38	0.00049	0.0028	13.55	0.6	0.82	9.46	0.7	0.79	147.32	102.23	1
TMEM41B	13.4615	14.4367	17.8929	12.9195	0.307	5.56	0.0021	0.0093	2.27	0.36	0.64	0.9	0.71	0.79	7.59	12.4	0.43
EFCAB2	14.9722	10.9427	18.7949	14.4408	0.426	8.03	7.9e-05	0.00061	1.67	0.54	0.78	-0.97	0.71	0.79	18.46	16.56	0.79
HSPA12A	17.8298	29.7718	31.68	26.9727	0.551	19.08	5.7e-06	6.7e-05	0.88	0.87	0.95	-1.86	0.71	0.79	63	42.99	0.98
SLC35E2A	54.9286	62.7135	66	42.3413	0.96	9.93	0.32	0.44	6.19	0.66	0.86	5.23	0.71	0.79	56.7	36.33	0.98
CAMTA1	19.6724	16.8068	27.4259	22.7568	0.636	15.12	5.5e-06	6.4e-05	5.6	0.21	0.48	1.43	0.71	0.79	37.61	30.87	0.93
NFIB	11.1176	8.44506	16.84	12.5522	0.335	3.78	0.014	0.044	2.52	0.24	0.52	-0.7	0.71	0.8	6.41	9.09	0.43
FBXO33;LINC02315	21.339	19.3904	28.902	19.1188	0.625	12.33	0.0002	0.0014	2.98	0.51	0.76	1.6	0.71	0.8	49.94	40.93	0.92
PKN2	20.1579	25.3073	23.8333	17.0023	0.489	12.15	0.0001	0.00077	4	0.34	0.62	1.39	0.71	0.8	8.36	11.44	0.52
BICRAL	15.8065	14.1219	17.1707	13.4311	0.409	8.3	5.2e-05	0.00044	1.54	0.57	0.8	-0.89	0.71	0.8	21.7	22.32	0.8
CCAR1	16.0426	13.176	17.8	13.1436	0.466	5.54	0.009	0.031	1.01	0.73	0.89	-0.97	0.71	0.8	17.23	17.66	0.78
DOCK9	19.5909	21.1356	30.8542	20.3919	0.523	17.39	2.3e-07	4.2e-06	4.54	0.3	0.58	1.38	0.71	0.8	20.42	18.89	0.77
MCTP1	14	9.55172	18.0571	14.4791	0.398	6.26	0.001	0.0053	2.86	0.28	0.56	-0.88	0.72	0.8	15.52	18.39	0.69
UHRF1BP1	12.2059	8.67172	13.4348	9.16925	0.324	1.56	0.25	0.36	1.58	0.41	0.68	-0.6	0.72	0.8	7.9	10.8	0.52
CFLAR	11.5263	7.93283	14.0857	10.202	0.307	5.82	1.5e-05	0.00015	2.5	0.17	0.42	0.66	0.72	0.8	4.87	7.23	0.38
ATL1	10.6	4.31084	14.1613	14.1894	0.318	5.14	0.00046	0.0027	1.6	0.42	0.69	-0.66	0.72	0.8	5.69	13.47	0.33
NDN;PWRN4	16.9444	19.2709	19.6562	14.1138	0.386	5.11	0.031	0.083	1.52	0.65	0.85	1.18	0.72	0.8	14.35	15.4	0.7
SCAP	11.0556	4.51758	15.6857	10.9216	0.301	7.66	2.6e-08	6.4e-07	2.5	0.16	0.41	0.62	0.72	0.8	12.03	15.03	0.59
DLG2	134.83	158.799	212.7	131.81	0.977	96.56	0.00029	0.0018	-7.26	0.84	0.94	-12.1	0.72	0.8	200.51	158.85	1
GJC1	20.9846	23.6012	22.619	15.4303	0.608	5.74	0.087	0.18	-0.27	0.95	0.98	-1.59	0.72	0.8	7.82	10.81	0.52
NUP50-DT	13.8571	13.4212	14.3438	11.4346	0.301	6.11	0.00014	0.00098	1.98	0.36	0.64	0.7	0.72	0.8	5.62	8.56	0.36
ZNF397	10.8261	7.91989	13.1875	9.91069	0.443	3.48	0.017	0.051	0.47	0.81	0.93	-0.67	0.72	0.81	2.31	4.35	0.23
SUZ12P1	57.2182	82.3124	93.4915	61.9995	0.96	41.54	0.002	0.0089	8.37	0.65	0.85	6.28	0.72	0.81	156.56	88.37	1
UBE2D2	15.5714	17.0911	17.3714	12.1536	0.358	7.01	0.00055	0.0031	3.13	0.26	0.54	0.85	0.73	0.81	10.21	12.75	0.55
ZNF532	26.9048	30.021	27.4889	21.8202	0.494	12.27	0.0019	0.0088	0.73	0.89	0.96	-1.71	0.73	0.81	23.49	24.15	0.76
DIAPH2	15.8387	14.107	20.9762	13.7725	0.415	10.44	1.6e-06	2.3e-05	3.27	0.25	0.53	-0.85	0.73	0.81	16	17.99	0.72
CSNK1A1	14.069	19.6213	16.2308	13.4084	0.313	4.09	0.045	0.11	0.93	0.74	0.89	-0.88	0.73	0.81	4.87	9.54	0.33
RANBP17	10.3077	5.51195	14.3636	9.60409	0.335	5.69	1.2e-05	0.00012	2.9	0.099	0.3	-0.59	0.73	0.81	5.29	9.53	0.34
MYO1D	17.8478	14.8578	26.9756	19.9543	0.494	11.55	5.8e-05	0.00048	2.19	0.57	0.8	-1.2	0.73	0.81	18.85	19.97	0.74
SHISA9	39.3723	52.1235	78.6964	73.631	0.852	45.85	1.5e-05	0.00015	7.85	0.57	0.8	4.56	0.73	0.81	68.75	56.82	0.96
GATAD2B	20.2653	18.3312	25.1163	22.0002	0.523	9.84	0.002	0.0091	1.17	0.79	0.92	-1.34	0.73	0.81	22.38	24.55	0.8
CDC42SE2	17.5	23.6294	13.6389	10.3762	0.341	5.81	0.006	0.022	3.48	0.24	0.51	0.86	0.73	0.81	8.78	12.53	0.52
LMBR1	13.8824	13.9368	19.3784	11.1539	0.307	10.07	8.6e-09	2.4e-07	3.59	0.11	0.32	0.65	0.73	0.81	11.49	14.49	0.58
SKI	13.0556	13.0427	20.9412	15.8017	0.398	7.28	0.00064	0.0035	1.22	0.67	0.86	-0.87	0.73	0.81	9.74	13.41	0.6
SLC41A2	12.303	12.3402	17.9744	12.5058	0.409	7.93	2.4e-05	0.00022	1.85	0.46	0.72	-0.79	0.73	0.81	9.19	10.51	0.56
SRRM4	24.4364	35.1298	37.3077	33.0066	0.608	20.72	8.1e-05	0.00063	4.96	0.48	0.74	2.2	0.73	0.81	37.85	31.64	0.93
DYNC1H1	9.76	5.88274	17	14.1922	0.324	6.67	2.2e-05	0.00021	2.88	0.18	0.43	0.68	0.73	0.81	10.3	13.48	0.57
SERTAD2;LINC01800	11.8333	6.35656	19.0323	23.6735	0.313	7.64	0.00043	0.0026	3.36	0.26	0.54	0.95	0.74	0.81	5.45	9.37	0.38
PURG	31.1915	43.3471	50.9831	37.7467	0.869	28.1	8.6e-05	0.00066	4.55	0.63	0.84	3.1	0.74	0.81	43.67	28.65	0.96
SPTBN1	16.359	11.9108	20.4722	15.2137	0.426	7.05	0.0014	0.0067	3.8	0.21	0.48	0.89	0.74	0.81	17.78	21.23	0.67
ACACA	18.86	21.6371	28.7174	25.1702	0.545	16.13	8.8e-06	9.6e-05	1.83	0.7	0.88	-1.41	0.74	0.82	23.72	23.08	0.87
POM121	12.16	9.71974	17.0345	11.3279	0.307	5.55	0.00031	0.002	1.37	0.51	0.76	-0.62	0.74	0.82	8.63	12.03	0.51
DPP8	11.48	6.70895	15.9118	10.715	0.335	6.89	2.3e-06	3.1e-05	1.45	0.44	0.71	-0.57	0.74	0.82	8.62	12.39	0.52
GPR107	12.7857	10.5947	14.1944	7.28529	0.364	5.85	4.6e-05	0.00039	2.71	0.17	0.42	0.57	0.74	0.82	7.6	9.77	0.5
SFMBT2	19.6429	22.4074	23.6875	21.8546	0.352	17.47	4e-10	1.7e-08	4.03	0.24	0.51	1	0.74	0.82	7.41	9.74	0.49
HLTF	15.825	13.1537	18.6944	12.9081	0.432	6.22	0.0027	0.012	2.65	0.35	0.63	0.87	0.74	0.82	7.22	10.18	0.48
SNX29	16.5	16.4858	14.8293	10.784	0.381	7.35	0.0001	0.00077	3.08	0.23	0.51	-0.68	0.74	0.82	13.43	13.93	0.7
ERAP1;ERAP2	17.9259	13.6943	21.9	18.265	0.324	6.6	0.0033	0.014	2.57	0.41	0.68	0.93	0.75	0.82	9.39	11.46	0.56
LIN52	17.4643	22.8724	18.6757	13.5032	0.369	8.09	0.00084	0.0045	3.32	0.32	0.59	0.93	0.75	0.82	15.66	17	0.71
C9orf129	15.2642	18.6961	18.8049	12.6713	0.534	5.74	0.022	0.064	0.14	0.97	0.99	-1.07	0.75	0.82	9.74	10.84	0.61
DPP6	30.3837	27.0051	53.1034	42.4544	0.818	28.02	3.2e-06	4.1e-05	6.47	0.41	0.68	2.28	0.75	0.82	52.32	43.23	0.96
DPYSL5	24.4528	40.9533	26.2	16.7588	0.585	11.07	0.019	0.057	4.24	0.52	0.77	1.96	0.75	0.82	13.15	14.68	0.66
NEMF	16.425	18.2839	27.098	26.7875	0.517	17.36	3.8e-07	6.5e-06	3.26	0.46	0.72	1.28	0.75	0.82	24.72	24.92	0.81
ARFGEF3	15.625	20.189	16.8857	10.9108	0.381	6.17	0.0047	0.018	1.98	0.51	0.76	-0.79	0.75	0.82	6.53	10.17	0.44
LOC107985544	14.3721	8.77774	20.878	17.4014	0.477	8.43	0.00015	0.0011	-0.57	0.84	0.94	-0.91	0.75	0.82	10.96	15.02	0.55
BRAF	22.2222	32.6639	25.8958	15.1577	0.58	12.92	0.0012	0.0058	4.4	0.42	0.69	1.54	0.75	0.83	18.76	23.73	0.74
SCAF4;HUNK	12.1081	6.13181	17.8286	11.2811	0.409	7.13	9.8e-06	0.0001	2.49	0.25	0.52	0.64	0.75	0.83	28.13	23.37	0.87
EFCAB13	21.0667	18.5763	28.5385	22.8103	0.563	9.38	0.0056	0.021	1.02	0.83	0.93	-1.38	0.75	0.83	46.49	33.64	0.95
ZNF700	17.3529	18.4126	17.2571	13.4434	0.392	5.6	0.014	0.043	2.06	0.51	0.76	0.93	0.75	0.83	10.28	12.65	0.57
MPHOSPH9	15.25	9.90059	16	8.82232	0.347	7.22	4.6e-06	5.6e-05	2.77	0.19	0.45	0.58	0.75	0.83	14.7	19.32	0.68
GULP1	21.8571	29.0857	22.625	23.7537	0.307	13.32	4e-06	4.9e-05	2.12	0.57	0.8	-1.08	0.75	0.83	7.53	11.92	0.43
TENM3	19.92	23.709	29.2128	19.3761	0.551	15.84	4.4e-06	5.4e-05	5.04	0.27	0.55	1.21	0.76	0.83	19.47	20.79	0.8
DPY19L2	24.6628	21.5273	29.2979	18.7581	0.756	4.63	0.21	0.32	0.83	0.87	0.95	-1.51	0.76	0.83	19.37	15.73	0.84
NUDT4	16.381	15.0615	22.8788	23.6851	0.307	9.45	0.0002	0.0014	0.29	0.93	0.97	-0.98	0.76	0.83	0	0	0
LSM14A	17.2889	26.7051	19.878	12.8203	0.489	8.36	0.0059	0.022	2.99	0.48	0.74	1.19	0.76	0.83	15	14.28	0.72
DENND5A	21.1875	21.5922	24.7143	16.2425	0.42	11.91	2.9e-05	0.00027	3.5	0.36	0.63	1.04	0.76	0.83	14.23	18.87	0.64
FAM168A	19.0816	22.5775	26.2927	22.9099	0.511	9.42	0.0061	0.023	1.55	0.74	0.89	-1.28	0.76	0.83	18.57	17.95	0.75
MIR30D;NCRNA00250	11.6	5.77107	13.4848	8.92371	0.301	5.36	1.5e-05	0.00015	0.82	0.61	0.82	0.48	0.76	0.83	3	5.37	0.28
VPS36	24.5538	33.3621	31.8222	21.252	0.625	10.69	0.021	0.061	3.32	0.61	0.82	1.87	0.76	0.83	33.39	26.39	0.89
AMER3;ARHGEF4	17.4872	18.9221	18.2143	9.75385	0.381	3.23	0.15	0.26	-0.4	0.9	0.96	-0.94	0.76	0.83	9.85	13.49	0.59
PPP3CB	24.76	36.8072	26.3415	19.6387	0.375	11.63	0.001	0.0053	0.5	0.92	0.97	-1.33	0.76	0.83	17.98	17.84	0.74
LOC101928020	14.7391	12.7653	16.0625	10.2641	0.443	3.14	0.096	0.19	-0.44	0.87	0.95	-0.78	0.76	0.83	17.91	18.04	0.76
DENND5B	21.2642	31.0738	27.58	20.5159	0.585	13.81	0.00062	0.0034	4.38	0.43	0.69	1.5	0.76	0.83	26.77	26.53	0.85
MFSD11	16.4286	12.6299	17.4857	13.3491	0.358	6.65	0.0006	0.0034	2.33	0.38	0.65	0.72	0.76	0.83	20.94	19.18	0.8
MED13L	25.9683	25.0445	31.0577	21.172	0.653	14.06	0.00043	0.0026	1.82	0.73	0.89	-1.42	0.76	0.83	24.24	23.79	0.83
PIP5K1A	21.8	29.7609	27.9756	20.0842	0.489	12.63	0.0008	0.0043	3.14	0.54	0.78	1.43	0.76	0.83	23.99	25.15	0.82
KIAA0753	17.76	17.7489	15.8929	9.21086	0.301	3.84	0.042	0.1	1.16	0.66	0.86	-0.71	0.77	0.83	6.92	11.37	0.41
GRIN2B	22.4906	30.5436	30.1224	26.8566	0.58	14.36	0.001	0.0052	5.24	0.38	0.66	1.56	0.77	0.84	13.31	20.39	0.61
PKNOX1	22.44	32.3006	28.86	21.7162	0.71	10.05	0.03	0.081	0.04	1	1	-1.79	0.77	0.84	55.86	35.24	0.97
INO80	16.25	14.1417	18.6579	13.7434	0.33	9.42	1.4e-06	2e-05	1.88	0.46	0.72	-0.65	0.77	0.84	9.57	13.11	0.52
SBF2	21.1724	30.4413	30.5769	16.6667	0.625	17.33	1.6e-05	0.00016	4.99	0.35	0.63	1.36	0.77	0.84	24.25	20.78	0.87
DNAH10	14.3421	12.2105	14.75	9.64328	0.42	4.35	0.011	0.036	1.71	0.47	0.73	-0.62	0.77	0.84	12.55	14.24	0.66
DNAJB4	16.0698	14.8362	18.4167	13.6808	0.449	5.38	0.016	0.048	2.28	0.46	0.72	0.81	0.77	0.84	10.28	12.09	0.59
ADNP	15.2143	15.1135	21.3488	15.0884	0.483	9.57	5.8e-05	0.00048	2.38	0.45	0.72	0.83	0.78	0.84	11.23	13.48	0.6
RNF213-AS1	21.2462	17.6635	25.8478	21.749	0.631	10.17	0.0021	0.0094	0.66	0.88	0.95	-1.22	0.78	0.84	20.91	16.96	0.84
IFNAR1	12	7.86675	12.7	6.65479	0.375	2.77	0.033	0.087	0.91	0.62	0.83	-0.48	0.78	0.84	8.09	9.56	0.56
RBM5	17.8636	17.2911	14.5312	10.0867	0.307	4.82	0.0077	0.027	1.91	0.45	0.71	0.66	0.78	0.85	5.51	7.94	0.43
LRRC4B	19.2778	21.771	21.1333	13.3487	0.375	5.52	0.033	0.086	2.65	0.46	0.72	0.94	0.78	0.85	13.75	20.17	0.64
MTDH	17.3125	16.011	18.6809	14.2708	0.449	10.85	2.1e-06	2.8e-05	2.87	0.34	0.61	0.74	0.78	0.85	13.75	16.35	0.67
WDR13;WAS	20.5714	18.6735	24.9259	22.0453	0.665	12.17	0.00035	0.0021	2.1	0.65	0.85	1.23	0.78	0.85	29.53	23.01	0.9
PFAS;SLC25A35	15.9189	14.0976	17.8	12.6558	0.324	1.66	0.39	0.49	1.75	0.52	0.76	0.72	0.78	0.85	5.49	8.92	0.37
ZNF253	15.0323	12.1805	15.2308	11.0934	0.324	2.61	0.12	0.21	1.83	0.43	0.7	0.61	0.78	0.85	5.7	8.13	0.4
CBR4	16.1148	14.1729	18.64	14.4544	0.631	8.71	0.00033	0.0021	3.41	0.3	0.59	0.83	0.78	0.85	13.34	17.1	0.61
NEK4	12.1176	10.3595	16.125	10.5843	0.33	2.08	0.18	0.3	1.31	0.54	0.78	-0.56	0.79	0.85	7.67	9.61	0.51
VPS29	13.8846	13.7676	11.6296	8.54917	0.301	1.98	0.18	0.31	0.96	0.65	0.85	0.54	0.79	0.85	6.09	8.16	0.49
KIAA0556	16	17.1601	14.3056	10.0195	0.307	6	0.00037	0.0023	2.47	0.29	0.57	-0.49	0.79	0.86	10.28	12.7	0.62
ZNF587	25.4318	28.0606	37.8793	30.7743	0.83	16.79	0.00085	0.0045	-1.03	0.88	0.95	-1.72	0.79	0.86	43.44	30.94	0.97
ANO6;LINC00938	13.8077	12.538	16.3333	9.46621	0.318	5.08	0.0015	0.0073	2.36	0.29	0.57	-0.58	0.79	0.86	7.23	10.09	0.44
RTN4	15.3333	22.1215	13.0256	7.19461	0.358	5.83	0.0022	0.0099	3.12	0.24	0.51	0.58	0.79	0.86	11.57	13.21	0.66
ZRANB3	16.5455	16.3029	18.5152	12.928	0.313	7.42	0.00014	0.001	4.01	0.13	0.37	0.6	0.79	0.86	11.54	14.82	0.58
TSHZ3;THEG5	16.1304	12.9557	19.125	12.6069	0.489	6.65	0.0022	0.0099	3.51	0.24	0.52	0.67	0.8	0.86	25.46	22.86	0.81
GPR137C	16.9286	25.5031	19.3125	12.1215	0.42	5.06	0.071	0.15	1.21	0.76	0.9	-0.92	0.8	0.86	15.14	15.42	0.72
TNPO1	27.4468	49.1045	38.4706	28.4664	0.557	22.78	8.8e-05	0.00067	4.14	0.59	0.81	1.87	0.8	0.86	16.29	23.23	0.67
TRAF3IP2-AS1	22.1667	18.7949	29.5094	21.818	0.676	14.97	2.2e-05	0.00021	1.33	0.77	0.91	-1.05	0.8	0.86	44.06	30.18	0.95
ZNF251	10.2759	5.5671	12.5806	7.23314	0.341	4.28	0.00018	0.0012	1.75	0.26	0.54	0.35	0.8	0.87	7.06	11.11	0.46
ACAP2	14.8846	13.1402	21.3659	20.0084	0.381	10.95	5.9e-06	6.8e-05	3.41	0.29	0.57	0.71	0.8	0.87	13.31	15.58	0.67
ANK2	49.9266	63.4376	85.1	60.1086	0.96	42.84	0.00011	0.00084	0.33	0.98	0.99	-3.38	0.81	0.87	95.39	67.85	0.99
NSD2	15.8684	10.4057	15.2414	11.9542	0.381	2.39	0.18	0.29	1.78	0.48	0.73	-0.57	0.81	0.87	14.92	16.25	0.65
UBE2H	19	25.7241	24.5	16.3948	0.517	11.6	0.00036	0.0022	3.4	0.44	0.71	0.97	0.81	0.87	17.1	23.95	0.71
FAM49B	19.1613	24.3791	29.8958	21.4191	0.449	19.12	8.6e-09	2.4e-07	3.64	0.38	0.65	0.9	0.81	0.87	18.56	20.63	0.72
KIAA0232	14.9268	17.4476	21.7381	15.7326	0.472	10.46	3.4e-05	0.0003	2.98	0.38	0.65	0.7	0.81	0.87	23.47	22.88	0.85
KIAA1549L	19.1176	19.6773	30.3721	21.7672	0.438	16.26	2.9e-07	5.1e-06	4.04	0.32	0.6	0.86	0.81	0.87	15.89	19.78	0.69
LRP2BP;ANKRD37	17.8	19.0614	15.6286	10.7569	0.369	5.02	0.018	0.053	0.65	0.82	0.93	-0.66	0.81	0.87	14.69	14.13	0.72
AUH	15.7222	13.2807	18.4737	11.4059	0.42	7.12	0.00038	0.0023	3.17	0.25	0.53	0.58	0.81	0.87	11.73	13.06	0.64
[truncated: 20,298 more rows]

## Sheet: DLPFC - summary
Donor	Period	Stage	Epoch	Total.Editing.Sites	Normalized.Hyper-editing rate	Total.Clusters	Avg.Cluster.Length	Avg.ES.Cluster	A_down	T_down	C_down	G_down	A_up	T_up	C_up	G_up	downstream	intergenic	intronic	ncRNA_exonic	ncRNA_intronic	splicing	upstream	UTR3	UTR5	upstream;downstream	exonic	ncRNA_splicing	Sex	PMI	pH	RIN	AgeDays	Ancestry
HSB272	1	Prenatal	0	7794	0.750077	785	77.6892	9.92866	0.249423	0.161278	0.200795	0.388504	0.314216	0.318835	0.306005	0.0609443	0.0175776	0.207596	0.601873	0.00500385	0.0873749	NA	0.00423403	0.0762125	0.000128304	NA	NA	NA	Male	NA	NA	7.7	43	European
HSB337	1	Prenatal	0	14741	2.31715	1548	77.4683	9.52261	0.266739	0.160844	0.209755	0.362662	0.340072	0.311716	0.286616	0.0615969	0.0158741	0.20365	0.65484	0.00719083	0.0829659	6.7838e-05	0.00359541	0.0316803	6.7838e-05	NA	6.7838e-05	NA	Female	26.4	NA	8.1	54	AfricanAmerican
HSB577	1	Prenatal	0	14532	2.23121	1534	78.2425	9.47327	0.260322	0.149945	0.214286	0.375447	0.323149	0.314891	0.298995	0.0629645	0.0168593	0.241605	0.610859	0.000825764	0.0883567	NA	0.00165153	0.0390862	0.000688137	NA	6.88137e-05	NA	Female	NA	NA	5.6	54	European
HSB148	2	Prenatal	0	7602	0.993268	719	78.6036	10.573	0.257169	0.156801	0.200474	0.385556	0.315706	0.31768	0.298606	0.0680084	0.032623	0.154038	0.587082	0.00986582	0.053407	0.000131544	0.00420942	0.158248	0.000394633	NA	NA	NA	Male	1	6.01	7.5	63	European
HSB578	2	Prenatal	0	20174	2.63823	2042	77.4207	9.87953	0.260484	0.1552	0.208734	0.375582	0.337315	0.309656	0.28854	0.0644889	0.0120332	0.205924	0.66817	0.00326323	0.0770486	2.26613e-05	0.00237944	0.0306835	0.000317259	NA	0.000158629	NA	Male	NA	NA	2.6	59	European
HSB338	2	Prenatal	0	25554	3.97966	2587	77.8222	9.87785	0.262699	0.157001	0.203804	0.376497	0.336581	0.311262	0.290835	0.0613211	0.00827798	0.232329	0.640676	0.00465946	0.0833251	NA	0.00128879	0.0294438	NA	NA	NA	NA	Male	25	NA	7	58	AfricanAmerican_European
HSB546	2	Prenatal	0	14093	1.97373	1365	78.2256	10.3245	0.260484	0.157809	0.207195	0.374512	0.338892	0.316682	0.27943	0.0649968	0.0113094	0.190459	0.668467	0.00406981	0.0918056	NA	0.00152618	0.0316193	0.000352195	NA	0.000352195	3.91328e-05	Female	NA	NA	6.5	57	European
HSB547	2	Prenatal	0	44128	3.82998	4415	78.7515	9.99502	0.257977	0.155094	0.210728	0.376201	0.321383	0.29981	0.319185	0.059622	0.0134109	0.213226	0.610019	0.00901157	0.104165	NA	0.0034769	0.046406	0.000141914	NA	NA	0.000141914	Male	NA	NA	5.5	57	European
HSB579	2	Prenatal	0	13670	2.12356	1365	79.137	10.0147	0.248647	0.158888	0.214923	0.377542	0.323263	0.303804	0.303438	0.0694952	0.0109729	0.251646	0.576006	0.00841258	0.086613	NA	0.00336503	0.06218	7.31529e-05	0.000292612	0.000438917	NA	Male	NA	NA	7.6	67	Asian
HSB292	3	Prenatal	1	5837	0.648177	679	75.4462	8.59647	0.259037	0.144081	0.215864	0.381018	0.32294	0.318314	0.290046	0.0686997	0.0201229	0.131944	0.66008	0.0115677	0.0673575	NA	0.00168695	0.103386	0.00301241	0.000843475	NA	NA	Male	NA	NA	7.2	78	European
HSB150	3	Prenatal	1	8299	1.03754	758	79.5633	10.9485	0.260754	0.152549	0.204482	0.382215	0.326666	0.301964	0.297144	0.0742258	0.0198732	0.188624	0.655131	0.00445434	0.0860031	NA	0.00222717	0.0426589	NA	NA	0.00102793	NA	Female	1	6.08	7.6	84	Hispanic_or_Asian_European
HSB339	3	Prenatal	1	10781	1.55716	1183	75.9281	9.11327	0.265653	0.153696	0.210741	0.36991	0.335405	0.301178	0.304053	0.0593637	0.0216121	0.180595	0.659123	0.00500881	0.0722567	NA	0.00250441	0.0581579	0.000742046	NA	NA	NA	Female	24.7	NA	8.3	77	European
HSB342	3	Prenatal	1	17387	2.90238	1683	78.8467	10.331	0.250302	0.153505	0.212228	0.383965	0.324035	0.299937	0.302697	0.0733306	0.0117329	0.18255	0.653247	0.00264565	0.0698798	NA	0.00247311	0.0774717	NA	NA	NA	NA	Male	22.5	NA	7.8	78	Hispanic_or_Asian_European
HSB428	3	Prenatal	1	18354	1.88725	1647	78.5246	11.1439	0.241201	0.158821	0.214885	0.385093	0.317587	0.309306	0.313338	0.059769	0.0136755	0.146889	0.692438	0.00555737	0.073499	NA	0.00217936	0.0655443	0.000217936	NA	NA	NA	Female	2.5	NA	7.7	87	AfricanAmerican
HSB544	3	Prenatal	1	30795	4.71232	3187	79.0944	9.66269	0.242507	0.162721	0.21445	0.380321	0.32567	0.314304	0.305861	0.0541646	0.0096769	0.147004	0.738237	0.001786	0.068615	NA	0.00129891	0.032895	0.000487092	NA	NA	NA	Female	NA	NA	7.2	85	Hispanic_or_Asian_European
HSB222	4	Prenatal	1	4370	0.380266	433	75.5404	10.0924	0.277117	0.162929	0.200229	0.359725	0.34508	0.305034	0.289931	0.0599542	0.00732265	0.227918	0.640275	0.00160183	0.0590389	NA	NA	0.0638444	NA	NA	NA	NA	Female	NA	NA	7.4	104	European
HSB261	4	Prenatal	1	8009	0.834269	877	78.3421	9.13227	0.264827	0.167437	0.1999	0.367836	0.34199	0.317892	0.280809	0.0593083	0.021996	0.213598	0.584621	0.00436284	0.0681694	NA	0.00254499	0.103436	0.0012725	NA	NA	NA	Male	NA	NA	6.5	106.4	European
HSB267	4	Prenatal	1	5501	0.693965	634	75.6861	8.67666	0.251591	0.145246	0.213052	0.390111	0.325214	0.289038	0.30958	0.076168	0.0198771	0.192337	0.660457	0.00374496	0.0652967	9.60246e-05	0.00412906	0.0531976	9.60246e-05	NA	0.000672172	9.60246e-05	Male	NA	NA	8.3	105	AfricanAmerican
HSB270	4	Prenatal	1	10414	0.861254	989	77.7786	10.5298	0.261091	0.160553	0.200787	0.377569	0.332725	0.290474	0.304302	0.0724986	0.0150061	0.219605	0.623477	0.00338846	0.0764825	8.06777e-05	0.000968132	0.0605083	0.000403388	NA	8.06777e-05	NA	Male	NA	NA	7.7	108.5	AfricanAmerican
HSB278	4	Prenatal	1	12395	1.31821	1298	79.0208	9.54931	0.263332	0.158854	0.202985	0.374829	0.331908	0.303187	0.297781	0.0671238	0.0117541	0.220253	0.617993	0.00768535	0.0735986	NA	0.00262206	0.066094	NA	NA	NA	NA	Male	NA	NA	8.1	108	Hispanic_or_Asian_European
HSB238	4	Prenatal	1	11060	1.47101	908	78.9846	12.1806	0.246203	0.149096	0.220524	0.384177	0.320615	0.305335	0.300362	0.073689	0.0191035	0.18217	0.66188	0.00324635	0.0727931	0.00012486	0.000874017	0.0598077	NA	NA	NA	NA	Female	NA	NA	7.2	105	European
HSB322	4	Prenatal	1	14165	2.06112	1108	79.2924	12.7843	0.254854	0.155101	0.208683	0.381363	0.327992	0.299471	0.298412	0.0741264	0.00873383	0.196442	0.662576	0.00572295	0.0815923	NA	0.00425199	0.0399687	0.000712496	NA	NA	NA	Male	NA	NA	8	98	European
HSB442	4	Prenatal	1	14834	1.6327	1452	78.624	10.2163	0.254213	0.147971	0.206822	0.390994	0.325671	0.30902	0.299178	0.0661319	0.00834465	0.192315	0.671745	0.0065981	0.072385	NA	0.00300796	0.0450223	0.000582185	NA	NA	NA	Female	NA	NA	4.9	110	Hispanic_or_Asian_European
HSB598	4	Prenatal	1	9827	1.18533	879	78.628	11.1797	0.268444	0.159662	0.202605	0.369289	0.327872	0.315152	0.292561	0.0644144	0.0129744	0.234802	0.585889	0.00447058	0.103212	NA	0.00471354	0.0532582	0.000583119	NA	NA	9.71865e-05	Male	NA	NA	8.3	103	Hispanic_or_Asian_European
HSB289	4	Prenatal	1	43509	2.42853	3618	78.2565	12.0257	0.255533	0.150636	0.211772	0.382059	0.331081	0.295272	0.310189	0.0634581	0.020826	0.179739	0.650477	0.00515355	0.0810448	NA	0.00254148	0.0589481	0.00127074	NA	NA	NA	Male	NA	NA	7.7	94.5	Hispanic_or_Asian_European
HSB566	4	Prenatal	1	18467	1.62427	1695	79.0041	10.895	0.257865	0.162398	0.210429	0.369307	0.335626	0.309254	0.290302	0.0648183	0.0145956	0.177347	0.673598	0.00369889	0.0702789	NA	0.00089973	0.0587824	0.00079976	NA	NA	NA	Female	NA	NA	7	110	Hispanic_or_Asian_European
HSB572	4	Prenatal	1	7193	1.2569	752	77.0306	9.56516	0.263312	0.161129	0.197692	0.377867	0.335326	0.312387	0.284304	0.0679828	0.0116255	0.17716	0.677263	0.00802469	0.0716049	NA	0.000925926	0.052572	0.000102881	0.000720165	NA	NA	Female	NA	NA	7.2	102	European
HSB595	4	Prenatal	1	13170	1.21122	1188	78.4992	11.0859	0.253986	0.16082	0.205011	0.380182	0.317008	0.30205	0.302506	0.0784358	0.0102868	0.200418	0.642054	0.00601517	0.0881353	NA	0.000523058	0.0525673	NA	NA	NA	NA	Male	NA	NA	7.8	110	European
HSB616	4	Prenatal	1	12220	2.42767	1236	79.267	9.88673	0.235434	0.152946	0.216612	0.395008	0.309247	0.314484	0.308838	0.0674304	0.0114119	0.158553	0.691028	0.000728421	0.0624014	NA	0.00279228	0.0730849	NA	NA	NA	NA	Female	NA	NA	7	108	European
HSB313	4	Prenatal	1	10306	1.40482	1003	78.8824	10.2752	0.26897	0.160004	0.200175	0.370852	0.3366	0.31341	0.287114	0.062876	0.010449	0.193542	0.664554	0.00168532	0.0724687	NA	0.00249427	0.0545369	0.000269651	NA	NA	NA	Male	NA	NA	7	98	Hispanic_or_Asian_European
HSB316	4	Prenatal	1	16684	1.14035	1495	79.396	11.1599	0.250839	0.158955	0.207504	0.382702	0.323723	0.315572	0.293635	0.0670702	0.0176046	0.184593	0.583291	0.00610563	0.0733693	0.00010176	0.000712323	0.134019	0.00010176	NA	NA	0.00010176	Female	NA	NA	7	91	Mixed
HSB344	4	Prenatal	1	28113	2.92366	3029	78.5177	9.28128	0.256927	0.154733	0.213496	0.374844	0.33529	0.291965	0.311706	0.0610394	0.0108843	0.187307	0.68024	0.00238263	0.0729951	NA	0.00232848	0.0433205	0.000541506	NA	NA	NA	Female	49	NA	8.2	110	Asian
HSB418	4	Prenatal	1	10943	1.35936	1053	80.4207	10.3922	0.258887	0.164763	0.202595	0.373755	0.338481	0.300101	0.289409	0.0720095	0.011539	0.198387	0.680801	0.00361463	0.0565828	NA	NA	0.046295	0.00278048	NA	NA	NA	Male	5.5	NA	8	101	Hispanic_or_Asian_European
HSB425	4	Prenatal	1	14060	1.57386	1134	79.4788	12.3986	0.246586	0.160669	0.212589	0.380156	0.327454	0.297155	0.30192	0.0734708	0.00964313	0.187168	0.647001	0.00637813	0.084738	7.59301e-05	0.00174639	0.0616553	0.00106302	0.000531511	NA	NA	Female	25	NA	9.4	110	European
HSB440	4	Prenatal	1	10949	1.41154	722	79.1136	15.1648	0.238195	0.155813	0.213809	0.392182	0.299297	0.304594	0.315828	0.0802813	0.0152209	0.218331	0.604173	0.00499182	0.0837971	NA	0.00409165	0.0687398	0.000654664	NA	NA	NA	Female	27	NA	2	105	AfricanAmerican
HSB443	4	Prenatal	1	17449	1.79746	1560	80.1019	11.1853	0.265803	0.16064	0.201845	0.371712	0.33532	0.310734	0.285403	0.0685426	0.0137257	0.171781	0.672561	0.00551427	0.0712059	NA	0.00149844	0.0629345	0.00077919	NA	NA	NA	Male	23	NA	6.7	96	European
HSB445	4	Prenatal	1	10003	1.4251	1084	77.9889	9.22786	0.247526	0.161452	0.212636	0.378386	0.324103	0.295311	0.310007	0.0705788	0.00832385	0.167793	0.722716	0.00288133	0.0581602	NA	0.00131616	0.0382043	0.000569152	NA	NA	3.5572e-05	Male	2.5	NA	8.3	98	European
HSB536	4	Prenatal	1	9720	1.33002	952	76.5945	10.2101	0.25463	0.159053	0.213169	0.373148	0.326749	0.305247	0.302263	0.0657407	0.00667093	0.155442	0.708215	0.00657955	0.0708215	NA	0.00228457	0.0495294	0.00036553	NA	NA	9.13826e-05	Female	NA	NA	8.9	103	AfricanAmerican_European
HSB543	4	Prenatal	1	11471	2.00588	1052	76.749	10.904	0.246883	0.156307	0.216808	0.380002	0.321594	0.318281	0.302851	0.0572749	0.0169986	0.182788	0.64431	0.00540541	0.0783073	0.000142248	0.000142248	0.070697	7.11238e-05	0.000995733	0.000142248	NA	Male	NA	NA	7.8	98	European
HSB545	4	Prenatal	1	20579	3.44259	2026	78.9753	10.1575	0.256183	0.158317	0.208999	0.3765	0.320084	0.305408	0.305651	0.0688566	0.0179012	0.188145	0.625263	0.00173532	0.0981825	NA	0.00557129	0.0626541	0.000547995	NA	NA	NA	Male	NA	NA	8.1	94	Hispanic_or_Asian_European
HSB561	4	Prenatal	1	8237	1.11024	954	77.2086	8.63417	0.255676	0.16523	0.210271	0.368824	0.327304	0.313949	0.297074	0.0616729	0.0165626	0.214511	0.638031	0.00395438	0.0672818	0.000229239	0.00177661	0.0544444	0.00149006	0.000573099	0.0011462	NA	Male	NA	NA	8.2	110	European
HSB618	4	Prenatal	1	106937	14.6575	7657	81.6049	15.2719	0.252264	0.155169	0.213029	0.379538	0.319369	0.32621	0.297716	0.0567057	0.0132469	0.193743	0.658762	0.00400229	0.0750601	1.71038e-05	0.00316421	0.0510378	0.000744016	0.000153934	5.98633e-05	8.55191e-06	Female	NA	NA	4.1	104	European
HSB630	4	Prenatal	1	10251	1.7243	948	77.6097	10.8133	0.250512	0.165447	0.203395	0.380646	0.317335	0.317335	0.302117	0.0632133	0.0154131	0.200956	0.640035	0.00575554	0.0789191	NA	0.00331675	0.0556043	NA	NA	NA	NA	Female	24	NA	7.4	105	European
HSB651	4	Prenatal	1	17255	2.61378	1614	79.3185	10.6908	0.259403	0.158157	0.207882	0.374558	0.335903	0.296957	0.299623	0.0675167	0.00996813	0.172356	0.704144	0.00498406	0.0616633	NA	0.00434657	0.0418429	0.000347725	0.000347725	NA	NA	Male	NA	NA	8	105	AfricanAmerican
HSB670	4	Prenatal	1	10845	1.42542	1146	75.904	9.46335	0.260396	0.157861	0.210604	0.371139	0.333702	0.317012	0.284647	0.0646381	0.010604	0.21171	0.652559	0.00267404	0.0664822	NA	0.00147533	0.0541263	0.000368834	NA	NA	NA	Male	26	NA	7	105	European
HSB152	5	Prenatal	1	16480	1.56208	1804	78.99	9.13525	0.247087	0.158981	0.209466	0.384466	0.322694	0.312803	0.303944	0.0605583	0.0113471	0.190534	0.66966	0.00333738	0.0699029	NA	0.00248786	0.0521238	0.000242718	0.000364078	NA	NA	Male	NA	NA	5.5	112	European
HSB195	5	Prenatal	1	7846	1.06709	863	77.555	9.09154	0.25325	0.155748	0.195896	0.395106	0.325006	0.301045	0.302447	0.0715014	0.0112283	0.188365	0.656374	0.00396864	0.0712419	NA	0.00135514	0.0653373	0.00145194	0.000677572	NA	NA	Male	NA	NA	7	126	AfricanAmerican_European
HSB260	5	Prenatal	1	10331	1.00042	1180	76.2619	8.75508	0.254574	0.154777	0.208692	0.381957	0.330268	0.318362	0.295228	0.0561417	0.00978793	0.173771	0.702674	0.00127669	0.0756791	NA	0.00205688	0.0346833	NA	NA	NA	7.0927e-05	Female	NA	NA	7.1	120	European
HSB417	5	Prenatal	1	14099	2.12255	1441	77.8029	9.78418	0.258458	0.156394	0.208951	0.376197	0.328463	0.320165	0.294205	0.0571672	0.00967427	0.214077	0.627141	0.00346144	0.0828082	NA	0.0017751	0.0605308	0.000532529	NA	NA	NA	Male	2	NA	6.9	127	AfricanAmerican_European
HSB422	5	Prenatal	1	8996	1.31619	817	77.7393	11.011	0.263228	0.155625	0.209426	0.371721	0.332259	0.302579	0.297577	0.0675856	0.0124827	0.211463	0.654786	0.0047275	0.0755338	NA	0.00212472	0.0381919	0.000690534	NA	NA	NA	Male	3.5	NA	7.7	113	Hispanic_or_Asian_European
HSB427	5	Prenatal	1	11443	1.40988	951	79.7045	12.0326	0.250284	0.154505	0.206764	0.388447	0.320807	0.306126	0.294853	0.0782138	0.015015	0.187187	0.671767	0.00476667	0.0844654	NA	0.000762667	0.0357024	0.000333667	NA	NA	NA	Female	3.5	NA	8.5	125	European
HSB430	5	Prenatal	1	19393	2.30534	1791	78.5773	10.828	0.260145	0.162997	0.202805	0.374052	0.334451	0.303151	0.295003	0.0673955	0.00885189	0.198483	0.671005	0.00405712	0.0797724	NA	0.00284525	0.0343538	0.00010538	0.000526898	NA	NA	Female	5	NA	7.4	117	AfricanAmerican_European
HSB433	5	Prenatal	1	20616	3.45732	1878	78.8067	10.9776	0.252425	0.161719	0.214009	0.371847	0.335419	0.305588	0.302047	0.0569461	0.0121316	0.200457	0.657584	0.00120681	0.0769182	NA	0.00133384	0.0498603	6.35163e-05	0.000381098	NA	6.35163e-05	Female	5	NA	6.7	125	AfricanAmerican
HSB564	5	Prenatal	1	11267	1.56889	1013	79.4136	11.1224	0.25091	0.163841	0.21381	0.371439	0.328748	0.297151	0.301944	0.0721576	0.0114881	0.191746	0.692701	0.001964	0.0695203	2.69041e-05	0.00156044	0.0306976	0.000295946	NA	NA	NA	Female	NA	NA	9.3	115	European
HSB626	5	Prenatal	1	18826	2.70728	1716	78.7185	10.9709	0.253426	0.15707	0.212578	0.376926	0.322267	0.324551	0.289759	0.0634229	0.0116756	0.150151	0.728971	0.00307583	0.0659838	1.0462e-05	0.00164253	0.0376527	0.000816036	NA	2.0924e-05	NA	Female	27	NA	6.3	119	AfricanAmerican_European
HSB627	5	Prenatal	1	20979	2.67708	1841	78.4286	11.3954	0.262262	0.158396	0.203108	0.376233	0.328757	0.317127	0.289003	0.0651127	0.0120941	0.173792	0.687167	0.00365983	0.0673909	1.66356e-05	0.00212936	0.0527848	0.000815145	0.000133085	NA	1.66356e-05	Female	50	NA	6.2	126	European
HSB629	5	Prenatal	1	23482	3.02756	2184	78.6287	10.7518	0.262158	0.160506	0.207265	0.370071	0.338728	0.310536	0.289796	0.0609403	0.0118081	0.141108	0.752773	0.00315053	0.0544043	NA	0.00161369	0.0348352	0.000281755	NA	NA	2.56141e-05	Female	26	NA	5.1	119	AfricanAmerican
HSB631	5	Prenatal	1	18979	2.0831	1629	78.8478	11.6507	0.264187	0.151747	0.20823	0.375836	0.333	0.306286	0.290163	0.0705517	0.00879088	0.20964	0.633614	0.00432094	0.073605	0.000148998	0.000968487	0.0685391	0.000372495	NA	NA	NA	Female	23	NA	7.8	119	European
HSB633	5	Prenatal	1	24708	2.4301	2224	78.7626	11.1097	0.259147	0.162377	0.212927	0.36555	0.327789	0.310709	0.300996	0.0605067	0.0118765	0.164951	0.715862	0.00306149	0.0662444	NA	0.00221694	0.034996	0.000475059	0.000316706	NA	NA	Male	3.5	NA	7.1	125	Hispanic_or_Asian_European
HSB634	5	Prenatal	1	17215	2.57609	1590	80.1031	10.827	0.252396	0.157944	0.212082	0.377578	0.327854	0.308742	0.296718	0.066686	0.0110289	0.209699	0.643224	0.00362593	0.082943	NA	0.0030216	0.0460795	0.000377701	NA	NA	NA	Male	23	NA	7.2	119	European
HSB637	5	Prenatal	1	15744	1.74091	1514	77.9445	10.3989	0.262386	0.158473	0.204713	0.374428	0.335048	0.303989	0.295795	0.0651677	0.0275605	0.156722	0.671366	0.00563944	0.0643988	NA	0.00482081	0.0692196	0.000272876	NA	NA	NA	Male	12	NA	6.5	119	AfricanAmerican
HSB643	5	Prenatal	1	10569	1.52112	1022	76.6771	10.3415	0.260006	0.151765	0.203047	0.385183	0.330116	0.30703	0.299934	0.0629199	0.0081486	0.189258	0.673443	0.00744765	0.0731622	NA	NA	0.0485411	NA	NA	NA	NA	Female	23	NA	5.2	119	AfricanAmerican
HSB645	5	Prenatal	1	21945	2.20991	1930	79.771	11.3705	0.250854	0.159854	0.210709	0.378583	0.326179	0.307678	0.302757	0.0633857	0.0129032	0.228687	0.613306	0.00403226	0.0745968	NA	0.00276498	0.0634217	5.76037e-05	NA	0.000115207	0.000115207	Female	24	NA	6.6	126	European
HSB646	5	Prenatal	1	13962	2.28342	1214	78.5313	11.5008	0.247386	0.158	0.210858	0.383756	0.331185	0.306976	0.296233	0.0656066	0.0184347	0.20165	0.635498	0.00539066	0.0709437	NA	0.0053241	0.0618262	0.000931718	NA	NA	NA	Male	2	NA	7.1	132	Hispanic_or_Asian_European
HSB672	5	Prenatal	1	37169	3.6959	3220	79.1913	11.5432	0.249617	0.163739	0.211413	0.375232	0.331513	0.312438	0.295354	0.0606957	0.00814411	0.223828	0.64619	0.00382935	0.0785826	5.39345e-05	0.00382935	0.035381	0.000161804	NA	NA	NA	Male	25	NA	5.2	126	AfricanAmerican_European
HSB444	5	Prenatal	1	16269	2.41804	1747	78.2685	9.31254	0.258897	0.153974	0.213351	0.373778	0.32983	0.305612	0.302354	0.0622042	0.0110281	0.203564	0.636894	0.0030988	0.09465	4.55705e-05	0.00205067	0.0477124	0.000911411	NA	NA	4.55705e-05	Male	4	NA	7.1	127	Hispanic_or_Asian_European
HSB562	5	Prenatal	1	23785	1.04505	2078	79.5395	11.4461	0.261593	0.166281	0.204036	0.368089	0.3395	0.31049	0.287408	0.0626025	0.0148976	0.203982	0.642888	0.0071623	0.0644607	NA	0.00415413	0.0624552	NA	NA	NA	NA	Female	NA	NA	6.5	113	European
HSB597	5	Prenatal	1	18916	3.58273	1871	78.6446	10.1101	0.256872	0.154578	0.212889	0.375661	0.321368	0.297209	0.320945	0.0604779	0.0114189	0.141256	0.730387	0.00470501	0.0568831	NA	0.00237894	0.0515437	0.00142736	NA	NA	NA	Female	NA	NA	7.8	120	European
HSB615	5	Prenatal	1	50171	5.69658	4974	78.7161	10.0867	0.241235	0.147715	0.211576	0.399474	0.314465	0.288035	0.325965	0.0715353	0.01301	0.163613	0.706083	0.00272461	0.0719978	NA	0.00115796	0.041346	6.81153e-05	NA	NA	NA	Female	48	NA	7.3	113	Asian
HSB154	5	Prenatal	1	14681	2.14467	1453	78.883	10.1039	0.254002	0.162182	0.211634	0.372182	0.330087	0.321232	0.292078	0.0566038	0.0164415	0.181239	0.649758	0.00140199	0.0794035	NA	0.00216671	0.0694621	0.000127453	NA	NA	NA	Male	1	6.44	4.8	113	European
HSB343	5	Prenatal	1	55237	6.12383	5992	79.121	9.21846	0.258142	0.161613	0.20823	0.372015	0.338668	0.295635	0.308091	0.0576063	0.0222321	0.163628	0.668519	0.00289017	0.0661405	NA	0.00100044	0.0738106	0.00122277	0.000555803	NA	NA	Female	48	NA	6.5	122	Hispanic_or_Asian_European
HSB345	5	Prenatal	1	95584	5.03782	9767	79.6265	9.78642	0.260169	0.156229	0.213603	0.369999	0.328235	0.299705	0.314111	0.057949	0.011448	0.177314	0.664598	0.00157301	0.0687757	8.73897e-05	0.00270908	0.0720091	0.00139823	NA	8.73897e-05	NA	Male	49.5	NA	6.1	125	European
HSB414	5	Prenatal	1	60112	5.00814	6082	78.2106	9.88359	0.25346	0.15699	0.212952	0.376597	0.326274	0.302452	0.310005	0.061269	0.0141288	0.20265	0.666581	0.00453772	0.0660548	0.00010313	0.00030939	0.0453772	NA	NA	0.000257825	NA	Female	NA	NA	5.5	126	Hispanic_or_Asian_European
HSB416	5	Prenatal	1	39041	2.16319	3847	78.1237	10.1484	0.26029	0.156989	0.207602	0.375118	0.341846	0.302221	0.294383	0.0615507	0.00790648	0.172827	0.69252	0.00286185	0.0869713	NA	0.00184323	0.0344878	0.000582072	NA	NA	NA	Male	NA	NA	7.9	112	European
HSB429	5	Prenatal	1	13423	1.20042	1227	78.8174	10.9397	0.25285	0.149594	0.211875	0.385681	0.322655	0.302391	0.303583	0.07137	0.0066008	0.204071	0.675326	0.00229963	0.0706499	NA	0.00251256	0.0384976	4.25858e-05	NA	NA	NA	Female	NA	NA	7	127	Asian
HSB431	5	Prenatal	1	18945	3.04659	1848	77.5146	10.2516	0.269728	0.153972	0.207759	0.368541	0.345949	0.30805	0.28493	0.0610715	0.0101991	0.164319	0.698883	0.00437105	0.0717177	NA	0.00109276	0.0490934	NA	NA	0.000283309	4.04727e-05	Male	NA	NA	6.3	130	European
HSB432	5	Prenatal	1	13238	1.29087	1199	78.6572	11.0409	0.259405	0.164149	0.205771	0.370675	0.341139	0.289847	0.299365	0.069648	0.0121987	0.220273	0.647633	0.0020912	0.0747023	NA	0.00487947	0.0379901	0.000232356	NA	NA	NA	Male	5	NA	7.4	115	AfricanAmerican
HSB439	5	Prenatal	1	10994	1.57486	999	80.2272	11.005	0.253047	0.159178	0.203657	0.384119	0.322358	0.303893	0.302529	0.0712207	0.00955625	0.236825	0.614912	0.00321696	0.0798562	NA	0.000851547	0.0545936	NA	NA	NA	0.000189233	Male	3	NA	8.4	122	Hispanic_or_Asian_European
HSB568	5	Prenatal	1	23095	2.14943	2009	78.99	11.4958	0.264733	0.15709	0.209916	0.368262	0.331674	0.303616	0.297987	0.0667244	0.00805212	0.160428	0.703854	0.00135227	0.0826111	NA	0.00227426	0.0399533	0.0014752	NA	NA	NA	Male	NA	NA	8.1	112	Hispanic_or_Asian_European
HSB569	5	Prenatal	1	11413	1.6616	981	78.2834	11.634	0.253746	0.156576	0.209761	0.379918	0.332603	0.30439	0.299571	0.0634364	0.00849275	0.19075	0.686819	0.00386798	0.0622241	4.20433e-05	0.00206012	0.045659	NA	NA	NA	8.40866e-05	Male	NA	NA	6.8	115	AfricanAmerican
HSB608	5	Prenatal	1	10219	1.48274	1042	79.024	9.8071	0.26255	0.166357	0.206772	0.364321	0.340444	0.311772	0.280849	0.0669341	0.0153674	0.235734	0.604413	0.00871021	0.0797273	NA	0.00097666	0.0548325	0.000159455	7.97273e-05	NA	NA	Female	NA	NA	6.3	122	AfricanAmerican_European
HSB624	5	Prenatal	1	17360	1.90688	1555	79.7286	11.164	0.260599	0.149021	0.214228	0.376152	0.338537	0.300288	0.292281	0.068894	0.00754929	0.166066	0.730181	0.0033311	0.0627297	NA	0.00219056	0.0277531	0.000199142	NA	NA	NA	Female	25	NA	7.3	126	Mixed
HSB638	5	Prenatal	1	15026	2.3689	1316	77.7758	11.4179	0.238054	0.16152	0.206642	0.393784	0.320178	0.315187	0.301744	0.062891	0.0149383	0.172462	0.685646	0.00597532	0.0636934	4.32994e-05	0.00168868	0.0550336	0.000432994	NA	NA	8.65988e-05	Female	22	NA	6.4	119	European
HSB644	5	Prenatal	1	7568	1.32912	666	77.0135	11.3634	0.268235	0.155788	0.209831	0.366147	0.339059	0.302061	0.296115	0.0627643	0.0182992	0.197182	0.648302	0.00234857	0.0742734	NA	0.000587142	0.0590077	NA	NA	NA	NA	Male	23	NA	6.2	119	European
HSB649	5	Prenatal	1	14849	2.29951	1408	78.4354	10.5462	0.252744	0.167082	0.210789	0.369385	0.33349	0.313624	0.292074	0.0608122	0.0165169	0.225819	0.610862	0.0022463	0.0806025	NA	0.000792812	0.0628964	0.000264271	NA	NA	NA	Female	23	NA	6.9	112	AfricanAmerican
HSB653	5	Prenatal	1	12759	2.08454	1286	78.1236	9.92146	0.252136	0.159025	0.215221	0.373619	0.320009	0.307312	0.312407	0.0602712	0.0103718	0.204876	0.651334	0.00579203	0.0805496	NA	0.000942888	0.0457301	0.000404095	NA	NA	NA	Female	23	NA	8.3	112	European
HSB654	5	Prenatal	1	18111	2.20666	1726	78.7874	10.493	0.26194	0.154271	0.208326	0.375462	0.336646	0.301419	0.295732	0.0662029	0.0163806	0.211615	0.614782	0.00384043	0.086292	NA	0.0019594	0.0651305	NA	NA	NA	NA	Male	48	NA	9.6	117	Hispanic_or_Asian_European
HSB666	5	Prenatal	1	14739	1.85342	1444	78.0727	10.2071	0.261076	0.164597	0.209173	0.365154	0.33659	0.298663	0.301106	0.0636407	0.00773011	0.162056	0.705538	0.00541108	0.0723869	NA	0.000607366	0.045442	0.000773011	NA	NA	5.52151e-05	Male	27	NA	10	119	Hispanic_or_Asian_European
HSB671	5	Prenatal	1	18541	2.7527	1789	80.0878	10.3639	0.244755	0.159107	0.209751	0.386387	0.328623	0.318645	0.290545	0.0621865	0.0116019	0.210733	0.646313	0.00651333	0.0711717	NA	0.00413868	0.0493249	0.000203542	NA	NA	NA	Male	24	NA	5.6	119	Hispanic_or_Asian_European
HSB674	5	Prenatal	1	13874	2.04947	1289	79.4988	10.7634	0.253424	0.158498	0.207655	0.380424	0.328528	0.303085	0.298039	0.0703474	0.0145596	0.208952	0.638172	0.00281101	0.077411	NA	0.00345971	0.0536255	0.000432464	0.000576618	NA	NA	Male	23	NA	7.2	119	Hispanic_or_Asian_European
HSB676	5	Prenatal	1	14537	2.10658	1488	79.3616	9.76949	0.254592	0.152301	0.213937	0.37917	0.328541	0.310518	0.29449	0.0664511	0.0141019	0.167022	0.691133	0.00371466	0.0694779	NA	0.00337071	0.050767	0.00034395	6.879e-05	NA	NA	Male	27	NA	6.4	119	AfricanAmerican
HSB679	5	Prenatal	1	18149	1.93161	1806	79.5022	10.0493	0.265414	0.15764	0.207615	0.369332	0.337043	0.310485	0.282826	0.0696457	0.0113505	0.193234	0.66505	0.00407736	0.0677172	NA	0.000495895	0.057083	0.000440796	NA	0.000550995	NA	Female	25	NA	7.8	119	AfricanAmerican
HSB221	6	Prenatal	2	63840	5.39426	7018	78.83	9.09661	0.256187	0.153023	0.218703	0.372086	0.322838	0.322102	0.29917	0.0558897	0.0128501	0.130699	0.764463	0.00226976	0.0612478	NA	0.00223402	0.0258252	0.000411059	NA	NA	NA	Female	19	NA	3.1	133	AfricanAmerican
HSB248	6	Prenatal	2	9429	1.38958	970	78.2412	9.72062	0.254322	0.156538	0.207021	0.382119	0.328137	0.294305	0.304592	0.0729664	0.0174796	0.159915	0.682257	0.00716507	0.0580686	NA	0.00125979	0.073816	NA	NA	NA	3.93685e-05	Male	NA	NA	8.4	140	European
HSB265	6	Prenatal	2	55953	6.33846	5701	77.6304	9.81459	0.249906	0.153289	0.218433	0.378371	0.32454	0.312548	0.305417	0.0574947	0.00867107	0.158058	0.728841	0.0027804	0.0638077	NA	0.00183789	0.0354383	0.000565504	NA	NA	NA	Male	15	NA	3.5	147	AfricanAmerican_European
HSB275	6	Prenatal	2	25401	2.04687	2250	78.7107	11.2893	0.253927	0.155506	0.211212	0.379355	0.318964	0.307429	0.307114	0.0664934	0.0126005	0.149631	0.740522	0.00248304	0.0617982	1.85302e-05	0.00209391	0.0305933	0.000111181	0.000148241	NA	NA	Female	NA	NA	8.1	133	European
HSB274	6	Prenatal	2	21220	3.20469	2016	79.3695	10.5258	0.252262	0.161923	0.212017	0.373798	0.325024	0.304571	0.31131	0.0590952	0.0175517	0.177247	0.684581	0.00204984	0.0555378	NA	0.00249824	0.0594453	0.000448402	0.000640574	NA	NA	Female	8	NA	6.4	133	AfricanAmerican
HSB565	6	Prenatal	2	15611	1.82691	1161	78.8217	13.4462	0.245852	0.150919	0.211646	0.391583	0.319775	0.304785	0.305938	0.0695023	0.00963505	0.146708	0.747896	0.00389335	0.0542709	NA	0.00192701	0.0345485	0.000747208	0.000334277	NA	3.93267e-05	Female	NA	NA	7.4	135	AfricanAmerican
HSB650	6	Prenatal	2	53966	8.64248	4850	79.228	11.127	0.250695	0.157803	0.212986	0.378516	0.332172	0.305322	0.301227	0.0612793	0.0112486	0.181043	0.669647	0.00112486	0.0766088	NA	0.0037298	0.0564798	0.000118406	NA	NA	NA	Male	NA	NA	3.1	161	Hispanic_or_Asian_European
HSB657	6	Prenatal	2	15102	1.58073	1321	79.5382	11.4322	0.259436	0.159052	0.206529	0.374983	0.330155	0.297378	0.296782	0.0756853	0.00995133	0.144735	0.733628	0.00425421	0.0641417	1.01613e-05	0.00229646	0.0402998	0.000291291	0.000169355	0.000213388	1.01613e-05	Male	47.9	NA	9.6	142	European
HSB669	6	Prenatal	2	20570	3.21346	1921	79.1817	10.708	0.253573	0.157122	0.203354	0.38595	0.322946	0.315702	0.297278	0.0640739	0.0105786	0.201314	0.654378	0.00224395	0.0818507	5.34274e-05	0.00550302	0.043383	0.000694556	NA	NA	NA	Female	24	NA	7.3	133	AfricanAmerican_European
HSB563	6	Prenatal	2	15382	1.58713	1538	78.5332	10.0013	0.251333	0.154596	0.2081	0.385971	0.326811	0.293135	0.307047	0.0730074	0.0134961	0.153988	0.744349	0.00280246	0.0477894	NA	0.00110624	0.0360264	0.000442494	NA	NA	NA	Male	NA	NA	8.2	135	European
HSB100	6	Prenatal	2	11129	1.37149	970	79.4093	11.4732	0.257076	0.166412	0.209453	0.367059	0.332734	0.295175	0.30461	0.0674814	0.00971178	0.136983	0.74812	0.00194236	0.0665883	4.69925e-05	0.00156642	0.0340226	0.000485589	0.000313283	0.00018797	3.13283e-05	Female	4	6.56	7.4	133	Hispanic_or_Asian_European
HSB107	6	Prenatal	2	27119	4.99319	2665	79.1205	10.176	0.2579	0.163797	0.208452	0.369851	0.342638	0.298241	0.301154	0.0579667	0.0166508	0.197794	0.628487	0.00657546	0.0780571	NA	0.00116661	0.0712695	NA	NA	NA	NA	Female	20	6.61	6.5	147	European
HSB286	6	Prenatal	2	50856	7.44378	4768	78.6722	10.6661	0.256194	0.15595	0.217025	0.370831	0.323816	0.304015	0.312706	0.059462	0.0109919	0.192888	0.651106	0.00470136	0.0525758	0.000132433	0.00423785	0.0785326	0.000264866	0.00357569	0.000993246	NA	Male	NA	NA	7	140	Hispanic_or_Asian_European
HSB413	6	Prenatal	2	43142	6.72684	3855	79.0285	11.1912	0.249525	0.158407	0.216378	0.37569	0.320963	0.300658	0.318854	0.0595244	0.0130287	0.17297	0.694215	0.00213904	0.0693729	NA	0.00228488	0.0448712	0.000826446	0.000291687	NA	NA	Male	NA	NA	6.5	140	European
HSB415	6	Prenatal	2	16714	1.99238	1599	78.0794	10.4528	0.267799	0.158071	0.204858	0.369271	0.328228	0.318117	0.29209	0.0615652	0.0121571	0.191458	0.653621	0.00377064	0.0741776	NA	0.00208035	0.0627357	NA	NA	NA	NA	Female	NA	NA	6.9	147	European
HSB421	6	Prenatal	2	14046	1.27373	1220	79.9828	11.5131	0.254378	0.162893	0.199915	0.382814	0.326356	0.294817	0.301936	0.0768902	0.00853626	0.205769	0.688382	0.0034145	0.0588552	NA	0.00323479	0.0307305	0.00107826	NA	NA	NA	Female	3	NA	8.8	135	European
HSB594	6	Prenatal	2	46915	7.84319	4964	78.9658	9.45105	0.24862	0.152872	0.217542	0.380966	0.326996	0.309006	0.302803	0.0611958	0.0140698	0.156112	0.697626	0.00565574	0.0587594	4.63585e-05	0.00187752	0.0647861	0.000741737	0.00032451	NA	NA	Male	NA	NA	4.4	144	Hispanic_or_Asian_European
HSB596	6	Prenatal	2	16891	1.87966	1503	79.344	11.2382	0.254988	0.166834	0.208158	0.37002	0.330531	0.303771	0.298857	0.0668403	0.00867536	0.158909	0.703123	0.00628216	0.0658729	NA	0.00341031	0.0529496	0.000777791	NA	NA	NA	Female	NA	NA	7.6	137	European
HSB619	6	Prenatal	2	195237	24.4966	17026	82.3136	17.3404	0.237524	0.152484	0.224786	0.385206	0.309433	0.318344	0.317863	0.0543597	0.0197921	0.203901	0.637904	0.00320376	0.0652143	NA	0.00199345	0.0668518	0.000427168	0.000640752	NA	7.11946e-05	Male	NA	NA	6.3	155	Hispanic_or_Asian_European
HSB625	6	Prenatal	2	18717	2.05022	1648	80.1784	11.3574	0.239141	0.159374	0.215259	0.386226	0.323716	0.302025	0.300208	0.0740503	0.00965576	0.15413	0.738399	0.00355963	0.0652457	2.13151e-05	0.00213151	0.0264095	0.000234467	0.000213151	NA	NA	Female	NA	NA	5.4	140	AfricanAmerican_European
HSB332	7	Prenatal	2	27001	2.91553	2858	78.6959	9.44752	0.248102	0.156476	0.214066	0.381356	0.312618	0.3041	0.321025	0.062257	0.00696837	0.176068	0.692114	0.00421974	0.0505207	NA	0.00181952	0.0678642	0.000387132	NA	NA	3.87132e-05	Male	NA	NA	6.7	175	European
HSB411	7	Prenatal	2	25831	5.15495	2463	79.0678	10.4876	0.24668	0.160582	0.211916	0.380821	0.327088	0.286632	0.319035	0.0672448	0.0117812	0.166855	0.724093	0.00338326	0.0614364	9.26922e-05	0.00320715	0.028336	0.000185384	NA	0.000611768	1.85384e-05	Male	NA	NA	9.8	196	Hispanic_or_Asian_European
HSB652	7	Prenatal	2	107884	13.509	9346	80.2449	11.5433	0.240054	0.152784	0.220635	0.386526	0.321911	0.293797	0.320974	0.063318	0.00793011	0.156666	0.736381	0.0021678	0.066264	5.04139e-06	0.00175945	0.0282167	0.000357939	0.000191573	3.02483e-05	3.02483e-05	Female	NA	NA	7	263	AfricanAmerican_European
HSB194	7	Prenatal	2	198358	32.3255	15312	81.0827	12.9544	0.234445	0.147325	0.22536	0.39287	0.304359	0.305493	0.331804	0.058344	0.0180364	0.184919	0.65642	0.00599978	0.0683308	NA	0.00366653	0.0625532	3.70357e-05	NA	NA	3.70357e-05	Male	NA	NA	2.2	259	European
HSB223	8	Postnatal	2	40336	5.19521	3758	78.8422	10.7334	0.249231	0.160279	0.216506	0.373984	0.330127	0.298617	0.309128	0.0621281	0.0102633	0.196515	0.675471	0.00367969	0.0758811	3.97804e-05	0.00236693	0.0350465	0.000258573	0.000457475	NA	1.98902e-05	Male	NA	NA	7	266	European
HSB455	8	Postnatal	2	165434	10.3812	14486	82.4591	11.4203	0.243366	0.153499	0.219084	0.38405	0.324498	0.288901	0.322805	0.0637958	0.016694	0.163937	0.633783	0.00787451	0.0597413	NA	0.00520768	0.112154	0.000146991	0.000461971	NA	NA	Female	40.5	6.39	4.7	412	European
HSB460	8	Postnatal	2	101751	7.10806	9936	80.4142	10.2406	0.244086	0.151684	0.214809	0.389421	0.322768	0.293992	0.319682	0.0635571	0.0145546	0.221917	0.623933	0.00719657	0.0658993	2.30659e-05	0.00438253	0.0616552	0.000415187	NA	2.30659e-05	NA	Male	59.5	6.27	6.9	412	AfricanAmerican
HSB121	8	Postnatal	2	50276	7.98289	4961	78.9542	10.1342	0.239239	0.149475	0.218036	0.393249	0.309213	0.299606	0.329581	0.0616	0.0132388	0.173914	0.684376	0.00711523	0.052261	NA	0.0012148	0.0674831	0.000396668	NA	NA	NA	Male	10	6.26	3.2	375.5	European
HSB132	8	Postnatal	2	91013	15.5157	6254	78.6201	14.5528	0.258513	0.160384	0.214859	0.366244	0.341622	0.290431	0.306572	0.0613758	0.00854117	0.178403	0.704625	0.00341526	0.0661412	1.81341e-05	0.00137215	0.0370661	0.000169252	6.04471e-05	0.000169252	1.81341e-05	Male	22	6.6	4.6	375.5	AfricanAmerican
HSB139	8	Postnatal	2	99535	20.0923	9120	79.6644	10.9139	0.240438	0.153956	0.219702	0.385904	0.319265	0.295243	0.324921	0.0605717	0.00899254	0.16502	0.718892	0.00352822	0.0640485	NA	0.00124814	0.0381323	7.86233e-05	5.89675e-05	NA	NA	Male	20	6.7	4.5	375.5	AfricanAmerican
HSB452	8	Postnatal	2	47622	5.82037	4039	80.1946	11.7905	0.249255	0.160619	0.212969	0.377158	0.329785	0.290118	0.314812	0.065285	0.00919649	0.145386	0.74641	0.00338413	0.0624966	NA	0.00119763	0.0317647	0.000164812	NA	NA	NA	Male	45	6.02	8.7	266	AfricanAmerican
HSB453	8	Postnatal	2	43354	5.29227	4410	79.2426	9.83084	0.232458	0.144001	0.219772	0.403769	0.305347	0.301172	0.330904	0.0625778	0.00938363	0.147255	0.748511	0.00338574	0.0587934	NA	0.00207967	0.0299995	0.000311448	0.000231074	4.01869e-05	1.00467e-05	Male	100	5.98	2.3	339	AfricanAmerican
HSB465	8	Postnatal	2	54374	5.08584	4358	79.6462	12.4768	0.24085	0.143267	0.220878	0.395005	0.30544	0.295656	0.335307	0.0635966	0.0134623	0.193125	0.648085	0.00625299	0.0661162	1.83911e-05	0.00224372	0.0695001	0.000533343	NA	0.000662081	NA	Female	64	6.14	2.7	302.5	AfricanAmerican
HSB466	8	Postnatal	2	54876	7.84637	5369	80.1352	10.2209	0.246283	0.16038	0.216998	0.376339	0.327083	0.293626	0.314637	0.0646549	0.0108791	0.163623	0.693928	0.00440994	0.0642722	NA	0.0019863	0.0602631	0.000619579	NA	NA	1.82229e-05	Male	55.5	6.29	8.3	302.5	AfricanAmerican
HSB476	8	Postnatal	2	56671	11.1859	6060	78.3328	9.35165	0.254222	0.159429	0.214042	0.372307	0.340086	0.285243	0.3115	0.0631716	0.00995218	0.155794	0.727462	0.00365266	0.0625364	NA	0.00192338	0.0382912	0.000141166	0.000211749	NA	3.52914e-05	Male	29	6.33	7	412	European
HSB479	8	Postnatal	2	65271	8.77073	5686	80.297	11.4792	0.235817	0.149515	0.221201	0.393467	0.315485	0.287754	0.328063	0.0686982	0.00690965	0.201943	0.675399	0.00410596	0.0690046	NA	0.00266581	0.0396807	0.000275773	NA	NA	1.53207e-05	Male	20.5	6.17	5.8	412	European
HSB481	8	Postnatal	2	90453	11.2047	7481	80.9215	12.091	0.233182	0.159541	0.219915	0.387361	0.31371	0.29161	0.330337	0.0643428	0.00726344	0.152289	0.743325	0.00348247	0.0495727	NA	0.00082916	0.0429173	0.000154777	0.000165832	NA	NA	Male	31	6	7.3	302.5	AfricanAmerican
HSB482	8	Postnatal	2	59376	6.63167	4921	80.0193	12.0658	0.246261	0.155989	0.211937	0.385812	0.322032	0.296568	0.317047	0.0643526	0.0142819	0.184401	0.66601	0.00678725	0.0635947	3.36836e-05	0.00181892	0.0625168	0.000522096	NA	NA	3.36836e-05	Male	16	6.59	7.7	412	European
HSB486	8	Postnatal	2	71890	6.0355	6630	79.9932	10.8431	0.256211	0.154736	0.209987	0.379065	0.326304	0.304396	0.308068	0.0612324	0.0106273	0.17894	0.674906	0.00453471	0.063931	NA	0.00186396	0.0647239	0.000278203	0.000194742	NA	NA	Male	22	6.21	6	375.5	Hispanic_or_Asian_European
HSB171	9	Postnatal	3	54337	11.066	5359	78.9045	10.1394	0.254191	0.148757	0.214163	0.382888	0.325726	0.319248	0.295232	0.0597935	0.0117231	0.211495	0.671513	0.00318383	0.0638423	NA	0.00172994	0.0362736	7.36147e-05	0.000128826	1.84037e-05	1.84037e-05	Male	18	5.96	4.4	568.95	AfricanAmerican
HSB464	9	Postnatal	3	200932	28.9487	13998	80.5131	14.3543	0.238086	0.153868	0.223359	0.384687	0.315569	0.287555	0.329873	0.0670028	0.0136414	0.159283	0.703337	0.00485239	0.0561036	1.99072e-05	0.00244859	0.059657	0.000258794	0.000214003	0.000169211	1.49304e-05	Female	31.5	6.77	5.3	448.5	AfricanAmerican
HSB516	9	Postnatal	3	44309	5.72482	4413	78.5133	10.0406	0.244984	0.148999	0.214223	0.391794	0.317385	0.298111	0.322282	0.0622221	0.00866641	0.188201	0.665102	0.00692861	0.0733937	2.25688e-05	0.00148954	0.0561737	2.25688e-05	NA	NA	NA	Female	16.5	6.44	6	521.5	AfricanAmerican
HSB489	10	Postnatal	3	182772	18.4319	16178	82.1438	11.2976	0.251231	0.159893	0.212861	0.376015	0.33004	0.287194	0.318845	0.0639212	0.00705963	0.140556	0.762378	0.00310313	0.0533041	1.55157e-05	0.00160587	0.0318459	0.000124125	NA	NA	7.75783e-06	Male	17	6.27	5.4	1726	European
HSB501	10	Postnatal	3	97112	8.58623	9023	80.1975	10.7627	0.248713	0.155326	0.215802	0.380159	0.329599	0.279512	0.317087	0.0738014	0.00858203	0.156325	0.721516	0.00506224	0.0617729	1.35899e-05	0.00082219	0.0444798	0.00079501	0.000611546	NA	2.03849e-05	Male	17	6.86	7.5	1726	AfricanAmerican_European
HSB122	10	Postnatal	3	128902	19.7414	11558	79.1705	11.1526	0.260159	0.165451	0.20836	0.36603	0.340344	0.289677	0.303308	0.0666708	0.00810299	0.155254	0.741552	0.0042512	0.0593143	2.73565e-05	0.00180006	0.0294246	0.000257151	NA	1.09426e-05	5.4713e-06	Female	18	NA	4.5	631	European
HSB172	10	Postnatal	3	51566	9.8111	4879	78.4013	10.569	0.241458	0.148935	0.215181	0.394427	0.311407	0.301264	0.324574	0.0627545	0.01108	0.164563	0.701262	0.00584892	0.0569343	NA	0.00174026	0.0582729	0.000226543	7.20817e-05	NA	NA	Male	16	5.69	2.6	1361	European
HSB495	10	Postnatal	3	93047	15.4786	9208	78.9782	10.105	0.252915	0.156942	0.210646	0.379496	0.326136	0.287511	0.320945	0.0654078	0.0122174	0.191114	0.675542	0.00585657	0.0702789	NA	0.00219137	0.0420238	0.000717527	NA	NA	5.81779e-05	Female	44	6.06	5.1	996	European
HSB497	10	Postnatal	3	147168	15.2959	11624	80.8117	12.6607	0.257074	0.161672	0.211228	0.370026	0.33455	0.286822	0.30754	0.0710888	0.00641611	0.152041	0.741776	0.00357884	0.0581749	2.14945e-05	0.00105323	0.036186	0.000591099	NA	0.000161209	NA	Male	18	6.67	5.8	2091	European
HSB174	11	Postnatal	3	124750	15.1873	10972	80.6544	11.3699	0.260449	0.163944	0.205611	0.369996	0.342958	0.286533	0.302717	0.0677916	0.00639679	0.152361	0.745699	0.00359118	0.0612665	NA	0.000801603	0.0298116	7.21443e-05	NA	NA	NA	Male	16	6.25	5.5	3186	AfricanAmerican
HSB498	11	Postnatal	3	23748	1.92062	1341	79.7964	10.2521	0.272476	0.15304	0.203811	0.370672	0.340559	0.303099	0.292261	0.064082	0.0152711	0.194835	0.601077	0.0115818	0.0611146	NA	0.00169343	0.113823	0.000272158	0.000302398	NA	3.02398e-05	Female	20	6.9	5.2	2456	European
HSB396	11	Postnatal	3	33069	4.24824	3089	78.9304	10.7054	0.253107	0.155433	0.212102	0.379358	0.327739	0.288216	0.315734	0.0683117	0.016657	0.20323	0.601397	0.00661914	0.077684	NA	0.00378237	0.0900495	0.000581903	NA	NA	NA	Female	10	6.57	7.1	4193.4	European
HSB340	12	Postnatal	3	78967	9.01842	7301	80.4412	10.8159	0.260742	0.159206	0.204718	0.375334	0.332101	0.294946	0.306584	0.0663695	0.0103927	0.167492	0.696327	0.00485791	0.0603655	NA	0.00311915	0.0568615	0.000464554	0.000119457	NA	NA	Male	11	NA	6.5	7179.1	European
HSB394	12	Postnatal	3	93139	8.52737	7390	79.7824	12.6034	0.261147	0.159568	0.205134	0.37415	0.338913	0.280473	0.308217	0.0723972	0.0136199	0.168615	0.670299	0.00926155	0.0711208	2.47635e-05	0.00111436	0.0649052	0.000247635	0.000321926	0.000445743	2.47635e-05	Male	15	6.59	9.8	4894.2	European
HSB474	12	Postnatal	3	75341	10.2719	6693	79.4778	11.2567	0.253673	0.156329	0.207895	0.382103	0.327086	0.284228	0.317954	0.0707317	0.0132661	0.167274	0.661537	0.00730991	0.072516	2.0826e-05	0.00312389	0.0742445	0.000687257	NA	2.0826e-05	NA	Male	14	6.37	8.2	6836	AfricanAmerican
HSB509	12	Postnatal	3	39558	4.87747	3286	79.1789	12.0383	0.254841	0.150488	0.211588	0.383083	0.322185	0.291825	0.317382	0.0686081	0.0102607	0.160182	0.698547	0.00684756	0.0610201	2.1332e-05	0.00183455	0.0603908	0.000863945	NA	NA	3.1998e-05	Male	16	6.01	8.2	5741	European
HSB454	12	Postnatal	3	55906	6.80361	5592	79.7706	9.9975	0.245537	0.154813	0.212929	0.386721	0.316191	0.295836	0.324598	0.0633742	0.0126337	0.178898	0.661461	0.00664694	0.0596859	NA	0.00225359	0.077578	0.000500797	0.000273162	6.82905e-05	NA	Male	25.5	6.46	7.2	7566	European
HSB457	12	Postnatal	3	40382	7.38703	4244	78.3534	9.51508	0.254123	0.15809	0.204794	0.382992	0.332054	0.288941	0.310683	0.0683225	0.0101338	0.169331	0.70967	0.00397859	0.0575201	NA	0.00196253	0.0469045	0.000481713	NA	NA	1.78412e-05	Male	36.5	6.7	6.6	6836	Hispanic_or_Asian_European
HSB461	12	Postnatal	3	29695	4.98086	2930	78.9976	10.1348	0.253982	0.159724	0.209766	0.376528	0.330291	0.280552	0.316282	0.0728742	0.0116413	0.176181	0.65558	0.00845099	0.0684055	NA	0.00222305	0.0773995	0.000118789	NA	NA	NA	Male	21	6.82	8.6	5741	European
HSB463	12	Postnatal	3	120974	10.5911	11987	79.5116	10.0921	0.251963	0.157439	0.211889	0.378709	0.328434	0.280631	0.318912	0.0720237	0.0173324	0.184242	0.621165	0.0115496	0.0631419	8.09926e-05	0.00207341	0.0998315	0.000129588	0.000129588	0.000307772	1.61985e-05	Male	21	7.01	6.1	7201	European
HSB467	12	Postnatal	3	43931	7.59983	4080	80.3654	10.7674	0.251599	0.159204	0.213585	0.375612	0.324122	0.283376	0.321527	0.0709749	0.0117053	0.174644	0.675045	0.00834183	0.0594371	2.42848e-05	0.0019185	0.0686167	9.71392e-05	NA	0.000133566	3.64272e-05	Male	11.5	6.62	6.2	6836	AfricanAmerican
HSB471	12	Postnatal	3	38920	8.19885	3940	78.8954	9.87817	0.264954	0.162436	0.205498	0.367112	0.336074	0.285817	0.309841	0.0682682	0.00698144	0.152089	0.744555	0.0036525	0.062265	7.18995e-06	0.00109287	0.0290977	0.000201319	5.75196e-05	NA	NA	Male	14	6.69	7.3	6471	AfricanAmerican
HSB475	12	Postnatal	3	56050	10.7265	5504	78.5118	10.1835	0.26496	0.161249	0.207565	0.366227	0.341588	0.277467	0.306726	0.0742194	0.0130277	0.186866	0.623037	0.0110643	0.059555	NA	0.00200425	0.103199	0.00102258	0.000184064	4.09031e-05	NA	Female	26	6.64	6.4	5741	AfricanAmerican
HSB488	12	Postnatal	3	58928	6.40698	5809	79.5223	10.1443	0.256024	0.156225	0.213464	0.374287	0.328078	0.292374	0.313399	0.0661485	0.00916136	0.169582	0.674121	0.00726543	0.0626903	1.38389e-05	0.00229726	0.0747025	0.00012455	NA	1.38389e-05	2.76778e-05	Male	15	6.37	6.8	6106	AfricanAmerican
HSB500	12	Postnatal	3	41933	4.52341	3635	78.063	11.5359	0.24036	0.155319	0.218754	0.385567	0.320559	0.277419	0.32788	0.0741421	0.00770294	0.167762	0.695489	0.00642193	0.0586232	3.37109e-05	0.00262945	0.0609662	0.000252832	0.000101133	NA	1.68554e-05	Female	5	6.89	7.8	5741	AfricanAmerican
HSB506	12	Postnatal	3	61734	5.70379	5704	79.5333	10.8229	0.258091	0.159863	0.20692	0.375126	0.331001	0.280672	0.313701	0.0746266	0.00719591	0.165811	0.708614	0.00390287	0.0650071	1.21965e-05	0.00124404	0.0475418	0.000463466	9.75717e-05	9.75717e-05	1.21965e-05	Male	20	5.77	7.5	5741	Hispanic_or_Asian_European
HSB510	12	Postnatal	3	82356	8.0954	7628	80.7954	10.7965	0.253339	0.158155	0.212006	0.3765	0.324469	0.293348	0.317099	0.0650833	0.0127968	0.184973	0.62754	0.0092994	0.0631618	NA	0.00306219	0.098377	0.000419037	0.000370687	NA	NA	Female	17	5.61	7.1	5011	AfricanAmerican
HSB105	12	Postnatal	3	132076	20.8655	10980	78.9617	12.0288	0.245881	0.150837	0.215353	0.387928	0.32074	0.288811	0.327811	0.0626382	0.0114858	0.172553	0.690694	0.00459686	0.0636595	1.26635e-05	0.00177289	0.0545544	0.000658503	NA	NA	1.26635e-05	Male	8	6.48	2.4	6836	European
HSB127	12	Postnatal	3	139083	18.4236	11825	80.1605	11.7618	0.264676	0.16342	0.203634	0.368269	0.34378	0.282536	0.304832	0.068851	0.0101461	0.164367	0.690022	0.00642051	0.060254	2.14733e-05	0.00316731	0.0652144	0.000182523	NA	0.00016105	4.29466e-05	Female	10	5.91	4.9	7201	AfricanAmerican
HSB388	12	Postnatal	3	61015	7.78429	4637	79.2877	13.1583	0.255036	0.158895	0.208359	0.37771	0.331361	0.286995	0.31171	0.0699336	0.0162041	0.179686	0.610344	0.0126649	0.059912	2.52793e-05	0.00399414	0.116841	0.000328631	NA	NA	NA	Female	8	NA	6.9	6974.7	Hispanic_or_Asian_European
HSB389	12	Postnatal	3	48017	7.86577	4832	78.6589	9.93729	0.259429	0.164525	0.207322	0.368724	0.335506	0.289127	0.311202	0.0641648	0.0123779	0.190516	0.643795	0.0108754	0.0661646	1.78872e-05	0.00203914	0.0735699	0.000178872	0.000447179	1.78872e-05	NA	Female	9	6.1	7	6084.1	AfricanAmerican
HSB395	12	Postnatal	3	48896	6.41109	3573	80.2429	13.6849	0.259714	0.164349	0.207849	0.368087	0.335958	0.289083	0.303788	0.0711715	0.0140428	0.18296	0.625088	0.0104395	0.0616939	NA	0.00292979	0.102644	0.000202054	NA	NA	NA	Male	9	6.35	6.9	5861.45	European
HSB398	12	Postnatal	3	71752	10.151	6199	79.2626	11.5748	0.255658	0.160316	0.212092	0.371934	0.332479	0.288577	0.310193	0.0687507	0.0089854	0.156447	0.719932	0.00567064	0.0631127	1.65325e-05	0.0019591	0.0432242	0.000429844	0.000206656	8.26624e-06	8.26624e-06	Male	12	NA	7.8	6029.35	European
HSB456	12	Postnatal	3	48510	6.55036	4398	79.6739	11.03	0.265677	0.161534	0.203443	0.369347	0.334632	0.29429	0.305772	0.0653061	0.00853032	0.178546	0.678957	0.00814491	0.0638746	NA	0.00105344	0.0603289	0.000513875	NA	NA	5.13875e-05	Male	56.5	6.46	6.9	6836	European
HSB462	12	Postnatal	3	72260	8.21397	6076	80.3739	11.8927	0.25894	0.161431	0.210697	0.368932	0.334113	0.293966	0.305273	0.0666482	0.0154771	0.164	0.664822	0.0105645	0.0591897	2.38476e-05	0.00298095	0.0822741	0.000405409	0.000238476	NA	2.38476e-05	Male	14	6.92	8.2	7566	European
HSB468	12	Postnatal	3	118868	17.9363	10143	79.7757	11.7192	0.259919	0.161995	0.208147	0.36994	0.3366	0.288724	0.306172	0.0685046	0.00899482	0.158068	0.734471	0.00233199	0.064531	2.27142e-05	0.00130228	0.0297707	0.000264999	0.000242285	NA	NA	Male	43.5	6.84	6.3	6836	European
HSB472	12	Postnatal	3	150826	10.6615	11705	81.2343	12.8856	0.25845	0.1573	0.211522	0.372728	0.33355	0.274038	0.317545	0.0748677	0.0107351	0.175629	0.65479	0.00837499	0.0667377	1.63894e-05	0.0017045	0.0817176	0.000295009	NA	NA	NA	Male	33.5	6.87	4.2	7566	European
HSB480	12	Postnatal	3	126590	19.4393	9882	81.1509	12.8102	0.261932	0.163141	0.210064	0.364863	0.340769	0.271356	0.310633	0.0772415	0.0133934	0.167772	0.685598	0.0043065	0.0667298	2.78738e-05	0.00189542	0.0600262	0.000153306	8.36214e-05	NA	1.39369e-05	Female	34.5	6.7	6.8	5011	European
HSB485	12	Postnatal	3	59328	7.88874	4358	79.4261	13.6136	0.260872	0.1622	0.204794	0.372135	0.337648	0.285666	0.305185	0.0715008	0.01208	0.181138	0.657102	0.00859617	0.0697176	NA	0.00210266	0.0681097	0.000762729	0.000123686	0.000247372	2.06143e-05	Female	12	6.79	7.4	6471	European
HSB492	12	Postnatal	3	82895	7.57969	5880	81.2422	14.0978	0.250691	0.157609	0.214078	0.377622	0.325979	0.278979	0.320695	0.0743471	0.01007	0.144118	0.740696	0.00522428	0.0610341	2.52381e-05	0.00163206	0.0364438	0.000630952	0.000109365	NA	1.68254e-05	Male	25	6.55	8.6	6106	European
HSB494	12	Postnatal	3	61864	7.9485	5999	78.0523	10.3124	0.259424	0.162728	0.206792	0.371056	0.336868	0.293628	0.304507	0.0649974	0.00867224	0.162472	0.707928	0.00532402	0.0646374	1.32603e-05	0.0019559	0.0484664	0.000318248	0.000198905	NA	1.32603e-05	Male	6	6.65	6.3	6836	European
HSB496	12	Postnatal	3	81991	11.4981	7630	78.428	10.7459	0.267737	0.168958	0.203205	0.3601	0.343086	0.285531	0.29996	0.0714225	0.00889486	0.147784	0.73253	0.00406035	0.0649024	7.89952e-06	0.00175369	0.039861	4.73971e-05	0.000150091	7.89952e-06	NA	Male	18	6.57	7.1	5011	European
HSB502	12	Postnatal	3	93756	11.3429	6931	80.7241	13.5271	0.26297	0.162304	0.206408	0.368318	0.337994	0.284654	0.30526	0.0720914	0.0134869	0.179311	0.636166	0.0067676	0.0673623	1.20635e-05	0.00209904	0.0942035	0.000506665	8.44442e-05	NA	NA	Male	16	6.73	6	5376	AfricanAmerican
HSB503	12	Postnatal	3	62048	6.45352	5305	80.866	11.6961	0.249243	0.156669	0.212303	0.381785	0.318028	0.2876	0.324088	0.0702843	0.0106847	0.170778	0.678149	0.0047362	0.0691679	NA	0.00179426	0.0640275	0.000484935	0.00014548	NA	3.2329e-05	Female	15	6.31	6.6	6106	AfricanAmerican
HSB511	12	Postnatal	3	54933	7.72249	5368	80.1341	10.2334	0.257441	0.154224	0.21082	0.377514	0.328782	0.294959	0.310251	0.0660077	0.0111955	0.181421	0.67089	0.00442357	0.0672638	NA	0.00196603	0.0619664	0.00081918	NA	NA	5.4612e-05	Male	15	5.65	6.7	4646	AfricanAmerican

## Sheet: Cerebrum & Cerebellum - summary
ID	Time	Age (value)	Time unit	Days since conception	Sex	Tissue	Temporal	Order	A2GEditingIndex	TimeN	PF_ALIGNED_BASES	Total.Editing.Sites	Normalized.Hyper-editing rate	Total.Clusters	Avg.Cluster.Length	Avg.ES.Cluster	A_up	C_up	G_up	T_up	A_down	C_down	G_down	T_down
ERR2598164	4 week post conception	4	week	28	male	Cerebrum	4 week post conception	2	2.41066	Early fetal	3033863294	8129	2.67942	983	76.7497	8.26958	0.3442	0.287489	0.0498216	0.318489	0.293394	0.21331	0.355271	0.138024
ERR2598165	4 week post conception	4	week	28	male	Cerebrum	4 week post conception	8	1.34208	Early fetal	2681991747	1912	0.712903	220	76.6409	8.69091	0.386506	0.240063	0.0444561	0.328975	0.311192	0.216527	0.304393	0.167887
ERR2598166	4 week post conception	4	week	28	male	Cerebrum	4 week post conception	15	1.37082	Early fetal	4969427844	4032	0.811361	468	76.6731	8.61538	0.377232	0.248512	0.0458829	0.328373	0.310268	0.198909	0.328869	0.161954
ERR2598180	5 week post conception	5	week	35	male	Cerebrum	5 week post conception	17	1.4064	Early fetal	2898668568	1819	0.627529	212	77.184	8.58019	0.366685	0.239692	0.0538758	0.339747	0.315558	0.202309	0.330951	0.151182
ERR2598181	5 week post conception	5	week	35	female	Cerebrum	5 week post conception	20	1.65504	Early fetal	4305810940	5097	1.18375	591	77.2623	8.62437	0.369041	0.255444	0.0525799	0.322935	0.312733	0.205023	0.335884	0.146361
ERR2598206	7 week post conception	7	week	49	male	Cerebrum	7 week post conception	47	1.87412	Early fetal	5613332955	10953	1.95125	1295	76.7197	8.45792	0.359354	0.277823	0.0538665	0.308956	0.287136	0.212179	0.347576	0.153109
ERR2598208	7 week post conception	7	week	49	male	Cerebrum	7 week post conception	50	1.24976	Early fetal	3206792703	1682	0.524512	207	75.0966	8.1256	0.356124	0.281213	0.0576694	0.304994	0.287158	0.210464	0.362069	0.140309
ERR2598207	7 week post conception	7	week	49	female	Cerebrum	7 week post conception	55	1.21671	Early fetal	4131379942	2054	0.49717	244	77.4139	8.41803	0.365628	0.261928	0.063778	0.308666	0.291139	0.208374	0.354917	0.14557
ERR2598226	8 week post conception	8	week	56	female	Cerebrum	8 week post conception	72	1.71264	Early fetal	2411421496	3537	1.46677	427	76.9578	8.28337	0.335595	0.282725	0.0641787	0.317501	0.264348	0.219112	0.367543	0.148996
ERR2598229	8 week post conception	8	week	56	male	Cerebrum	8 week post conception	75	2.87025	Early fetal	3912443826	25025	6.39626	2904	77.3433	8.61742	0.333027	0.296503	0.0593407	0.311129	0.276444	0.213546	0.361918	0.148092
ERR2598227	8 week post conception	8	week	56	male	Cerebrum	8 week post conception	79	1.83552	Early fetal	4896051972	9997	2.04185	1162	76.4596	8.60327	0.338602	0.291387	0.0616185	0.308393	0.272682	0.209163	0.370111	0.148044
ERR2598228	8 week post conception	8	week	56	female	Cerebrum	8 week post conception	84	1.38213	Early fetal	2566779609	2650	1.03242	309	75.4854	8.57605	0.369057	0.258491	0.0596226	0.31283	0.286038	0.210189	0.35283	0.150943
ERR2598250	9 week post conception	9	week	63	male	Cerebrum	9 week post conception	90	1.29235	Mid fetal	3332012406	3106	0.932169	376	76.3484	8.26064	0.358339	0.271732	0.0544108	0.315518	0.295879	0.207663	0.342885	0.153574
ERR2598251	9 week post conception	9	week	63	female	Cerebrum	9 week post conception	91	1.33929	Mid fetal	1805549911	1473	0.815818	165	78.1515	8.92727	0.360489	0.263408	0.0570265	0.319077	0.284453	0.209776	0.346232	0.159538
ERR2598252	9 week post conception	9	week	63	male	Cerebrum	9 week post conception	96	1.38064	Mid fetal	2040241976	2003	0.981746	236	75.7627	8.48729	0.360959	0.284074	0.0469296	0.308038	0.276585	0.210185	0.345981	0.167249
ERR2598051	10 week post conception	10	week	70	female	Cerebrum	10 week post conception	113	1.87881	Mid fetal	3544203050	9362	2.6415	1099	77.0773	8.51865	0.3417	0.292459	0.0550096	0.310831	0.270028	0.214591	0.363811	0.15157
ERR2598069	11 week post conception	11	week	77	male	Cerebrum	11 week post conception	125	1.47042	Mid fetal	2375405794	2518	1.06003	295	77.0881	8.53559	0.342335	0.287927	0.053614	0.316124	0.277204	0.209293	0.358221	0.155282
ERR2598070	11 week post conception	11	week	77	male	Cerebrum	11 week post conception	129	1.63924	Mid fetal	2225149442	2426	1.09026	293	75.4846	8.27986	0.347898	0.277824	0.0511129	0.323166	0.29019	0.196208	0.352432	0.161171
ERR2598071	11 week post conception	11	week	77	male	Cerebrum	11 week post conception	139	1.27732	Mid fetal	2082409029	1235	0.593063	146	77.6712	8.4589	0.34251	0.321457	0.0647773	0.271255	0.263158	0.230769	0.377328	0.128745
ERR2598072	11 week post conception	11	week	77	female	Cerebrum	11 week post conception	140	1.28919	Mid fetal	2755690218	1766	0.640856	206	76.534	8.57282	0.343715	0.295583	0.0458664	0.314836	0.288788	0.207248	0.351076	0.152888
ERR2598089	12 week post conception	12	week	84	male	Cerebrum	12 week post conception	149	1.32472	Mid fetal	2535378075	1731	0.682738	209	77.555	8.2823	0.346043	0.276141	0.0554593	0.322357	0.264587	0.199307	0.383016	0.153091
ERR2598102	13 week post conception	13	week	91	male	Cerebrum	13 week post conception	159	2.02449	Mid fetal	2928402135	7632	2.6062	859	78.0023	8.88475	0.357835	0.276336	0.0552935	0.310535	0.300052	0.209119	0.343684	0.147144
ERR2598103	13 week post conception	13	week	91	male	Cerebrum	13 week post conception	163	1.71066	Mid fetal	2775735682	4732	1.70477	540	77.5296	8.76296	0.346154	0.301986	0.0557904	0.296069	0.275782	0.204987	0.360524	0.158707
ERR2598104	13 week post conception	13	week	91	female	Cerebrum	13 week post conception	169	1.36863	Mid fetal	3244981473	2778	0.856091	325	76.7415	8.54769	0.349172	0.275378	0.0683945	0.307055	0.277538	0.222462	0.347012	0.152988
ERR2598120	16 week post conception	16	week	112	female	Cerebrum	16 week post conception	179	1.5337	Late fetal	4973787020	7105	1.42849	845	77.3645	8.40828	0.331457	0.296974	0.0503871	0.321182	0.264884	0.224771	0.369599	0.140746
ERR2598121	16 week post conception	16	week	112	male	Cerebrum	16 week post conception	187	1.62734	Late fetal	2911507211	4351	1.49441	508	76.8858	8.56496	0.350034	0.289589	0.0537807	0.306596	0.284762	0.208228	0.359687	0.147322
ERR2598137	18 week post conception	18	week	126	male	Cerebrum	18 week post conception	191	1.69498	Late fetal	2922032172	5576	1.90826	647	77.3153	8.61824	0.330882	0.291966	0.0530846	0.324067	0.270265	0.210725	0.358321	0.160689
ERR2598150	19 week post conception	19	week	133	male	Cerebrum	19 week post conception	199	1.37548	Late fetal	2931539475	2755	0.939779	319	77.9718	8.63636	0.355717	0.280581	0.061343	0.302359	0.284574	0.217786	0.349183	0.148457
ERR2598148	19 week post conception	19	week	133	male	Cerebrum	19 week post conception	200	1.39216	Late fetal	4802746037	4940	1.02858	578	77.4343	8.54671	0.345547	0.273077	0.0512146	0.330162	0.270243	0.20587	0.367206	0.15668
ERR2598149	19 week post conception	19	week	133	female	Cerebrum	19 week post conception	207	1.98157	Late fetal	3709085471	9018	2.43133	1088	76.5726	8.2886	0.344977	0.289976	0.0550011	0.310047	0.286649	0.211577	0.350189	0.151586
ERR2598151	19 week post conception	20	week	140	male	Cerebrum	19 week post conception	209	1.61188	Late fetal	1649287401	2450	1.48549	278	77.5504	8.81295	0.323673	0.293469	0.0502041	0.332653	0.275102	0.213878	0.363673	0.147347
ERR2598152	19 week post conception	20	week	140	female	Cerebrum	19 week post conception	210	1.56153	Late fetal	4857034226	6518	1.34197	770	78.1065	8.46494	0.341516	0.286898	0.0527769	0.318809	0.277999	0.207732	0.358699	0.155569
ERR2598313	neonate	4	day	284	male	Cerebrum	neonate	220	2.08759	neonate	2343465889	7731	3.29896	858	78.2016	9.01049	0.329453	0.327771	0.0693313	0.273445	0.255465	0.225197	0.376665	0.142672
ERR2598314	neonate	15	day	295	female	Cerebrum	neonate	225	2.41827	neonate	2289338717	10388	4.53755	1124	78.3577	9.24199	0.348864	0.289757	0.0654601	0.295918	0.278687	0.211109	0.354736	0.155468
ERR2598312	neonate	19	day	299	female	Cerebrum	neonate	228	2.92337	neonate	3321277365	29491	8.87941	3136	78.8418	9.40402	0.356787	0.287783	0.0695805	0.28585	0.284019	0.210234	0.353023	0.152725
ERR2598288	infant	221	day	501	male	Cerebrum	infant	232	2.24064	infant	7602527121	20228	2.66069	2156	78.4838	9.38219	0.350109	0.292664	0.0660471	0.291181	0.276399	0.212527	0.356387	0.154687
ERR2598287	infant	271	day	551	male	Cerebrum	infant	239	2.44572	infant	3412177054	13740	4.02675	1486	78.2988	9.2463	0.357424	0.276346	0.0617904	0.30444	0.287409	0.207351	0.349927	0.155313
ERR2598335	toddler	2	year	1010	female	Cerebrum	toddler	249	2.40535	toddler	5529456847	36316	6.56773	3750	78.3704	9.68427	0.369424	0.281777	0.0701068	0.278693	0.300198	0.203354	0.340676	0.155772
ERR2598336	toddler	4	year	1740	male	Cerebrum	toddler	254	2.2475	toddler	3186080020	8651	2.71525	908	78.9295	9.52753	0.341463	0.302393	0.0678534	0.28829	0.258814	0.20148	0.388163	0.151543
ERR2598337	toddler	4	year	1740	male	Cerebrum	toddler	256	2.69069	toddler	2450282099	13497	5.50835	1385	79.6968	9.74513	0.349856	0.319775	0.0743869	0.255983	0.276802	0.20612	0.37475	0.142328
ERR2598329	school age child	7	year	2835	male	Cerebrum	school age child	261	2.82478	school age child	3121102925	21179	6.78574	2127	79.5242	9.95722	0.368195	0.291704	0.0702111	0.26989	0.284291	0.207753	0.348364	0.159592
ERR2598328	school age child	8	year	3200	male	Cerebrum	school age child	262	2.28272	school age child	2299115955	13570	5.90227	1476	77.8415	9.19377	0.362786	0.273913	0.0655122	0.297789	0.30538	0.197273	0.35129	0.146057
ERR2598267	adolescent	16	year	6120	male	Cerebrum	adolescent	266	2.85308	adolescent	4366074078	32782	7.50835	3289	79.0979	9.96716	0.366451	0.289854	0.0684827	0.275212	0.291257	0.202459	0.351138	0.155146
ERR2598269	adolescent	13	year	5025	male	Cerebrum	adolescent	268	2.57126	adolescent	2162750665	15054	6.96058	1496	79.2266	10.0628	0.374917	0.28059	0.0788495	0.265644	0.296333	0.203534	0.3427	0.157433
ERR2598266	adolescent	14	year	5390	male	Cerebrum	adolescent	270	2.41114	adolescent	1881159208	7069	3.75779	750	79.0187	9.42533	0.355779	0.286179	0.0609704	0.297072	0.277833	0.201726	0.362003	0.158438
ERR2598268	adolescent	17	year	6485	male	Cerebrum	adolescent	277	2.34913	adolescent	3283724679	18291	5.5702	1965	78.1455	9.3084	0.365207	0.277186	0.0650046	0.292603	0.304303	0.194413	0.348532	0.152753
ERR2598348	young adult	28	year	10500	male	Cerebrum	young adult	282	2.72931	young adult	4000781067	23090	5.77137	2424	79.2702	9.52558	0.342139	0.311693	0.0732352	0.272932	0.271113	0.212126	0.37016	0.1466
ERR2598346	young adult	29	year	10865	male	Cerebrum	young adult	285	2.54659	young adult	5153948816	23157	4.49306	2485	78.2728	9.31871	0.349441	0.302068	0.0649911	0.2835	0.281384	0.207151	0.361273	0.150192
ERR2598347	young adult	29	year	10865	male	Cerebrum	young adult	290	2.42437	young adult	5311342393	20920	3.93874	2191	78.7759	9.54815	0.357027	0.279207	0.0678298	0.295937	0.293834	0.20086	0.347562	0.157744
ERR2598349	young adult	39	year	14515	male	Cerebrum	young adult	293	2.76301	young adult	2391296148	15722	6.57468	1590	79.1434	9.88805	0.356888	0.294873	0.0741636	0.274075	0.292138	0.202455	0.355807	0.149599
ERR2598350	young adult	39	year	14515	male	Cerebrum	young adult	297	3.2374	young adult	5403410844	50360	9.32004	5285	78.4223	9.52886	0.374087	0.278952	0.0617554	0.285207	0.296803	0.204031	0.336815	0.162351
ERR2598305	middle adult	50	year	18530	male	Cerebrum	middle adult	299	2.45009	middle adult	5565418915	23455	4.21442	2505	78.6691	9.36327	0.347687	0.294607	0.062929	0.294777	0.279727	0.205457	0.360733	0.154082
ERR2598306	middle adult	53	year	19625	male	Cerebrum	middle adult	302	2.78538	middle adult	2795984048	20714	7.40848	2061	79.4212	10.0505	0.362557	0.288742	0.0726562	0.276045	0.29328	0.200251	0.348701	0.157768
ERR2598280	elderly	58	year	21450	male	Cerebrum	elderly	307	2.53544	elderly	3023996065	16087	5.31978	1706	78.303	9.42966	0.356996	0.293467	0.0691241	0.280413	0.28377	0.206253	0.356996	0.152981
ERR2598281	elderly	58	year	21450	male	Cerebrum	elderly	308	2.61285	elderly	4040873134	21624	5.35132	2238	78.7793	9.6622	0.361959	0.292869	0.0689049	0.276267	0.289493	0.201905	0.350398	0.158204
ERR2598169	4 week post conception	4	week	28	female	Cerebellum	4 week post conception	6	1.42972	Early fetal	2489909894	2251	0.904049	269	77.9145	8.36803	0.367837	0.243447	0.0475344	0.341182	0.294536	0.2008	0.341626	0.163039
ERR2598170	4 week post conception	4	week	28	male	Cerebellum	4 week post conception	9	1.38647	Early fetal	3200565651	2456	0.767364	280	77.6071	8.77143	0.388029	0.232492	0.0529316	0.326547	0.32614	0.189332	0.331026	0.153502
ERR2598171	4 week post conception	4	week	28	male	Cerebellum	4 week post conception	16	1.36301	Early fetal	4043795876	3118	0.771058	369	76.8238	8.44986	0.375882	0.262989	0.0500321	0.311097	0.307569	0.20077	0.336434	0.155228
ERR2598184	5 week post conception	5	week	35	male	Cerebellum	5 week post conception	18	1.37476	Early fetal	3335242248	2251	0.674913	265	76.4491	8.49434	0.366504	0.252777	0.0617503	0.318969	0.295869	0.191026	0.352732	0.160373
ERR2598185	5 week post conception	5	week	35	female	Cerebellum	5 week post conception	21	1.76178	Early fetal	3102844664	5143	1.65751	611	76.2439	8.41735	0.358351	0.266187	0.0538596	0.321602	0.292825	0.208439	0.339102	0.159634
ERR2598195	6 week post conception	6	week	42	male	Cerebellum	6 week post conception	32	1.37575	Early fetal	2956518554	3058	1.03432	365	75.3781	8.37808	0.352845	0.277632	0.0706344	0.298888	0.279922	0.232832	0.345978	0.141269
ERR2598197	6 week post conception	6	week	42	female	Cerebellum	6 week post conception	36	1.73403	Early fetal	4945064321	5957	1.20464	704	76.9062	8.46165	0.355212	0.270774	0.055397	0.318617	0.293772	0.204465	0.351183	0.150579
ERR2598196	6 week post conception	6	week	42	male	Cerebellum	6 week post conception	37	1.15744	Early fetal	2693072819	1222	0.453757	147	76.3946	8.31293	0.386252	0.244681	0.0450082	0.324059	0.305237	0.199673	0.332242	0.162848
ERR2598198	6 week post conception	6	week	42	female	Cerebellum	6 week post conception	41	1.23964	Early fetal	3835008854	2769	0.722032	331	76.1752	8.36556	0.361141	0.248826	0.0447815	0.345251	0.293969	0.210906	0.337667	0.157458
ERR2598212	7 week post conception	7	week	49	male	Cerebellum	7 week post conception	49	1.94414	Early fetal	3687771971	7138	1.93559	858	76.5361	8.31935	0.349117	0.283273	0.061782	0.305828	0.284814	0.20622	0.358504	0.150462
ERR2598214	7 week post conception	7	week	49	male	Cerebellum	7 week post conception	51	1.21109	Early fetal	4654571342	2688	0.577497	329	75.6079	8.17021	0.366443	0.268973	0.0595238	0.30506	0.297619	0.207589	0.343006	0.151786
ERR2598213	7 week post conception	7	week	49	female	Cerebellum	7 week post conception	56	1.31257	Early fetal	4354525556	3108	0.71374	361	76.036	8.60942	0.354891	0.262548	0.0537323	0.328829	0.296976	0.207851	0.347169	0.148005
ERR2598235	8 week post conception	8	week	56	male	Cerebellum	8 week post conception	67	1.38843	Early fetal	1854998142	1678	0.904583	201	75.5871	8.34826	0.350417	0.265197	0.0589988	0.325387	0.29261	0.200834	0.353993	0.152563
ERR2598236	8 week post conception	8	week	56	female	Cerebellum	8 week post conception	71	1.97162	Early fetal	2720676490	7080	2.60229	826	77.4588	8.57143	0.357768	0.284605	0.0596045	0.298023	0.28291	0.208333	0.362147	0.14661
ERR2598238	8 week post conception	8	week	56	male	Cerebellum	8 week post conception	76	2.92763	Early fetal	4482190137	28414	6.33931	3301	77.7598	8.60769	0.336982	0.293095	0.062786	0.307137	0.274653	0.213134	0.366087	0.146125
ERR2598237	8 week post conception	8	week	56	female	Cerebellum	8 week post conception	81	1.68044	Early fetal	3439415743	6101	1.77385	730	76.6616	8.35753	0.338961	0.279954	0.0568759	0.324209	0.286183	0.200623	0.365186	0.148009
ERR2598256	9 week post conception	9	week	63	male	Cerebellum	9 week post conception	89	1.19802	Mid fetal	1783068916	1258	0.705525	150	76.4867	8.38667	0.356121	0.264706	0.0580286	0.321145	0.298092	0.211447	0.347377	0.143084
ERR2598257	9 week post conception	9	week	63	female	Cerebellum	9 week post conception	95	2.09293	Mid fetal	2642906152	7088	2.6819	814	77.4717	8.70762	0.339024	0.298815	0.0653217	0.29684	0.275677	0.203866	0.374295	0.146163
ERR2598056	10 week post conception	10	week	70	male	Cerebellum	10 week post conception	109	1.94935	Mid fetal	4491153212	14797	3.2947	1699	77.5845	8.70924	0.348719	0.283909	0.0599446	0.307427	0.281544	0.206528	0.357843	0.154085
ERR2598057	10 week post conception	10	week	70	female	Cerebellum	10 week post conception	117	2.17087	Mid fetal	4044432174	11023	2.72548	1233	78.0827	8.93998	0.338656	0.304817	0.058514	0.298013	0.26354	0.220448	0.363059	0.152953
ERR2598077	11 week post conception	11	week	77	male	Cerebellum	11 week post conception	126	2.16421	Mid fetal	2567111209	9900	3.85647	1113	78.1078	8.89488	0.336162	0.3	0.0663636	0.297475	0.261313	0.216263	0.381818	0.140606
ERR2598078	11 week post conception	11	week	77	male	Cerebellum	11 week post conception	127	2.05925	Mid fetal	5597062684	15720	2.80862	1823	77.3807	8.62315	0.352672	0.288041	0.0613868	0.297901	0.281997	0.206743	0.359288	0.151972
ERR2598079	11 week post conception	11	week	77	male	Cerebellum	11 week post conception	135	1.94128	Mid fetal	3916043473	6408	1.63635	738	77.3279	8.68293	0.331305	0.303839	0.0585206	0.306336	0.258739	0.215512	0.376248	0.149501
ERR2598080	11 week post conception	11	week	77	female	Cerebellum	11 week post conception	136	2.16548	Mid fetal	2556043378	7815	3.05746	880	77.892	8.88068	0.332054	0.297249	0.0552783	0.315419	0.269354	0.208445	0.366859	0.155342
ERR2598092	12 week post conception	12	week	84	male	Cerebellum	12 week post conception	144	2.21692	Mid fetal	6313136635	20657	3.27207	2358	77.8927	8.76039	0.341773	0.297139	0.0575592	0.303529	0.269545	0.217118	0.359733	0.153604
ERR2598094	12 week post conception	12	week	84	male	Cerebellum	12 week post conception	150	1.57334	Mid fetal	2549926646	3425	1.34318	401	77.3965	8.54115	0.346861	0.281168	0.059562	0.312409	0.282628	0.195036	0.364964	0.157372
ERR2598093	12 week post conception	12	week	84	female	Cerebellum	12 week post conception	151	2.1609	Mid fetal	4289955445	15093	3.51822	1717	77.9738	8.79033	0.351222	0.285298	0.0543961	0.309084	0.275028	0.202478	0.369973	0.152521
ERR2598109	13 week post conception	13	week	91	male	Cerebellum	13 week post conception	154	3.09464	Mid fetal	3324591559	29066	8.74273	3162	79.1461	9.19228	0.342428	0.301762	0.0612399	0.294571	0.262024	0.219225	0.366992	0.151758
ERR2598110	13 week post conception	13	week	91	male	Cerebellum	13 week post conception	162	2.16021	Mid fetal	2311532564	6766	2.92706	761	78.8436	8.89093	0.338753	0.29264	0.0592669	0.309341	0.270766	0.206178	0.363139	0.159917
ERR2598111	13 week post conception	13	week	91	female	Cerebellum	13 week post conception	166	1.41019	Mid fetal	2136392286	2511	1.17535	283	77.364	8.87279	0.362007	0.277579	0.0561529	0.304261	0.300279	0.205098	0.344883	0.149741
ERR2598125	16 week post conception	16	week	112	female	Cerebellum	16 week post conception	180	2.37641	Late fetal	3429330534	16215	4.72833	1794	78.442	9.03846	0.332347	0.311193	0.0592044	0.297256	0.266728	0.210484	0.371446	0.151341
ERR2598126	16 week post conception	16	week	112	male	Cerebellum	16 week post conception	182	2.50497	Late fetal	4486057178	24586	5.48054	2691	78.7287	9.13638	0.33995	0.301228	0.0608883	0.297934	0.267713	0.219678	0.36053	0.152078
ERR2598127	16 week post conception	16	week	112	female	Cerebellum	16 week post conception	185	3.31707	Late fetal	2467376801	20440	8.2841	2237	78.7814	9.13724	0.337916	0.306507	0.0710372	0.28454	0.265411	0.219178	0.367955	0.147456
ERR2598321	neonate	0	day	280	female	Cerebellum	neonate	215	2.09573	neonate	2947117255	8917	3.02567	1013	77.6041	8.80257	0.342716	0.304475	0.0676236	0.285186	0.26399	0.216665	0.374565	0.14478
ERR2598322	neonate	0	day	280	female	Cerebellum	neonate	218	2.07433	neonate	1206690016	4141	3.4317	464	78.6789	8.92457	0.333011	0.322869	0.0630283	0.281092	0.250906	0.226998	0.371891	0.150205
ERR2598318	neonate	4	day	284	male	Cerebellum	neonate	219	2.6562	neonate	4618181104	36982	8.00791	3978	78.7049	9.29663	0.346844	0.301092	0.0624087	0.289654	0.263101	0.215808	0.365908	0.155184
ERR2598319	neonate	15	day	295	female	Cerebellum	neonate	222	2.40145	neonate	3930788647	17297	4.40039	1884	78.0706	9.181	0.34902	0.295427	0.0695496	0.286003	0.279239	0.209111	0.361334	0.150315
ERR2598320	neonate	19	day	299	female	Cerebellum	neonate	227	2.93634	neonate	2568073089	24810	9.66094	2650	78.7275	9.36226	0.346796	0.308908	0.0658605	0.278436	0.260943	0.220274	0.366344	0.152439
ERR2598293	infant	221	day	501	male	Cerebellum	infant	233	2.95061	infant	3749745275	37308	9.94948	3976	79.0435	9.3833	0.34301	0.306824	0.0674118	0.282754	0.249169	0.229281	0.366168	0.155382
ERR2598294	infant	270	day	550	male	Cerebellum	infant	238	2.81331	infant	3124763973	30182	9.65897	3224	79.0136	9.36166	0.340368	0.313962	0.0695448	0.276125	0.253595	0.223809	0.367272	0.155324
ERR2598295	infant	6	month	462	female	Cerebellum	infant	242	2.53032	infant	2831981122	17843	6.30054	1902	78.9685	9.38118	0.335089	0.318724	0.0651796	0.281007	0.257412	0.223449	0.371406	0.147733
ERR2598340	toddler	2	year	1010	female	Cerebellum	toddler	251	2.9014	toddler	2796948193	39384	14.0811	4028	79.4412	9.77756	0.354865	0.298776	0.0679718	0.278387	0.264727	0.216738	0.358978	0.159557
ERR2598341	toddler	4	year	1740	male	Cerebellum	toddler	255	4.08711	toddler	2469806407	43615	17.6593	4318	80.2237	10.1007	0.344216	0.313745	0.07408	0.267958	0.256494	0.217471	0.366869	0.159165
ERR2598331	school age child	7	year	2835	male	Cerebellum	school age child	260	3.58907	school age child	3640190047	81042	22.2631	7878	80.0889	10.2871	0.353323	0.304126	0.075973	0.266578	0.263641	0.219726	0.357309	0.159325
ERR2598330	school age child	8	year	3200	male	Cerebellum	school age child	263	3.15531	school age child	2893943928	37904	13.0977	3939	79.1815	9.62275	0.344133	0.311023	0.0684888	0.276356	0.257308	0.219792	0.368009	0.154891
ERR2598332	school age child	8	year	3200	female	Cerebellum	school age child	264	3.4532	school age child	2388683140	30613	12.8158	3235	78.757	9.46306	0.329141	0.325025	0.0650051	0.280828	0.253324	0.227485	0.363865	0.155326
ERR2598271	adolescent	13	year	5025	male	Cerebellum	adolescent	267	3.70838	adolescent	2420121139	56722	23.4377	5444	79.9227	10.4192	0.354483	0.306601	0.0783999	0.260516	0.265752	0.218275	0.359279	0.156694
ERR2598273	adolescent	14	year	5390	male	Cerebellum	adolescent	271	3.54707	adolescent	6756641647	75791	11.2173	7968	79.2054	9.51192	0.33975	0.3053	0.0688076	0.286142	0.254028	0.226702	0.369134	0.150137
ERR2598272	adolescent	16	year	6120	male	Cerebellum	adolescent	275	3.45648	adolescent	9834822780	153935	15.652	15290	79.7825	10.0677	0.356313	0.301088	0.0705363	0.272063	0.269432	0.213376	0.359061	0.158132
ERR2598274	adolescent	17	year	6485	male	Cerebellum	adolescent	278	3.17	adolescent	4401832733	70877	16.1017	6895	79.7179	10.2795	0.363743	0.290997	0.0737898	0.27147	0.272401	0.206005	0.357281	0.164313
ERR2598356	young adult	39	year	14515	male	Cerebellum	young adult	280	3.73144	young adult	9776745552	162059	16.576	16670	79.6742	9.7216	0.33602	0.317261	0.0743495	0.27237	0.252692	0.222376	0.372303	0.15263
ERR2598352	young adult	29	year	10865	male	Cerebellum	young adult	284	3.98582	young adult	4261643561	111531	26.1709	10779	80.1078	10.3471	0.351436	0.308094	0.0790274	0.261443	0.259838	0.219293	0.362393	0.158476
ERR2598353	young adult	29	year	10865	male	Cerebellum	young adult	288	3.32108	young adult	8845358619	109805	12.4139	11375	79.4044	9.65319	0.342498	0.312445	0.0678111	0.277246	0.261245	0.222631	0.362142	0.153982
ERR2598354	young adult	32	year	11960	female	Cerebellum	young adult	291	3.98231	young adult	3168910672	51025	16.1017	5225	79.4984	9.76555	0.336756	0.324135	0.0698677	0.269241	0.254503	0.222891	0.368329	0.154277
ERR2598355	young adult	39	year	14515	male	Cerebellum	young adult	292	3.95903	young adult	2294658397	49240	21.4585	4959	79.5666	9.92942	0.343826	0.312429	0.0760154	0.267729	0.257372	0.221527	0.366247	0.154854
ERR2598309	middle adult	50	year	18530	male	Cerebellum	middle adult	300	3.57474	middle adult	9340632346	134036	14.3498	13821	79.494	9.698	0.338857	0.313155	0.0724656	0.275523	0.255879	0.220023	0.367618	0.15648
ERR2598308	middle adult	53	year	19625	male	Cerebellum	middle adult	301	4.08661	middle adult	2574684899	80308	31.1914	7677	80.204	10.4609	0.353489	0.304005	0.07988	0.262626	0.268578	0.215707	0.356216	0.159498
ERR2598282	elderly	58	year	21450	male	Cerebellum	elderly	309	3.60716	elderly	3149701544	59845	19.0002	6070	79.4018	9.85914	0.350907	0.304186	0.0690617	0.275846	0.264584	0.219851	0.358125	0.15744
ERR2598283	elderly	58	year	21450	male	Cerebellum	elderly	311	3.38493	elderly	4406434889	67943	15.419	6863	79.1262	9.8999	0.357506	0.295615	0.0712215	0.275658	0.271272	0.211516	0.356431	0.160782

## Sheet: hESCs - summary
ID	Days	Total.Editing.Sites	Normalized.Hyper-editing rate	Total.Clusters	Avg.Cluster.Length	Avg.ES.Cluster	A_down	T_down	C_down	G_down	A_up	T_up	C_up	G_up	downstream	exonic	intergenic	intronic	ncRNA.exonic	ncRNA.intronic	upstream	UTR3	UTR5	splicing
SRR1238493	0	29415	10.8532	7661	30.345	3.86294	0.256706	0.286744	0.181892	0.274658	0.349743	0.221841	0.262469	0.165947	76	17040 total (1134 nonsyn)	6697	3135	442	642	54	1267	34	27
SRR1238494	0	29243	11.2048	7598	30.2666	3.8722	0.25698	0.284874	0.182928	0.275218	0.351801	0.218221	0.2635	0.166479	116	17054 total (1259 nonsyn)	6680	2883	487	617	57	1306	21	20
SRR1238495	0	14869	6.81421	3885	29.7771	3.85611	0.26033	0.277931	0.189009	0.27273	0.362884	0.230107	0.250689	0.156319	67	8431 total (620 nonsyn)	3111	1811	155	254	7	997	22	12
SRR1238496	0	13087	6.75668	3431	29.9175	3.84407	0.255453	0.280321	0.18525	0.278976	0.358655	0.234696	0.253038	0.153611	69	7474 total (581)	2799	1394	122	306	37	867	10	7
SRR1238497	7	1965	0.699327	483	28.5652	4.294	0.306409	0.166072	0.174733	0.352787	0.409068	0.272033	0.227203	0.0916964	48	389	517	437	34	65	3	458	11	1
SRR1238498	7	1863	0.661815	457	27.4923	4.31729	0.287781	0.203117	0.172488	0.336615	0.388501	0.258463	0.24503	0.108006	22	368	520	337	32	68	9	489	15	1
SRR1238499	7	1465	0.968484	349	27.9799	4.34384	0.297662	0.174983	0.196172	0.331183	0.384826	0.262474	0.265892	0.0868079	47	117	396	409	43	85	25	332	9	0
SRR1238500	7	1566	1.03859	378	27.7487	4.32011	0.276496	0.189898	0.183504	0.350102	0.377238	0.275575	0.257033	0.0901535	33	96	519	425	68	74	10	334	4	1
SRR1238501	12	693	0.605395	184	28.462	4.07609	0.274038	0.204052	0.193922	0.327988	0.3589	0.295224	0.230101	0.115774	14	84	214	210	9	28	6	126	0	0
SRR1238502	12	242	0.592362	61	27.3115	4.08197	0.31	0.1625	0.1875	0.34	0.383333	0.2625	0.275	0.0791667	8	18	90	63	0	16	0	37	8	0
SRR1238503	19	72	0.472713	15	31.5333	4.73333	0.202857	0.271429	0.2	0.325714	0.228571	0.285714	0.371429	0.114286	3	17	6	30	0	5	0	9	0	0
SRR1238504	19	216	0.637293	48	28.25	4.5625	0.287103	0.14486	0.21028	0.357757	0.401869	0.261682	0.224299	0.11215	7	25	59	85	0	9	0	29	0	0
SRR1238505	19	1745	0.805157	409	28.1125	4.49878	0.280711	0.183018	0.188181	0.34809	0.380379	0.279403	0.267355	0.0728629	52	110	449	559	29	57	29	453	5	0
SRR1238506	19	1463	0.766197	350	26.82	4.35429	0.296756	0.169747	0.163587	0.369911	0.383984	0.278576	0.253936	0.0835044	40	34	419	422	39	71	3	430	3	0
SRR1238507	26	1850	0.768168	447	26.8702	4.3557	0.285216	0.1921	0.174784	0.3479	0.380952	0.27868	0.253247	0.0871212	43	79	462	513	48	100	28	567	7	1
SRR1238508	26	2335	0.889964	558	27.7939	4.36559	0.29219	0.168453	0.182169	0.357188	0.377625	0.276039	0.255036	0.0912988	41	130	659	694	34	156	22	597	0	0
SRR1238509	33	2823	0.952893	663	28.1961	4.45551	0.290379	0.175824	0.182559	0.351237	0.371145	0.288905	0.265509	0.0744417	43	226	674	825	63	149	5	826	10	0
SRR1238510	33	2508	0.908746	580	28.4759	4.56034	0.281628	0.188747	0.169992	0.359633	0.360335	0.296488	0.256584	0.0865922	70	86	623	619	48	146	11	885	18	0
SRR1238511	49	1074	0.673479	241	29.3361	4.639	0.291157	0.186567	0.165112	0.357164	0.392724	0.305037	0.229478	0.0727612	44	54	222	257	14	40	7	428	6	0
SRR1238512	49	3246	0.967464	741	28.4426	4.62348	0.278434	0.176942	0.184032	0.360592	0.400432	0.270962	0.249692	0.0789149	106	165	754	826	70	204	4	1107	8	0
SRR1238513	63	1183	0.764426	270	29.5889	4.57407	0.260593	0.190517	0.172735	0.376156	0.375953	0.312447	0.237087	0.0745131	26	54	302	322	29	54	4	383	7	0
SRR1238514	63	2633	1.51149	575	30.12	4.75652	0.282311	0.155834	0.192322	0.369532	0.380464	0.286583	0.269099	0.063854	131	49	606	721	85	148	11	874	6	0
SRR1238515	77	5117	1.14898	1181	27.9382	4.56986	0.296461	0.180645	0.168719	0.354174	0.417986	0.292082	0.224829	0.0651026	181	202	1493	1259	110	221	20	1605	24	0
SRR1238516	77	7210	1.76641	1588	28.5775	4.73489	0.299761	0.17217	0.174528	0.353541	0.400388	0.296892	0.234323	0.0683962	189	126	1946	2100	188	380	73	2181	25	0

## Sheet: Advanced age - summary
DonorID	SynapseId	Region	Age	Race	Sex	PMI	CERAD	CDR	PlaqueMean	bbscore	A_down	T_down	C_down	G_down	A_up	T_up	C_up	G_up	Total.Editing.Sites	Normalized.HE	Total.Clusters	Avg.Cluster.Length	Avg.ES.Cluster	PF_ALIGNED_BASES	downstream	intergenic	intronic	ncRNA_exonic	ncRNA_intronic	splicing	upstream	UTR3	UTR5	upstream;downstream	exonic	ncRNA_splicing
BM_10_566	AMPAD_MSSM_0000067720	BM_10	93	W	M	250	NL	0.5	0	0	0.269732	0.159131	0.205045	0.366093	0.335331	0.278555	0.305087	0.081026	32867	9.55428	3534	79.0272	9.54301	3440030607	0.0133268	0.215755	0.617599	0.00867158	0.0674862	3.04266e-05	0.00264711	0.0732672	0.000638958	0	0.000578105	0
BM_10_569	AMPAD_MSSM_0000095774	BM_10	85	W	F	300	NL	3	0	NA	0.2696	0.154892	0.205145	0.370363	0.342266	0.280437	0.300757	0.0765406	39222	11.7725	4346	78.1852	9.25541	3331675419	0.0106321	0.219525	0.640397	0.00453839	0.0727161	0	0.00270263	0.0484944	0	0.000203972	0.000790393	0
BM_10_571	AMPAD_MSSM_0000086213	BM_10	89	W	M	160	NL	5	0	NA	0.265227	0.147605	0.206811	0.380358	0.333759	0.274887	0.314104	0.0772502	32920	10.6604	3614	78.4566	9.33204	3088054949	0.0116954	0.242079	0.594186	0.00713873	0.0809259	0	0.00303776	0.0597527	0.000789817	0	0.000394909	0
BM_10_576	AMPAD_MSSM_0000082391	BM_10	92	W	M	1201	NL	0.5	0	2	0.279825	0.153153	0.207898	0.359124	0.349998	0.273044	0.304786	0.0721715	98073	26.3675	10607	78.8173	9.47497	3719466726	0.0108696	0.184324	0.680959	0.00445591	0.0704788	2.03932e-05	0.00130516	0.0470471	1.01966e-05	0.000142752	0.000367077	2.03932e-05
BM_10_579	AMPAD_MSSM_0000053706	BM_10	79	W	F	605	NL	3	0	1	0.264196	0.145848	0.210944	0.379012	0.329734	0.280094	0.317449	0.0727233	49820	14.8336	5629	77.5671	9.05436	3358580851	0.00931372	0.216142	0.652602	0.00549991	0.076256	0	0.00164596	0.0370943	0.000401453	0	0.00104378	0
BM_10_584	AMPAD_MSSM_0000079856	BM_10	83	W	F	370	NL	0.5	0	1	0.272438	0.152589	0.203704	0.371269	0.335814	0.280133	0.309835	0.0742179	55621	17.843	6116	78.4375	9.3275	3117246664	0.0131787	0.210698	0.624002	0.00652643	0.0759978	3.59583e-05	0.00280475	0.0652104	0.000521395	0.000269687	0.000737145	1.79791e-05
[truncated: 255 more rows]

## Sheet: SpliceAI
Sample ID	Period	Group	Epoch	Total splice altering events	High.Recall.AG	High.Recall.AL	High.Recall.DG	High.Recall.DL	Recommended.AG	Recommended.AL	Recommended.DG	Recommended.DL	High.Precision.AG	High.Precision.AL	High.Precision.DG	High.Precision.DL	Ultra.Precision.AG	Ultra.Precision.AL	Ultra.Precision.DG	Ultra.Precision.DL
[truncated: 176 more rows]

[truncated: 2 more sheets: SIRI 1, SIRI 2]
