# Supplementary material for: Spatiotemporal and genetic regulation of A-to-I editing throughout human brain development
Source: Cell Rep. Author manuscript; Available in PMC 2022 Nov 28. (PMC9704047; doi:10.1016/j.celrep.2022.111585)
Supplement: 6 [file NIHMS1846970-supplement-6.xlsx]

## Sheet: description
Sheet	Description
Macaque AEI	Alu editing index in macaque development
Macaque HE	Hyper-editing in macaque development
Mouse AEI	Alu editing index in mouse development
Mouse HE	Hyper-editing in mouse development

## Sheet: Macaque AEI
SRA	Individual.ID	Age	Group	Tissue	Sex	Age logged	Predicted age..PC.Days.	Predicted period	A2CEditingIndex	A2GEditingIndex	A2TEditingIndex	C2AEditingIndex	C2GEditingIndex	C2TEditingIndex
SRR12475537	RMB209	60PCD	Prenatal	MFC	F	5.90689	101.875	4	0.151109	1.16921	0.138309	0.151017	0.158357	0.549742
SRR12475559	RMB209	60PCD	Prenatal	VFC	F	5.90689	101.875	4	0.151902	1.21082	0.138347	0.151336	0.157723	0.551435
SRR12475581	RMB209	60PCD	Prenatal	DFC	F	5.90689	101.875	4	0.159254	1.09625	0.143757	0.165207	0.156771	0.565704
SRR12475657	RMB228	60PCD	Prenatal	VFC	M	5.90689	115.292	5	0.158641	1.06223	0.150823	0.188936	0.174154	0.60151
SRR12475702	RMB228	60PCD	Prenatal	OFC	M	5.90689	115.292	5	0.173034	1.04669	0.157772	0.194249	0.181044	0.62343
SRR12475713	RMB228	60PCD	Prenatal	MFC	M	5.90689	115.292	5	0.172058	1.05016	0.155423	0.192456	0.179514	0.61683
SRR12475757	RMB228	60PCD	Prenatal	DFC	M	5.90689	115.292	5	0.167574	1.05282	0.152181	0.190492	0.176194	0.614647
SRR12475879	RMB209	60PCD	Prenatal	OFC	F	5.90689	101.875	4	0.153021	1.23601	0.138788	0.154212	0.158716	0.553661
SRR12475557	RMB227	80PCD	Prenatal	MFC	M	6.32193	140.132	6	0.17516	1.24178	0.159997	0.192364	0.181932	0.607992
SRR12475567	RMB202	82PCD	Prenatal	OFC	M	6.35755	126.083	5	0.162385	1.42048	0.142204	0.157955	0.167747	0.580559
SRR12475569	RMB202	82PCD	Prenatal	MFC	M	6.35755	126.083	5	0.160453	1.39667	0.140665	0.156992	0.163492	0.572062
SRR12475572	RMB202	82PCD	Prenatal	VFC	M	6.35755	126.083	5	0.158494	1.35145	0.140627	0.154028	0.159866	0.574568
SRR12475574	RMB202	82PCD	Prenatal	DFC	M	6.35755	126.083	5	0.158875	1.29763	0.138839	0.153534	0.161754	0.560709
SRR12475579	RMB193L	81PCD	Prenatal	VFC	F	6.33985	121.841	5	0.553725	2.02129	0.32076	0.340565	0.353994	0.816506
SRR12475583	RMB193L	81PCD	Prenatal	OFC	F	6.33985	121.841	5	0.645456	2.02501	0.375338	0.354966	0.391443	0.84505
SRR12475584	RMB193L	81PCD	Prenatal	MFC	F	6.33985	121.841	5	0.552931	2.22417	0.333036	0.33535	0.349652	0.852736
SRR12475624	RMB193L	81PCD	Prenatal	DFC	F	6.33985	121.841	5	0.696947	1.98571	0.399051	0.392865	0.437919	0.87497
SRR12475516	RMB208	110PCD	Prenatal	VFC	M	6.78136	187.22	7	0.15725	1.44038	0.143599	0.159237	0.164684	0.569639
SRR12475518	RMB208	110PCD	Prenatal	DFC	M	6.78136	187.22	7	0.157227	1.48496	0.144092	0.158185	0.171215	0.574971
SRR12475524	RMB233	110PCD	Prenatal	VFC	M	6.78136	184.209	7	0.168973	1.3134	0.15464	0.183156	0.181132	0.595325
SRR12475529	RMB233	110PCD	Prenatal	OFC	M	6.78136	184.209	7	0.172827	1.30334	0.153956	0.188144	0.181592	0.598397
SRR12475530	RMB233	110PCD	Prenatal	MFC	M	6.78136	184.209	7	0.181099	1.09641	0.170245	0.199879	0.186272	0.645065
SRR12475534	RMB233	110PCD	Prenatal	DFC	M	6.78136	184.209	7	0.169877	1.26404	0.155459	0.188393	0.180236	0.60498
SRR12475546	RMB296	111PCD	Prenatal	OFC	M	6.79442	165.156	6	0.145906	1.36928	0.136428	0.156049	0.156833	0.545026
SRR12475547	RMB296	111PCD	Prenatal	MFC	M	6.79442	165.156	6	0.154992	1.4704	0.143805	0.164574	0.160632	0.570521
SRR12475550	RMB296	111PCD	Prenatal	VFC	M	6.79442	165.156	6	0.147046	1.39583	0.13553	0.154349	0.155565	0.546616
SRR12475858	RMB200L	110PCD	Prenatal	VFC	M	6.78136	247.134	7	0.982884	1.97847	0.503169	0.485039	0.544454	0.940199
SRR12475861	RMB200L	110PCD	Prenatal	OFC	M	6.78136	247.134	7	0.689283	1.76256	0.408665	0.382092	0.400092	0.812587
SRR12475862	RMB200L	110PCD	Prenatal	MFC	M	6.78136	247.134	7	0.710458	1.72159	0.428582	0.403878	0.405676	0.829482
SRR12475866	RMB200L	110PCD	Prenatal	DFC	M	6.78136	247.134	7	0.881459	1.83024	0.456615	0.453785	0.490587	0.882459
SRR12475875	RMB208	110PCD	Prenatal	OFC	M	6.78136	187.22	7	0.157563	1.48825	0.144184	0.159319	0.166518	0.574467
SRR12475877	RMB208	110PCD	Prenatal	MFC	M	6.78136	187.22	7	0.153384	1.31366	0.141343	0.15589	0.162613	0.55818
SRR12475828	RMB201L	0Y	Prenatal	VFC	F	7.35755	540.781	9	0.714179	2.36182	0.343844	0.343244	0.409627	0.824599
SRR12475830	RMB201L	0Y	Prenatal	OFC	F	7.35755	540.781	9	0.818528	2.2687	0.361801	0.355018	0.451407	0.827385
SRR12475831	RMB201L	0Y	Prenatal	MFC	F	7.35755	540.781	9	0.733021	2.1403	0.344387	0.354712	0.404577	0.797108
SRR12475833	RMB201L	0Y	Prenatal	DFC	F	7.35755	540.781	9	0.768016	2.22416	0.38938	0.40553	0.452252	0.871762
SRR12475763	RMB213	7M	Postnatal	OFC	M	8.54689	971.6	10	0.162601	1.77123	0.144889	0.159928	0.168899	0.572319
SRR12475765	RMB213	7M	Postnatal	MFC	M	8.54689	971.6	10	0.168334	1.66237	0.171028	0.185511	0.176121	0.640191
SRR12475767	RMB213	7M	Postnatal	VFC	M	8.54689	971.6	10	0.162081	1.82391	0.146014	0.162905	0.170085	0.576079
SRR12475771	RMB213	7M	Postnatal	DFC	M	8.54689	971.6	10	0.167331	1.8759	0.148582	0.1662	0.173161	0.594106
SRR12475799	RMB212	7M	Postnatal	OFC	M	8.54689	904.081	10	0.177375	1.81873	0.142384	0.165591	0.181607	0.591786
SRR12475801	RMB212	7M	Postnatal	MFC	M	8.54689	904.081	10	0.178985	1.92481	0.148121	0.168841	0.180485	0.603631
SRR12475804	RMB212	7M	Postnatal	VFC	M	8.54689	904.081	10	0.167627	1.83129	0.142372	0.164337	0.182681	0.586731
SRR12475806	RMB212	7M	Postnatal	DFC	M	8.54689	904.081	10	0.168832	1.881	0.146475	0.164464	0.182071	0.600167
SRR12475745	RMB215	1Y	Postnatal	OFC	M	9.04712	1253.36	10	0.189805	1.83717	0.148457	0.170005	0.173026	0.597879
SRR12475748	RMB215	1Y	Postnatal	MFC	M	9.04712	1253.36	10	0.200194	1.94728	0.153064	0.173948	0.180777	0.618247
SRR12475750	RMB215	1Y	Postnatal	VFC	M	9.04712	1253.36	10	0.186357	1.90592	0.14781	0.168161	0.178648	0.599915
SRR12475752	RMB215	1Y	Postnatal	DFC	M	9.04712	1253.36	10	0.185136	2.00572	0.148894	0.172603	0.178899	0.611617
SRR12475782	RMB214	1Y	Postnatal	OFC	M	9.04712	914.441	10	0.171578	1.88634	0.1466	0.168801	0.170214	0.600768
SRR12475784	RMB214	1Y	Postnatal	MFC	M	9.04712	914.441	10	0.183495	1.98151	0.153429	0.174868	0.179497	0.626822
SRR12475786	RMB214	1Y	Postnatal	VFC	M	9.04712	914.441	10	0.184296	1.97125	0.150487	0.167322	0.177457	0.62553
SRR12475788	RMB214	1Y	Postnatal	DFC	M	9.04712	914.441	10	0.178541	1.98221	0.150599	0.170294	0.17575	0.619374
SRR12475816	RMB291	1Y	Postnatal	OFC	M	9.04712	869.258	10	0.181722	1.98906	0.169377	0.198675	0.189273	0.649474
SRR12475818	RMB291	1Y	Postnatal	MFC	M	9.04712	869.258	10	0.196275	2.28878	0.188875	0.215694	0.212009	0.687278
SRR12475821	RMB291	1Y	Postnatal	DFC	M	9.04712	869.258	10	0.163941	1.7101	0.139639	0.163611	0.171169	0.551653
SRR12475697	RMB216	2Y	Postnatal	OFC	F	9.80413	5539.49	12	0.183954	2.1113	0.150793	0.174699	0.181185	0.614799
SRR12475698	RMB216	2Y	Postnatal	MFC	F	9.80413	5539.49	12	0.183403	1.87261	0.142198	0.164636	0.173238	0.588375
SRR12475700	RMB216	2Y	Postnatal	VFC	F	9.80413	5539.49	12	0.182204	2.02727	0.146705	0.17331	0.178109	0.591897
SRR12475703	RMB216	2Y	Postnatal	DFC	F	9.80413	5539.49	12	0.181422	2.09683	0.150646	0.175514	0.181556	0.613837
SRR12475729	RMB217	2Y	Postnatal	OFC	F	9.80413	5041.83	12	0.177923	1.81997	0.143046	0.163347	0.172405	0.578633
SRR12475731	RMB217	2Y	Postnatal	MFC	F	9.80413	5041.83	12	0.182975	1.92652	0.148137	0.16465	0.173149	0.598658
SRR12475733	RMB217	2Y	Postnatal	VFC	F	9.80413	5041.83	12	0.18221	1.88544	0.146011	0.170506	0.175797	0.600437
SRR12475844	RMB207	2Y	Postnatal	OFC	M	7.37504	339.399	8	0.162374	1.72145	0.143063	0.160893	0.173663	0.57286
SRR12475847	RMB207	2Y	Postnatal	MFC	M	7.37504	339.399	8	0.159987	1.69574	0.144401	0.162704	0.171821	0.572309
SRR12475849	RMB207	2Y	Postnatal	VFC	M	7.37504	339.399	8	0.16146	1.5897	0.143752	0.159351	0.173726	0.558802
SRR12475851	RMB207	2Y	Postnatal	DFC	M	7.37504	339.399	8	0.159226	1.65832	0.145177	0.162408	0.172055	0.574043
SRR12475621	RMB177R	3.5Y	Postnatal	VFC	F	10.4934	7951.03	13	0.853857	2.53011	0.447336	0.39965	0.510127	0.849724
SRR12475625	RMB177R	3.5Y	Postnatal	OFC	F	10.4934	7951.03	13	0.897923	2.29191	0.55034	0.497224	0.577735	0.888717
SRR12475626	RMB177R	3.5Y	Postnatal	MFC	F	10.4934	7951.03	13	0.63925	2.20607	0.305384	0.271583	0.35269	0.676143
SRR12475630	RMB177R	3.5Y	Postnatal	DFC	F	10.4934	7951.03	13	0.640619	2.0612	0.341645	0.28604	0.366447	0.673609
SRR12475710	RMB188L	4Y	Postnatal	VFC	M	10.6653	5333.72	12	1.68696	2.63867	0.781462	0.700002	0.985961	1.12593
SRR12475715	RMB188L	4Y	Postnatal	OFC	M	10.6653	5333.72	12	2.05822	2.76844	1.01681	1.20154	1.33534	1.35075
SRR12475716	RMB188L	4Y	Postnatal	MFC	M	10.6653	5333.72	12	1.79215	2.59495	0.84323	0.759315	1.04354	1.17448
SRR12475720	RMB188L	4Y	Postnatal	DFC	M	10.6653	5333.72	12	1.09467	2.22538	0.632682	0.501272	0.598627	0.96762
SRR12475655	RMB199L	5Y	Postnatal	VFC	M	10.9578	6272.81	12	0.191311	1.36752	0.174558	0.220357	0.191982	0.662571
SRR12475661	RMB199L	5Y	Postnatal	OFC	M	10.9578	6272.81	12	0.291774	2.19479	0.20422	0.231432	0.229565	0.704356
SRR12475662	RMB199L	5Y	Postnatal	MFC	M	10.9578	6272.81	12	0.295006	2.12658	0.204584	0.230136	0.229087	0.700326
SRR12475666	RMB199L	5Y	Postnatal	DFC	M	10.9578	6272.81	12	0.17766	1.63369	0.164342	0.198146	0.18955	0.631178
SRR12475672	RMB219	7Y	Postnatal	VFC	M	11.4089	6113.78	12	1.21653	2.41839	0.672	0.884908	0.759858	1.13812
SRR12475675	RMB219	7Y	Postnatal	OFC	M	11.4089	6113.78	12	1.25908	2.12109	0.663683	0.877008	0.669866	1.07276
SRR12475679	RMB219	7Y	Postnatal	DFC	M	11.4089	6113.78	12	1.42906	2.30705	0.786789	1.01802	0.898475	1.31087
SRR12475683	RMB218	7Y	Postnatal	VFC	M	11.4089	6017.8	12	1.47419	2.19568	0.828543	0.900449	0.914193	1.31259
SRR12475685	RMB218	7Y	Postnatal	OFC	M	11.4089	6017.8	12	1.61869	2.31152	0.900297	1.04834	1.00134	1.38611
SRR12475686	RMB218	7Y	Postnatal	MFC	M	11.4089	6017.8	12	1.56269	2.58844	0.886641	1.02022	0.979936	1.30763
SRR12475586	RMB161	11Y	Postnatal	VFC	M	12.0289	8549.52	13	0.551937	2.51254	0.260144	0.272456	0.316875	0.675436
SRR12475590	RMB161	11Y	Postnatal	OFC	M	12.0289	8549.52	13	0.582095	2.28769	0.275426	0.281791	0.324194	0.660871
SRR12475592	RMB161	11Y	Postnatal	MFC	M	12.0289	8549.52	13	0.764383	2.32041	0.363954	0.353818	0.429729	0.731269
SRR12475596	RMB161	11Y	Postnatal	DFC	M	12.0289	8549.52	13	0.783976	2.44571	0.331685	0.343858	0.433947	0.753892
SRR12475604	RMB196	11Y	Postnatal	VFC	F	12.0289	8051.11	13	0.79428	2.47411	0.406901	0.399184	0.491882	0.858179
SRR12475608	RMB196	11Y	Postnatal	OFC	F	12.0289	8051.11	13	0.793203	2.66717	0.435231	0.407612	0.502275	0.891886
SRR12475609	RMB196	11Y	Postnatal	MFC	F	12.0289	8051.11	13	0.949885	2.63541	0.466277	0.441121	0.597735	0.914976
SRR12475614	RMB196	11Y	Postnatal	DFC	F	12.0289	8051.11	13	0.641192	2.41764	0.312754	0.305633	0.385171	0.791327
SRR12475638	RMB160	11Y	Postnatal	VFC	F	12.0289	7593	13	0.838045	1.875	0.490418	0.565879	0.47828	0.838591
SRR12475642	RMB160	11Y	Postnatal	OFC	F	12.0289	7593	13	1.00889	2.10065	0.567854	0.656973	0.550309	0.908116
SRR12475643	RMB160	11Y	Postnatal	MFC	F	12.0289	7593	13	0.969565	1.96879	0.535924	0.606572	0.528742	0.865828
SRR12475648	RMB160	11Y	Postnatal	DFC	F	12.0289	7593	13	0.876988	2.04256	0.48721	0.565773	0.474907	0.819173

## Sheet: Macaque HE
SRA	Individual.ID	Age	Group	Tissue	Sex	Age logged	Predicted age..PC.Days.	Predicted period	A_down	T_down	C_down	G_down	A_up	T_up	C_up	G_up	Normalized.Hyper editing rate	Total.Editing.Sites	Total.Clusters	Avg.Cluster.Length	Avg.ES.Cluster						Total reads	PF_aligned_reads	PF_Aligned_bases
SRR12475537	RMB209	60PCD	Prenatal	MFC	F	5.90689	101.875	4	0.275493	0.225329	0.168586	0.330592	0.346217	0.297697	0.287007	0.0690789	0.534326	1216	163	67.3558	7.46012						24884261	22867391	2275762752
SRR12475559	RMB209	60PCD	Prenatal	VFC	F	5.90689	101.875	4	0.255195	0.230519	0.184416	0.32987	0.311039	0.305844	0.312987	0.0701299	0.680458	1540	194	69.8918	7.93814						24800293	22740961	2263180439
SRR12475581	RMB209	60PCD	Prenatal	DFC	F	5.90689	101.875	4	0.269853	0.304412	0.158088	0.267647	0.325735	0.288971	0.302941	0.0823529	0.592982	1360	149	66.1611	9.12752						26085236	23045566	2293494728
SRR12475657	RMB228	60PCD	Prenatal	VFC	M	5.90689	115.292	5	0.28924	0.278381	0.148075	0.284304	0.318855	0.288253	0.302073	0.0908193	0.441497	1013	127	67.3701	7.97638						25689755	23055329	2294466342
SRR12475702	RMB228	60PCD	Prenatal	OFC	M	5.90689	115.292	5	0.265501	0.27027	0.168521	0.295707	0.314785	0.298887	0.311606	0.0747218	0.385919	629	87	65.5862	7.22989						18265871	16377360	1629874867
SRR12475713	RMB228	60PCD	Prenatal	MFC	M	5.90689	115.292	5	0.256378	0.26148	0.153061	0.329082	0.306122	0.306122	0.292092	0.0956633	0.404849	784	115	68.1217	6.81739						21713256	19458629	1936522758
SRR12475757	RMB228	60PCD	Prenatal	DFC	M	5.90689	115.292	5	0.258457	0.247632	0.17456	0.31935	0.315291	0.309878	0.301759	0.0730717	0.377296	739	105	69.981	7.0381						21962884	19681213	1958674318
SRR12475879	RMB209	60PCD	Prenatal	OFC	F	5.90689	101.875	4	0.256334	0.227273	0.185544	0.330849	0.318182	0.31073	0.30924	0.061848	0.653238	1342	179	66.5084	7.49721						22471786	20642915	2054382901
SRR12475557	RMB227	80PCD	Prenatal	MFC	M	6.32193	140.132	6	0.279305	0.188133	0.162084	0.370478	0.340087	0.316932	0.251809	0.0911722	0.506448	691	105	68.619	6.58095						15207520	13709860	1364405267
SRR12475567	RMB202	82PCD	Prenatal	OFC	M	6.35755	126.083	5	0.273263	0.163722	0.204358	0.358657	0.326855	0.297409	0.305654	0.0700825	0.902085	1698	243	71.6132	6.98765						20417438	18913856	1882306949
SRR12475569	RMB202	82PCD	Prenatal	MFC	M	6.35755	126.083	5	0.28442	0.185145	0.182609	0.347826	0.340942	0.30471	0.285507	0.0688406	0.985092	2760	388	71.3067	7.1134						30262342	28152809	2801767552
SRR12475572	RMB202	82PCD	Prenatal	VFC	M	6.35755	126.083	5	0.266805	0.184592	0.190796	0.357808	0.329369	0.315926	0.284385	0.0703206	0.956845	1934	264	68.8333	7.32576						21891305	20309745	2021225822
SRR12475574	RMB202	82PCD	Prenatal	DFC	M	6.35755	126.083	5	0.275795	0.204034	0.189294	0.330877	0.327386	0.314197	0.28976	0.0686579	0.75212	2578	347	71.7349	7.42939						37307484	34441759	3427643856
SRR12475579	RMB193L	81PCD	Prenatal	VFC	F	6.33985	121.841	5	0.266613	0.171938	0.242394	0.319055	0.313851	0.271617	0.290232	0.124299	2.1304	4996	741	69.1957	6.74224						29542504	23564058	2345095052
SRR12475583	RMB193L	81PCD	Prenatal	OFC	F	6.33985	121.841	5	0.255399	0.166436	0.260947	0.317218	0.322172	0.266495	0.286408	0.124926	2.76576	10094	1510	69.402	6.68477						45559667	36672359	3649633168
SRR12475584	RMB193L	81PCD	Prenatal	MFC	F	6.33985	121.841	5	0.264599	0.163569	0.231948	0.339884	0.321738	0.291975	0.298317	0.0879694	6.02773	15926	2286	69.9812	6.96675						31450641	26548642	2642120852
SRR12475624	RMB193L	81PCD	Prenatal	DFC	F	6.33985	121.841	5	0.25	0.163851	0.256877	0.329271	0.318171	0.256757	0.289334	0.135738	2.33114	8288	1249	68.7254	6.63571						45389902	35724913	3555343342
SRR12475516	RMB208	110PCD	Prenatal	VFC	M	6.78136	187.22	7	0.268237	0.187585	0.177164	0.367014	0.326235	0.315813	0.291346	0.0666063	1.0713	2207	288	68.809	7.66319						22411209	20700530	2060116746
SRR12475518	RMB208	110PCD	Prenatal	DFC	M	6.78136	187.22	7	0.276303	0.190511	0.191003	0.342183	0.339971	0.294494	0.294248	0.0712881	1.30933	4068	501	69.2455	8.11976						33865861	31219229	3106937670
SRR12475524	RMB233	110PCD	Prenatal	VFC	M	6.78136	184.209	7	0.251133	0.222121	0.176791	0.349955	0.329102	0.290118	0.290118	0.0906618	0.670583	1103	150	68.1267	7.35333						18641033	16527719	1644838595
SRR12475529	RMB233	110PCD	Prenatal	OFC	M	6.78136	184.209	7	0.278005	0.212592	0.19215	0.317253	0.345053	0.309894	0.285364	0.0596893	0.662306	1223	156	65.7372	7.83974						20886569	18554840	1846577677
SRR12475530	RMB233	110PCD	Prenatal	MFC	M	6.78136	184.209	7	0.271754	0.239625	0.195448	0.293173	0.334672	0.269076	0.291834	0.104418	0.51152	747	99	67.8081	7.54545						16857840	14673981	1460354589
SRR12475534	RMB233	110PCD	Prenatal	DFC	M	6.78136	184.209	7	0.274958	0.194585	0.176819	0.353638	0.327411	0.296108	0.311337	0.0651438	0.791173	1182	157	68.7134	7.52866						16804399	15011900	1493984288
SRR12475546	RMB296	111PCD	Prenatal	OFC	M	6.79442	165.156	6	0.274905	0.217318	0.185792	0.321984	0.350567	0.262295	0.31736	0.0697772	1.05807	2379	295	69.4339	8.06441						24927134	22592726	2248428092
SRR12475547	RMB296	111PCD	Prenatal	MFC	M	6.79442	165.156	6	0.274555	0.189095	0.197989	0.33836	0.357695	0.288476	0.287703	0.0661253	1.07611	2586	332	69.1566	7.78916						26935440	24147000	2403109440
SRR12475550	RMB296	111PCD	Prenatal	VFC	M	6.79442	165.156	6	0.248112	0.221143	0.186624	0.344121	0.326861	0.259978	0.33657	0.0765912	0.933772	1854	229	70.4105	8.09607						21898806	19950724	1985496052
SRR12475858	RMB200L	110PCD	Prenatal	VFC	M	6.78136	247.134	7	0.207135	0.162869	0.299091	0.330905	0.286888	0.233346	0.301457	0.178309	3.80743	16062	2456	69.8253	6.5399						53676911	42389426	4218595676
SRR12475861	RMB200L	110PCD	Prenatal	OFC	M	6.78136	247.134	7	0.2279	0.16025	0.286633	0.325131	0.29495	0.247706	0.30824	0.149104	2.87828	11663	1748	69.7391	6.6722						48456954	40716095	4052065774
SRR12475862	RMB200L	110PCD	Prenatal	MFC	M	6.78136	247.134	7	0.236302	0.157301	0.264266	0.342131	0.295901	0.250721	0.301669	0.151621	2.72693	11443	1642	69.9519	6.96894						50201754	42165270	4196287670
SRR12475866	RMB200L	110PCD	Prenatal	DFC	M	6.78136	247.134	7	0.221121	0.158693	0.292672	0.327514	0.298635	0.228233	0.299282	0.173851	3.57019	13920	2145	68.9538	6.48951						48359492	39177598	3898954553
SRR12475875	RMB208	110PCD	Prenatal	OFC	M	6.78136	187.22	7	0.278851	0.180157	0.194778	0.346214	0.343603	0.308355	0.281201	0.0668407	1.43385	3830	487	68.5133	7.86448						28931683	26840174	2671134116
SRR12475877	RMB208	110PCD	Prenatal	MFC	M	6.78136	187.22	7	0.298861	0.201139	0.170903	0.328659	0.365907	0.305872	0.262489	0.0657318	0.953574	2282	246	67.122	9.27642						26621907	24046454	2393103102
SRR12475828	RMB201L	0Y	Prenatal	VFC	F	7.35755	540.781	9	0.260227	0.162072	0.233204	0.344497	0.325233	0.275815	0.288068	0.110884	4.19498	14691	1925	69.4909	7.63169						41938824	35189362	3502045306
SRR12475830	RMB201L	0Y	Prenatal	OFC	F	7.35755	540.781	9	0.26499	0.160181	0.228232	0.346597	0.323801	0.261887	0.298307	0.116005	4.16803	14827	2024	71.2905	7.32559						42728379	35744704	3557312942
SRR12475831	RMB201L	0Y	Prenatal	MFC	F	7.35755	540.781	9	0.253797	0.157505	0.230108	0.35859	0.313653	0.275588	0.290145	0.120615	3.40504	11060	1471	69.7451	7.51869						38854039	32637885	3248122315
SRR12475833	RMB201L	0Y	Prenatal	DFC	F	7.35755	540.781	9	0.262135	0.156296	0.230863	0.350707	0.321033	0.279274	0.292	0.107693	4.18637	15637	2070	70.2353	7.55411						45315490	37532355	3735219970
SRR12475763	RMB213	7M	Postnatal	OFC	M	8.54689	971.6	10	0.263833	0.178475	0.190452	0.36724	0.339238	0.286437	0.297233	0.0770918	2.29261	5928	761	70.7188	7.78975						28539789	25981740	2585702765
SRR12475765	RMB213	7M	Postnatal	MFC	M	8.54689	971.6	10	0.282704	0.182177	0.181738	0.35338	0.356453	0.295288	0.268803	0.0794557	2.40653	6834	686	67.9519	9.9621						32576658	28534740	2839777325
SRR12475767	RMB213	7M	Postnatal	VFC	M	8.54689	971.6	10	0.269036	0.174619	0.201827	0.354518	0.330152	0.291371	0.303553	0.0749239	2.34625	4925	644	69.4876	7.64752						23071880	21092147	2099090469
SRR12475771	RMB213	7M	Postnatal	DFC	M	8.54689	971.6	10	0.260376	0.183038	0.197565	0.35902	0.335778	0.298976	0.292612	0.0726342	2.75199	7228	877	70.5975	8.24173						29318060	26391306	2626462773
SRR12475799	RMB212	7M	Postnatal	OFC	M	8.54689	904.081	10	0.259406	0.18331	0.192079	0.365205	0.335502	0.288402	0.303678	0.0724187	2.36195	7070	905	70.6298	7.81215						33012851	30077267	2993289612
SRR12475801	RMB212	7M	Postnatal	MFC	M	8.54689	904.081	10	0.267483	0.177427	0.190844	0.364246	0.336072	0.30052	0.292303	0.0711051	2.56409	5963	799	68.8849	7.46308						25537670	23367972	2325580573
SRR12475804	RMB212	7M	Postnatal	VFC	M	8.54689	904.081	10	0.265026	0.177813	0.195827	0.361334	0.329766	0.304084	0.29802	0.0681291	2.23619	5607	708	70.6356	7.91949						27552143	25194872	2507393661
SRR12475806	RMB212	7M	Postnatal	DFC	M	8.54689	904.081	10	0.27956	0.166928	0.194077	0.359435	0.341261	0.294144	0.297061	0.0675342	2.58905	4457	583	70.6312	7.64494						18794536	17297805	1721477554
SRR12475745	RMB215	1Y	Postnatal	OFC	M	9.04712	1253.36	10	0.301952	0.188646	0.189717	0.319686	0.31921	0.324923	0.258629	0.0972388	2.84744	8402	843	69.3582	9.96679						32911685	29649512	2950719434
SRR12475748	RMB215	1Y	Postnatal	MFC	M	9.04712	1253.36	10	0.314384	0.180987	0.194042	0.310586	0.275932	0.362806	0.222407	0.138856	3.77799	8426	745	67.2376	11.3101						25359127	22410433	2230286292
SRR12475750	RMB215	1Y	Postnatal	VFC	M	9.04712	1253.36	10	0.293881	0.186418	0.18791	0.331791	0.309254	0.33194	0.258209	0.100597	3.28613	6700	708	69.4421	9.46328						22348221	20487044	2038870619
SRR12475752	RMB215	1Y	Postnatal	DFC	M	9.04712	1253.36	10	0.296866	0.18307	0.190673	0.329391	0.278111	0.363437	0.229535	0.128918	4.04453	11837	1120	67.0134	10.5687						32215873	29407829	2926667142
SRR12475782	RMB214	1Y	Postnatal	OFC	M	9.04712	914.441	10	0.269359	0.159087	0.200878	0.370676	0.346269	0.298683	0.285514	0.0695347	2.54924	5695	748	70.627	7.61364						24502310	22447702	2233995303
SRR12475784	RMB214	1Y	Postnatal	MFC	M	9.04712	914.441	10	0.288278	0.163919	0.19011	0.357692	0.344872	0.287729	0.298168	0.0692308	2.68345	5460	743	68.9327	7.34859						22972451	20445099	2034696252
SRR12475786	RMB214	1Y	Postnatal	VFC	M	9.04712	914.441	10	0.278623	0.15531	0.203736	0.362331	0.345901	0.290557	0.282428	0.0811138	2.78614	5782	745	70.6899	7.76107						23339340	20852806	2075271253
SRR12475788	RMB214	1Y	Postnatal	DFC	M	9.04712	914.441	10	0.263804	0.155108	0.199387	0.381702	0.332489	0.294879	0.302214	0.0704188	2.92622	7498	950	71.2368	7.89263						28381209	25747100	2562351392
SRR12475816	RMB291	1Y	Postnatal	OFC	M	9.04712	869.258	10	0.304667	0.177556	0.182889	0.334889	0.373111	0.313556	0.244889	0.0684444	2.40828	4500	439	70.2005	10.2506						22613694	18775653	1868552987
SRR12475818	RMB291	1Y	Postnatal	MFC	M	9.04712	869.258	10	0.284825	0.177506	0.19296	0.344709	0.352222	0.307362	0.26701	0.0734063	2.55689	4659	459	71.1264	10.1503						22215377	18309215	1822133077
SRR12475821	RMB291	1Y	Postnatal	DFC	M	9.04712	869.258	10	0.265972	0.195139	0.186343	0.352546	0.337963	0.282176	0.307176	0.0726852	1.7365	4320	550	69.5291	7.85455						27575108	24997568	2487757967
SRR12475697	RMB216	2Y	Postnatal	OFC	F	9.80413	5539.49	12	0.303446	0.181225	0.19172	0.32361	0.262458	0.37625	0.219155	0.142137	4.83197	12101	1138	67.2434	10.6336						27460808	25164410	2504362083
SRR12475698	RMB216	2Y	Postnatal	MFC	F	9.80413	5539.49	12	0.306975	0.181806	0.198567	0.312652	0.238172	0.390781	0.215464	0.155583	3.24814	7398	672	66.2872	11.0089						25066076	22885987	2277613426
SRR12475700	RMB216	2Y	Postnatal	VFC	F	9.80413	5539.49	12	0.295437	0.172621	0.199126	0.332816	0.279709	0.35534	0.23534	0.129612	4.12649	10300	1016	69.8996	10.1378						27233267	25081073	2496068385
SRR12475703	RMB216	2Y	Postnatal	DFC	F	9.80413	5539.49	12	0.296432	0.168561	0.201939	0.333068	0.276087	0.359771	0.234602	0.12954	4.70262	12583	1241	68.5286	10.1394						29292543	26886504	2675744878
SRR12475729	RMB217	2Y	Postnatal	OFC	F	9.80413	5041.83	12	0.272568	0.176872	0.192267	0.358293	0.332925	0.293562	0.302309	0.0712036	2.42519	5716	714	70.0476	8.0056						26078620	23682932	2356925393
SRR12475731	RMB217	2Y	Postnatal	MFC	F	9.80413	5041.83	12	0.269489	0.175121	0.18743	0.36796	0.332152	0.308467	0.299329	0.0600522	2.97858	5362	702	68.7963	7.63818						19766280	18088694	1800186827
SRR12475733	RMB217	2Y	Postnatal	VFC	F	9.80413	5041.83	12	0.274678	0.17133	0.191245	0.362575	0.326009	0.298197	0.304206	0.071588	2.57004	5825	761	69.7503	7.6544						24920512	22774365	2266504805
SRR12475844	RMB207	2Y	Postnatal	OFC	M	7.37504	339.399	8	0.257797	0.175484	0.19621	0.370509	0.330833	0.307146	0.296881	0.0651401	1.81931	5066	673	69.4487	7.52749						30342934	27980024	2784571988
SRR12475847	RMB207	2Y	Postnatal	MFC	M	7.37504	339.399	8	0.270582	0.181727	0.192771	0.35492	0.337851	0.307731	0.2874	0.0670181	1.60834	3984	526	68.9183	7.57414						27281814	24890402	2477092807
SRR12475849	RMB207	2Y	Postnatal	VFC	M	7.37504	339.399	8	0.276235	0.202546	0.178241	0.342978	0.344136	0.3125	0.273148	0.070216	1.3291	2592	331	69.0906	7.83082						22015408	19595987	1950192626
SRR12475851	RMB207	2Y	Postnatal	DFC	M	7.37504	339.399	8	0.28001	0.178553	0.184832	0.356354	0.340784	0.30437	0.294324	0.0605224	1.67067	3982	520	68.6577	7.65769						26195916	23949725	2383476632
SRR12475621	RMB177R	3.5Y	Postnatal	VFC	F	10.4934	7951.03	13	0.24669	0.162654	0.248571	0.342085	0.319666	0.266025	0.288369	0.12594	3.38214	13292	1773	69.0739	7.4969						49732994	39490132	3930057937
SRR12475625	RMB177R	3.5Y	Postnatal	OFC	F	10.4934	7951.03	13	0.248963	0.1689	0.254705	0.327432	0.303589	0.267225	0.288437	0.14075	2.81154	12540	1733	70.7726	7.23601						58005079	44817033	4460191124
SRR12475626	RMB177R	3.5Y	Postnatal	MFC	F	10.4934	7951.03	13	0.244526	0.17471	0.252346	0.328418	0.298816	0.267315	0.294459	0.13941	2.48754	8952	1190	69.6958	7.52269						45503653	36160979	3598740630
SRR12475630	RMB177R	3.5Y	Postnatal	DFC	F	10.4934	7951.03	13	0.246869	0.174183	0.251389	0.327559	0.309105	0.244986	0.296676	0.149233	2.48914	10621	1431	69.3767	7.42208						52316445	42875185	4266938411
SRR12475710	RMB188L	4Y	Postnatal	VFC	M	10.6653	5333.72	12	0.257753	0.165802	0.234727	0.341666	0.313453	0.254797	0.268592	0.163157	4.27288	19282	2843	69.9472	6.78227						63182163	45344077	4512642543
SRR12475715	RMB188L	4Y	Postnatal	OFC	M	10.6653	5333.72	12	0.258661	0.16566	0.244093	0.331586	0.308403	0.237254	0.267188	0.187156	2.92477	11258	1852	71.0135	6.07883						63567559	38677615	3849196245
SRR12475716	RMB188L	4Y	Postnatal	MFC	M	10.6653	5333.72	12	0.256754	0.161728	0.244794	0.336665	0.315483	0.24045	0.266274	0.177794	3.77376	16806	2589	69.9324	6.49131						63889885	44748575	4453378184
SRR12475720	RMB188L	4Y	Postnatal	DFC	M	10.6653	5333.72	12	0.236601	0.148958	0.283413	0.331028	0.306216	0.233165	0.294435	0.166183	4.91215	22409	3406	70.2719	6.57927						58302814	45839520	4561949030
SRR12475655	RMB199L	5Y	Postnatal	VFC	M	10.9578	6272.81	12	0.264381	0.171447	0.20109	0.363083	0.329114	0.27111	0.314373	0.085403	2.60052	6241	670	66.6701	9.31493						29281463	24114760	2399900915
SRR12475661	RMB199L	5Y	Postnatal	OFC	M	10.9578	6272.81	12	0.251465	0.171143	0.197266	0.380127	0.317627	0.282227	0.316772	0.083374	3.66292	8192	1016	69.5846	8.06299						24974485	22472569	2236470067
SRR12475662	RMB199L	5Y	Postnatal	MFC	M	10.9578	6272.81	12	0.255053	0.174971	0.19879	0.371186	0.314922	0.295095	0.306682	0.0833011	3.45213	7767	953	70.2109	8.15005						24677902	22607680	2249916314
SRR12475666	RMB199L	5Y	Postnatal	DFC	M	10.9578	6272.81	12	0.2651	0.19001	0.177604	0.367287	0.339536	0.29383	0.284035	0.0825988	1.91167	3063	412	67.4757	7.43447						19260978	16099913	1602263342
SRR12475672	RMB219	7Y	Postnatal	VFC	M	11.4089	6113.78	12	0.25483	0.168849	0.239588	0.336733	0.320524	0.275225	0.262774	0.141477	4.11512	9316	1398	70.0157	6.66381						27943683	22747649	2263846028
SRR12475675	RMB219	7Y	Postnatal	OFC	M	11.4089	6113.78	12	0.272311	0.16665	0.195205	0.365834	0.323378	0.272965	0.264504	0.139152	3.58469	19856	2624	69.888	7.56707						66564271	55658237	5539107746
SRR12475679	RMB219	7Y	Postnatal	DFC	M	11.4089	6113.78	12	0.255837	0.171124	0.247555	0.325484	0.321992	0.267511	0.256236	0.154261	4.30855	10022	1492	70.8177	6.71716						29974549	23372910	2326072003
SRR12475683	RMB218	7Y	Postnatal	VFC	M	11.4089	6017.8	12	0.26054	0.182648	0.205398	0.351414	0.320308	0.277892	0.256941	0.144859	3.43008	7780	1168	69.6652	6.66096						29116783	22791072	2268167485
SRR12475685	RMB218	7Y	Postnatal	OFC	M	11.4089	6017.8	12	0.254758	0.172352	0.252065	0.320826	0.32316	0.241652	0.250449	0.18474	4.20969	5570	882	69.3435	6.31519						18308718	13295187	1323137010
SRR12475686	RMB218	7Y	Postnatal	MFC	M	11.4089	6017.8	12	0.257947	0.181938	0.238038	0.322077	0.308987	0.267187	0.250137	0.173688	4.56177	9091	1404	70.6439	6.47507						26921895	20024770	1992865110
SRR12475586	RMB161	11Y	Postnatal	VFC	M	12.0289	8549.52	13	0.270827	0.161136	0.22689	0.341147	0.315779	0.290512	0.289701	0.104008	3.81351	9855	1202	70.5266	8.19884						39027710	31498513	2584232014
SRR12475590	RMB161	11Y	Postnatal	OFC	M	12.0289	8549.52	13	0.255126	0.184413	0.228099	0.332363	0.312558	0.270037	0.304753	0.112651	3.00619	8584	1072	70.2313	8.00746						42607681	34223716	2855444216
SRR12475592	RMB161	11Y	Postnatal	MFC	M	12.0289	8549.52	13	0.249689	0.187745	0.23169	0.330876	0.304452	0.263954	0.293442	0.138152	2.79458	10445	1316	69.4856	7.93693						55681881	43087679	3737585814
SRR12475596	RMB161	11Y	Postnatal	DFC	M	12.0289	8549.52	13	0.236134	0.17346	0.251909	0.338497	0.313013	0.257192	0.295524	0.134271	4.3463	14009	1884	68.6157	7.43577						47484672	37918993	3223198183
SRR12475604	RMB196	11Y	Postnatal	VFC	F	12.0289	8051.11	13	0.257059	0.15867	0.262255	0.322016	0.318119	0.258531	0.293781	0.129569	3.82074	11546	1549	72.0504	7.45384						46192440	35896559	3021925552
SRR12475608	RMB196	11Y	Postnatal	OFC	F	12.0289	8051.11	13	0.267211	0.16047	0.241565	0.330754	0.328247	0.256752	0.293932	0.121069	3.99884	13959	1781	70.7266	7.83773						50260983	40607557	3490764073
SRR12475609	RMB196	11Y	Postnatal	MFC	F	12.0289	8051.11	13	0.251407	0.15951	0.271914	0.317169	0.310308	0.240459	0.298666	0.150567	4.02379	12971	1822	71.5724	7.1191						49917346	37922779	3223574966
SRR12475614	RMB196	11Y	Postnatal	DFC	F	12.0289	8051.11	13	0.260474	0.16697	0.247217	0.325339	0.327464	0.255313	0.291338	0.125885	3.36941	9882	1274	70.2637	7.75667						43012650	35001599	2932859132
SRR12475638	RMB160	11Y	Postnatal	VFC	F	12.0289	7593	13	0.247975	0.239138	0.184278	0.328608	0.30081	0.263255	0.269698	0.166237	2.22128	5432	672	69.2158	8.08333						36804320	30103823	2445432465
SRR12475642	RMB160	11Y	Postnatal	OFC	F	12.0289	7593	13	0.243409	0.224559	0.189865	0.342166	0.287119	0.258298	0.285344	0.169239	2.48829	7321	940	69.5085	7.7883						41888306	35095328	2942187043
SRR12475643	RMB160	11Y	Postnatal	MFC	F	12.0289	7593	13	0.230632	0.279644	0.166798	0.322925	0.263241	0.26087	0.275296	0.200593	2.21834	5060	584	67.9229	8.66438						34584440	28451403	2280983627
SRR12475648	RMB160	11Y	Postnatal	DFC	F	12.0289	7593	13	0.245626	0.224226	0.188022	0.342127	0.292194	0.266218	0.283984	0.157604	2.23335	7430	892	69.9092	8.3296						46114422	38960427	3326841695

## Sheet: Mouse AEI
Sample	Age	Group	Tissue	Sex	A2CEditingIndex	A2GEditingIndex	A2TEditingIndex	C2AEditingIndex	C2GEditingIndex	C2TEditingIndex
SRR1805814	E14.5	Prenatal	whole cortex	M	0.00989309	0.0711602	0.0152501	0.0189195	0.00907623	0.0252357
SRR1805815	E14.5	Prenatal	whole cortex	M	0.0106804	0.072117	0.0147464	0.0184878	0.00998953	0.0261007
SRR1812033	E16.5	Prenatal	whole cortex	M	0.00867031	0.0845158	0.0149487	0.0177894	0.00893712	0.024177
SRR1812034	E16.5	Prenatal	whole cortex	M	0.00965087	0.0875893	0.0133635	0.0162885	0.00923497	0.0237688
SRR1805816	P0	Postnatal	whole cortex	M	0.010502	0.17346	0.01849	0.019433	0.00972535	0.0270588
SRR1805817	P0	Postnatal	whole cortex	M	0.0100633	0.151538	0.0157365	0.0173715	0.0101064	0.0258764
SRR1805818	P4	Postnatal	whole cortex	M	0.00978136	0.160995	0.0157713	0.0206509	0.00962533	0.0247901
SRR1805819	P4	Postnatal	whole cortex	M	0.0100857	0.159385	0.0164481	0.0200631	0.00992829	0.0255236
SRR1805828	P7	Postnatal	whole cortex	M	0.00938142	0.167209	0.0138821	0.0172484	0.00860565	0.0233432
SRR1805829	P7	Postnatal	whole cortex	M	0.0096101	0.173117	0.0135919	0.0176968	0.00950872	0.0233427
SRR1805826	P15	Postnatal	whole cortex	M	0.00886266	0.199643	0.0171971	0.0179869	0.00856024	0.0261835
SRR1805827	P15	Postnatal	whole cortex	M	0.0117636	0.208927	0.0146348	0.0184488	0.0107189	0.0253082
SRR1805824	P30	Postnatal	whole cortex	M	0.00990948	0.268026	0.0139925	0.0192125	0.00930129	0.0244973
SRR1805825	P30	Postnatal	whole cortex	M	0.0106296	0.26591	0.0143331	0.0190558	0.00960391	0.0239136
SRR1805822	P110	Postnatal	whole cortex	M	0.009261	0.286461	0.0127438	0.0172501	0.00833137	0.0222684
SRR1805823	P110	Postnatal	whole cortex	M	0.00962558	0.288772	0.0137437	0.0165929	0.00909206	0.0236401
SRR1805820	21MA	Postnatal	whole cortex	M	0.00986317	0.306311	0.0134506	0.0176037	0.00901723	0.023353
SRR1805821	21MA	Postnatal	whole cortex	M	0.0111596	0.321632	0.0150657	0.0181133	0.0101717	0.024773

## Sheet: Mouse HE
SRA	Age	Group	Tissue	Sex	A_down	T_down	C_down	G_down	A_up	T_up	C_up	G_up	Normalized hyper-editing rate	Total.Editing.Sites	Total.Clusters	Avg.Cluster.Length	Avg.ES.Cluster
SRR1805814	E14.5	Prenatal	whole cortex	M	0	0	0	0	0	0	0	0	0	0	0	0	0
SRR1805815	E14.5	Prenatal	whole cortex	M	0	0	0	0	0	0	0	0	0	0	0	0	0
SRR1812033	E16.5	Prenatal	whole cortex	M	0.428571	0.142857	0.142857	0.285714	1	0	0	0	0.00134543	7	1	80	7
SRR1812034	E16.5	Prenatal	whole cortex	M	0.5	0.1	0.2	0.2	0.6	0.2	0.1	0.1	0.00190538	10	1	109	10
SRR1805816	P0	Postnatal	whole cortex	M	0.323529	0.235294	0.117647	0.323529	0.5	0.323529	0.147059	0.0294118	0.00701941	34	4	50.25	8.5
SRR1805817	P0	Postnatal	whole cortex	M	0.279412	0.264706	0.235294	0.220588	0.397059	0.338235	0.25	0.0147059	0.0106395	68	8	86.125	8.5
SRR1805818	P4	Postnatal	whole cortex	M	0.292683	0.207317	0.170732	0.329268	0.390244	0.256098	0.256098	0.097561	0.0167163	82	9	88.7778	9.11111
SRR1805819	P4	Postnatal	whole cortex	M	0.166667	0.047619	0.261905	0.52381	0.285714	0.190476	0.380952	0.142857	0.00899295	42	5	93	8.4
SRR1805828	P7	Postnatal	whole cortex	M	0.3125	0.15	0.1375	0.4	0.5	0.275	0.175	0.05	0.0138824	80	10	83.2	8
SRR1805829	P7	Postnatal	whole cortex	M	0.360656	0.196721	0.196721	0.245902	0.47541	0.245902	0.213115	0.0655738	0.0102631	61	7	83.5714	8.71429
SRR1805826	P15	Postnatal	whole cortex	M	0.278351	0.237113	0.154639	0.329897	0.43299	0.345361	0.190722	0.0309278	0.0384962	194	16	81	12.125
SRR1805827	P15	Postnatal	whole cortex	M	0.261438	0.215686	0.169935	0.352941	0.392157	0.346405	0.183007	0.0784314	0.0265407	153	15	86.9333	10.2
SRR1805824	P30	Postnatal	whole cortex	M	0.290323	0.193548	0.172043	0.344086	0.433692	0.286738	0.232975	0.046595	0.0664502	279	27	82.037	10.3333
SRR1805825	P30	Postnatal	whole cortex	M	0.287582	0.176471	0.189542	0.346405	0.359477	0.356209	0.215686	0.0686275	0.0702735	306	31	93.4194	9.87097
SRR1805822	P110	Postnatal	whole cortex	M	0.274038	0.173077	0.165865	0.387019	0.420673	0.298077	0.233173	0.0480769	0.0785256	416	37	87.7297	11.2432
SRR1805823	P110	Postnatal	whole cortex	M	0.279412	0.163603	0.181985	0.375	0.395221	0.277574	0.246324	0.0808824	0.0990374	544	43	90.814	12.6512
SRR1805820	21MA	Postnatal	whole cortex	M	0.256818	0.154545	0.186364	0.402273	0.347727	0.284091	0.297727	0.0704545	0.079532	440	44	86.6136	10
SRR1805821	21MA	Postnatal	whole cortex	M	0.291066	0.152738	0.152738	0.403458	0.432277	0.26513	0.227666	0.074928	0.0622046	347	36	83.1389	9.63889
