# Supplementary material for: Spatiotemporal and genetic regulation of A-to-I editing throughout human brain development
Source: Cell Rep. Author manuscript; Available in PMC 2022 Nov 28. (PMC9704047; doi:10.1016/j.celrep.2022.111585)
Supplement: 7 [file NIHMS1846970-supplement-7.xlsx]

## Sheet: description
Sheet	Description
Full dataset	edQTL summary statistics for the entire DLPFC sample, including only the top editing site-variant pairs (FDR < 5%)
Prenatal dataset	edQTL summary statistics for only the prenatal DLPFC sample, including only the top editing site-variant pairs (FDR < 5%)
Postnatal dataset	edQTL summary statistics for only the postnatal DLPFC sample, including only the top editing site-variant pairs (FDR < 5%)
eSites annotated	Annotations for all significant eSites identified in the DLPFC
Summary	Summary of all top edQTLs that were deemed prenatal predominate, postnatal predominate and common.
GWAS tested	Descriptions of the GWAS data sets used to test for colocalization
GWAS colocalization	GWAS hits with PPH>0.4 with cis-edQTLs in the current data set.

## Sheet: Full dataset
RNA editing site	Genomic coordinate	Distance	Nominal P	FDR	Slope	MAF
chr12_49128795	chr12:49151857:G:A	23061	3.60217e-80	8.29895e-73	0.443738	0.420455
chr12_49128795	chr12:49174605:A:C	45809	3.60217e-80	8.29895e-73	0.443738	0.420455
chr12_49128795	chr12:49179742:A:G	50946	1.37888e-77	2.11784e-70	0.451106	0.412791
chr3_14944928	chr3:14946553:T:A	1624	5.11385e-73	3.92722e-66	0.396215	0.329545
chr12_49128795	chr12:49130804:G:C	2008	4.28867e-73	3.92722e-66	0.440426	0.417143
chr12_49128795	chr12:49164119:A:G	35323	4.28867e-73	3.92722e-66	0.440426	0.417143
chr12_49128795	chr12:49180240:A:C	51444	1.23689e-72	8.14183e-66	0.447013	0.426136
chr12_49128795	chr12:49129930:A:G	1134	5.73962e-72	3.30584e-65	0.446947	0.424855
chr12_49128795	chr12:49127889:G:A	-907	9.82534e-69	5.0303e-62	0.444553	0.422857
chr12_49128795	chr12:49179513:G:A	50717	7.53375e-68	3.47136e-61	0.435613	0.413295
chr12_49128795	chr12:49132101:A:G	3305	2.13881e-67	8.95918e-61	0.433684	0.413295
chr12_49128795	chr12:49163482:C:G	34686	2.84339e-67	1.00782e-60	0.437274	0.413295
chr12_49128795	chr12:49177234:G:A	48438	2.77511e-67	1.00782e-60	0.439969	0.413793
chr12_49128795	chr12:49172673:A:G	43877	5.33724e-67	1.75662e-60	0.448253	0.422857
chr12_49128795	chr12:49180164:G:C	51368	1.01032e-66	3.10353e-60	0.443372	0.422857
chr12_49128795	chr12:49154493:G:A	25697	1.70021e-66	4.60832e-60	0.44432	0.421965
chr12_49128795	chr12:49175528:T:C	46732	1.66532e-66	4.60832e-60	0.443759	0.422414
chr12_49128795	chr12:49190247:G:A	61451	5.79151e-66	1.48255e-59	0.442273	0.421965
chr12_49128795	chr12:49136998:A:G	8202	2.04935e-63	4.96994e-57	0.434266	0.405488
chr12_49128795	chr12:49174130:G:T	45334	4.48191e-63	1.03258e-56	0.432514	0.405325
chr12_49128795	chr12:49186397:T:C	57601	9.99859e-62	2.19386e-55	0.444359	0.419075
chr12_49128795	chr12:49161057:A:G	32261	2.37614e-61	4.97666e-55	0.440427	0.41954
chr12_49128795	chr12:49162520:A:G	33724	4.17778e-61	8.36964e-55	0.443883	0.419075
chr12_49128795	chr12:49131597:A:G	2801	6.91871e-59	1.32832e-52	0.436421	0.415205
chr12_49128795	chr12:49135822:A:T	7026	7.2592e-58	1.33794e-51	0.431126	0.416185
chr12_49128795	chr12:49124612:T:G	-4184	1.10281e-57	1.95441e-51	0.430559	0.406433
chr12_49128795	chr12:49154407:G:A	25611	4.48049e-57	7.64629e-51	0.434639	0.405882
chr12_49128795	chr12:49137675:T:C	8879	9.26827e-57	1.52521e-50	0.439329	0.416185
chr12_49128795	chr12:49185913:C:G	57117	9.75222e-57	1.54951e-50	0.44286	0.416185
chr3_14944928	chr3:14944928:T:C	-1	3.80707e-56	5.84734e-50	0.374921	0.317919
chr12_49128795	chr12:49166489:CA:C	37693	9.87571e-56	1.4679e-49	0.440978	0.402516
chr12_49128795	chr12:49136062:A:G	7266	1.88353e-54	2.71214e-48	0.41791	0.402367
chr3_14944928	chr3:14951705:C:T	6776	2.58753e-54	3.61294e-48	0.369238	0.342857
chr3_14944928	chr3:14946168:C:CAAGT	1239	1.32892e-51	1.80098e-45	0.381687	0.313953
chr12_49128795	chr12:49111401:C:T	-17395	1.73347e-48	2.28211e-42	0.414699	0.428977
chr2_127843916	chr2:127849863:C:T	5946	3.34862e-47	4.286e-41	0.353172	0.451429
chr12_49128795	chr12:49170493:A:G	41697	3.79051e-47	4.72047e-41	0.426332	0.394578
chr2_127843916	chr2:127858427:A:G	14510	5.82464e-47	7.06276e-41	0.350427	0.451149
chr2_127843916	chr2:127848488:A:G	4571	1.35874e-46	1.60532e-40	0.355025	0.453757
chr12_49128795	chr12:49115658:C:G	-13138	1.62937e-46	1.87693e-40	0.413883	0.428161
chr2_127843916	chr2:127852026:A:T	8109	3.59703e-46	4.04249e-40	0.352747	0.454023
chr12_49128795	chr12:49146109:C:T	17313	5.16649e-46	5.66807e-40	0.425385	0.400602
chr2_127843916	chr2:127844767:T:C	850	7.37429e-46	7.90207e-40	0.350983	0.453757
chr3_14944928	chr3:14971203:T:C	26274	9.30007e-46	9.73918e-40	0.359662	0.330409
chr3_14944928	chr3:14939755:A:C	-5174	1.47467e-45	1.50998e-39	0.357299	0.30814
chr2_127843916	chr2:127855582:G:A	11665	5.67941e-45	5.68898e-39	0.352022	0.456395
chr7_44833300	chr7:44833301:T:C	0	5.22571e-44	5.12314e-38	-0.27509	0.479769
chr2_127843916	chr2:127835074:G:A	-8843	4.6315e-43	4.446e-37	0.348686	0.450867
chr12_49128795	chr12:49187723:C:CCAAA	58927	1.67845e-42	1.57834e-36	0.417314	0.401786
chr2_127843916	chr2:127843916:T:C	-1	5.33905e-42	4.9202e-36	0.352589	0.464072
chr7_44833300	chr7:44833312:A:G	11	8.24138e-42	7.44593e-36	-0.269629	0.482659
chr3_14944928	chr3:14966227:A:G	21298	1.40947e-41	1.24894e-35	0.359945	0.327485
chr12_49128795	chr12:49125402:A:G	-3394	3.60483e-41	3.13399e-35	0.403653	0.447368
chr7_38723460	chr7:38721910:T:C	-1551	6.51436e-41	5.55862e-35	0.345777	0.336207
chr2_127843916	chr2:127842940:A:G	-977	2.827e-40	2.36838e-34	0.345391	0.467066
chr7_38723460	chr7:38723460:T:C	-1	4.12156e-40	3.39127e-34	0.345345	0.33815
chr12_49128795	chr12:49129003:C:A	207	1.15452e-39	9.33288e-34	0.38314	0.378613
chr7_38723460	chr7:38724750:C:T	1289	6.30851e-39	4.92679e-33	0.337356	0.341954
chr12_49128795	chr12:49112175:A:G	-16621	6.2072e-39	4.92679e-33	0.403358	0.415205
chr12_49128795	chr12:49115204:C:T	-13592	4.94496e-38	3.79752e-32	0.399261	0.414706
chr12_49128795	chr12:49153459:A:G	24663	5.55387e-38	4.19522e-32	0.417257	0.393293
chr19_1106616	chr19:1106616:T:C	-1	2.68167e-37	1.99298e-31	0.320618	0.372093
chr2_127843916	chr2:127831725:T:C	-12192	3.18771e-36	2.33146e-30	0.310816	0.462857
chr7_38723460	chr7:38710771:T:A	-12690	9.52596e-36	6.85832e-30	0.321913	0.349432
chr2_127846025	chr2:127839498:C:T	-6528	1.60874e-35	1.00171e-29	0.35956	0.0681818
chr2_127846025	chr2:127845954:G:T	-72	1.60874e-35	1.00171e-29	0.35956	0.0681818
chr2_127846025	chr2:127846025:T:C	-1	1.60874e-35	1.00171e-29	0.35956	0.0681818
chr2_127846025	chr2:127848762:C:T	2736	1.60874e-35	1.00171e-29	0.35956	0.0681818
chr2_127846025	chr2:127849138:G:C	3112	1.60874e-35	1.00171e-29	0.35956	0.0681818
chr2_127846025	chr2:127849812:G:A	3786	1.60874e-35	1.00171e-29	0.35956	0.0681818
chr2_127846025	chr2:127850610:C:T	4584	1.60874e-35	1.00171e-29	0.35956	0.0681818
chr2_127846025	chr2:127852708:C:T	6682	1.60874e-35	1.00171e-29	0.35956	0.0681818
chr2_127846025	chr2:127854232:A:C	8206	1.60874e-35	1.00171e-29	0.35956	0.0681818
chr2_127846025	chr2:127855177:A:G	9151	1.60874e-35	1.00171e-29	0.35956	0.0681818
chr7_38723460	chr7:38713105:C:T	-10356	2.49376e-35	1.53208e-29	0.32202	0.351429
chr7_38723460	chr7:38708230:T:A	-15231	3.62588e-35	2.19831e-29	0.320937	0.351429
chr7_38723460	chr7:38713144:G:A	-10317	3.71649e-35	2.22398e-29	0.319912	0.351429
chr7_38723460	chr7:38708676:C:T	-14785	7.58926e-35	4.48326e-29	0.322204	0.353448
chr3_14944928	chr3:15002477:A:T	57548	1.07982e-34	6.29815e-29	0.316813	0.390173
chr1_1729665	chr1:1665061:C:T	-64605	1.54845e-34	8.91859e-29	-0.283018	0.189655
chr7_38723460	chr7:38708149:AT:A	-15312	3.66865e-34	2.06149e-28	0.317603	0.355491
chr7_38723460	chr7:38708160:T:C	-15301	3.66865e-34	2.06149e-28	0.317603	0.355491
chr2_216208896	chr2:216212742:C:G	3845	4.69269e-34	2.60515e-28	0.182451	0.18
chr2_216208896	chr2:216209978:G:A	1081	1.26549e-33	6.7803e-28	0.181153	0.178977
chr2_216208896	chr2:216215465:A:G	6568	1.26549e-33	6.7803e-28	0.181153	0.178977
chr2_216208896	chr2:216215490:A:G	6593	1.26549e-33	6.7803e-28	0.181153	0.178977
chr7_38723460	chr7:38703125:A:T	-20336	1.66235e-33	8.80425e-28	0.316885	0.352273
chr7_38723460	chr7:38717809:A:G	-5652	2.21149e-33	1.15795e-27	0.304916	0.37069
chr2_216208896	chr2:216211944:A:G	3047	2.37352e-33	1.22883e-27	0.180556	0.18
chr12_49128795	chr12:49104347:G:T	-24449	2.44493e-33	1.25174e-27	0.353429	0.411429
chr2_216208896	chr2:216217303:C:T	8406	3.99093e-33	2.02079e-27	0.180299	0.18
chr1_1729665	chr1:1665581:C:G	-64085	4.84284e-33	2.4255e-27	-0.275144	0.195402
chr2_216208896	chr2:216208165:A:G	-732	5.9922e-33	2.96888e-27	0.181083	0.182081
chr17_21000918	chr17:21005012:T:C	4093	7.19473e-33	3.52676e-27	0.345138	0.286932
chr2_216208896	chr2:216216834:T:C	7937	8.5363e-33	4.14033e-27	0.181442	0.181287
chr2_127843916	chr2:127830882:A:G	-13035	9.20009e-33	4.37028e-27	0.302748	0.468023
chr16_7195682	chr16:7194724:G:T	-959	9.1331e-33	4.37028e-27	-0.237754	0.390173
chr17_21000918	chr17:21018225:C:CAAG	17306	1.56661e-32	7.29146e-27	0.344867	0.288571
chr17_21000918	chr17:21020437:T:C	19518	1.55941e-32	7.29146e-27	0.343801	0.285714
chr17_21000918	chr17:21023964:G:T	23045	1.78529e-32	8.22617e-27	0.344572	0.288571
chr1_1729665	chr1:1667948:A:G	-61718	1.96711e-32	8.97421e-27	-0.266851	0.187861
chr17_21000918	chr17:21005897:A:G	4978	1.98777e-32	8.97956e-27	0.345299	0.288571
chr2_216208896	chr2:216252032:C:T	43135	2.15886e-32	9.65775e-27	0.180639	0.180233
chr17_21000918	chr17:21018179:C:T	17260	2.25215e-32	9.97822e-27	0.34434	0.288571
chr17_21000918	chr17:21024618:T:C	23699	2.33383e-32	1.02416e-26	0.3435	0.288571
chr17_21000918	chr17:21005975:G:A	5056	2.99777e-32	1.30311e-26	0.343738	0.287356
chr17_21000918	chr17:21018710:G:A	17791	3.10259e-32	1.33607e-26	0.343754	0.285714
chr17_21000918	chr17:21017298:A:C	16379	3.58102e-32	1.52782e-26	0.344998	0.29023
chr17_21000918	chr17:21018235:C:A	17316	4.01775e-32	1.69842e-26	0.344643	0.29023
chr17_21000918	chr17:21024287:A:G	23368	4.70766e-32	1.97197e-26	0.34375	0.29023
chr2_216208896	chr2:216223583:C:CTTG	14686	4.88649e-32	2.0209e-26	0.181927	0.182353
chr17_21000918	chr17:21019389:G:C	18470	4.91218e-32	2.0209e-26	0.343451	0.29023
chr17_21000918	chr17:21019978:G:A	19059	5.52426e-32	2.2526e-26	0.342886	0.287356
chr17_21000918	chr17:21019668:C:CAA	18749	5.5796e-32	2.25521e-26	0.343344	0.29023
chr17_21000918	chr17:21001356:A:G	437	5.64432e-32	2.26153e-26	0.343311	0.29023
chr16_7195682	chr16:7194743:T:C	-940	7.08356e-32	2.81373e-26	-0.236135	0.390173
chr16_7195682	chr16:7194612:T:A	-1071	7.51895e-32	2.96115e-26	-0.23405	0.387931
chr2_127846025	chr2:127848880:G:A	2854	7.63932e-32	2.98306e-26	0.353962	0.0657143
chr17_21000918	chr17:21027563:A:C	26644	7.89762e-32	3.058e-26	0.343317	0.29023
chr16_7195682	chr16:7194981:A:G	-702	8.25829e-32	3.17101e-26	-0.237947	0.394118
chr16_7195682	chr16:7194990:C:T	-693	9.66069e-32	3.67885e-26	-0.236629	0.391176
chr17_21000918	chr17:21006392:A:AAC	5473	1.04721e-31	3.95515e-26	0.344032	0.291908
chr17_21000918	chr17:21015521:T:C	14602	1.10136e-31	4.12585e-26	0.3439	0.291908
chr17_21000918	chr17:21020923:A:G	20004	1.14406e-31	4.25124e-26	0.339001	0.284091
chr7_38723460	chr7:38703847:C:T	-19614	1.28181e-31	4.72501e-26	0.304527	0.353448
chr17_21000918	chr17:21000918:T:C	-1	1.35419e-31	4.9522e-26	0.342054	0.291908
chr17_21000918	chr17:21035478:A:G	34559	1.43877e-31	5.22007e-26	0.343971	0.291908
chr17_21000918	chr17:21033090:T:C	32171	1.48524e-31	5.34657e-26	0.342535	0.289017
chr17_21000918	chr17:21001138:A:G	219	1.52119e-31	5.43354e-26	0.342411	0.286127
chr2_216208896	chr2:216225071:G:A	16174	1.57272e-31	5.53183e-26	0.178398	0.176136
chr2_216208896	chr2:216236656:C:T	27759	1.57272e-31	5.53183e-26	0.178398	0.176136
chr2_216208896	chr2:216238426:A:G	29529	1.61305e-31	5.61078e-26	0.178805	0.178161
chr17_21000918	chr17:21027751:A:G	26832	1.61952e-31	5.61078e-26	0.342716	0.291908
chr16_7195682	chr16:7194310:T:C	-1373	1.90576e-31	6.55318e-26	-0.236286	0.387283
chr2_216208896	chr2:216221905:G:T	13008	2.13182e-31	7.27622e-26	0.178884	0.181287
chr17_21000918	chr17:21012722:A:G	11803	2.20145e-31	7.45863e-26	0.34241	0.291908
chr2_203429689	chr2:203300830:G:A	-128860	2.30214e-31	7.70239e-26	-0.368923	0.32716
chr2_216208896	chr2:216242288:G:C	33391	2.30683e-31	7.70239e-26	0.178005	0.175287
chr17_21000918	chr17:21014469:T:C	13550	2.52263e-31	8.36234e-26	0.342404	0.291908
chr17_21000918	chr17:21037375:A:G	36456	2.59631e-31	8.54511e-26	0.338024	0.284483
chr17_21000918	chr17:21023125:C:G	22206	2.93699e-31	9.59781e-26	0.343504	0.291908
chr2_216208896	chr2:216246218:A:G	37321	3.31867e-31	1.07687e-25	0.178134	0.177143
chr17_21000918	chr17:21024522:A:G	23603	3.93181e-31	1.26691e-25	0.34016	0.293605
chr1_1729665	chr1:1668717:C:G	-60949	4.50431e-31	1.4413e-25	-0.266042	0.186782
chr2_216208896	chr2:216250768:G:C	41871	4.86509e-31	1.54601e-25	0.177836	0.179191
chr16_7195682	chr16:7194816:C:T	-867	5.30293e-31	1.6736e-25	-0.233529	0.389535
chr1_1729665	chr1:1669613:G:A	-60053	5.50832e-31	1.7266e-25	-0.259094	0.191429
chr16_7195682	chr16:7194093:C:T	-1590	5.8207e-31	1.81218e-25	-0.235932	0.394118
chr17_21000918	chr17:21022533:T:C	21614	6.09938e-31	1.8862e-25	0.342504	0.293605
chr3_14944928	chr3:15039932:G:C	95003	6.55906e-31	2.01483e-25	0.317782	0.372781
chr17_21000918	chr17:21018441:G:GT	17522	7.08621e-31	2.16235e-25	0.340986	0.293605
chr17_21000918	chr17:21022981:G:A	22062	7.53837e-31	2.28519e-25	0.340033	0.293103
chr16_7195682	chr16:7194085:T:C	-1598	8.01442e-31	2.41362e-25	-0.235209	0.394737
chr17_21000918	chr17:21016021:T:G	15102	8.54558e-31	2.54038e-25	0.339003	0.293103
chr17_21000918	chr17:21016024:G:C	15105	8.54558e-31	2.54038e-25	0.339003	0.293103
chr2_216208896	chr2:216220537:T:A	11640	8.77321e-31	2.59133e-25	0.177252	0.180233
chr3_14944928	chr3:14936092:T:G	-8837	8.90645e-31	2.61393e-25	0.345875	0.292398
chr2_216208896	chr2:216240662:C:G	31765	9.09469e-31	2.65228e-25	0.178258	0.182353
chr17_21000918	chr17:21016392:G:C	15473	9.62837e-31	2.79026e-25	0.340947	0.295322
chr1_20651917	chr1:20651917:T:C	-1	1.01468e-30	2.89347e-25	0.330878	0.497126
chr2_216208896	chr2:216237004:A:G	28107	1.02263e-30	2.89347e-25	0.176907	0.177143
chr2_216208896	chr2:216237084:A:G	28187	1.02263e-30	2.89347e-25	0.176907	0.177143
chr17_21000918	chr17:21041291:C:T	40372	1.02357e-30	2.89347e-25	0.337686	0.287791
chr16_7195682	chr16:7198356:C:T	2673	1.11877e-30	3.1433e-25	-0.235307	0.37069
chr2_216208896	chr2:216232688:T:C	23791	1.19359e-30	3.33319e-25	0.178079	0.181287
chr1_1729665	chr1:1669576:G:A	-60090	1.38147e-30	3.83462e-25	-0.260815	0.186782
chr17_21000918	chr17:21020764:C:T	19845	2.13989e-30	5.90424e-25	0.3389	0.294798
chr2_216208896	chr2:216211998:G:T	3101	2.42854e-30	6.66078e-25	0.174628	0.181818
chr2_216208896	chr2:216230380:C:T	21483	2.458e-30	6.66226e-25	0.17763	0.180473
chr2_216208896	chr2:216230392:C:T	21495	2.458e-30	6.66226e-25	0.17763	0.180473
chr17_21000918	chr17:21009465:ACC:A	8546	2.7383e-30	7.3786e-25	0.339082	0.297059
chr17_21000918	chr17:21020957:T:G	20038	2.87115e-30	7.69159e-25	0.335208	0.288571
chr2_216208896	chr2:216212756:G:T	3859	3.37004e-30	8.9759e-25	0.176852	0.182081
chr16_7195682	chr16:7193755:A:T	-1928	3.3898e-30	8.97664e-25	-0.23025	0.387283
chr2_216208896	chr2:216255352:A:G	46455	3.45304e-30	9.09185e-25	0.174985	0.178977
chr16_7195682	chr16:7193549:C:T	-2134	4.20507e-30	1.1009e-24	-0.228794	0.385714
chr2_216208896	chr2:216255364:A:G	46467	4.34993e-30	1.13239e-24	0.174926	0.18
chr2_216208896	chr2:216253044:A:C	44147	4.41632e-30	1.14322e-24	0.176462	0.180233
chr17_21000918	chr17:21028347:G:T	27428	5.70671e-30	1.469e-24	0.336469	0.283237
chr2_216208896	chr2:216237474:G:A	28577	5.79262e-30	1.47464e-24	0.181839	0.172414
chr12_68843263	chr12:68830617:C:A	-12647	5.78802e-30	1.47464e-24	-0.137563	0.465318
chr16_7195682	chr16:7193737:C:A	-1946	6.0551e-30	1.53299e-24	-0.230085	0.390805
chr7_38723460	chr7:38703330:T:C	-20131	6.45567e-30	1.62547e-24	0.301887	0.362573
chr17_21000918	chr17:21019604:T:A	18685	7.13017e-30	1.76635e-24	0.33943	0.298817
chr17_21000918	chr17:21019607:G:C	18688	7.13017e-30	1.76635e-24	0.33943	0.298817
chr17_21000918	chr17:21019612:G:C	18693	7.13017e-30	1.76635e-24	0.33943	0.298817
chr16_7195682	chr16:7194911:A:G	-772	7.30907e-30	1.80098e-24	-0.233422	0.397059
chr2_216208896	chr2:216250854:G:A	41957	7.75561e-30	1.90085e-24	0.175527	0.180233
chr12_49128795	chr12:49198334:A:G	69538	8.32529e-30	2.02967e-24	0.34799	0.44152
chr2_127846025	chr2:127847577:T:C	1551	8.59841e-30	2.08523e-24	0.354295	0.0632184
chr2_127846025	chr2:127837496:G:A	-8530	8.83821e-30	2.13216e-24	0.344987	0.066092
chr2_216208896	chr2:216255135:GAT:G	46238	9.59007e-30	2.30149e-24	0.174108	0.18
chr16_7195682	chr16:7196540:T:C	857	1.12703e-29	2.69071e-24	-0.233032	0.362857
chr17_21000918	chr17:21018704:G:GA	17785	1.35788e-29	3.22514e-24	0.336846	0.293605
chr2_216208896	chr2:216253878:A:T	44981	1.36652e-29	3.22902e-24	0.173726	0.18
chr16_7195682	chr16:7198313:C:T	2630	1.37427e-29	3.23076e-24	-0.232631	0.37069
chr19_1106616	chr19:1110830:G:A	4213	1.42327e-29	3.32897e-24	0.278693	0.407514
chr2_216208896	chr2:216253613:A:G	44716	1.47638e-29	3.43575e-24	0.173791	0.18
chr12_68843263	chr12:68828577:C:A	-14687	1.49124e-29	3.4529e-24	-0.136057	0.473837
chr12_49128795	chr12:49115479:A:G	-13317	1.63192e-29	3.75974e-24	0.344584	0.384393
chr2_216208896	chr2:216210445:T:G	1548	1.72361e-29	3.95123e-24	0.172961	0.187135
chr17_21000918	chr17:21009468:C:A	8549	1.77325e-29	4.0449e-24	0.336726	0.300595
chr2_216208896	chr2:216233033:C:T	24136	2.35215e-29	5.33898e-24	0.173954	0.181548
chr7_38723460	chr7:38703549:T:C	-19912	2.69236e-29	6.08124e-24	0.300033	0.363905
chr2_216208896	chr2:216251029:C:T	42132	2.77778e-29	6.24357e-24	0.178032	0.180723
chr19_1106616	chr19:1115783:G:A	9166	2.88319e-29	6.44904e-24	0.276803	0.394886
chr17_21000918	chr17:21046563:A:T	45644	4.18438e-29	9.31429e-24	0.337819	0.281977
chr19_1106616	chr19:1109214:A:G	2597	4.48122e-29	9.92709e-24	0.277224	0.380682
chr1_193088077	chr1:193083075:G:T	-5003	4.94743e-29	1.09074e-23	0.31663	0.34104
chr17_21000918	chr17:20998151:A:G	-2768	5.24798e-29	1.15149e-23	0.343378	0.261364
chr7_38723460	chr7:38703505:G:C	-19956	5.29758e-29	1.15687e-23	0.291526	0.363372
chr17_21000918	chr17:21037336:T:C	36417	5.55745e-29	1.1966e-23	0.331271	0.287791
chr17_21000918	chr17:21037338:T:A	36419	5.55745e-29	1.1966e-23	0.331271	0.287791
chr17_21000918	chr17:21037339:T:A	36420	5.55745e-29	1.1966e-23	0.331271	0.287791
chr2_216208896	chr2:216219355:G:GACAC	10458	6.0333e-29	1.29302e-23	0.174385	0.186747
chr2_127843916	chr2:127829743:C:T	-14174	6.21655e-29	1.32613e-23	0.285689	0.482558
chr7_44833300	chr7:44811812:A:T	-21489	6.44738e-29	1.36903e-23	0.246701	0.461538
chr2_216208896	chr2:216257687:T:C	48790	6.77425e-29	1.43184e-23	0.179281	0.179412
chr17_21000918	chr17:21016390:C:A	15471	7.50521e-29	1.57909e-23	0.334142	0.294118
chr12_49128795	chr12:49091590:C:G	-37206	8.35086e-29	1.74903e-23	0.339624	0.399425
chr2_203429689	chr2:203427794:T:C	-1896	9.89703e-29	2.06349e-23	0.319678	0.363636
chr1_193088077	chr1:193092200:G:A	4122	1.07387e-28	2.22232e-23	0.314347	0.33908
chr17_21000918	chr17:21046851:C:CG	45932	1.07553e-28	2.22232e-23	0.335943	0.280347
chr17_21000918	chr17:21013543:G:A	12624	1.10141e-28	2.26563e-23	0.332279	0.272727
chr17_21000918	chr17:21046559:G:GT	45640	1.10975e-28	2.27264e-23	0.337686	0.283626
chr17_21000918	chr17:21001771:C:A	852	1.20042e-28	2.44745e-23	0.328706	0.286127
chr12_68843263	chr12:68820911:G:A	-22353	1.35573e-28	2.75192e-23	-0.135103	0.473988
chr19_57907125	chr19:57924861:A:T	17735	1.39609e-28	2.82142e-23	-0.183993	0.241477
chr3_14944928	chr3:14981336:C:G	36407	1.45486e-28	2.92735e-23	0.306894	0.286932
chr16_7195682	chr16:7193472:T:C	-2211	1.53012e-28	3.0654e-23	-0.219774	0.394886
chr12_49128795	chr12:49175216:C:G	46420	2.11159e-28	4.19383e-23	0.341683	0.321839
chr17_21000918	chr17:21040841:A:G	39922	2.11135e-28	4.19383e-23	0.331381	0.296407
chr17_21000918	chr17:21037034:G:A	36115	2.20199e-28	4.3546e-23	0.330883	0.271429
chr16_7195682	chr16:7198270:C:G	2587	2.55046e-28	5.02217e-23	-0.232286	0.376471
chr12_49128795	chr12:49163105:C:T	34309	2.7118e-28	5.31715e-23	0.341301	0.322857
chr17_21000918	chr17:21023282:A:C	22363	2.81881e-28	5.50355e-23	0.331218	0.274286
chr2_127846025	chr2:127837501:C:T	-8525	2.90344e-28	5.64486e-23	0.350898	0.0606936
chr12_49128795	chr12:49206827:C:T	78031	2.9536e-28	5.71826e-23	0.336586	0.411932
chr12_49128795	chr12:49169483:A:G	40687	3.02007e-28	5.81272e-23	0.342852	0.322857
chr17_21000918	chr17:21040907:G:C	39988	3.02762e-28	5.81272e-23	0.331324	0.296407
chr12_49128795	chr12:49101079:C:CA	-27717	3.16713e-28	6.05533e-23	0.340609	0.401734
chr1_1729665	chr1:1668542:C:T	-61124	3.47643e-28	6.61735e-23	-0.269663	0.177326
chr17_21000918	chr17:21035856:C:T	34937	3.48981e-28	6.61735e-23	0.334957	0.307229
chr12_49128795	chr12:49209364:A:G	80568	3.53384e-28	6.67338e-23	0.332364	0.409091
chr12_49128795	chr12:49136712:T:A	7916	3.7572e-28	7.009e-23	0.341743	0.323864
chr12_49128795	chr12:49146204:C:T	17408	3.7572e-28	7.009e-23	0.341743	0.323864
chr12_49128795	chr12:49164175:C:T	35379	3.7572e-28	7.009e-23	0.341743	0.323864
chr16_7195682	chr16:7192577:A:G	-3106	3.77493e-28	7.01368e-23	-0.222089	0.405714
chr2_216208896	chr2:216259235:T:C	50338	3.85998e-28	7.1429e-23	0.181273	0.16954
chr2_216208896	chr2:216243074:G:T	34177	4.08128e-28	7.52221e-23	0.171524	0.1875
chr1_154583016	chr1:154583790:G:A	773	4.11294e-28	7.55036e-23	0.286406	0.373563
chr2_216208896	chr2:216236965:C:T	28068	5.062e-28	9.25573e-23	0.1707	0.181034
chr3_14944928	chr3:14942097:T:TAGA	-2832	5.36174e-28	9.76504e-23	0.313768	0.263006
chr17_21000918	chr17:21006597:T:C	5678	5.50755e-28	9.99111e-23	0.337169	0.303681
chr17_21000918	chr17:21022006:G:A	21087	5.54018e-28	1.00109e-22	0.329855	0.275862
chr19_57907125	chr19:57910948:G:C	3822	6.58058e-28	1.18444e-22	-0.188703	0.231214
chr17_21000918	chr17:21024573:A:G	23654	7.12263e-28	1.27702e-22	0.32939	0.275862
chr2_216208896	chr2:216231874:C:T	22977	7.18345e-28	1.28293e-22	0.171615	0.184211
chr2_203429689	chr2:203429689:A:G	-1	7.24515e-28	1.28425e-22	0.320309	0.369942
chr2_203429689	chr2:203437027:G:GAC	7337	7.24662e-28	1.28425e-22	0.318503	0.367816
chr17_21000918	chr17:21025982:A:G	25063	8.07999e-28	1.42646e-22	0.333481	0.273529
chr17_63819095	chr17:63786128:C:T	-32968	8.67338e-28	1.52537e-22	0.308605	0.310345
chr2_216208896	chr2:216257084:C:G	48187	9.38143e-28	1.64362e-22	0.173524	0.182857
chr2_216208896	chr2:216231683:G:A	22786	1.0647e-27	1.85828e-22	0.170899	0.179191
chr17_63819095	chr17:63818767:C:G	-329	1.17876e-27	2.01912e-22	0.306797	0.306818
chr17_63819095	chr17:63844037:C:T	24941	1.17876e-27	2.01912e-22	0.306797	0.306818
chr17_63819095	chr17:63844346:G:A	25250	1.17876e-27	2.01912e-22	0.306797	0.306818
chr17_63819095	chr17:63848138:G:A	29042	1.17876e-27	2.01912e-22	0.306797	0.306818
chr17_63819095	chr17:63854430:C:T	35334	1.17876e-27	2.01912e-22	0.306797	0.306818
chr2_216208896	chr2:216273257:A:G	64360	1.367e-27	2.33289e-22	0.177575	0.174286
chr17_21000918	chr17:21048180:T:C	47261	1.44284e-27	2.45323e-22	0.330782	0.280347
chr17_63819095	chr17:63808557:G:A	-10539	1.54245e-27	2.61295e-22	0.302312	0.311429
chr19_1106616	chr19:1107336:A:G	719	1.66281e-27	2.80652e-22	0.272436	0.390173
chr1_154583016	chr1:154581546:C:T	-1471	1.82507e-27	3.06915e-22	0.284371	0.37931
chr2_216208896	chr2:216228663:T:A	19766	1.85233e-27	3.09242e-22	0.169742	0.182081
chr19_57907125	chr19:57914658:T:C	7532	1.84863e-27	3.09242e-22	-0.183642	0.234286
chr17_63819095	chr17:63825462:C:G	6366	1.8604e-27	3.09468e-22	0.306272	0.308571
chr19_57907125	chr19:57935250:G:A	28124	1.89538e-27	3.14152e-22	-0.181553	0.244318
chr19_57907125	chr19:57907812:G:A	686	2.14548e-27	3.53066e-22	-0.183606	0.237143
chr19_57907125	chr19:57914183:G:A	7057	2.14548e-27	3.53066e-22	-0.183606	0.237143
chr17_63819095	chr17:63786372:C:T	-32724	2.1732e-27	3.56355e-22	0.304904	0.308571
chr19_57907125	chr19:57915241:T:C	8115	2.25917e-27	3.69138e-22	-0.185155	0.237143
chr19_1106616	chr19:1107036:T:G	419	2.34678e-27	3.82098e-22	0.27523	0.374286
chr16_7195682	chr16:7197153:C:T	1470	2.4242e-27	3.93314e-22	-0.224434	0.378613
chr17_63819095	chr17:63819127:C:T	31	2.63005e-27	4.25214e-22	0.306183	0.308571
chr17_21000918	chr17:21044605:AT:A	43686	2.68896e-27	4.33219e-22	0.330047	0.282353
chr17_63819095	chr17:63817368:G:T	-1728	2.81141e-27	4.51368e-22	0.30681	0.308571
chr17_63819095	chr17:63863617:T:C	44521	2.86822e-27	4.5889e-22	0.306921	0.308571
chr17_63819095	chr17:63795511:T:C	-23585	3.01046e-27	4.78326e-22	0.304507	0.308571
chr17_63819095	chr17:63795523:TA:T	-23573	3.01046e-27	4.78326e-22	0.304507	0.308571
chr17_63819095	chr17:63847912:C:T	28816	3.1797e-27	5.0348e-22	0.305017	0.308571
chr17_63819095	chr17:63832125:T:A	13029	3.34623e-27	5.28034e-22	0.303872	0.308571
chr17_63819095	chr17:63819095:A:G	-1	3.49279e-27	5.4928e-22	0.305664	0.308571
chr17_63819095	chr17:63758219:T:C	-60877	3.59216e-27	5.62986e-22	0.305465	0.304598
chr17_63819095	chr17:63758243:A:T	-60853	3.98213e-27	6.21988e-22	0.304388	0.308571
chr17_63819095	chr17:63829486:T:C	10390	4.79412e-27	7.46287e-22	0.305325	0.310345
chr12_49128795	chr12:49106726:C:T	-22070	5.47374e-27	8.49213e-22	0.32658	0.362069
chr19_57907125	chr19:57931764:TG:T	24638	5.49378e-27	8.49462e-22	-0.190036	0.225434
chr19_57907125	chr19:57907450:G:A	324	5.99674e-27	9.2413e-22	-0.182594	0.235632
chr17_63819095	chr17:63759012:T:C	-60084	6.38837e-27	9.812e-22	0.306653	0.313953
chr17_63819095	chr17:63752629:C:T	-66467	6.6835e-27	1.02312e-21	0.306522	0.310345
chr17_63819095	chr17:63864085:G:T	44989	6.73478e-27	1.02756e-21	0.30373	0.307471
chr17_63819095	chr17:63774006:C:G	-45090	6.84599e-27	1.04108e-21	0.304675	0.310345
chr17_63819095	chr17:63839024:T:C	19928	6.94872e-27	1.05322e-21	0.304849	0.304598
chr17_63819095	chr17:63760700:G:A	-58396	6.99342e-27	1.05652e-21	0.305367	0.309249
chr17_63819095	chr17:63743542:T:C	-75554	8.60471e-27	1.2957e-21	0.304514	0.310345
chr19_57907125	chr19:57947116:T:C	39990	9.03918e-27	1.35228e-21	-0.180234	0.25
chr19_57907125	chr19:57948840:A:T	41714	9.03918e-27	1.35228e-21	-0.180234	0.25
chr17_63819095	chr17:63834901:C:T	15805	9.33557e-27	1.3921e-21	0.30394	0.310345
chr16_7195682	chr16:7201347:T:C	5664	1.00624e-26	1.49565e-21	-0.225944	0.413295
chr17_63819095	chr17:63845125:G:C	26029	1.04085e-26	1.54211e-21	0.305639	0.312139
chr17_63819095	chr17:63825819:A:G	6723	1.08198e-26	1.59791e-21	0.30239	0.310345
chr17_63819095	chr17:63846356:G:C	27260	1.12218e-26	1.65199e-21	0.302359	0.309249
chr17_63819095	chr17:63838987:A:G	19891	1.14743e-26	1.68378e-21	0.303267	0.307471
chr17_63819095	chr17:63746539:C:T	-72557	1.17944e-26	1.72526e-21	0.30359	0.310345
chr17_63819095	chr17:63743801:A:G	-75295	1.30309e-26	1.9001e-21	0.30777	0.312865
chr17_63819095	chr17:63860740:C:T	41644	1.43082e-26	2.07977e-21	0.303778	0.306358
chr1_1729505	chr1:1665061:C:T	-64445	1.56072e-26	2.26145e-21	-0.267529	0.189655
chr17_63819095	chr17:63846204:G:A	27108	1.59026e-26	2.29703e-21	0.303896	0.312139
chr12_49128795	chr12:49126738:G:C	-2058	1.61768e-26	2.32208e-21	0.333919	0.318182
chr12_49128795	chr12:49126886:C:T	-1910	1.61768e-26	2.32208e-21	0.333919	0.318182
chr17_63819095	chr17:63859819:G:A	40723	1.70426e-26	2.43876e-21	0.300043	0.312139
chr17_63819095	chr17:63844639:G:T	25543	1.72636e-26	2.46274e-21	0.302235	0.312139
chr19_57907125	chr19:57905975:G:GT	-1151	1.75648e-26	2.49797e-21	-0.184654	0.231214
chr2_216208896	chr2:216282191:G:A	73294	1.83925e-26	2.60763e-21	0.172643	0.176136
chr17_63819095	chr17:63718079:C:T	-101017	1.89428e-26	2.67741e-21	0.30551	0.312139
chr17_63819095	chr17:63855506:T:C	36410	1.96002e-26	2.76186e-21	0.301711	0.311429
chr1_154583016	chr1:154583016:T:C	-1	1.97371e-26	2.77267e-21	0.283083	0.380814
chr19_57907125	chr19:57912695:G:T	5569	1.9862e-26	2.78174e-21	-0.186409	0.232759
chr17_63819095	chr17:63735809:T:C	-83287	1.99568e-26	2.78654e-21	0.303741	0.312139
chr17_63819095	chr17:63845656:G:A	26560	2.07073e-26	2.8826e-21	0.304021	0.312139
chr12_49128795	chr12:49120910:A:G	-7886	2.21265e-26	3.06388e-21	0.33372	0.316092
chr17_63819095	chr17:63843137:T:C	24041	2.21425e-26	3.06388e-21	0.305169	0.312139
chr17_63819095	chr17:63741862:C:A	-77234	2.37418e-26	3.27534e-21	0.304499	0.312139
chr16_7195682	chr16:7201325:G:C	5642	2.67167e-26	3.67474e-21	-0.247192	0.336257
chr17_63819095	chr17:63774826:G:C	-44270	2.84096e-26	3.89596e-21	0.295687	0.318966
chr17_63819095	chr17:63854844:A:G	35748	2.933e-26	4.01025e-21	0.305259	0.311047
chr12_49128795	chr12:49133753:C:T	4957	3.0934e-26	4.21705e-21	0.33555	0.32
chr17_63819095	chr17:63798663:G:A	-20433	3.12769e-26	4.25121e-21	0.302777	0.311047
chr17_63819095	chr17:63857084:C:T	37988	3.34076e-26	4.52747e-21	0.30215	0.311047
chr16_7195682	chr16:7211954:A:C	16271	3.54445e-26	4.78943e-21	-0.241669	0.32659
chr19_57907125	chr19:57913264:A:G	6138	4.20809e-26	5.66954e-21	-0.180629	0.237143
chr12_49128795	chr12:49184389:G:A	55593	4.25304e-26	5.7134e-21	0.337882	0.318966
chr17_63819095	chr17:63772027:A:T	-47069	4.56804e-26	6.11872e-21	0.305073	0.313953
chr17_63819095	chr17:63763876:G:A	-55220	4.81492e-26	6.43071e-21	0.302569	0.311047
chr17_63819095	chr17:63858795:G:A	39699	4.87928e-26	6.49783e-21	0.305477	0.315789
chr17_63819095	chr17:63737402:GT:G	-81694	5.2831e-26	7.01533e-21	0.301802	0.313953
chr19_1106616	chr19:1118697:C:T	12080	5.37765e-26	7.12036e-21	0.264936	0.377841
chr3_14944928	chr3:15055317:A:C	110388	5.49583e-26	7.25599e-21	0.278076	0.353448
chr17_63819095	chr17:63823837:T:A	4741	6.14697e-26	8.09249e-21	0.303883	0.309942
chr12_49128795	chr12:49164750:T:C	35954	6.21498e-26	8.15871e-21	0.330563	0.323699
chr17_63819095	chr17:63820703:C:CGCTTGAACCTGGAAGACGG	1607	6.34914e-26	8.31115e-21	0.304121	0.313953
chr16_7195682	chr16:7193098:G:A	-2585	7.46839e-26	9.74858e-21	-0.236169	0.338068
chr2_203429689	chr2:203436573:G:A	6883	7.89804e-26	1.02803e-20	0.311453	0.372832
chr19_1106616	chr19:1115790:A:G	9173	8.29873e-26	1.07714e-20	0.265155	0.38
chr1_1729505	chr1:1665581:C:G	-63925	8.33006e-26	1.07817e-20	-0.26115	0.195402
chr12_68843263	chr12:68808017:C:G	-35247	8.94831e-26	1.15495e-20	-0.132514	0.451429
chr3_14944928	chr3:15102797:A:G	157868	9.26398e-26	1.19235e-20	0.296595	0.377841
chr16_7195682	chr16:7194005:G:C	-1678	9.52875e-26	1.22301e-20	-0.235258	0.33908
chr1_193088077	chr1:193088841:T:A	763	9.65606e-26	1.23591e-20	0.301079	0.348571
chr17_63819095	chr17:63827186:A:G	8090	9.99343e-26	1.27555e-20	0.303069	0.311765
chr2_135618945	chr2:135618945:A:G	-1	1.00229e-25	1.27577e-20	0.237081	0.308571
chr17_63819095	chr17:63860888:G:T	41792	1.04842e-25	1.33081e-20	0.301215	0.312865
chr17_63819095	chr17:63760899:G:A	-58197	1.07111e-25	1.35588e-20	0.30049	0.312865
chr17_63819095	chr17:63728387:G:A	-90709	1.12837e-25	1.42445e-20	0.29938	0.315789
chr16_7195682	chr16:7196221:C:A	538	1.1446e-25	1.44099e-20	-0.24067	0.323864
chr1_193088077	chr1:193202446:C:T	114368	1.18333e-25	1.48569e-20	0.303802	0.336207
chr17_63819095	chr17:63861446:A:G	42350	1.22273e-25	1.53099e-20	0.300726	0.312865
chr17_63819095	chr17:63717968:A:C	-101128	1.32122e-25	1.64982e-20	0.300453	0.315789
chr17_63819095	chr17:63824281:T:C	5185	1.33274e-25	1.65971e-20	0.300526	0.315789
chr2_197497294	chr2:197562236:G:A	64941	1.39587e-25	1.73364e-20	0.268719	0.353448
chr2_197497294	chr2:197572662:C:G	75367	1.42738e-25	1.76801e-20	0.274915	0.346821
chr17_63819095	chr17:63845498:A:AT	26402	1.44118e-25	1.78032e-20	0.301475	0.314706
chr12_49128795	chr12:49143560:G:A	14764	1.51358e-25	1.86476e-20	0.335167	0.317919
chr17_63819095	chr17:63774391:T:G	-44705	1.57799e-25	1.93893e-20	0.300931	0.315789
chr16_7195682	chr16:7191369:T:C	-4314	1.60215e-25	1.96338e-20	-0.240078	0.339181
chr17_63819095	chr17:63847938:C:T	28842	1.62785e-25	1.98958e-20	0.298979	0.315789
chr17_63819095	chr17:63839739:G:A	20643	1.6762e-25	2.04326e-20	0.29657	0.302857
chr16_7195682	chr16:7191368:A:G	-4315	1.68417e-25	2.04756e-20	-0.239232	0.337209
chr17_63819095	chr17:63824297:A:G	5201	1.75736e-25	2.13091e-20	0.297456	0.317647
chr1_1729665	chr1:1638879:C:T	-90787	2.0366e-25	2.45658e-20	-0.244939	0.184971
chr17_63819095	chr17:63865067:T:C	45971	2.03142e-25	2.45658e-20	0.300799	0.315789
chr16_7195682	chr16:7202820:T:C	7137	2.0683e-25	2.47775e-20	-0.246061	0.337143
chr16_7195682	chr16:7207925:T:C	12242	2.07028e-25	2.47775e-20	-0.24156	0.322857
chr17_63819095	chr17:63819454:C:T	358	2.06518e-25	2.47775e-20	0.301245	0.311047
chr17_63819095	chr17:63744863:T:G	-74233	2.0758e-25	2.47792e-20	0.300626	0.315789
chr7_44833300	chr7:44775735:A:T	-57566	2.12969e-25	2.53568e-20	0.23055	0.479769
chr2_127843916	chr2:127815872:C:G	-28045	2.21112e-25	2.62086e-20	0.300988	0.434375
chr19_1106616	chr19:1116936:G:A	10319	2.21261e-25	2.62086e-20	0.266495	0.393064
chr12_49128795	chr12:49146153:G:A	17357	2.2724e-25	2.68478e-20	0.331602	0.324713
chr3_14944928	chr3:14936647:C:T	-8282	2.58036e-25	3.04083e-20	0.305591	0.213068
chr7_38723460	chr7:38702248:T:C	-21213	2.60924e-25	3.06702e-20	0.288983	0.335227
chr2_203429689	chr2:203278403:T:C	-151287	2.7186e-25	3.18744e-20	-0.312673	0.353448
chr12_49128795	chr12:49183474:C:G	54678	2.84803e-25	3.33071e-20	0.329694	0.323864
chr2_197497294	chr2:197538795:G:A	41500	3.16065e-25	3.68696e-20	0.268183	0.355491
chr2_197497294	chr2:197497294:T:C	-1	3.21611e-25	3.74218e-20	0.26572	0.34375
chr12_68843263	chr12:68806705:A:G	-36559	3.44367e-25	3.99687e-20	-0.135034	0.44186
chr17_63819095	chr17:63827364:T:C	8268	3.59823e-25	4.12431e-20	0.300209	0.317647
chr17_63819095	chr17:63827368:G:A	8272	3.59823e-25	4.12431e-20	0.300209	0.317647
chr17_63819095	chr17:63863306:C:A	44210	3.58114e-25	4.12431e-20	0.29796	0.311765
chr17_63819095	chr17:63863308:T:C	44212	3.58114e-25	4.12431e-20	0.29796	0.311765
chr17_63819095	chr17:63863309:G:T	44213	3.58114e-25	4.12431e-20	0.29796	0.311765
chr12_49128795	chr12:49131225:G:C	2429	3.92165e-25	4.48387e-20	0.333218	0.314286
chr7_38723460	chr7:38701761:T:A	-21700	4.01942e-25	4.58428e-20	0.285541	0.369822
chr2_127843916	chr2:127843035:T:C	-882	4.19963e-25	4.77799e-20	0.274614	0.421965
chr16_7195682	chr16:7204070:C:T	8387	4.80036e-25	5.44799e-20	-0.242475	0.318966
chr17_63819095	chr17:63850113:T:C	31017	5.10726e-25	5.78206e-20	0.301418	0.317647
chr2_127843916	chr2:127828045:A:G	-15872	5.15287e-25	5.8194e-20	0.312908	0.377246
chr16_7195682	chr16:7199743:G:A	4060	5.59192e-25	6.2998e-20	-0.241288	0.317143
chr16_7195682	chr16:7188773:G:A	-6910	5.9471e-25	6.6836e-20	-0.221872	0.408571
chr17_63819095	chr17:63806760:G:A	-12336	7.09804e-25	7.95766e-20	0.298581	0.314706
chr1_193088077	chr1:193277189:C:T	189111	7.89402e-25	8.82856e-20	0.29669	0.34104
chr1_193088077	chr1:193067822:G:A	-20256	7.95531e-25	8.87556e-20	0.299803	0.353448
chr19_57907125	chr19:57941974:T:C	34848	8.13871e-25	9.05825e-20	-0.165185	0.275568
chr12_49128795	chr12:49162648:T:G	33852	8.50127e-25	9.43897e-20	0.332666	0.315029
chr19_57907125	chr19:57908799:T:C	1673	9.37349e-25	1.03824e-19	-0.189297	0.223837
chr17_63819095	chr17:63865257:G:A	46161	9.61653e-25	1.0626e-19	0.296324	0.319527
chr16_7195682	chr16:7200238:G:T	4555	1.09522e-24	1.2073e-19	-0.241187	0.342857
chr12_49128795	chr12:49118222:C:G	-10574	1.11284e-24	1.22088e-19	0.327379	0.314286
chr12_49128795	chr12:49118234:C:T	-10562	1.11284e-24	1.22088e-19	0.327379	0.314286
chr2_127843916	chr2:127836403:A:G	-7514	1.16377e-24	1.27372e-19	0.27043	0.42
chr7_44833300	chr7:44771386:G:A	-61915	1.22629e-24	1.3358e-19	0.234838	0.5
chr17_63819095	chr17:63735295:G:A	-83801	1.22581e-24	1.3358e-19	0.282502	0.323864
chr3_14944928	chr3:15113614:T:C	168685	1.28794e-24	1.39689e-19	0.28819	0.374286
chr16_7195682	chr16:7188622:A:G	-7061	1.28843e-24	1.39689e-19	-0.221927	0.365714
chr1_193088077	chr1:193150862:A:G	62784	1.31049e-24	1.41747e-19	0.296258	0.33908
chr1_193088077	chr1:193295691:C:T	207613	1.32264e-24	1.42726e-19	0.299595	0.343931
chr1_193088077	chr1:193172497:T:C	84419	1.3493e-24	1.45263e-19	0.293322	0.344828
chr17_63819095	chr17:63774125:C:A	-44971	1.35522e-24	1.4556e-19	0.300403	0.321429
chr17_21000918	chr17:21021307:T:C	20388	1.3766e-24	1.47512e-19	0.347681	0.244118
chr7_38723460	chr7:38701783:C:T	-21678	1.45722e-24	1.55069e-19	0.290348	0.366071
chr7_38723460	chr7:38701786:T:A	-21675	1.45722e-24	1.55069e-19	0.290348	0.366071
chr7_38723460	chr7:38701791:G:C	-21670	1.45722e-24	1.55069e-19	0.290348	0.366071
chr1_193088077	chr1:193276191:T:C	188113	1.46254e-24	1.55277e-19	0.293633	0.346821
chr1_193088077	chr1:193278547:C:T	190469	1.48835e-24	1.57654e-19	0.295914	0.34
chr2_216208896	chr2:216280222:A:T	71325	1.54368e-24	1.6314e-19	0.168019	0.182353
chr2_203429689	chr2:203294430:G:A	-135260	1.57129e-24	1.65678e-19	-0.320073	0.367647
chr12_49128795	chr12:49203216:A:C	74420	1.6444e-24	1.72991e-19	0.323315	0.402299
chr19_57907125	chr19:57945490:T:G	38364	1.82965e-24	1.9204e-19	-0.178649	0.241379
chr1_247155627	chr1:247167340:C:T	11712	1.93658e-24	2.00975e-19	0.321244	0.0965909
chr1_247155627	chr1:247167344:AG:A	11716	1.93658e-24	2.00975e-19	0.321244	0.0965909
chr1_247155627	chr1:247168357:T:C	12729	1.93658e-24	2.00975e-19	0.321244	0.0965909
chr12_49128795	chr12:49104968:G:A	-23828	1.92286e-24	2.00975e-19	0.319406	0.353448
chr17_63819095	chr17:63749620:G:A	-69476	1.92707e-24	2.00975e-19	0.299348	0.323353
chr1_193088077	chr1:193136086:A:G	48008	2.13138e-24	2.20694e-19	0.296611	0.341954
chr17_63819095	chr17:63783859:A:T	-35237	2.14823e-24	2.2194e-19	0.295404	0.301724
chr17_63819095	chr17:63782030:G:A	-37066	2.18458e-24	2.2519e-19	0.295128	0.320588
chr16_7195682	chr16:7200269:G:A	4586	2.20962e-24	2.27263e-19	-0.240872	0.34
chr2_197497294	chr2:197504646:T:C	7351	2.39871e-24	2.46162e-19	0.273773	0.33046
chr1_193088077	chr1:193074564:G:A	-13514	2.4321e-24	2.49034e-19	0.29852	0.355114
chr1_247155627	chr1:247153566:C:G	-2062	2.63878e-24	2.62044e-19	0.286011	0.122159
chr1_247155627	chr1:247155627:T:C	-1	2.63878e-24	2.62044e-19	0.286011	0.122159
chr1_247155627	chr1:247156472:GA:G	844	2.63878e-24	2.62044e-19	0.286011	0.122159
chr1_247155627	chr1:247156528:G:A	900	2.63878e-24	2.62044e-19	0.286011	0.122159
chr1_247155627	chr1:247157566:G:A	1938	2.63878e-24	2.62044e-19	0.286011	0.122159
chr1_247155627	chr1:247158044:A:G	2416	2.63878e-24	2.62044e-19	0.286011	0.122159
chr1_247155627	chr1:247158643:C:T	3015	2.63878e-24	2.62044e-19	0.286011	0.122159
chr1_247155627	chr1:247159893:T:C	4265	2.63878e-24	2.62044e-19	0.286011	0.122159
chr1_247155627	chr1:247160255:A:G	4627	2.63878e-24	2.62044e-19	0.286011	0.122159
chr1_247155627	chr1:247161725:T:C	6097	2.63878e-24	2.62044e-19	0.286011	0.122159
chr1_247155627	chr1:247163710:A:G	8082	2.63878e-24	2.62044e-19	0.286011	0.122159
chr1_247155627	chr1:247163713:A:G	8085	2.63878e-24	2.62044e-19	0.286011	0.122159
chr1_247155627	chr1:247164681:A:G	9053	2.63878e-24	2.62044e-19	0.286011	0.122159
chr12_68843263	chr12:68837854:A:AT	-5410	2.63088e-24	2.62044e-19	-0.129886	0.467647
chr19_57907125	chr19:57950917:G:A	43791	2.65543e-24	2.6313e-19	-0.168822	0.269886
chr1_193088077	chr1:193292213:G:A	204135	2.6748e-24	2.64481e-19	0.296379	0.341954
chr16_7195682	chr16:7205157:A:G	9474	2.71171e-24	2.67556e-19	-0.241247	0.317919
chr16_7195682	chr16:7195456:G:T	-227	2.82148e-24	2.77792e-19	-0.240037	0.317919
chr19_57907125	chr19:57946563:A:G	39437	2.87268e-24	2.8223e-19	-0.180587	0.241379
chr1_20651917	chr1:20634511:G:C	-17407	3.07609e-24	3.01537e-19	-0.294324	0.482659
chr16_7195682	chr16:7192328:C:T	-3355	3.08228e-24	3.01537e-19	-0.234535	0.33815
chr17_63819095	chr17:63788440:A:G	-30656	3.34321e-24	3.2637e-19	0.296355	0.320359
chr2_197497294	chr2:197530375:T:C	33080	3.37402e-24	3.28682e-19	0.267935	0.352941
chr17_63819095	chr17:63864577:C:T	45481	3.50409e-24	3.40632e-19	0.298806	0.320359
chr16_7195682	chr16:7196409:A:G	726	3.52719e-24	3.42156e-19	-0.238076	0.321839
chr1_193088077	chr1:193280337:A:C	192259	3.57583e-24	3.46146e-19	0.295755	0.341954
chr16_7195682	chr16:7201806:T:C	6123	3.84284e-24	3.71213e-19	-0.240905	0.342857
chr17_21000918	chr17:21014505:T:C	13586	4.09191e-24	3.94446e-19	0.331941	0.251445
chr2_197497294	chr2:197545160:A:G	47865	4.77366e-24	4.59203e-19	0.260416	0.352273
chr19_1106616	chr19:1117008:T:C	10391	5.04241e-24	4.84045e-19	0.261598	0.381503
chr16_7195682	chr16:7193311:G:C	-2372	5.08271e-24	4.86899e-19	-0.232374	0.345029
chr1_193088077	chr1:193082555:G:A	-5523	5.21041e-24	4.98097e-19	0.29667	0.356725
chr17_63819095	chr17:63835854:A:G	16758	5.30012e-24	5.04579e-19	0.297618	0.323353
chr17_63819095	chr17:63835855:T:A	16759	5.30012e-24	5.04579e-19	0.297618	0.323353
chr17_21000918	chr17:20997688:G:A	-3231	5.44459e-24	5.17264e-19	0.332162	0.28882
chr1_1729665	chr1:1639685:G:A	-89981	5.66621e-24	5.37212e-19	-0.239178	0.181034
chr16_7195682	chr16:7194442:G:A	-1241	5.99342e-24	5.66138e-19	-0.232068	0.339181
chr17_21000918	chr17:20994639:A:G	-6280	5.99588e-24	5.66138e-19	0.309829	0.277143
chr1_193088077	chr1:193283454:C:T	195376	6.06475e-24	5.71469e-19	0.290556	0.343931
chr7_44833300	chr7:44769677:G:C	-63624	6.34769e-24	5.9691e-19	0.233054	0.497076
chr16_7195682	chr16:7200783:C:T	5100	6.46179e-24	6.06401e-19	-0.239825	0.342857
chr1_20651917	chr1:20638914:A:C	-13004	6.58339e-24	6.16557e-19	0.301955	0.448571
chr1_193088077	chr1:193160024:A:G	71946	6.63525e-24	6.20154e-19	0.2913	0.348837
chr17_21000918	chr17:20994701:T:C	-6218	6.95556e-24	6.48775e-19	0.309719	0.274286
chr17_21000918	chr17:20995080:T:C	-5839	7.17091e-24	6.65615e-19	0.31007	0.278736
chr17_63819095	chr17:63786771:A:G	-32325	7.17944e-24	6.65615e-19	0.293713	0.298295
chr17_63819095	chr17:63800784:G:A	-18312	7.17944e-24	6.65615e-19	0.293713	0.298295
chr1_20651917	chr1:20639278:A:G	-12640	7.27514e-24	6.71784e-19	0.3001	0.446023
chr12_49128795	chr12:49132653:ATG:A	3857	7.27382e-24	6.71784e-19	0.335286	0.277143
chr19_57907125	chr19:57906531:G:A	-595	7.36258e-24	6.78499e-19	-0.183651	0.226744
chr1_193088077	chr1:193281672:A:C	193594	7.57674e-24	6.95453e-19	0.291251	0.348837
chr1_193088077	chr1:193281674:C:A	193596	7.57674e-24	6.95453e-19	0.291251	0.348837
chr17_63819095	chr17:63840142:T:A	21046	8.2843e-24	7.58886e-19	0.291822	0.338415
chr17_63819095	chr17:63720155:T:A	-98941	8.55695e-24	7.80758e-19	0.298282	0.321212
chr17_63819095	chr17:63835032:C:T	15936	8.55265e-24	7.80758e-19	0.296839	0.306548
chr2_135618945	chr2:135566994:G:A	-51952	8.57722e-24	7.81061e-19	0.228406	0.303468
chr1_193088077	chr1:193283163:C:CT	195085	8.98328e-24	8.16424e-19	0.294881	0.343931
chr17_63819095	chr17:63868089:G:C	48993	9.21348e-24	8.35697e-19	0.294406	0.3
chr17_63819095	chr17:63866085:GACAA:G	46989	9.35369e-24	8.46748e-19	0.295421	0.306358
chr17_21000918	chr17:20997064:T:C	-3855	9.41563e-24	8.50684e-19	0.304198	0.275862
chr17_63819095	chr17:63771419:C:G	-47677	9.7195e-24	8.74708e-19	0.294897	0.305233
chr17_63819095	chr17:63771432:A:G	-47664	9.7195e-24	8.74708e-19	0.294897	0.305233
chr17_63819095	chr17:63824079:T:C	4983	1.07996e-23	9.70017e-19	0.291915	0.3
chr2_203429689	chr2:203462916:T:C	33226	1.13152e-23	1.01435e-18	0.300563	0.387931
chr17_63819095	chr17:63849253:A:AT	30157	1.17314e-23	1.04962e-18	0.291943	0.3
chr16_7195682	chr16:7202383:G:T	6700	1.21539e-23	1.08531e-18	-0.238699	0.342857
chr17_63819095	chr17:63791735:G:A	-27361	1.21829e-23	1.0858e-18	0.294635	0.3
chr17_63819095	chr17:63846062:G:A	26966	1.26568e-23	1.12586e-18	0.291606	0.3
chr16_7195682	chr16:7202694:T:G	7011	1.27438e-23	1.13141e-18	-0.240733	0.342857
chr12_68843263	chr12:68804332:G:A	-38932	1.31984e-23	1.16952e-18	-0.132499	0.439655
chr12_49128795	chr12:49190816:C:CAA	62020	1.32755e-23	1.17409e-18	0.332968	0.27381
chr2_203429689	chr2:203529513:C:T	99823	1.33447e-23	1.17795e-18	0.291913	0.411429
chr17_63819095	chr17:63826085:G:C	6989	1.39859e-23	1.23219e-18	0.291764	0.3
chr19_1106616	chr19:1118752:A:G	12135	1.43569e-23	1.25766e-18	0.249524	0.428977
chr19_1106616	chr19:1118753:C:T	12136	1.43569e-23	1.25766e-18	0.249524	0.428977
chr19_1106616	chr19:1118775:G:C	12158	1.43569e-23	1.25766e-18	0.249524	0.428977
chr1_154583016	chr1:154581729:C:T	-1288	1.48651e-23	1.29533e-18	0.264102	0.346591
chr2_127843916	chr2:127863520:A:G	19603	1.48712e-23	1.29533e-18	0.273306	0.482759
chr17_63819095	chr17:63751592:G:A	-67504	1.48584e-23	1.29533e-18	0.293658	0.304734
chr17_63819095	chr17:63779954:T:C	-39142	1.57914e-23	1.37288e-18	0.292538	0.297143
chr12_49128795	chr12:49191570:C:T	62774	1.60989e-23	1.39698e-18	0.317918	0.3125
chr19_57907125	chr19:57936786:G:C	29660	1.62104e-23	1.40401e-18	-0.182479	0.231214
chr17_63819095	chr17:63742600:G:A	-76496	1.6315e-23	1.41042e-18	0.292273	0.301724
chr7_38723460	chr7:38815924:CTATATATA:C	92463	1.64627e-23	1.42052e-18	-0.275197	0.369186
chr1_247155627	chr1:247155809:T:C	181	1.77486e-23	1.52862e-18	0.287311	0.117816
chr12_68843263	chr12:68811880:A:G	-31384	1.84374e-23	1.58498e-18	-0.132633	0.442197
chr7_38723460	chr7:38753949:G:T	30488	1.94844e-23	1.67187e-18	-0.280485	0.356322
chr17_63819095	chr17:63797095:A:G	-22001	2.04192e-23	1.74234e-18	0.291846	0.3
chr17_63819095	chr17:63866789:A:G	47693	2.04192e-23	1.74234e-18	0.291846	0.3
chr17_63819095	chr17:63869407:A:G	50311	2.04192e-23	1.74234e-18	0.291846	0.3
chr1_1729505	chr1:1668717:C:G	-60789	2.1083e-23	1.79566e-18	-0.248305	0.186782
chr19_1106616	chr19:1119020:C:T	12403	2.14931e-23	1.82721e-18	0.250647	0.430636
chr1_193088077	chr1:193088077:A:G	-1	2.15929e-23	1.83231e-18	0.301439	0.354037
chr17_63819095	chr17:63721838:T:C	-97258	2.2831e-23	1.93382e-18	0.290563	0.298851
chr17_63819095	chr17:63757621:T:C	-61475	2.28995e-23	1.93606e-18	0.293539	0.295322
chr17_63819095	chr17:63765770:G:A	-53326	2.30018e-23	1.94115e-18	0.292922	0.3
chr17_63819095	chr17:63818644:T:C	-452	2.49123e-23	2.09853e-18	0.292049	0.301724
chr1_1729505	chr1:1669613:G:A	-59893	2.54314e-23	2.13835e-18	-0.241724	0.191429
chr2_197497294	chr2:197525278:AGT:A	27983	2.75998e-23	2.31224e-18	0.264053	0.368263
chr2_197497294	chr2:197525285:C:T	27990	2.75998e-23	2.31224e-18	0.264053	0.368263
chr17_21000918	chr17:20995928:T:C	-4991	2.79309e-23	2.33573e-18	0.309039	0.27907
chr3_35664237	chr3:35664237:A:G	-1	2.99844e-23	2.50291e-18	0.237256	0.417143
chr12_68843263	chr12:68814122:A:G	-29142	3.09056e-23	2.57514e-18	-0.131643	0.445087
chr1_1729660	chr1:1665061:C:T	-64600	3.12737e-23	2.60111e-18	-0.19584	0.189655
chr17_63819095	chr17:63852349:G:A	33253	3.18112e-23	2.64105e-18	0.294709	0.327273
chr17_63819095	chr17:63773032:C:T	-46064	3.20662e-23	2.65743e-18	0.29179	0.298851
chr17_21000918	chr17:20994271:T:C	-6648	3.27295e-23	2.70753e-18	0.30628	0.272727
chr17_63819095	chr17:63758632:T:C	-60464	3.33836e-23	2.75669e-18	0.292835	0.301724
chr19_1106616	chr19:1121781:G:C	15164	3.41203e-23	2.81248e-18	0.249557	0.431429
chr2_203429689	chr2:203229032:T:C	-200658	3.46227e-23	2.8488e-18	-0.343651	0.335404
chr2_203429689	chr2:203499998:C:T	70308	3.48012e-23	2.85838e-18	0.292003	0.408571
chr1_193088077	chr1:193144920:T:C	56842	3.5542e-23	2.91403e-18	0.285935	0.346821
chr17_63819095	chr17:63837966:G:A	18870	3.5896e-23	2.93783e-18	0.292576	0.298851
chr17_63819095	chr17:63811853:G:GA	-7243	3.6356e-23	2.9702e-18	0.291503	0.301724
chr19_57907125	chr19:57956493:C:T	49367	3.69516e-23	3.01352e-18	-0.180104	0.235465
chr2_203429689	chr2:203270547:A:G	-159143	3.73374e-23	3.0396e-18	-0.310466	0.385965
chr17_21000918	chr17:20995049:T:C	-5870	3.80924e-23	3.0956e-18	0.307302	0.281977
chr17_63819095	chr17:63869525:C:T	50429	3.82204e-23	3.10053e-18	0.29003	0.301724
chr17_63819095	chr17:63722480:T:C	-96616	4.08883e-23	3.31113e-18	0.290283	0.298851
chr2_197497294	chr2:197544668:A:G	47373	4.10125e-23	3.31536e-18	0.267443	0.360947
chr17_63819095	chr17:63830911:C:T	11815	4.2048e-23	3.39311e-18	0.29008	0.298851
chr1_20651917	chr1:20658061:A:C	6143	4.31632e-23	3.47701e-18	0.300691	0.445402
chr1_1729505	chr1:1667948:A:G	-61558	4.35081e-23	3.49868e-18	-0.244184	0.187861
chr2_127843916	chr2:127866537:T:C	22620	5.13588e-23	4.1228e-18	0.271732	0.479769
chr2_203429689	chr2:203510041:A:C	80351	5.22619e-23	4.188e-18	0.294473	0.394737
chr1_193088077	chr1:193142595:C:T	54517	5.28256e-23	4.2185e-18	0.288001	0.350877
chr17_63819095	chr17:63863327:C:T	44231	5.27598e-23	4.2185e-18	0.291788	0.329268
chr12_49128795	chr12:49123163:G:C	-5633	5.39723e-23	4.28613e-18	0.326922	0.310345
chr12_49128795	chr12:49153530:T:TTC	24734	5.38724e-23	4.28613e-18	0.317659	0.286932
chr12_49128795	chr12:49188909:T:G	60113	5.38724e-23	4.28613e-18	0.317659	0.286932
chr17_21000918	chr17:21045516:CT:C	44597	5.40446e-23	4.28613e-18	0.329846	0.239766
chr17_63819095	chr17:63708014:A:G	-111082	5.67985e-23	4.49679e-18	0.290714	0.301136
chr17_63819095	chr17:63820775:C:A	1679	5.89643e-23	4.66025e-18	0.291272	0.298851
chr17_63819095	chr17:63868583:A:G	49487	6.37803e-23	5.03225e-18	0.288929	0.298851
chr17_63819095	chr17:63754739:C:T	-64357	7.11379e-23	5.60317e-18	0.292441	0.324242
chr12_49128795	chr12:49135024:T:A	6228	7.33457e-23	5.76721e-18	0.33146	0.308824
chr1_154583016	chr1:154581743:T:C	-1274	7.38043e-23	5.79339e-18	0.262834	0.347701
chr17_63819095	chr17:63765048:A:T	-54048	7.40501e-23	5.8028e-18	0.289378	0.300578
chr7_38723460	chr7:38749908:G:A	26447	7.57014e-23	5.92212e-18	-0.2857	0.353448
chr7_38723460	chr7:38746644:G:A	23183	8.07884e-23	6.30272e-18	-0.281432	0.345714
chr17_63819095	chr17:63734560:T:C	-84536	8.084e-23	6.30272e-18	0.290021	0.303468
chr16_7195682	chr16:7207596:C:G	11913	8.23134e-23	6.40675e-18	-0.234823	0.322857
chr17_63819095	chr17:63868271:T:C	49175	8.45497e-23	6.56971e-18	0.290387	0.299419
chr6_170405167	chr6:170405167:A:G	-1	8.48025e-23	6.57826e-18	0.283487	0.303977
chr17_63819095	chr17:63871919:C:T	52823	8.5003e-23	6.58273e-18	0.29438	0.30814
chr7_38723460	chr7:38732267:T:A	8806	8.63239e-23	6.65149e-18	-0.276519	0.360795
chr7_38723460	chr7:38746906:G:A	23445	8.63239e-23	6.65149e-18	-0.276519	0.360795
chr7_38723460	chr7:38750262:G:C	26801	8.63239e-23	6.65149e-18	-0.276519	0.360795
chr2_203429689	chr2:203242302:G:A	-187388	8.77994e-23	6.75388e-18	-0.303999	0.372093
chr12_49128795	chr12:49128822:C:T	26	8.89471e-23	6.83077e-18	0.326078	0.309249
chr19_1106616	chr19:1124054:A:G	17437	9.05135e-23	6.93949e-18	0.249767	0.433908
chr17_63819095	chr17:63724689:T:C	-94407	9.55931e-23	7.31676e-18	0.289109	0.302326
chr2_203429689	chr2:203444602:G:A	14912	9.66358e-23	7.38431e-18	0.294962	0.410405
chr17_63819095	chr17:63699119:T:C	-119977	1.0147e-22	7.73637e-18	0.288547	0.293103
chr17_63819095	chr17:63735373:G:A	-83723	1.01579e-22	7.73637e-18	0.291425	0.303468
chr2_197497294	chr2:197582135:T:C	84840	1.03405e-22	7.86245e-18	0.261245	0.34104
chr1_20651917	chr1:20667724:T:C	15806	1.04546e-22	7.93611e-18	0.297722	0.465714
chr1_154583016	chr1:154601491:T:C	18474	1.13212e-22	8.57981e-18	0.262595	0.358382
chr2_203429689	chr2:203298422:G:A	-131268	1.14005e-22	8.62572e-18	-0.301719	0.369822
chr17_63819095	chr17:63735635:T:G	-83461	1.20579e-22	9.10816e-18	0.273985	0.3125
chr7_38723460	chr7:38749084:C:T	25623	1.22927e-22	9.27033e-18	-0.276044	0.36
chr17_63819095	chr17:63718946:T:C	-100150	1.23186e-22	9.27468e-18	0.287287	0.302326
chr7_44833300	chr7:44833378:G:A	77	1.2491e-22	9.38914e-18	-0.230607	0.392442
chr17_63819095	chr17:63874750:T:G	55654	1.26623e-22	9.5024e-18	0.289424	0.307018
chr17_63819095	chr17:63846251:T:C	27155	1.27341e-22	9.54074e-18	0.2871	0.305233
chr7_44833300	chr7:44769674:A:G	-63627	1.2946e-22	9.68376e-18	0.230291	0.485465
chr2_203429689	chr2:203265173:G:A	-164517	1.33072e-22	9.9378e-18	-0.302065	0.390173
chr17_63819095	chr17:63887455:T:C	68359	1.37885e-22	1.02806e-17	0.284803	0.307471
chr1_154583016	chr1:154604532:T:G	21515	1.45899e-22	1.08605e-17	0.259099	0.352273
chr17_63819095	chr17:63879663:T:C	60567	1.61448e-22	1.19986e-17	0.292901	0.298851
chr17_63819095	chr17:63857423:T:C	38327	1.6408e-22	1.21746e-17	0.289397	0.302326
chr1_154583016	chr1:154587122:T:C	4105	1.65305e-22	1.22457e-17	-0.259144	0.363636
chr2_127843916	chr2:127864917:G:A	21000	1.7505e-22	1.29377e-17	0.268456	0.485714
chr12_49128795	chr12:49142838:AAAAT:A	14042	1.75208e-22	1.29377e-17	0.328935	0.311047
chr17_63819095	chr17:63747307:C:G	-71789	1.81385e-22	1.33724e-17	0.289277	0.305233
chr1_154583016	chr1:154603137:T:C	20120	1.84507e-22	1.35809e-17	0.261552	0.350575
chr17_63819095	chr17:63788574:A:G	-30522	1.90998e-22	1.40362e-17	0.286424	0.30117
chr17_63819095	chr17:63716458:T:C	-102638	2.04792e-22	1.5026e-17	0.285451	0.304598
chr1_1729505	chr1:1668542:C:T	-60964	2.061e-22	1.50979e-17	-0.256034	0.177326
chr2_135618945	chr2:135564381:A:G	-54565	2.06623e-22	1.51122e-17	0.225559	0.302857
chr7_38723460	chr7:38747018:T:G	23557	2.11178e-22	1.53964e-17	-0.274838	0.362069
chr17_63819095	chr17:63875934:A:C	56838	2.10898e-22	1.53964e-17	0.28838	0.304598
chr17_63819095	chr17:63874939:A:G	55843	2.13999e-22	1.55775e-17	0.288548	0.304598
chr17_63819095	chr17:63782995:A:G	-36101	2.1642e-22	1.57289e-17	0.288492	0.302326
chr17_63819095	chr17:63883990:G:C	64894	2.29234e-22	1.66339e-17	0.285204	0.309249
chr7_38723460	chr7:38699305:G:A	-24156	2.31741e-22	1.67894e-17	0.265185	0.366477
chr2_127843916	chr2:127871978:A:C	28061	2.33928e-22	1.69212e-17	0.267482	0.485714
chr17_63819095	chr17:63764428:T:A	-54668	2.61899e-22	1.89148e-17	0.289296	0.305233
chr7_38723460	chr7:38806261:A:G	82800	2.78333e-22	2.002e-17	-0.266167	0.375
chr7_38723460	chr7:38818656:T:C	95195	2.78333e-22	2.002e-17	-0.266167	0.375
chr17_63819095	chr17:63876752:T:C	57656	2.78505e-22	2.002e-17	0.286119	0.304598
chr2_197497294	chr2:197535944:C:T	38649	3.02714e-22	2.1648e-17	0.259402	0.372727
chr8_42534041	chr8:42534041:T:C	-1	3.0289e-22	2.1648e-17	0.242867	0.107955
chr17_63819095	chr17:63765286:A:G	-53810	3.0238e-22	2.1648e-17	0.288281	0.305233
chr17_63819095	chr17:63885496:T:C	66400	3.03032e-22	2.1648e-17	0.283079	0.309249
chr2_197497294	chr2:197511877:G:A	14582	3.04734e-22	2.17359e-17	0.255141	0.356725
chr7_38723460	chr7:38705291:C:T	-18170	3.07949e-22	2.19313e-17	0.2824	0.271429
chr7_38723460	chr7:38737102:G:A	13641	3.10344e-22	2.20677e-17	-0.271728	0.357143
chr7_38723460	chr7:38701579:G:C	-21882	3.15513e-22	2.24007e-17	0.268709	0.389535
chr2_135618945	chr2:135534855:A:G	-84091	3.19323e-22	2.26363e-17	0.223966	0.307471
chr17_63819095	chr17:63878163:A:G	59067	3.44711e-22	2.43985e-17	0.289533	0.306358
chr7_38723460	chr7:38733949:A:T	10488	3.4785e-22	2.45829e-17	-0.269308	0.376437
chr2_203429689	chr2:203491099:G:A	61409	3.68265e-22	2.59858e-17	0.294544	0.38
chr17_63819095	chr17:63797706:T:G	-21390	3.99054e-22	2.81153e-17	0.288614	0.304094
chr17_63819095	chr17:63865592:T:C	46496	4.14357e-22	2.91489e-17	0.284798	0.302326
chr17_63819095	chr17:63887783:A:G	68687	4.1944e-22	2.94615e-17	0.282246	0.306358
chr16_7195682	chr16:7209952:G:A	14269	4.25068e-22	2.98114e-17	-0.231163	0.359649
chr17_63819095	chr17:63827105:C:CG	8009	4.55938e-22	3.19278e-17	0.283896	0.307018
chr17_63819095	chr17:63713850:T:G	-105246	4.74761e-22	3.31887e-17	0.287414	0.30117
chr17_63819095	chr17:63739230:T:C	-79866	4.75385e-22	3.31887e-17	0.286791	0.326087
chr17_63819095	chr17:63711274:G:A	-107822	4.81054e-22	3.35337e-17	0.286283	0.307018
chr17_63819095	chr17:63778307:C:A	-40789	4.95879e-22	3.44628e-17	0.286298	0.314371
chr17_63819095	chr17:63778308:A:C	-40788	4.95879e-22	3.44628e-17	0.286298	0.314371
chr1_193088077	chr1:193290867:T:A	202789	5.31575e-22	3.6888e-17	0.290252	0.352071
chr12_49128795	chr12:49144097:G:T	15301	5.34777e-22	3.70544e-17	0.333029	0.251445
chr2_127843916	chr2:127867590:C:T	23673	5.44777e-22	3.76906e-17	0.266063	0.482759
chr1_1729660	chr1:1665581:C:G	-64080	5.57065e-22	3.8483e-17	-0.188964	0.195402
chr1_193088077	chr1:193063930:A:G	-24148	5.73032e-22	3.95268e-17	0.287748	0.314286
chr1_193088077	chr1:193296447:A:G	208369	6.04269e-22	4.16191e-17	-0.304065	0.274566
chr2_203429689	chr2:203504601:T:C	74911	6.08846e-22	4.18718e-17	0.294076	0.402941
chr2_203429689	chr2:203457575:T:C	27885	6.21475e-22	4.26766e-17	0.293654	0.393064
chr2_203429689	chr2:203496369:T:TAAATA	66679	6.26449e-22	4.29542e-17	0.292765	0.408824
chr1_1729505	chr1:1638879:C:T	-90627	6.58766e-22	4.5103e-17	-0.239395	0.184971
chr17_21000918	chr17:20991435:C:T	-9484	6.81461e-22	4.65876e-17	0.296897	0.272989
chr17_63819095	chr17:63859350:T:C	40254	7.03727e-22	4.80385e-17	0.285115	0.307018
chr17_63819095	chr17:63704965:T:C	-114131	7.10023e-22	4.83251e-17	0.283922	0.292614
chr17_63819095	chr17:63707603:C:A	-111493	7.09144e-22	4.83251e-17	0.287128	0.306358
chr17_63819095	chr17:63870183:A:G	51087	7.1948e-22	4.88965e-17	0.286209	0.306358
chr7_38723460	chr7:38701593:C:T	-21868	7.30955e-22	4.96032e-17	0.267011	0.391813
chr17_63819095	chr17:63876310:T:C	57214	7.53338e-22	5.1047e-17	0.287813	0.305233
chr8_30678463	chr8:30679064:A:G	600	7.76855e-22	5.25481e-17	0.181891	0.208589
chr21_33450322	chr21:33462650:A:C	12327	7.77773e-22	5.25481e-17	-0.324799	0.398844
chr2_203429689	chr2:203287810:C:T	-141880	8.22842e-22	5.55117e-17	-0.297568	0.375723
chr17_63819095	chr17:63878623:A:G	59527	8.34984e-22	5.62485e-17	0.283687	0.306358
chr1_1729505	chr1:1669576:G:A	-59930	8.72524e-22	5.86916e-17	-0.237893	0.186782
chr12_68843263	chr12:68823018:A:G	-20246	8.85501e-22	5.94777e-17	-0.12356	0.5
chr7_38723460	chr7:38698474:C:G	-24987	8.88691e-22	5.9605e-17	0.263238	0.367816
chr1_20651917	chr1:20654945:C:T	3027	9.08824e-22	6.08668e-17	0.294695	0.454023
chr17_63819095	chr17:63798650:A:G	-20446	9.26093e-22	6.19333e-17	0.286414	0.305882
chr17_63819095	chr17:63869943:A:G	50847	9.52498e-22	6.36069e-17	0.285136	0.302326
chr2_197497294	chr2:197615348:G:A	118053	9.85258e-22	6.56993e-17	0.257143	0.346591
chr17_63819095	chr17:63869843:G:A	50747	1.0035e-21	6.6819e-17	0.283661	0.305233
chr17_63819095	chr17:63879207:A:G	60111	1.01309e-21	6.73603e-17	0.288658	0.313609
chr17_63819095	chr17:63717479:A:T	-101617	1.06786e-21	7.08996e-17	0.286543	0.311377
chr1_193088077	chr1:193127759:C:T	39681	1.12493e-21	7.43672e-17	0.288908	0.352071
chr17_63819095	chr17:63728904:T:A	-90192	1.12248e-21	7.43672e-17	0.290304	0.310651
chr21_33450322	chr21:33464012:A:G	13689	1.12389e-21	7.43672e-17	-0.318515	0.402299
chr1_154583016	chr1:154605039:C:T	22022	1.12941e-21	7.45564e-17	0.255393	0.356322
chr1_193088077	chr1:193071970:A:G	-16108	1.27282e-21	8.39032e-17	0.287663	0.319767
chr17_63819095	chr17:63783572:C:T	-35524	1.30267e-21	8.57483e-17	0.287672	0.301775
chr1_1729505	chr1:1639685:G:A	-89821	1.31182e-21	8.62274e-17	-0.237729	0.181034
chr21_33450322	chr21:33473307:T:G	22984	1.33069e-21	8.73431e-17	-0.318438	0.405172
chr17_21000918	chr17:20996229:T:G	-4690	1.36839e-21	8.96899e-17	0.302099	0.281065
chr17_63819095	chr17:63785824:G:T	-33272	1.37624e-21	9.00763e-17	0.282218	0.308824
chr3_14944928	chr3:15055901:GT:G	110972	1.38944e-21	9.08112e-17	0.266448	0.339286
chr1_20651917	chr1:20654387:G:A	2469	1.40576e-21	9.17477e-17	0.292036	0.443182
chr7_38723460	chr7:38687490:C:T	-35971	1.49673e-21	9.75468e-17	0.264048	0.368571
chr17_63819095	chr17:63869974:T:C	50878	1.54343e-21	1.00307e-16	0.278577	0.31686
chr17_63819095	chr17:63869977:G:C	50881	1.54343e-21	1.00307e-16	0.278577	0.31686
chr17_63819095	chr17:63874740:C:T	55644	1.56507e-21	1.0157e-16	0.285042	0.304094
chr12_49128795	chr12:49129740:GAT:G	944	1.60631e-21	1.041e-16	0.333574	0.254286
chr19_57907125	chr19:57954096:C:T	46970	1.61631e-21	1.046e-16	-0.15701	0.28125
chr17_63819095	chr17:63871663:C:T	52567	1.65666e-21	1.07061e-16	0.289154	0.307692
chr1_154583016	chr1:154580974:T:A	-2043	1.7011e-21	1.09779e-16	0.253903	0.357558
chr21_33450322	chr21:33473401:T:C	23078	1.73062e-21	1.11528e-16	-0.320038	0.389222
chr7_38723460	chr7:38752934:C:T	29473	1.76085e-21	1.13318e-16	-0.297662	0.247126
chr17_63819095	chr17:63844970:T:C	25874	1.77332e-21	1.13961e-16	0.286534	0.308824
chr17_63819095	chr17:63782476:A:G	-36620	1.91302e-21	1.22768e-16	0.285946	0.307692
chr1_1729505	chr1:1658830:C:G	-70676	1.99732e-21	1.27999e-16	-0.246328	0.208333
chr1_20651917	chr1:20626874:A:C	-25044	2.04846e-21	1.31094e-16	0.291557	0.427326
chr2_216208896	chr2:216213704:G:A	4807	2.09346e-21	1.33788e-16	0.17045	0.109195
chr17_63819095	chr17:63871030:A:G	51934	2.16459e-21	1.38143e-16	0.284573	0.304734
chr17_63819095	chr17:63863235:G:T	44139	2.22355e-21	1.41709e-16	0.28925	0.335404
chr8_12177495	chr8:12175224:G:A	-2272	2.24771e-21	1.43051e-16	-0.361282	0.212963
chr17_63819095	chr17:63877558:G:C	58462	2.28482e-21	1.45212e-16	0.281565	0.306358
chr1_1729660	chr1:1668717:C:G	-60944	2.29721e-21	1.45798e-16	-0.184398	0.186782
chr1_1729665	chr1:1659060:G:A	-70606	2.33886e-21	1.48238e-16	-0.182835	0.34
chr16_7195682	chr16:7210143:G:A	14460	2.35031e-21	1.48759e-16	-0.226355	0.348571
chr1_247155627	chr1:247156956:A:G	1328	2.50978e-21	1.58634e-16	0.268788	0.127841
chr1_154583016	chr1:154605400:T:TA	22383	2.5815e-21	1.62944e-16	0.252648	0.358382
chr12_49128795	chr12:49174483:C:T	45687	2.6066e-21	1.64303e-16	0.310492	0.282857
chr7_44833300	chr7:44768492:T:G	-64809	2.80834e-21	1.76778e-16	0.222372	0.491329
chr2_127843916	chr2:127878413:G:A	34496	2.90903e-21	1.82866e-16	0.262353	0.482759
chr2_127843916	chr2:127879651:A:G	35734	2.98576e-21	1.87434e-16	0.260665	0.482759
chr17_21000918	chr17:20963552:C:T	-37367	3.28574e-21	2.05985e-16	-0.296055	0.263006
chr1_247155627	chr1:247161757:T:TATA	6129	3.42375e-21	2.14345e-16	0.268718	0.128571
chr17_63819095	chr17:63876002:T:C	56906	3.43861e-21	2.14983e-16	0.281774	0.309249
chr2_203429689	chr2:203458259:T:C	28569	3.45111e-21	2.15472e-16	0.289868	0.374286
chr2_203429689	chr2:203505480:A:G	75790	3.5699e-21	2.22587e-16	0.288536	0.404192
chr7_38723460	chr7:38701624:G:T	-21837	3.64926e-21	2.27228e-16	0.263892	0.393491
chr1_154583016	chr1:154591665:T:C	8648	3.74444e-21	2.3284e-16	0.251712	0.346591
chr7_38723460	chr7:38753455:T:C	29994	3.86739e-21	2.40161e-16	-0.271318	0.352601
chr2_50451081	chr2:50345342:A:G	-105740	4.08947e-21	2.5361e-16	0.234378	0.324713
chr17_63819095	chr17:63571559:G:A	-247537	4.17301e-21	2.58443e-16	0.28426	0.280347
chr1_20651917	chr1:20663179:G:A	11261	4.22547e-21	2.61341e-16	0.290731	0.431429
chr2_203429689	chr2:203260703:T:C	-168987	4.27754e-21	2.64207e-16	-0.295405	0.394737
chr1_1729660	chr1:1669613:G:A	-60048	4.32512e-21	2.66788e-16	-0.17881	0.191429
chr9_93334638	chr9:93340149:T:G	5510	4.39069e-21	2.70471e-16	0.211972	0.349432
chr2_127843916	chr2:127870271:A:G	26354	4.51156e-21	2.77199e-16	0.274695	0.464072
chr6_151348740	chr6:151349762:T:C	1021	4.51194e-21	2.77199e-16	0.253819	0.265896
chr2_127843916	chr2:127883255:A:G	39338	4.64767e-21	2.85122e-16	0.266406	0.476879
chr12_49128795	chr12:49186969:AC:A	58173	4.65329e-21	2.85122e-16	0.311756	0.282857
chr7_38723460	chr7:38789407:C:G	65946	4.73412e-21	2.8969e-16	-0.271123	0.334286
chr1_20651917	chr1:20651361:A:ATTC	-557	4.75658e-21	2.90678e-16	0.294071	0.433908
chr16_7195682	chr16:7206140:G:C	10457	5.07767e-21	3.09889e-16	-0.220534	0.364943
chr1_247155627	chr1:247147505:G:A	-8123	5.1863e-21	3.161e-16	0.258541	0.139205
chr12_49128795	chr12:49192707:C:T	63911	5.22479e-21	3.18025e-16	0.3117	0.281609
chr17_63819095	chr17:63876508:C:A	57412	5.24854e-21	3.1905e-16	0.282871	0.309249
chr9_93334638	chr9:93340839:G:A	6200	5.3995e-21	3.27794e-16	0.20576	0.387931
chr19_57907125	chr19:57956226:G:T	49100	5.46975e-21	3.31622e-16	-0.165716	0.261494
chr2_203429689	chr2:203220912:C:T	-208778	5.53179e-21	3.34942e-16	-0.292118	0.382857
chr1_1729660	chr1:1667948:A:G	-61713	5.64082e-21	3.41096e-16	-0.180939	0.187861
chr17_63819095	chr17:63751797:A:ATAGTGTT	-67299	5.98481e-21	3.61422e-16	0.270675	0.338323
chr2_197497294	chr2:197481073:G:A	-16222	6.0202e-21	3.63083e-16	0.239707	0.383721
chr7_38723460	chr7:38699495:C:G	-23966	6.07129e-21	3.65686e-16	0.260267	0.375
chr17_63819095	chr17:63843531:C:G	24435	6.2982e-21	3.78858e-16	0.285362	0.307692
chr2_50451081	chr2:50373027:G:C	-78055	6.48e-21	3.89286e-16	0.237237	0.348571
chr12_49128795	chr12:49207914:C:T	79118	7.02724e-21	4.21612e-16	0.303176	0.349432
chr17_63819095	chr17:63882887:A:C	63791	7.56186e-21	4.53097e-16	0.281554	0.313609
chr19_1106616	chr19:1100977:T:C	-5640	7.91544e-21	4.73667e-16	0.251172	0.389535
chr7_38723460	chr7:38756041:T:G	32580	8.00333e-21	4.77686e-16	-0.266404	0.348571
chr9_123103997	chr9:123094451:T:C	-9547	7.99699e-21	4.77686e-16	0.314465	0.198864
chr1_247155627	chr1:247162162:G:T	6534	8.01941e-21	4.78026e-16	0.296286	0.102273
chr17_63819095	chr17:63894683:G:A	75587	8.31596e-21	4.95063e-16	0.286262	0.298817
chr17_63819095	chr17:63702567:A:C	-116529	8.64436e-21	5.13949e-16	0.279809	0.296512
chr1_154583016	chr1:154591259:AG:A	8242	8.79175e-21	5.22038e-16	0.256268	0.354651
chr17_21000918	chr17:20991644:T:C	-9275	9.28192e-21	5.50435e-16	0.291767	0.270115
chr16_7195682	chr16:7212994:C:G	17311	9.40821e-21	5.57207e-16	-0.201008	0.394886
chr2_135618945	chr2:135269694:G:C	-349252	9.52706e-21	5.62078e-16	0.213436	0.323864
chr2_135618945	chr2:135369576:CT:C	-249370	9.52706e-21	5.62078e-16	0.213436	0.323864
chr2_135618945	chr2:135530703:C:T	-88243	9.52706e-21	5.62078e-16	0.213436	0.323864
chr9_93334638	chr9:93332661:C:T	-1978	9.54377e-21	5.62344e-16	0.211141	0.351429
chr1_1729660	chr1:1669576:G:A	-60085	9.71118e-21	5.71478e-16	-0.179563	0.186782
chr17_21000918	chr17:21058266:T:G	57347	1.07786e-20	6.33483e-16	0.320444	0.227011
chr12_124911942	chr12:124914621:T:C	2678	1.11091e-20	6.52076e-16	0.39063	0.396552
chr19_44106913	chr19:44125725:T:C	18811	1.17043e-20	6.86139e-16	0.268031	0.291429
chr7_65957436	chr7:65796257:A:G	-161180	1.17505e-20	6.87972e-16	-0.314838	0.349693
chr12_49128795	chr12:49183235:G:A	54439	1.19339e-20	6.97823e-16	0.315952	0.300595
chr1_193088077	chr1:193088383:A:AT	305	1.22119e-20	7.13173e-16	0.28359	0.360119
chr3_14944928	chr3:15043373:T:A	98444	1.2335e-20	7.19451e-16	0.280954	0.331395
chr1_193088077	chr1:193207900:T:C	119822	1.24136e-20	7.2312e-16	0.25816	0.380682
chr1_20651917	chr1:20636334:G:A	-15584	1.26696e-20	7.371e-16	0.292284	0.41954
chr21_33450322	chr21:33472150:A:G	21827	1.30619e-20	7.58966e-16	-0.311249	0.401163
chr19_44106913	chr19:44129321:T:C	22407	1.31139e-20	7.61027e-16	0.267676	0.291908
chr1_20651917	chr1:20659585:G:A	7667	1.32831e-20	7.69877e-16	0.287557	0.425287
chr17_21000918	chr17:20948672:A:G	-52247	1.35916e-20	7.86768e-16	0.323756	0.228324
chr21_33450322	chr21:33470004:G:A	19681	1.36115e-20	7.86931e-16	-0.307465	0.408046
chr2_50451081	chr2:50311116:T:C	-139966	1.36468e-20	7.87983e-16	0.243299	0.312865
chr2_69323879	chr2:69325389:C:A	1509	1.42164e-20	8.19845e-16	0.294395	0.356322
chr1_193088077	chr1:193118377:C:T	30299	1.42375e-20	8.20036e-16	0.258022	0.38
chr1_193088077	chr1:193243854:C:T	155776	1.44182e-20	8.29407e-16	0.255828	0.383523
chr2_135618945	chr2:135205141:T:C	-413805	1.45526e-20	8.36094e-16	0.21279	0.322857
chr1_193088077	chr1:193120899:T:C	32821	1.46175e-20	8.38777e-16	0.259212	0.385057
chr2_69323879	chr2:69323520:G:A	-360	1.49038e-20	8.54142e-16	0.292867	0.356322
chr1_193088077	chr1:193288162:C:T	200084	1.67712e-20	9.59969e-16	-0.286995	0.284483
chr17_63819095	chr17:63788156:T:C	-30940	1.70707e-20	9.759e-16	0.278357	0.309091
chr6_151348740	chr6:151348102:A:G	-639	1.75193e-20	1.0003e-15	0.226058	0.346821
chr1_20651917	chr1:20632928:G:A	-18990	1.85256e-20	1.05515e-15	0.289734	0.439655
chr2_197497294	chr2:197612882:G:A	115587	1.85083e-20	1.05515e-15	0.255516	0.34593
chr12_49128795	chr12:49156169:G:A	27373	1.91103e-20	1.0871e-15	0.325721	0.264535
chr17_63819095	chr17:63725018:T:C	-94078	1.98242e-20	1.12633e-15	0.280609	0.315152
chr7_38723460	chr7:38778247:C:T	54786	1.99628e-20	1.1328e-15	-0.264188	0.310345
chr17_63819095	chr17:63745034:T:TAACTC	-74062	2.02276e-20	1.14642e-15	0.285776	0.316265
chr1_193088077	chr1:193273977:C:T	185899	2.08091e-20	1.17648e-15	0.256534	0.387931
chr9_93334638	chr9:93334638:T:C	-1	2.07845e-20	1.17648e-15	0.211216	0.355491
chr1_193088077	chr1:193125245:T:C	37167	2.10913e-20	1.19097e-15	0.257713	0.382857
chr17_63819095	chr17:63750989:T:C	-68107	2.12206e-20	1.19681e-15	0.283355	0.311377
chr9_123103997	chr9:123093432:C:T	-10566	2.12778e-20	1.19857e-15	-0.311212	0.195402
chr12_68843263	chr12:68843698:ACT:A	434	2.18597e-20	1.22984e-15	-0.11768	0.399408
chr9_93334638	chr9:93332564:T:C	-2075	2.23637e-20	1.25666e-15	0.210745	0.353448
chr17_63819095	chr17:63867258:CCT:C	48162	2.24638e-20	1.25922e-15	0.278643	0.316265
chr17_63819095	chr17:63867261:T:TGC	48165	2.24638e-20	1.25922e-15	0.278643	0.316265
chr1_193088077	chr1:193309198:T:C	221120	2.27422e-20	1.27327e-15	-0.285579	0.282857
chr2_50451081	chr2:50450633:T:C	-449	2.31608e-20	1.29514e-15	0.231954	0.395349
chr1_193088077	chr1:193284030:G:A	195952	2.3474e-20	1.31106e-15	0.257335	0.382857
chr9_93334638	chr9:93347067:C:T	12428	2.36341e-20	1.3184e-15	0.203412	0.397661
chr17_21000918	chr17:20997186:C:CA	-3733	2.38603e-20	1.32941e-15	0.296308	0.282209
chr2_203429689	chr2:203556781:T:C	127091	2.44239e-20	1.35917e-15	0.302921	0.313218
chr1_193088077	chr1:193032344:A:G	-55734	2.56704e-20	1.42681e-15	0.283303	0.32659
chr13_107837369	chr13:107837369:T:C	-1	2.62573e-20	1.45768e-15	0.270197	0.16
chr1_193088077	chr1:193183590:T:C	95512	2.63111e-20	1.4589e-15	0.257131	0.382857
chr7_38723460	chr7:38700217:T:G	-23244	2.66773e-20	1.47743e-15	0.247792	0.405172
chr1_193088077	chr1:193178685:G:A	90607	2.71696e-20	1.50109e-15	0.284061	0.294798
chr1_193088077	chr1:193178690:G:A	90612	2.71696e-20	1.50109e-15	0.284061	0.294798
chr1_193088077	chr1:193232871:C:G	144793	2.73924e-20	1.51158e-15	0.254979	0.385714
chr2_203429689	chr2:203282499:C:A	-147191	2.75775e-20	1.51998e-15	-0.289887	0.388889
chr2_50451081	chr2:50451081:T:C	-1	2.8468e-20	1.56719e-15	0.231581	0.394737
chr1_193088077	chr1:193327410:A:G	239332	2.87462e-20	1.58061e-15	-0.289052	0.287356
chr21_33450322	chr21:33462420:G:A	12097	2.88466e-20	1.58236e-15	-0.306162	0.409091
chr21_33450322	chr21:33463467:C:G	13144	2.88416e-20	1.58236e-15	-0.306526	0.408571
chr1_193088077	chr1:193266801:C:T	178723	2.9805e-20	1.63298e-15	0.25618	0.390173
chr7_38723460	chr7:38701278:C:A	-22183	2.99176e-20	1.63721e-15	0.257945	0.395349
chr19_57907125	chr19:57953261:T:C	46135	3.02246e-20	1.65205e-15	-0.158787	0.272989
chr1_247155627	chr1:247141385:C:A	-14243	3.03486e-20	1.65294e-15	0.256653	0.136364
chr1_247155627	chr1:247150160:C:T	-5468	3.03486e-20	1.65294e-15	0.256653	0.136364
chr1_247155627	chr1:247151255:G:A	-4373	3.03486e-20	1.65294e-15	0.256653	0.136364
chr17_63819095	chr17:63749633:C:T	-69463	3.20677e-20	1.74451e-15	0.279817	0.318182
chr1_193088077	chr1:193295824:G:C	207746	3.30385e-20	1.7952e-15	-0.28476	0.28
chr2_203429689	chr2:202858777:G:C	-570913	3.32847e-20	1.80645e-15	-0.288956	0.405714
chr17_63819095	chr17:63705560:C:T	-113536	3.34845e-20	1.81516e-15	0.258508	0.339181
chr1_193088077	chr1:193191684:G:A	103606	3.35683e-20	1.81543e-15	0.25668	0.382857
chr1_193088077	chr1:193197553:A:G	109475	3.35683e-20	1.81543e-15	0.25668	0.382857
chr21_33450322	chr21:33467226:A:G	16903	3.36755e-20	1.81909e-15	-0.307088	0.405714
chr9_123103997	chr9:123099609:A:G	-4389	3.4202e-20	1.84537e-15	0.272978	0.244186
chr2_127843916	chr2:127862798:T:C	18881	3.50467e-20	1.88873e-15	-0.272323	0.405714
chr1_193088077	chr1:193238616:T:G	150538	3.66002e-20	1.97015e-15	0.254598	0.385714
chr19_57907125	chr19:57918582:G:A	11456	3.74951e-20	2.01596e-15	-0.153311	0.269886
chr12_49128795	chr12:49148504:C:T	19708	3.82278e-20	2.05296e-15	0.316444	0.302941
chr1_1729665	chr1:1658830:C:G	-70836	3.85798e-20	2.06945e-15	-0.231893	0.208333
chr2_203429689	chr2:202859266:A:T	-570424	3.89674e-20	2.08781e-15	-0.2886	0.405714
chr6_151348740	chr6:151342620:T:G	-6121	3.91283e-20	2.094e-15	0.222624	0.346821
chr6_151348740	chr6:151344446:A:C	-4295	3.92446e-20	2.09779e-15	0.224793	0.355114
chr6_151348740	chr6:151346432:A:G	-2309	4.02292e-20	2.14793e-15	0.222045	0.344828
chr2_135618945	chr2:135412716:C:CT	-206230	4.07784e-20	2.17473e-15	0.208752	0.32
chr1_193088077	chr1:193146145:C:T	58067	4.13558e-20	2.19789e-15	0.257675	0.384393
chr1_193088077	chr1:193271121:C:T	183043	4.12782e-20	2.19789e-15	-0.280253	0.284091
chr1_193088077	chr1:193313500:A:T	225422	4.13319e-20	2.19789e-15	-0.276611	0.309249
chr9_93334638	chr9:93346442:A:G	11803	4.21749e-20	2.23884e-15	0.206561	0.356322
chr1_20651917	chr1:20664911:G:C	12993	4.27605e-20	2.26732e-15	0.286677	0.430636
chr16_7195682	chr16:7212110:C:G	16427	4.34317e-20	2.30026e-15	-0.201506	0.373563
chr1_20651917	chr1:20649670:C:T	-2248	4.35235e-20	2.30247e-15	0.290449	0.440828
chr1_193088077	chr1:193313753:C:T	225675	4.38574e-20	2.31748e-15	-0.27187	0.309659
chr17_21000918	chr17:20975431:G:A	-25488	4.41566e-20	2.33061e-15	-0.29469	0.255747
chr1_193088077	chr1:193066265:G:T	-21813	4.56828e-20	2.40841e-15	0.276572	0.284483
chr2_197497294	chr2:197608162:A:G	110867	4.60552e-20	2.42527e-15	0.252189	0.341954
chr17_21000918	chr17:21058213:T:C	57294	4.64109e-20	2.44121e-15	0.316021	0.227011
chr12_49128795	chr12:49169979:G:A	41183	4.6505e-20	2.44337e-15	0.307739	0.278736
chr6_151348740	chr6:151347028:A:G	-1713	4.78232e-20	2.50976e-15	0.223425	0.347701
chr1_193088077	chr1:193153317:G:A	65239	4.99534e-20	2.61549e-15	0.281614	0.287356
chr2_50451081	chr2:50452963:T:G	1881	5.00081e-20	2.61549e-15	0.230207	0.385057
chr17_63819095	chr17:63868978:C:A	49882	5.00005e-20	2.61549e-15	0.277752	0.318182
chr1_1729478	chr1:1665581:C:G	-63898	5.08931e-20	2.65575e-15	-0.182969	0.195402
chr2_135618945	chr2:135412229:T:C	-206717	5.08797e-20	2.65575e-15	0.209316	0.32
chr12_49128795	chr12:49174883:C:G	46087	5.23685e-20	2.72965e-15	0.310514	0.278736
chr1_193088077	chr1:193312617:G:T	224539	5.40931e-20	2.81636e-15	-0.274824	0.308571
chr2_135618945	chr2:135294434:C:T	-324512	5.46303e-20	2.83791e-15	0.210953	0.318966
chr7_38723460	chr7:38736277:T:C	12816	5.46231e-20	2.83791e-15	-0.254048	0.38
chr2_50451081	chr2:50371613:T:C	-79469	5.54816e-20	2.87889e-15	0.218268	0.371429
chr1_1729665	chr1:1668721:C:T	-60945	5.8248e-20	3.01904e-15	-0.177149	0.323699
chr2_69323879	chr2:69323879:T:C	-1	5.85193e-20	3.02969e-15	0.292267	0.360465
chr12_124911942	chr12:124911509:T:G	-434	5.86345e-20	3.03225e-15	0.410645	0.401163
chr7_38723460	chr7:38770392:G:C	46931	6.11573e-20	3.15917e-15	-0.268181	0.297688
chr2_197497294	chr2:197613596:G:A	116301	6.24297e-20	3.22128e-15	0.252755	0.34104
chr1_1729660	chr1:1668542:C:T	-61119	6.25872e-20	3.2258e-15	-0.187955	0.177326
chr17_8368888	chr17:8368888:T:C	-1	6.51747e-20	3.3554e-15	0.193456	0.362857
chr1_20651917	chr1:20666113:G:T	14195	6.74884e-20	3.47064e-15	0.283855	0.422857
chr1_193088077	chr1:193170303:A:G	82225	6.83947e-20	3.51202e-15	0.255975	0.385057
chr7_38723460	chr7:38740495:T:G	17034	6.84454e-20	3.51202e-15	-0.257998	0.375723
chr2_197497294	chr2:197602417:C:T	105122	6.88166e-20	3.52714e-15	0.251597	0.34104
chr1_193088077	chr1:193313515:C:G	225437	6.98432e-20	3.57578e-15	-0.26723	0.317143
chr2_50451081	chr2:50435059:G:A	-16023	7.22572e-20	3.69526e-15	0.231021	0.396552
chr1_193088077	chr1:193143578:G:T	55500	7.25246e-20	3.70483e-15	0.255834	0.385057
chr12_68843263	chr12:68797606:C:T	-45658	7.46871e-20	3.81107e-15	0.114672	0.5
chr2_69323879	chr2:69321459:C:T	-2421	7.5058e-20	3.82576e-15	0.292404	0.360465
chr17_21000918	chr17:20971924:C:T	-28995	7.57221e-20	3.85534e-15	-0.288121	0.261364
chr2_69323879	chr2:69322130:T:C	-1750	7.92731e-20	4.03168e-15	0.289314	0.346591
chr2_203429689	chr2:203229858:G:A	-199832	8.26786e-20	4.20025e-15	-0.282294	0.373563
chr16_7195682	chr16:7212744:A:G	17061	8.45526e-20	4.29072e-15	-0.198397	0.390173
chr5_88802728	chr5:88805333:C:T	2604	8.4937e-20	4.30548e-15	0.242946	0.446023
chr1_193088077	chr1:193261553:G:A	173475	8.58586e-20	4.34742e-15	0.255252	0.385057
chr2_197497294	chr2:197421857:C:T	-75438	8.74768e-20	4.42449e-15	0.254658	0.315789
chr1_1729411	chr1:1665581:C:G	-63831	8.93491e-20	4.51424e-15	-0.186552	0.195402
chr1_193088077	chr1:193240524:C:T	152446	9.1621e-20	4.62395e-15	0.279823	0.293103
chr2_203429689	chr2:203544589:C:CTA	114899	9.17575e-20	4.62577e-15	0.296005	0.306818
chr1_193088077	chr1:193190429:A:G	102351	9.34324e-20	4.70421e-15	0.255236	0.385057
chr21_33450322	chr21:33465860:TC:T	15537	9.35175e-20	4.70421e-15	0.304833	0.411429
chr2_197497294	chr2:197500319:C:G	3024	9.40758e-20	4.72713e-15	0.260163	0.352201
chr17_8368888	chr17:8371705:T:G	2816	9.55595e-20	4.79645e-15	0.192597	0.363636
chr7_38723460	chr7:38696782:T:TAATTTTCAAATTTATA	-26679	9.95618e-20	4.99003e-15	0.255507	0.393293
chr17_18534793	chr17:18572316:T:C	37522	9.97411e-20	4.99003e-15	0.241272	0.338068
chr17_18534793	chr17:18574095:T:C	39301	9.97411e-20	4.99003e-15	0.241272	0.338068
chr7_38723460	chr7:38744151:A:T	20690	1.01529e-19	5.07397e-15	-0.255359	0.385714
chr21_33450322	chr21:33456980:T:C	6657	1.02052e-19	5.09458e-15	0.302405	0.411429
chr19_57907125	chr19:57961179:G:A	54053	1.08919e-19	5.43151e-15	-0.149482	0.281609
chr21_33450329	chr21:33472150:A:G	21820	1.11671e-19	5.56272e-15	-0.302099	0.401163
chr3_14944928	chr3:15010998:T:C	66069	1.14283e-19	5.68669e-15	0.25732	0.327586
chr12_49128795	chr12:49205897:A:G	77101	1.14566e-19	5.69462e-15	0.321734	0.231429
chr2_197497294	chr2:197622554:C:T	125259	1.1608e-19	5.76366e-15	0.251137	0.343023
chr2_69323879	chr2:69394813:G:T	70933	1.19494e-19	5.92679e-15	0.28962	0.347701
chr17_21000918	chr17:21023693:T:C	22774	1.20972e-19	5.99364e-15	0.317841	0.235294
chr1_193088077	chr1:193124267:T:G	36189	1.2439e-19	6.15637e-15	0.25558	0.386628
chr1_193088077	chr1:193123611:A:G	35533	1.24981e-19	6.17898e-15	0.278774	0.293103
chr1_193088077	chr1:193188799:A:T	100721	1.29143e-19	6.37791e-15	0.256729	0.387283
chr17_21000918	chr17:20982414:T:A	-18505	1.30837e-19	6.45465e-15	0.287145	0.262857
chr2_69323879	chr2:69350612:C:T	26732	1.32491e-19	6.52926e-15	0.287832	0.345714
chr1_193088077	chr1:193124168:G:A	36090	1.35686e-19	6.62998e-15	0.27702	0.289773
chr1_193088077	chr1:193158213:A:G	70135	1.35686e-19	6.62998e-15	0.27702	0.289773
chr1_193088077	chr1:193171116:T:C	83038	1.35686e-19	6.62998e-15	0.27702	0.289773
chr1_193088077	chr1:193171148:T:C	83070	1.35686e-19	6.62998e-15	0.27702	0.289773
chr1_193088077	chr1:193173700:G:A	85622	1.35686e-19	6.62998e-15	0.27702	0.289773
chr1_193088077	chr1:193274139:G:A	186061	1.35686e-19	6.62998e-15	-0.27702	0.289773
chr1_193088077	chr1:193289161:A:G	201083	1.35686e-19	6.62998e-15	-0.27702	0.289773
chr1_193088077	chr1:193289272:A:T	201194	1.35686e-19	6.62998e-15	-0.27702	0.289773
chr21_33450329	chr21:33473401:T:C	23071	1.4113e-19	6.88868e-15	-0.304724	0.389222
chr1_193088077	chr1:193159684:C:T	71606	1.47289e-19	7.1817e-15	0.277397	0.285714
chr2_69323879	chr2:69302762:G:A	-21118	1.47487e-19	7.18376e-15	-0.31627	0.307927
chr21_33450322	chr21:33450322:T:C	-1	1.47736e-19	7.18828e-15	0.303138	0.412791
chr1_193088077	chr1:193192829:A:G	104751	1.481e-19	7.19839e-15	0.277611	0.29023
chr1_193088077	chr1:193122854:C:G	34776	1.48452e-19	7.20186e-15	0.254088	0.383721
chr12_49128795	chr12:49137317:C:T	8521	1.48484e-19	7.20186e-15	0.306397	0.274566
chr1_1729478	chr1:1665061:C:T	-64418	1.51162e-19	7.32405e-15	-0.183666	0.189655
chr2_69323879	chr2:69398365:A:G	74485	1.51487e-19	7.33208e-15	0.28718	0.347701
chr5_88802728	chr5:88790295:T:C	-12434	1.52209e-19	7.3593e-15	-0.243934	0.451429
chr1_193088077	chr1:193136973:TG:T	48895	1.53027e-19	7.38823e-15	0.25648	0.391813
chr21_33450322	chr21:33449843:T:A	-480	1.53128e-19	7.38823e-15	0.300756	0.41092
chr2_135618945	chr2:135433744:A:C	-185202	1.54311e-19	7.42974e-15	0.210198	0.318966
chr5_88802728	chr5:88778712:G:A	-24017	1.54253e-19	7.42974e-15	-0.248262	0.459064
chr9_123103997	chr9:122993292:C:T	-110706	1.58027e-19	7.60072e-15	-0.268621	0.247159
chr1_193088077	chr1:193065672:AT:A	-22406	1.58576e-19	7.61917e-15	0.268247	0.3
chr21_33450322	chr21:33452171:C:T	1848	1.60717e-19	7.714e-15	0.302623	0.41092
chr2_69323879	chr2:69323098:T:G	-782	1.60923e-19	7.71585e-15	0.288756	0.348571
chr2_69323879	chr2:69345897:T:C	22017	1.63061e-19	7.80212e-15	0.287656	0.348571
chr21_33450322	chr21:33448010:C:T	-2313	1.62894e-19	7.80212e-15	0.300615	0.411932
chr6_151348740	chr6:151345468:C:CTTTT	-3273	1.69412e-19	8.0976e-15	0.226886	0.35119
chr1_193088077	chr1:193005598:C:A	-82480	1.71694e-19	8.19817e-15	0.278848	0.324713
chr2_197497294	chr2:197609494:A:G	112199	1.78259e-19	8.50283e-15	0.249668	0.34593
chr2_69323879	chr2:69355763:C:T	31883	1.78728e-19	8.51638e-15	0.288626	0.348571
chr1_193088077	chr1:193103654:T:A	15576	1.80184e-19	8.56804e-15	0.273597	0.285714
chr5_88802728	chr5:88802728:T:C	-1	1.80016e-19	8.56804e-15	0.242377	0.448864
chr1_193088077	chr1:193203233:G:A	115155	1.80864e-19	8.59151e-15	0.277308	0.291429
chr1_193088077	chr1:193276536:A:G	188458	1.85217e-19	8.78922e-15	-0.276888	0.287356
chr16_7195682	chr16:7187205:C:G	-8478	1.88461e-19	8.93396e-15	-0.214694	0.343931
chr1_193088077	chr1:193266250:G:A	178172	1.92126e-19	9.09834e-15	0.266651	0.300578
chr1_193088077	chr1:193228277:A:G	140199	1.95011e-19	9.21919e-15	0.254268	0.387283
chr6_151348740	chr6:151345426:T:G	-3315	1.95078e-19	9.21919e-15	0.225621	0.35119
chr1_193088077	chr1:193307845:A:C	219767	1.96578e-19	9.28056e-15	-0.280323	0.28
chr2_50451081	chr2:50433847:A:G	-17235	1.96823e-19	9.28261e-15	0.21421	0.420455
chr1_193088077	chr1:193150810:G:C	62732	1.97133e-19	9.28773e-15	0.257265	0.383721
chr19_57865620	chr19:57865620:A:G	-1	2.02876e-19	9.54854e-15	0.23573	0.481818
chr2_69323879	chr2:69346141:T:C	22261	2.04353e-19	9.60824e-15	0.293021	0.340909
chr1_193088077	chr1:193218105:G:A	130027	2.05543e-19	9.65434e-15	0.276659	0.291429
chr2_135618945	chr2:135361567:C:CA	-257379	2.07808e-19	9.75079e-15	0.20662	0.318966
chr2_69323879	chr2:69411353:A:G	87473	2.11178e-19	9.89883e-15	0.286881	0.353801
chr1_20651917	chr1:20657494:G:A	5576	2.12937e-19	9.97114e-15	0.286865	0.423977
chr1_193088077	chr1:193146568:G:A	58490	2.14186e-19	1.00194e-14	0.25353	0.383041
chr6_151348740	chr6:151344509:C:T	-4232	2.15334e-19	1.00629e-14	0.222157	0.351744
chr1_193088077	chr1:193192540:G:A	104462	2.15651e-19	1.00675e-14	0.27649	0.291429
chr21_33450322	chr21:33450201:GTCCT:G	-122	2.25111e-19	1.04985e-14	0.304506	0.413793
chr1_193088077	chr1:193220953:AAT:A	132875	2.30784e-19	1.07522e-14	0.277209	0.287356
chr17_18534793	chr17:18634347:T:G	99553	2.31644e-19	1.07814e-14	-0.238831	0.378882
chr5_88802728	chr5:88777802:G:A	-24927	2.31916e-19	1.07832e-14	-0.249195	0.465318
chr12_49128795	chr12:49208422:A:G	79626	2.32311e-19	1.07906e-14	0.317952	0.232955
chr2_69323879	chr2:69366182:C:T	42302	2.33955e-19	1.08561e-14	0.286878	0.348571
chr2_69323879	chr2:69426209:C:A	102329	2.35599e-19	1.09213e-14	0.285777	0.348837
chr2_50451081	chr2:50391190:A:G	-59892	2.42318e-19	1.12215e-14	0.226984	0.349711
chr2_135618945	chr2:135352559:C:T	-266387	2.44136e-19	1.12944e-14	0.209203	0.32
chr1_193088077	chr1:193154091:T:C	66013	2.46742e-19	1.14035e-14	0.257084	0.383041
chr2_69323879	chr2:69406431:G:GA	82551	2.49669e-19	1.15272e-14	0.287944	0.34593
chr2_50451081	chr2:50458648:T:C	7566	2.53781e-19	1.17053e-14	0.227408	0.393064
chr21_33450329	chr21:33464012:A:G	13682	2.64587e-19	1.21915e-14	-0.300432	0.402299
chr21_33450322	chr21:33454805:C:T	4482	2.64928e-19	1.2195e-14	0.304475	0.413793
chr1_193088077	chr1:193151403:A:G	63325	2.67248e-19	1.22773e-14	0.276073	0.293103
chr1_193088077	chr1:193151430:C:A	63352	2.67248e-19	1.22773e-14	0.276073	0.293103
chr1_1729665	chr1:1675091:A:G	-54575	2.7011e-19	1.23964e-14	-0.256074	0.156627
chr1_193088077	chr1:193306907:G:C	218829	2.78512e-19	1.27566e-14	-0.27496	0.284091
chr1_193088077	chr1:193308022:GT:G	219944	2.78512e-19	1.27566e-14	-0.27496	0.284091
chr1_193088077	chr1:193185382:C:A	97304	2.83044e-19	1.29513e-14	0.254203	0.386364
chr2_197497294	chr2:197566534:C:T	69239	2.84713e-19	1.30147e-14	0.249813	0.381988
chr1_193088077	chr1:193243803:G:T	155725	3.02348e-19	1.38072e-14	0.252177	0.389205
chr1_193088077	chr1:193151537:T:C	63459	3.0333e-19	1.38383e-14	0.277484	0.293605
chr1_193088077	chr1:193157311:C:T	69233	3.05509e-19	1.39239e-14	0.256435	0.387283
chr9_93334638	chr9:93332946:T:C	-1693	3.07911e-19	1.40195e-14	0.208662	0.360947
chr2_135618945	chr2:135103927:G:C	-515019	3.14827e-19	1.43203e-14	0.209625	0.328571
chr5_88802728	chr5:88783682:C:T	-19047	3.15479e-19	1.43358e-14	-0.24532	0.462428
chr1_193088077	chr1:193273681:C:T	185603	3.19164e-19	1.44889e-14	-0.27522	0.288571
chr2_50451081	chr2:50402303:A:T	-48779	3.23356e-19	1.46648e-14	0.211852	0.381503
chr1_193088077	chr1:193136984:A:AT	48906	3.26974e-19	1.48143e-14	0.253739	0.389535
chr2_135618945	chr2:135055399:C:T	-563547	3.30648e-19	1.4966e-14	0.209512	0.325714
chr1_1729478	chr1:1667948:A:G	-61531	3.33316e-19	1.50646e-14	-0.175465	0.187861
chr2_127843916	chr2:127881097:T:TG	37180	3.33479e-19	1.50646e-14	0.265564	0.460843
chr12_68843263	chr12:68831895:A:C	-11369	3.38836e-19	1.52916e-14	-0.110624	0.462857
chr21_33450322	chr21:33439050:G:A	-11273	3.42128e-19	1.54251e-14	0.300758	0.415698
chr19_1106616	chr19:1102176:C:T	-4441	3.52478e-19	1.58762e-14	0.231141	0.456897
chr1_193088077	chr1:193126385:A:G	38307	3.5397e-19	1.5908e-14	0.276563	0.293103
chr1_193088077	chr1:193302626:G:A	214548	3.53573e-19	1.5908e-14	-0.279362	0.278736
chr1_193088077	chr1:193303612:T:C	215534	3.5422e-19	1.5908e-14	-0.274478	0.286932
chr5_154054883	chr5:154054883:A:G	-1	3.55192e-19	1.59289e-14	0.227305	0.348571
chr19_52513964	chr19:52506108:T:C	-7857	3.55378e-19	1.59289e-14	0.20609	0.371429
chr1_193088077	chr1:193230366:C:T	142288	3.57072e-19	1.59893e-14	0.250606	0.388235
chr19_57907125	chr19:57931957:A:G	24831	3.58013e-19	1.60159e-14	-0.148769	0.272727
chr2_50451081	chr2:50396933:C:A	-54149	3.74268e-19	1.67268e-14	0.209215	0.365714
chr1_193088077	chr1:193201090:CG:C	113012	3.75543e-19	1.67675e-14	0.275003	0.291429
chr1_193088077	chr1:193120351:T:C	32273	3.80438e-19	1.69696e-14	0.274738	0.288571
chr2_135618945	chr2:135071862:A:G	-547084	3.83036e-19	1.7069e-14	0.208539	0.326705
chr1_193088077	chr1:193303540:T:C	215462	3.83711e-19	1.70826e-14	-0.274751	0.285714
chr1_193088077	chr1:193188887:A:G	100809	3.91845e-19	1.74278e-14	0.276352	0.293103
chr7_44833300	chr7:44768418:G:A	-64883	3.96399e-19	1.76134e-14	0.212546	0.485632
chr12_49128795	chr12:49106615:G:A	-22181	4.02236e-19	1.78555e-14	0.295486	0.292614
chr1_193088077	chr1:193105241:A:G	17163	4.07057e-19	1.80521e-14	0.271359	0.288571
chr2_50451081	chr2:50396530:A:G	-54552	4.13677e-19	1.83281e-14	0.20982	0.367816
chr1_193088077	chr1:193312432:C:T	224354	4.17543e-19	1.84816e-14	-0.261872	0.315341
chr1_193088077	chr1:193202042:A:T	113964	4.20503e-19	1.85916e-14	0.276327	0.291908
chr2_69323879	chr2:69365466:C:T	41586	4.20836e-19	1.85916e-14	0.286951	0.350575
chr1_247155627	chr1:247154642:G:GACTT	-986	4.23531e-19	1.86392e-14	0.271076	0.117143
chr1_247155627	chr1:247158828:C:T	3200	4.23531e-19	1.86392e-14	0.271076	0.117143
chr1_247155627	chr1:247159276:C:T	3648	4.23531e-19	1.86392e-14	0.271076	0.117143
chr1_247155627	chr1:247163314:G:GAAA	7686	4.23531e-19	1.86392e-14	0.271076	0.117143
chr1_193088077	chr1:193146923:A:G	58845	4.28671e-19	1.88474e-14	0.2534	0.385965
chr21_33450329	chr21:33468247:T:TA	17917	4.3176e-19	1.89651e-14	-0.29635	0.394118
chr3_14944928	chr3:15094898:T:G	149969	4.44172e-19	1.94917e-14	0.248747	0.338068
chr1_1729478	chr1:1668717:C:G	-60762	4.46728e-19	1.95853e-14	-0.176983	0.186782
chr1_193088077	chr1:193306775:A:G	218697	4.51492e-19	1.97753e-14	-0.27434	0.285714
chr1_193088077	chr1:193027227:A:T	-60851	4.63785e-19	2.02944e-14	0.27585	0.33046
chr17_21000918	chr17:21059163:A:C	58244	4.64245e-19	2.02953e-14	0.309766	0.232353
chr1_1729411	chr1:1665061:C:T	-64351	4.79204e-19	2.09294e-14	-0.186174	0.189655
chr1_193088077	chr1:193183187:T:C	95109	4.89468e-19	2.13574e-14	0.274015	0.291429
chr1_193088077	chr1:193200702:G:A	112624	4.90096e-19	2.13615e-14	0.276562	0.294798
chr5_88802728	chr5:88805325:A:G	2596	4.90489e-19	2.13615e-14	0.23996	0.443182
chr1_1729665	chr1:1652913:C:T	-76753	4.98665e-19	2.16971e-14	-0.176006	0.335227
chr21_33450322	chr21:33468247:T:TA	17924	5.02714e-19	2.18526e-14	-0.299077	0.394118
chr1_193088077	chr1:193290242:G:A	202164	5.04923e-19	2.1928e-14	-0.283347	0.281609
chr21_33450322	chr21:33453159:A:G	2836	5.06369e-19	2.19701e-14	0.297935	0.413793
chr1_1729478	chr1:1669613:G:A	-59866	5.0738e-19	2.19932e-14	-0.172315	0.191429
chr2_69323879	chr2:69375501:T:C	51621	5.09091e-19	2.20467e-14	0.284935	0.354651
chr17_63819095	chr17:63874362:C:T	55266	5.1105e-19	2.21106e-14	0.273374	0.317365
chr19_57865620	chr19:57870966:T:C	5345	5.11527e-19	2.21106e-14	0.221779	0.497126
chr19_52513964	chr19:52514440:G:T	475	5.16688e-19	2.23127e-14	0.204536	0.411429
chr1_193088077	chr1:193267526:C:T	179448	5.1801e-19	2.23489e-14	0.252122	0.391429
chr2_203429689	chr2:203489139:GA:G	59449	5.1896e-19	2.23689e-14	0.286272	0.404762
chr1_247155627	chr1:247163835:T:C	8207	5.24298e-19	2.25568e-14	0.270534	0.117143
chr1_247155627	chr1:247164281:A:G	8653	5.24298e-19	2.25568e-14	0.270534	0.117143
chr1_193088077	chr1:193183350:TA:T	95272	5.30117e-19	2.27859e-14	0.253057	0.385965
chr2_69323879	chr2:69356290:G:A	32410	5.39903e-19	2.31849e-14	0.285968	0.349711
chr1_193088077	chr1:193336473:G:A	248395	5.5587e-19	2.38483e-14	-0.274846	0.289773
chr12_49128795	chr12:49198107:C:T	69311	5.58693e-19	2.39471e-14	0.317347	0.229885
chr2_50451081	chr2:50433154:T:A	-17928	5.60329e-19	2.39949e-14	0.214336	0.431034
chr1_193088077	chr1:193224339:GTA:G	136261	5.62523e-19	2.40665e-14	0.275877	0.296512
chr1_193088077	chr1:193201507:G:A	113429	5.73443e-19	2.4511e-14	0.274609	0.293103
chr2_69323879	chr2:69386286:C:T	62406	5.82713e-19	2.48841e-14	0.283823	0.352601
chr1_193088077	chr1:193175659:A:G	87581	5.93798e-19	2.5334e-14	0.274407	0.293103
chr10_80432547	chr10:80434508:G:A	1960	5.9517e-19	2.53691e-14	0.0484448	0.362857
chr1_193088077	chr1:193207454:T:A	119376	6.18017e-19	2.63186e-14	0.26957	0.294286
chr6_151348740	chr6:151344388:CA:C	-4353	6.18989e-19	2.63356e-14	0.218658	0.351744
chr3_14944928	chr3:15034350:T:C	89421	6.22903e-19	2.64777e-14	0.248773	0.335227
chr1_193088077	chr1:193115149:A:G	27071	6.24386e-19	2.65163e-14	0.265698	0.297143
chr1_193088077	chr1:193173957:A:G	85879	6.26712e-19	2.6571e-14	0.274938	0.291908
chr21_33450329	chr21:33473307:T:G	22977	6.26828e-19	2.6571e-14	-0.298287	0.405172
chr5_88802728	chr5:88799968:C:T	-2761	6.29964e-19	2.66581e-14	-0.241541	0.453757
chr21_33450322	chr21:33470104:TA:T	19781	6.30041e-19	2.66581e-14	-0.302664	0.405172
chr1_193088077	chr1:193055514:C:G	-32564	6.3898e-19	2.70116e-14	0.273408	0.327586
chr1_1729505	chr1:1659060:G:A	-70446	6.45257e-19	2.72519e-14	-0.18004	0.34
chr1_193088077	chr1:193302396:T:C	214318	6.46349e-19	2.7273e-14	-0.268704	0.289773
chr21_33450322	chr21:33451356:G:A	1033	6.55853e-19	2.76406e-14	0.301043	0.415698
chr21_33450329	chr21:33462650:A:C	12320	6.5626e-19	2.76406e-14	-0.302797	0.398844
chr2_69323879	chr2:69403673:G:A	79793	6.64384e-19	2.79572e-14	0.28443	0.347953
chr1_193088077	chr1:193322019:A:AC	233941	6.68033e-19	2.80851e-14	-0.277358	0.291429
chr17_63819095	chr17:63814024:G:A	-5072	6.70179e-19	2.8141e-14	0.253366	0.351744
chr21_33450329	chr21:33467226:A:G	16896	6.70583e-19	2.8141e-14	-0.295479	0.405714
chr16_7195682	chr16:7212521:G:C	16838	6.7135e-19	2.81475e-14	-0.200193	0.383041
chr21_33450322	chr21:33453011:T:C	2688	6.74316e-19	2.82462e-14	0.296883	0.415698
chr2_197497294	chr2:197598366:G:T	101071	6.75214e-19	2.82581e-14	0.24954	0.35
chr2_69323879	chr2:69386794:T:C	62914	6.79671e-19	2.8393e-14	0.286834	0.349711
chr8_30678463	chr8:30682454:A:T	3990	6.80285e-19	2.8393e-14	0.176709	0.175287
chr21_33450322	chr21:33449384:G:C	-939	6.80147e-19	2.8393e-14	0.297187	0.416185
chr2_197497294	chr2:197417019:T:C	-80276	6.99602e-19	2.91728e-14	0.247694	0.308571
chr1_193088077	chr1:193076194:A:G	-11884	7.23418e-19	3.01386e-14	0.271563	0.331395
chr1_236551616	chr1:236534367:G:T	-17250	7.25021e-19	3.01781e-14	-0.235247	0.424855
chr2_135618945	chr2:135136283:A:G	-482663	7.28752e-19	3.0306e-14	0.205346	0.329545
chr4_122277280	chr4:122277280:A:G	-1	7.43417e-19	3.0876e-14	0.245721	0.383041
chr5_134900596	chr5:134916178:T:C	15581	7.43799e-19	3.0876e-14	0.0903474	0.122857
chr21_33450322	chr21:33441255:A:C	-9068	7.4766e-19	3.10084e-14	0.294205	0.416185
chr4_122277280	chr4:122322439:A:ATC	45158	7.67833e-19	3.18164e-14	0.249579	0.362857
chr2_69323879	chr2:69378420:T:A	54540	7.93759e-19	3.28611e-14	0.283137	0.350575
chr7_38723460	chr7:38750873:A:G	27412	7.95751e-19	3.2914e-14	-0.252449	0.38
chr5_88802728	chr5:88785762:AAGTT:A	-16967	8.20144e-19	3.38925e-14	-0.242948	0.46
chr5_154054883	chr5:154043323:C:G	-11561	8.22258e-19	3.39495e-14	0.224839	0.347701
chr19_57865620	chr19:57877339:A:G	11718	8.32662e-19	3.43482e-14	0.220841	0.497143
chr2_69323879	chr2:69341550:A:G	17670	8.44458e-19	3.48037e-14	0.285414	0.352601
chr2_135618945	chr2:135046196:A:G	-572750	8.48872e-19	3.49543e-14	0.206968	0.325714
chr12_49128795	chr12:49103860:T:A	-24936	8.53332e-19	3.51066e-14	0.294515	0.293103
chr2_69323879	chr2:69397045:A:G	73165	8.62599e-19	3.54562e-14	0.282863	0.349711
chr19_57865620	chr19:57864640:C:T	-981	8.66136e-19	3.55699e-14	0.221644	0.442857
chr1_193088077	chr1:193146392:T:G	58314	8.69168e-19	3.56626e-14	0.253199	0.390173
chr1_193088077	chr1:193108783:A:G	20705	8.80666e-19	3.61022e-14	0.266017	0.295977
chr2_197497294	chr2:197395374:A:T	-101921	8.8346e-19	3.61846e-14	0.248482	0.312139
chr1_193088077	chr1:193267911:A:G	179833	8.9418e-19	3.65911e-14	0.253502	0.393064
chr2_50451081	chr2:50371189:T:C	-79893	9.0142e-19	3.68546e-14	0.209792	0.372159
chr5_88802728	chr5:88792622:G:C	-10107	9.57008e-19	3.90927e-14	-0.239557	0.445714
chr1_193088077	chr1:193293880:A:G	205802	9.68805e-19	3.95395e-14	-0.276737	0.281609
chr1_193088077	chr1:193113892:C:T	25814	9.77038e-19	3.98402e-14	0.274061	0.291908
chr2_135618945	chr2:135471317:C:T	-147629	9.86484e-19	4.01898e-14	0.204999	0.316092
chr5_88802728	chr5:88790307:A:C	-12422	9.8865e-19	4.0207e-14	-0.239509	0.446023
chr5_88802728	chr5:88802303:A:G	-426	9.8865e-19	4.0207e-14	0.239509	0.446023
chr4_122277280	chr4:122263256:T:C	-14025	9.97712e-19	4.05397e-14	0.246076	0.385965
chr2_69323879	chr2:69335801:G:A	11921	9.99139e-19	4.0562e-14	0.283119	0.352601
chr1_193088077	chr1:193106314:A:C	18236	1.0068e-18	4.0837e-14	0.257097	0.301136
chr16_7195682	chr16:7187412:A:G	-8271	1.01943e-18	4.13129e-14	-0.208914	0.342857
chr7_38723460	chr7:38827019:C:T	103558	1.02089e-18	4.13357e-14	-0.27997	0.252841
chr5_40829680	chr5:40811784:T:A	-17897	1.10262e-18	4.46058e-14	0.224264	0.142045
chr6_151348740	chr6:151342425:A:G	-6316	1.10378e-18	4.46135e-14	0.2162	0.34593
chr1_193088077	chr1:193183469:G:C	95391	1.15278e-18	4.65532e-14	0.273085	0.291908
chr12_68843263	chr12:68796210:C:T	-47054	1.1672e-18	4.70943e-14	0.113196	0.491329
chr2_197497294	chr2:197415862:T:C	-81433	1.18867e-18	4.79186e-14	0.25097	0.309942
chr1_193088077	chr1:193326158:C:T	238080	1.24007e-18	4.9947e-14	-0.2741	0.291429
chr7_38723460	chr7:38760782:C:G	37321	1.25535e-18	5.05182e-14	-0.249287	0.374286
chr2_69323879	chr2:69376017:C:T	52137	1.25837e-18	5.05956e-14	0.282378	0.355491
chr13_107837369	chr13:107845974:T:C	8604	1.27717e-18	5.13067e-14	0.263833	0.127841
chr1_193088077	chr1:193305193:A:C	217115	1.29086e-18	5.18115e-14	-0.267329	0.288571
chr21_33450322	chr21:33469562:A:T	19239	1.29422e-18	5.19012e-14	-0.295456	0.408571
chr2_50451081	chr2:50389701:A:G	-61381	1.29707e-18	5.19483e-14	0.214955	0.368571
chr16_7195682	chr16:7212861:G:T	17178	1.29765e-18	5.19483e-14	-0.189819	0.404624
chr12_124911942	chr12:124910282:A:G	-1661	1.31366e-18	5.25436e-14	0.387614	0.413295
chr5_134900596	chr5:134925589:A:G	24992	1.34544e-18	5.3768e-14	0.0904951	0.12
chr5_153779724	chr5:153777965:T:C	-1760	1.37594e-18	5.49392e-14	0.244296	0.36
chr19_57907125	chr19:57924652:C:T	17526	1.37838e-18	5.4989e-14	-0.14922	0.271429
chr21_33450322	chr21:33465316:C:A	14993	1.38978e-18	5.53958e-14	0.29783	0.415698
chr17_63819095	chr17:63570730:T:G	-248366	1.4088e-18	5.61054e-14	0.269224	0.283237
chr17_63819095	chr17:63863240:C:T	44144	1.4186e-18	5.64469e-14	0.273512	0.322981
chr17_21000918	chr17:21030368:TTGTG:T	29449	1.42717e-18	5.669e-14	0.261744	0.346154
chr17_63819095	chr17:63894275:T:C	75179	1.42714e-18	5.669e-14	0.270619	0.296407
chr1_20651917	chr1:20605385:C:T	-46533	1.44817e-18	5.74746e-14	0.27659	0.425714
chr17_63819095	chr17:63904336:C:A	85240	1.45741e-18	5.77916e-14	-0.263963	0.300578
chr6_151348740	chr6:151355543:T:C	6802	1.47988e-18	5.86321e-14	0.246845	0.276786
chr21_33450322	chr21:33453414:T:C	3091	1.48396e-18	5.87433e-14	0.301896	0.415205
chr5_134900591	chr5:134916178:T:C	15586	1.48545e-18	5.87518e-14	0.132312	0.122857
chr2_127843916	chr2:127876087:A:G	32170	1.49094e-18	5.89183e-14	0.261929	0.463415
chr1_193088077	chr1:193321797:T:C	233719	1.51948e-18	5.98409e-14	-0.269547	0.295455
chr1_193088077	chr1:193321923:A:G	233845	1.51948e-18	5.98409e-14	-0.269547	0.295455
chr1_193088077	chr1:193322114:T:A	234036	1.51948e-18	5.98409e-14	-0.269547	0.295455
chr1_193088077	chr1:193330925:C:CA	242847	1.51948e-18	5.98409e-14	-0.269547	0.295455
chr7_65957436	chr7:65808508:G:A	-148929	1.53398e-18	6.03603e-14	-0.290107	0.356707
chr1_193088077	chr1:193129834:A:G	41756	1.53563e-18	6.03737e-14	0.25153	0.390805
chr1_247155627	chr1:247154935:TCAA:T	-693	1.55869e-18	6.12281e-14	0.303205	0.0914286
chr16_7195682	chr16:7212964:C:T	17281	1.56526e-18	6.14338e-14	-0.187393	0.400568
chr5_88802728	chr5:88796562:T:C	-6167	1.57805e-18	6.18831e-14	-0.238774	0.448276
chr17_21000918	chr17:21057598:C:G	56679	1.58047e-18	6.19253e-14	0.309354	0.239394
chr3_14944928	chr3:15099992:T:C	155063	1.61607e-18	6.32663e-14	0.253357	0.32948
chr16_7195682	chr16:7184933:C:T	-10750	1.62131e-18	6.34176e-14	-0.209664	0.33908
chr2_50451081	chr2:50431893:A:G	-19189	1.64429e-18	6.42619e-14	0.218444	0.425287
chr7_44833300	chr7:44828503:A:G	-4798	1.66775e-18	6.51235e-14	-0.234379	0.294798
chr2_50451081	chr2:50370777:G:A	-80305	1.69318e-18	6.60605e-14	0.210777	0.380814
chr1_1729478	chr1:1668542:C:T	-60937	1.69972e-18	6.62596e-14	-0.183205	0.177326
chr5_154054883	chr5:154054458:T:C	-426	1.72251e-18	6.70913e-14	0.224659	0.349711
chr2_69323879	chr2:69403379:G:A	79499	1.72684e-18	6.72031e-14	0.278643	0.347953
chr2_50451081	chr2:50369977:C:A	-81105	1.75726e-18	6.83292e-14	0.208523	0.371429
chr17_63819095	chr17:63892649:T:C	73553	1.7719e-18	6.88404e-14	0.257074	0.314286
chr1_193088077	chr1:193338314:A:G	250236	1.77544e-18	6.89198e-14	-0.272825	0.286932
chr19_57907125	chr19:57903145:G:A	-3981	1.78502e-18	6.92334e-14	-0.147916	0.267241
chr1_193088077	chr1:193158953:TAC:T	70875	1.7937e-18	6.94767e-14	0.250712	0.391813
chr21_33450322	chr21:33450329:T:C	6	1.79431e-18	6.94767e-14	0.3031	0.417647
chr2_50451081	chr2:50373493:C:T	-77589	1.80284e-18	6.97374e-14	0.210501	0.378613
chr2_135618945	chr2:135061337:C:T	-557609	1.80407e-18	6.97374e-14	0.2044	0.322857
chr2_135618945	chr2:135151892:G:A	-467054	1.83033e-18	7.06932e-14	0.208941	0.322857
chr2_50451081	chr2:50406223:C:G	-44859	1.85981e-18	7.17717e-14	0.214256	0.37069
chr2_197497294	chr2:197571379:A:G	74084	1.86805e-18	7.20294e-14	0.248856	0.301724
chr1_193088077	chr1:193104436:T:A	16358	1.8701e-18	7.20481e-14	0.253144	0.388571
chr21_33450322	chr21:33478437:T:C	28114	1.87843e-18	7.23086e-14	0.291596	0.419075
chr6_151348740	chr6:151344167:T:A	-4574	1.90196e-18	7.31532e-14	0.235937	0.264368
chr17_8368888	chr17:8375504:C:G	6615	1.91458e-18	7.35772e-14	0.189066	0.367052
chr2_203429689	chr2:203099414:T:C	-330276	1.92165e-18	7.37853e-14	-0.282579	0.395954
chr5_154054883	chr5:154049899:T:C	-4985	1.9264e-18	7.37853e-14	0.222562	0.34375
chr5_154054883	chr5:154056178:G:A	1294	1.9264e-18	7.37853e-14	0.222562	0.34375
chr7_44833300	chr7:44847477:A:G	14176	1.92345e-18	7.37853e-14	-0.223309	0.353448
chr3_14944928	chr3:15071616:A:G	126687	1.97153e-18	7.54511e-14	0.249039	0.32659
chr1_193088077	chr1:193322083:T:C	234005	1.99772e-18	7.639e-14	-0.276953	0.287356
chr2_50451081	chr2:50440782:G:C	-10300	2.0177e-18	7.709e-14	0.210045	0.431429
chr1_193088077	chr1:193334961:A:AT	246883	2.04398e-18	7.80294e-14	-0.272824	0.29023
chr12_124911942	chr12:124904726:T:C	-7217	2.04926e-18	7.81662e-14	0.381767	0.425287
chr1_20651917	chr1:20624957:T:A	-26961	2.106e-18	8.0264e-14	0.279107	0.405172
chr21_33450322	chr21:33446824:C:T	-3499	2.15311e-18	8.19917e-14	0.295433	0.415698
chr1_193088077	chr1:193159875:A:C	71797	2.19332e-18	8.34539e-14	0.251216	0.391813
chr21_33450322	chr21:33445989:C:T	-4334	2.21346e-18	8.41507e-14	0.296786	0.418605
chr1_20651917	chr1:20597767:G:A	-54151	2.21985e-18	8.43241e-14	0.279452	0.416667
chr5_153779724	chr5:153779724:A:G	-1	2.22543e-18	8.43969e-14	0.23854	0.360795
chr5_153779724	chr5:153784690:C:A	4965	2.22543e-18	8.43969e-14	0.23854	0.360795
chr12_49128795	chr12:49100242:T:C	-28554	2.22963e-18	8.44867e-14	0.289722	0.291429
chr21_33450322	chr21:33441009:C:T	-9314	2.27257e-18	8.6043e-14	0.299279	0.420588
chr2_135618945	chr2:135226602:A:G	-392344	2.28643e-18	8.64967e-14	0.203913	0.313953
chr21_33450322	chr21:33460678:C:A	10355	2.31663e-18	8.75673e-14	0.295808	0.421053
chr2_203429689	chr2:203545703:T:C	116013	2.32713e-18	8.78921e-14	0.287067	0.327485
chr17_63819095	chr17:63891927:T:C	72831	2.32954e-18	8.7911e-14	0.255673	0.317143
chr17_8368888	chr17:8376006:T:C	7117	2.34051e-18	8.82527e-14	0.188486	0.369942
chr9_123103997	chr9:123046582:C:A	-57416	2.35304e-18	8.86527e-14	-0.270565	0.267241
chr17_63819095	chr17:63819359:A:ATTAAGCTGGGAC	263	2.37637e-18	8.94585e-14	0.273989	0.326087
chr21_33450322	chr21:33466282:T:C	15959	2.38548e-18	8.97281e-14	0.296124	0.418605
chr10_80432547	chr10:80439034:C:T	6486	2.39127e-18	8.98725e-14	0.0475764	0.366477
chr2_50451081	chr2:50403434:C:T	-47648	2.40172e-18	9.01917e-14	0.208294	0.431429
chr9_93334638	chr9:93337095:G:A	2456	2.40784e-18	9.03479e-14	0.193584	0.405172
chr2_50451081	chr2:50407948:C:T	-43134	2.44141e-18	9.1533e-14	0.208624	0.434286
chr6_170405167	chr6:170387297:A:G	-17871	2.45278e-18	9.18845e-14	0.242603	0.36
chr9_93334638	chr9:93334104:A:T	-535	2.46259e-18	9.21771e-14	0.202093	0.377143
chr2_135618945	chr2:135141499:T:C	-477447	2.53417e-18	9.47794e-14	0.205122	0.319767
chr2_135618945	chr2:135102353:T:C	-516593	2.5391e-18	9.48868e-14	0.208849	0.323864
chr2_197497294	chr2:197421750:A:G	-75545	2.59363e-18	9.6846e-14	0.246859	0.302857
chr1_20651917	chr1:20635357:C:A	-16561	2.60609e-18	9.72325e-14	0.28128	0.422156
chr7_38723460	chr7:38756970:G:A	33509	2.61834e-18	9.76105e-14	-0.245318	0.371429
chr5_134900596	chr5:134928011:A:G	27414	2.62425e-18	9.77517e-14	0.0860793	0.125
chr1_193088077	chr1:193143645:C:T	55567	2.63651e-18	9.80499e-14	0.251163	0.390805
chr2_197497294	chr2:197451525:CA:C	-45770	2.63574e-18	9.80499e-14	0.247175	0.304598
chr16_7195682	chr16:7182301:A:T	-13382	2.74608e-18	1.02042e-13	-0.200994	0.378613
chr2_69323879	chr2:69396004:A:G	72124	2.78911e-18	1.03558e-13	0.278623	0.349112
chr2_69323879	chr2:69400787:G:A	76907	2.84667e-18	1.05605e-13	0.283531	0.353801
chr17_63819095	chr17:63891061:T:A	71965	2.84882e-18	1.05605e-13	0.25765	0.317143
chr5_154054883	chr5:154053173:T:C	-1711	2.85939e-18	1.05911e-13	0.221997	0.342857
chr2_50451081	chr2:50369659:G:C	-81423	2.86542e-18	1.06049e-13	0.208415	0.375723
chr2_50451081	chr2:50426257:T:C	-24825	2.88047e-18	1.06521e-13	0.216891	0.400568
chr1_193088077	chr1:193058991:A:T	-29087	2.88564e-18	1.06626e-13	0.266717	0.298817
chr6_151348740	chr6:151352981:T:TGAG	4240	2.88959e-18	1.06687e-13	0.242602	0.270115
chr2_69323879	chr2:69365201:A:G	41321	2.89391e-18	1.06761e-13	0.278596	0.340909
chr2_69323879	chr2:69349015:G:C	25135	2.91963e-18	1.07623e-13	0.279996	0.353801
chr1_193088077	chr1:193108171:C:T	20093	2.97651e-18	1.09632e-13	0.263803	0.295977
chr5_154054883	chr5:154106266:T:C	51382	3.00138e-18	1.1046e-13	-0.222986	0.366279
chr1_193088077	chr1:193158387:G:GC	70309	3.01543e-18	1.10889e-13	0.271435	0.296512
chr19_57907125	chr19:57898797:C:T	-8329	3.0189e-18	1.10928e-13	-0.160333	0.211429
chr16_7195682	chr16:7212891:G:A	17208	3.04336e-18	1.11737e-13	-0.188781	0.399425
chr19_1106616	chr19:1102212:A:G	-4405	3.07199e-18	1.12699e-13	0.228715	0.462209
chr2_135618945	chr2:135116468:C:T	-502478	3.10172e-18	1.13699e-13	0.203823	0.318966
chr1_193088077	chr1:193199431:G:T	111353	3.10712e-18	1.13806e-13	0.25203	0.392442
chr19_52513964	chr19:52513964:A:G	-1	3.23439e-18	1.18374e-13	0.204163	0.421053
chr1_236551616	chr1:236533629:T:C	-17988	3.24928e-18	1.18771e-13	-0.231314	0.431034
chr3_14944928	chr3:15041814:A:G	96885	3.25039e-18	1.18771e-13	0.245998	0.331429
chr2_203429689	chr2:203044582:G:A	-385108	3.29427e-18	1.20279e-13	-0.269196	0.387283
chr19_1106616	chr19:1102115:G:C	-4502	3.3012e-18	1.20436e-13	0.224421	0.454286
chr17_21000918	chr17:21021210:G:A	20291	3.33319e-18	1.21507e-13	0.273268	0.344828
chr12_49128795	chr12:49113157:G:C	-15639	3.35875e-18	1.22342e-13	0.29485	0.285714
chr1_20651917	chr1:20607790:G:A	-44128	3.37739e-18	1.22924e-13	0.27173	0.405714
chr1_20651917	chr1:20602671:T:C	-49247	3.44977e-18	1.25459e-13	0.278597	0.422857
chr1_193088077	chr1:193177793:G:C	89715	3.51453e-18	1.27714e-13	0.250548	0.393064
chr2_203429689	chr2:203255491:C:G	-174199	3.53509e-18	1.28359e-13	-0.304251	0.274286
chr2_135618945	chr2:135592519:G:T	-26427	3.56175e-18	1.29124e-13	0.212094	0.261364
chr2_135618945	chr2:135621807:A:AC	2861	3.56175e-18	1.29124e-13	0.212094	0.261364
chr1_1729477	chr1:1665061:C:T	-64417	3.58153e-18	1.29739e-13	-0.207972	0.189655
chr1_193088077	chr1:193147196:A:G	59118	3.61042e-18	1.30683e-13	0.274973	0.304217
chr5_154054883	chr5:154043456:T:C	-11428	3.61986e-18	1.30819e-13	0.220912	0.345714
chr5_154054883	chr5:154052570:G:A	-2314	3.61986e-18	1.30819e-13	0.220912	0.345714
chr2_135618945	chr2:135115076:C:A	-503870	3.62769e-18	1.30999e-13	0.207688	0.321023
chr2_50451081	chr2:50376779:A:T	-74303	3.67196e-18	1.32494e-13	0.211191	0.383929
chr2_197497294	chr2:197403046:G:GAA	-94249	3.76059e-18	1.35586e-13	0.24775	0.306358
chr7_65957436	chr7:65801394:C:A	-156043	3.78114e-18	1.36166e-13	-0.283724	0.363095
chr21_33450322	chr21:33458661:G:A	8338	3.78259e-18	1.36166e-13	0.290565	0.421965
chr1_193088077	chr1:193109855:G:T	21777	3.81345e-18	1.3717e-13	0.257633	0.309942
chr2_69323879	chr2:69375952:C:T	52072	3.86463e-18	1.38902e-13	0.278015	0.344828
chr1_193088077	chr1:193113753:A:C	25675	3.95178e-18	1.41924e-13	0.262001	0.300578
chr2_50451081	chr2:50371765:C:CAAGTGT	-79317	4.05129e-18	1.45384e-13	0.207531	0.380814
chr1_193088077	chr1:193106964:T:C	18886	4.13901e-18	1.48417e-13	0.248457	0.394286
chr1_193088077	chr1:193121735:C:A	33657	4.17421e-18	1.49562e-13	0.254164	0.401786
chr2_197497294	chr2:197601549:T:C	104254	4.36381e-18	1.56234e-13	0.24936	0.359756
chr2_69323879	chr2:69407790:G:A	83910	4.36917e-18	1.56305e-13	0.28029	0.343931
chr2_69323879	chr2:69371424:T:A	47544	4.4742e-18	1.59938e-13	0.280854	0.355882
chr1_20651917	chr1:20604049:TG:T	-47869	4.48511e-18	1.60204e-13	0.274715	0.422857
chr1_1729478	chr1:1669576:G:A	-59903	4.50525e-18	1.60798e-13	-0.170463	0.186782
chr17_63819095	chr17:63894044:C:G	74948	4.55035e-18	1.62282e-13	0.255366	0.321637
chr5_154054883	chr5:154059248:A:G	4364	4.63128e-18	1.65041e-13	0.221868	0.345714
chr21_33450322	chr21:33463287:G:A	12964	4.82598e-18	1.71846e-13	-0.296699	0.404624
chr2_69323879	chr2:69365752:A:G	41872	4.84286e-18	1.72314e-13	0.279052	0.356725
chr16_7195682	chr16:7213139:A:C	17456	4.84783e-18	1.72358e-13	-0.185	0.402299
chr21_33450322	chr21:33446894:A:G	-3429	4.88146e-18	1.7342e-13	0.292571	0.418605
chr2_69323879	chr2:69422614:AT:A	98734	4.92739e-18	1.74917e-13	0.281003	0.350877
chr2_50451081	chr2:50383198:C:T	-67884	4.95535e-18	1.75774e-13	0.207106	0.376437
chr16_7195682	chr16:7182271:C:T	-13412	5.00969e-18	1.77565e-13	-0.201067	0.383041
chr1_1729411	chr1:1669613:G:A	-59799	5.02392e-18	1.77932e-13	-0.172574	0.191429
chr12_49128795	chr12:49107615:C:T	-21181	5.15167e-18	1.82316e-13	-0.295274	0.457386
chr2_135618945	chr2:135575730:A:G	-43216	5.15701e-18	1.82365e-13	0.210815	0.252874
chr2_197497294	chr2:197498127:C:A	832	5.26436e-18	1.86019e-13	0.245469	0.301136
chr5_153779724	chr5:153796513:G:T	16788	5.33413e-18	1.8834e-13	0.231088	0.368571
chr2_69323879	chr2:69398506:T:C	74626	5.45655e-18	1.92515e-13	0.284541	0.35503
chr5_153779724	chr5:153735055:T:C	-44670	5.54015e-18	1.95315e-13	0.222709	0.385714
chr6_151348740	chr6:151347003:C:T	-1738	5.65238e-18	1.99119e-13	0.235841	0.262857
chr2_69323879	chr2:69340852:G:A	16972	5.70268e-18	2.00737e-13	0.277847	0.342857
chr2_203429689	chr2:203562524:T:C	132834	5.74733e-18	2.02155e-13	0.288489	0.316568
chr17_63819095	chr17:63914606:G:A	95510	5.75548e-18	2.02287e-13	-0.259705	0.295977
chr2_50451081	chr2:50374561:T:C	-76521	5.80176e-18	2.03758e-13	0.208633	0.383041
chr21_33450322	chr21:33437386:C:T	-12937	6.10231e-18	2.1415e-13	0.292236	0.423529
chr5_88802728	chr5:88796910:G:C	-5819	6.13604e-18	2.1517e-13	-0.235351	0.448571
chr17_42659901	chr17:42660779:C:CT	877	6.14801e-18	2.15426e-13	-0.300154	0.364943
chr2_69323879	chr2:69421192:A:G	97312	6.21607e-18	2.17645e-13	0.280699	0.347953
chr2_50451081	chr2:50427320:G:A	-23762	6.25884e-18	2.18497e-13	0.218399	0.423529
chr2_135618945	chr2:135074561:T:C	-544385	6.25938e-18	2.18497e-13	0.201224	0.318966
chr2_135618945	chr2:135126917:G:C	-492029	6.25938e-18	2.18497e-13	0.201224	0.318966
chr5_154054883	chr5:154065390:A:G	10506	6.2526e-18	2.18497e-13	0.220597	0.346591
chr21_33450322	chr21:33452464:G:A	2141	6.37503e-18	2.22366e-13	0.28681	0.420588
chr2_203429689	chr2:203048829:A:G	-380861	6.39529e-18	2.22904e-13	-0.26655	0.392045
chr10_80432547	chr10:80422802:A:G	-9746	6.53888e-18	2.27736e-13	0.0467843	0.366477
chr21_33450329	chr21:33462420:G:A	12090	6.62937e-18	2.30714e-13	-0.287436	0.409091
chr1_247155627	chr1:247145650:C:T	-9978	6.64327e-18	2.31023e-13	0.240593	0.147727
chr19_1106616	chr19:1102132:A:G	-4485	6.69928e-18	2.3262e-13	0.224413	0.456897
chr19_1106616	chr19:1102140:A:G	-4477	6.69928e-18	2.3262e-13	0.224413	0.456897
chr2_69323879	chr2:69414234:A:G	90354	6.71217e-18	2.32754e-13	0.275659	0.341954
chr6_151348740	chr6:151342024:C:G	-6717	6.71326e-18	2.32754e-13	0.24599	0.227011
chr2_69323879	chr2:69420109:A:G	96229	6.73087e-18	2.33189e-13	0.28298	0.350877
chr2_69323879	chr2:69406619:G:A	82739	6.90616e-18	2.39082e-13	0.280023	0.35503
chr3_14944928	chr3:15009271:A:T	64342	6.94022e-18	2.40081e-13	0.246644	0.333333
chr1_247155627	chr1:247147663:C:G	-7965	6.98728e-18	2.41528e-13	0.241164	0.142045
chr5_154054883	chr5:153998038:A:G	-56846	7.04523e-18	2.43348e-13	0.222003	0.340909
chr1_1729411	chr1:1668542:C:T	-60870	7.08085e-18	2.44395e-13	-0.185016	0.177326
chr1_193088077	chr1:193110089:A:G	22011	7.21047e-18	2.48683e-13	0.261796	0.297688
chr21_33450329	chr21:33463467:C:G	13137	7.34624e-18	2.53176e-13	-0.287467	0.408571
chr6_170405167	chr6:170395858:G:C	-9310	7.49678e-18	2.58171e-13	0.24125	0.364162
chr2_69323879	chr2:69365529:A:T	41649	7.71604e-18	2.65523e-13	0.281655	0.335227
chr21_33450322	chr21:33460816:C:T	10493	7.73363e-18	2.6593e-13	0.295235	0.421053
chr10_80432547	chr10:80436921:A:AG	4373	7.78576e-18	2.67523e-13	0.0455835	0.386364
chr2_203429689	chr2:203105560:A:G	-324130	7.83751e-18	2.69101e-13	-0.268021	0.389205
chr2_50451081	chr2:50391654:T:C	-59428	7.91062e-18	2.71207e-13	0.210624	0.368571
chr2_69323879	chr2:69402013:A:C	78133	7.90733e-18	2.71207e-13	0.282407	0.331429
chr1_236551616	chr1:236545668:G:A	-5949	7.98888e-18	2.73686e-13	0.230313	0.431034
chr21_33450322	chr21:33456330:A:C	6007	8.04238e-18	2.75314e-13	0.290946	0.422619
chr2_69323879	chr2:69371556:G:A	47676	8.06916e-18	2.76026e-13	0.281652	0.356725
chr1_193088077	chr1:193306691:T:G	218613	8.20494e-18	2.80462e-13	0.245731	0.37931
chr7_44833300	chr7:44874630:C:T	41329	8.24723e-18	2.81699e-13	-0.233876	0.283237
chr1_236551616	chr1:236538597:C:T	-13020	8.28982e-18	2.82944e-13	0.225305	0.431034
chr2_197497294	chr2:197393071:T:C	-104224	8.30141e-18	2.8313e-13	0.24489	0.302857
chr2_135618945	chr2:135096237:C:T	-522709	8.38546e-18	2.85785e-13	0.201814	0.322857
chr1_193088077	chr1:193330191:G:GT	242113	8.47982e-18	2.88787e-13	-0.271087	0.29023
chr1_236551616	chr1:236539499:C:T	-12118	8.56505e-18	2.89975e-13	0.225005	0.431818
chr1_236551616	chr1:236540056:C:T	-11561	8.56505e-18	2.89975e-13	0.225005	0.431818
chr1_236551616	chr1:236542134:C:T	-9483	8.56505e-18	2.89975e-13	0.225005	0.431818
chr1_236551616	chr1:236544924:A:C	-6693	8.56505e-18	2.89975e-13	0.225005	0.431818
chr1_236551616	chr1:236546139:A:G	-5478	8.56505e-18	2.89975e-13	0.225005	0.431818
chr1_236551616	chr1:236546185:A:G	-5432	8.56505e-18	2.89975e-13	0.225005	0.431818
chr1_236551616	chr1:236547556:AAGTC:A	-4061	8.56505e-18	2.89975e-13	0.225005	0.431818
chr1_236551616	chr1:236548023:T:C	-3594	8.56505e-18	2.89975e-13	0.225005	0.431818
chr21_33450329	chr21:33470104:TA:T	19774	8.76593e-18	2.96558e-13	-0.291557	0.405172
chr2_50451081	chr2:50397617:T:G	-53465	8.7856e-18	2.96788e-13	0.203491	0.369942
chr16_7195682	chr16:7212877:T:A	17194	8.78342e-18	2.96788e-13	-0.187357	0.401734
chr10_80432547	chr10:80436801:T:A	4253	8.80892e-18	2.97358e-13	0.0454005	0.382857
chr2_135618945	chr2:135106724:C:G	-512222	8.86727e-18	2.98889e-13	0.203669	0.309942
chr17_63819095	chr17:63728247:G:A	-90849	8.86723e-18	2.98889e-13	0.249891	0.336207
chr17_18534793	chr17:18625310:A:G	90516	9.00442e-18	3.0329e-13	-0.230278	0.34593
chr9_123103997	chr9:123049189:T:TGTTAAA	-54809	9.03719e-18	3.04172e-13	-0.258798	0.277143
chr10_80432547	chr10:80426505:A:G	-6043	9.04492e-18	3.0421e-13	0.0469361	0.364943
chr2_135618945	chr2:135258509:T:C	-360437	9.40807e-18	3.16193e-13	0.197651	0.30814
chr19_1106616	chr19:1119700:A:G	13083	9.43125e-18	3.16741e-13	0.222514	0.426136
chr1_193088077	chr1:193038473:C:T	-49605	9.53109e-18	3.19861e-13	0.277751	0.348485
chr1_193088077	chr1:193310802:T:C	222724	9.80837e-18	3.2821e-13	0.242304	0.37931
chr1_236551616	chr1:236539513:A:AT	-12104	9.80447e-18	3.2821e-13	0.22483	0.431429
chr1_236551616	chr1:236539530:G:C	-12087	9.80447e-18	3.2821e-13	0.22483	0.431429
chr1_236551616	chr1:236551616:T:C	-1	9.80447e-18	3.2821e-13	0.22483	0.431429
chr5_154054883	chr5:154042375:C:A	-12509	9.83045e-18	3.2871e-13	0.219941	0.347701
chr19_57907125	chr19:57899184:G:A	-7942	9.97268e-18	3.33224e-13	-0.155801	0.215909
chr7_38723460	chr7:38834258:C:T	110797	1.00407e-17	3.35254e-13	-0.282146	0.198864
chr21_33450322	chr21:33433784:A:G	-16539	1.00771e-17	3.36226e-13	0.291309	0.421053
chr10_80434933	chr10:80434933:A:G	-1	1.01023e-17	3.36579e-13	0.21552	0.376437
chr17_63819095	chr17:63890753:G:C	71657	1.00967e-17	3.36579e-13	0.25448	0.319767
chr1_193088077	chr1:193119827:A:G	31749	1.01204e-17	3.36695e-13	0.249855	0.395349
chr2_69323879	chr2:69411915:T:C	88035	1.01188e-17	3.36695e-13	0.282629	0.333333
chr1_236551616	chr1:236537328:C:A	-14289	1.01954e-17	3.3894e-13	0.224551	0.431429
chr2_203429689	chr2:203577833:G:C	148143	1.02026e-17	3.3894e-13	-0.301999	0.324561
chr5_663091	chr5:662791:T:C	-301	1.03006e-17	3.4195e-13	0.342829	0.0943396
chr2_203429689	chr2:203198925:C:T	-230765	1.04338e-17	3.46122e-13	-0.304129	0.277143
chr1_10457216	chr1:10425552:T:C	-31665	1.0448e-17	3.46344e-13	0.239196	0.311429
chr2_127843916	chr2:127883299:T:C	39382	1.05115e-17	3.48198e-13	0.245782	0.382184
chr2_203429689	chr2:203058724:C:T	-370966	1.05972e-17	3.50785e-13	-0.268346	0.388571
chr5_153779724	chr5:153784093:A:C	4368	1.06052e-17	3.50798e-13	0.239156	0.369186
chr6_151348740	chr6:151344239:T:C	-4502	1.07591e-17	3.55633e-13	0.232149	0.264368
chr1_193088077	chr1:193148899:C:T	60821	1.08209e-17	3.57419e-13	0.24864	0.397661
chr2_50451081	chr2:50397173:T:C	-53909	1.08521e-17	3.58193e-13	0.203002	0.372093
chr2_135618945	chr2:135092043:G:A	-526903	1.09926e-17	3.62571e-13	0.203297	0.32
chr2_135618945	chr2:135596634:T:A	-22312	1.10086e-17	3.6258e-13	0.207973	0.257143
chr2_135618945	chr2:135610993:A:G	-7953	1.10086e-17	3.6258e-13	0.207973	0.257143
chr2_50451081	chr2:50357759:C:T	-93323	1.10247e-17	3.6285e-13	0.205055	0.363636
chr2_50451081	chr2:50379037:C:T	-72045	1.10773e-17	3.64321e-13	0.201054	0.389205
chr1_193088077	chr1:193135697:G:A	47619	1.12079e-17	3.68354e-13	0.248833	0.395349
chr7_65957436	chr7:65809687:T:C	-147750	1.1247e-17	3.69375e-13	-0.276223	0.366071
chr1_20651917	chr1:20609683:C:T	-42235	1.13063e-17	3.71058e-13	0.270635	0.402857
chr7_44833300	chr7:44831334:T:C	-1967	1.14928e-17	3.76911e-13	-0.220097	0.350575
chr21_33450322	chr21:33414268:G:A	-36055	1.15816e-17	3.79306e-13	-0.277682	0.44
chr21_33450322	chr21:33451844:C:CAG	1521	1.15823e-17	3.79306e-13	0.288718	0.426036
chr5_153779724	chr5:153788035:A:G	8310	1.16586e-17	3.81533e-13	0.241724	0.372093
chr2_50451081	chr2:50375915:C:T	-75167	1.18091e-17	3.86184e-13	0.20549	0.373563
chr2_69323879	chr2:69351524:G:A	27644	1.18648e-17	3.87731e-13	0.283007	0.360947
chr1_1729660	chr1:1638879:C:T	-90782	1.18862e-17	3.88155e-13	-0.168408	0.184971
chr2_69323879	chr2:69351160:T:G	27280	1.19357e-17	3.89495e-13	0.277131	0.358824
chr5_154054883	chr5:154039782:C:T	-15102	1.19956e-17	3.91173e-13	0.221867	0.355882
chr1_247155627	chr1:247150887:TAAC:T	-4741	1.21122e-17	3.94696e-13	0.23123	0.145714
chr21_33450322	chr21:33424579:A:G	-25744	1.24624e-17	4.05821e-13	-0.276217	0.434286
chr1_154583016	chr1:154596189:A:G	13172	1.26343e-17	4.11128e-13	0.22739	0.33908
chr21_33450322	chr21:33451896:C:T	1573	1.2655e-17	4.11511e-13	0.286184	0.423077
chr10_80432547	chr10:80422572:G:A	-9976	1.26903e-17	4.12077e-13	0.0461741	0.369318
chr10_80432547	chr10:80432957:T:A	409	1.26903e-17	4.12077e-13	0.0461741	0.369318
chr2_69323879	chr2:69298589:A:G	-25291	1.27662e-17	4.1425e-13	-0.28528	0.324713
chr2_197497294	chr2:197446138:A:G	-51157	1.3056e-17	4.23355e-13	0.244349	0.304598
chr2_197497294	chr2:197507311:T:C	10016	1.31084e-17	4.24755e-13	0.243658	0.302857
chr5_134900596	chr5:134887903:A:G	-12694	1.32441e-17	4.28666e-13	0.0871945	0.122857
chr12_49128795	chr12:49113344:G:T	-15452	1.32477e-17	4.28666e-13	0.288832	0.313218
chr2_50451081	chr2:50378358:C:T	-72724	1.32646e-17	4.28912e-13	0.200752	0.388571
chr21_33450322	chr21:33450945:C:T	622	1.33312e-17	4.30763e-13	0.287959	0.420118
chr19_44106913	chr19:44107267:A:G	353	1.33904e-17	4.32373e-13	0.224364	0.33046
chr1_193088077	chr1:193105978:C:T	17900	1.34581e-17	4.34255e-13	0.249063	0.312139
chr1_193088077	chr1:193316382:A:C	228304	1.37069e-17	4.41973e-13	-0.257611	0.302857
chr1_236551616	chr1:236550256:G:A	-1361	1.38519e-17	4.46024e-13	0.223344	0.440341
chr1_236551616	chr1:236550764:A:C	-853	1.38519e-17	4.46024e-13	0.223344	0.440341
chr1_236551616	chr1:236538549:C:T	-13068	1.40779e-17	4.52985e-13	0.22586	0.433908
chr16_7195682	chr16:7182390:C:G	-13293	1.4165e-17	4.5547e-13	-0.193779	0.372159
chr1_20651917	chr1:20619002:G:C	-32916	1.42005e-17	4.56293e-13	0.271323	0.401734
chr2_203429689	chr2:203488403:G:A	58713	1.42841e-17	4.58659e-13	0.279	0.406627
chr21_33450322	chr21:33444172:A:G	-6151	1.43058e-17	4.59036e-13	0.287501	0.421053
chr2_69323879	chr2:69430437:C:T	106557	1.45166e-17	4.65476e-13	0.278587	0.352071
chr2_197497294	chr2:197293427:G:C	-203868	1.4607e-17	4.68049e-13	-0.264468	0.283237
chr2_197497294	chr2:197418581:T:C	-78714	1.46728e-17	4.6983e-13	0.244136	0.304598
chr7_44833300	chr7:44866840:A:G	33539	1.47322e-17	4.71405e-13	-0.230158	0.3
chr2_50451081	chr2:50457398:A:G	6316	1.47996e-17	4.73233e-13	0.209711	0.397143
chr2_135618945	chr2:135602885:C:T	-16061	1.48534e-17	4.74624e-13	0.216341	0.244186
chr1_193088077	chr1:193278635:G:A	190557	1.49045e-17	4.75927e-13	0.24567	0.398256
chr2_197497294	chr2:197400802:A:G	-96493	1.49935e-17	4.78437e-13	0.243456	0.304598
chr21_33450322	chr21:33454393:T:C	4070	1.51803e-17	4.84062e-13	0.291168	0.438596
chr2_135618945	chr2:135156468:C:T	-462478	1.51916e-17	4.84088e-13	0.202244	0.317143
chr1_1729505	chr1:1675091:A:G	-54415	1.53138e-17	4.87645e-13	-0.254575	0.156627
chr7_44833300	chr7:44885890:C:T	52589	1.5424e-17	4.90814e-13	-0.229156	0.293103
chr6_151348740	chr6:151360296:A:G	11555	1.55126e-17	4.93293e-13	0.243976	0.260116
chr5_134900591	chr5:134925589:A:G	24997	1.57072e-17	4.99137e-13	0.130076	0.12
chr21_33450322	chr21:33471348:TA:T	21025	1.5732e-17	4.9958e-13	-0.290275	0.400585
chr1_193088077	chr1:193340484:G:A	252406	1.57666e-17	5.00334e-13	-0.272701	0.281609
chr5_153779724	chr5:153831181:A:C	51456	1.61188e-17	5.11159e-13	0.235399	0.36
chr7_44833300	chr7:44839355:T:C	6054	1.6202e-17	5.13444e-13	-0.233071	0.288235
chr5_154054883	chr5:154053410:C:T	-1474	1.65074e-17	5.22763e-13	0.220067	0.349711
chr7_44833300	chr7:44853038:A:AG	19737	1.67184e-17	5.29081e-13	-0.229505	0.293103
chr19_52513964	chr19:52519027:A:G	5062	1.67378e-17	5.29332e-13	0.199801	0.368421
chr21_33450329	chr21:33470004:G:A	19674	1.71956e-17	5.43436e-13	-0.283861	0.408046
chr2_135618945	chr2:135170742:A:G	-448204	1.73404e-17	5.47637e-13	0.203382	0.316092
chr5_153779724	chr5:153745403:T:C	-34322	1.75071e-17	5.52523e-13	0.224062	0.386628
chr5_40829680	chr5:40810918:T:G	-18763	1.75224e-17	5.52627e-13	0.218901	0.141618
chr1_32680141	chr1:32634197:A:G	-45945	1.76285e-17	5.55593e-13	-0.272077	0.385057
chr12_49128795	chr12:49140109:A:G	11313	1.76721e-17	5.56206e-13	0.296672	0.490741
chr13_40919533	chr13:40918722:C:T	-812	1.76629e-17	5.56206e-13	0.1644	0.485632
chr7_44833300	chr7:44839289:T:C	5988	1.76937e-17	5.56506e-13	-0.2281	0.29023
chr21_33450322	chr21:33433911:T:C	-16412	1.79662e-17	5.64691e-13	0.291122	0.421053
chr5_153779724	chr5:153786389:C:T	6664	1.79908e-17	5.65079e-13	0.234824	0.367052
chr1_1729660	chr1:1639685:G:A	-89976	1.81829e-17	5.70724e-13	-0.167396	0.181034
chr5_153779724	chr5:153743784:T:G	-35941	1.82386e-17	5.72082e-13	0.223491	0.385714
chr5_153779724	chr5:153806677:G:T	26952	1.83553e-17	5.75351e-13	0.230282	0.373563
chr19_52513964	chr19:52512611:T:G	-1354	1.84238e-17	5.77106e-13	0.200903	0.423529
chr1_193088077	chr1:193344586:A:G	256508	1.85049e-17	5.79252e-13	-0.262884	0.315029
chr1_236551616	chr1:236546935:G:GCT	-4682	1.8707e-17	5.85181e-13	0.223611	0.434286
chr5_153779724	chr5:153800309:C:G	20584	1.88657e-17	5.89745e-13	0.233765	0.362857
chr7_65957436	chr7:65811421:G:A	-146016	1.91609e-17	5.98567e-13	-0.277866	0.360947
chr1_236551616	chr1:236540400:A:G	-11217	1.94337e-17	6.06678e-13	0.223422	0.434286
chr19_57907125	chr19:57908784:C:A	1658	1.95398e-17	6.09577e-13	-0.152529	0.265896
chr5_154054883	chr5:154110616:C:G	55732	1.97332e-17	6.15194e-13	-0.218142	0.368571
chr2_50451081	chr2:50382273:T:C	-68809	1.97629e-17	6.15703e-13	0.199701	0.405172
chr1_236551616	chr1:236540996:C:T	-10621	1.98226e-17	6.16313e-13	0.223591	0.434286
chr1_236551616	chr1:236541054:A:G	-10563	1.98226e-17	6.16313e-13	0.223591	0.434286
chr1_236551616	chr1:236547874:T:TCA	-3743	1.98226e-17	6.16313e-13	0.223591	0.434286
chr1_193088077	chr1:193138557:G:A	50479	1.99533e-17	6.19541e-13	0.246486	0.394118
chr21_33450322	chr21:33452840:C:A	2517	1.99404e-17	6.19541e-13	0.292352	0.420588
chr1_236551616	chr1:236539890:T:A	-11727	1.99751e-17	6.198e-13	0.224142	0.434286
chr7_846746	chr7:833306:C:CT	-13441	2.01436e-17	6.24608e-13	-0.241404	0.30625
chr2_50451081	chr2:50458728:T:C	7646	2.01679e-17	6.24787e-13	0.210305	0.399425
chr2_197497294	chr2:197549989:A:T	52694	2.01765e-17	6.24787e-13	0.240769	0.30814
chr1_193088077	chr1:193024223:C:T	-63855	2.02234e-17	6.25818e-13	0.26516	0.337209
chr7_97945267	chr7:97943595:T:C	-1673	2.05621e-17	6.35873e-13	0.222186	0.369318
chr1_10457216	chr1:10456233:A:G	-984	2.06666e-17	6.3782e-13	0.237151	0.3125
chr1_10457216	chr1:10457216:T:C	-1	2.06666e-17	6.3782e-13	0.237151	0.3125
chr2_69323879	chr2:69433709:A:C	109829	2.06407e-17	6.3782e-13	0.281633	0.32948
chr1_236551616	chr1:236539594:T:C	-12023	2.07184e-17	6.38563e-13	0.223854	0.434286
chr1_236551616	chr1:236539595:A:G	-12022	2.07184e-17	6.38563e-13	0.223854	0.434286
chr21_33450329	chr21:33450322:T:C	-8	2.09076e-17	6.43964e-13	0.285326	0.412791
chr1_193088077	chr1:193316422:C:CTT	228344	2.10413e-17	6.47649e-13	-0.260216	0.298851
chr12_98549300	chr12:98531872:G:T	-17429	2.11288e-17	6.49908e-13	0.215568	0.4375
chr7_44833300	chr7:44849909:G:A	16608	2.12701e-17	6.53382e-13	-0.214075	0.357955
chr7_44833300	chr7:44858152:G:A	24851	2.12701e-17	6.53382e-13	-0.214075	0.357955
chr1_193088077	chr1:193114915:T:C	26837	2.13228e-17	6.54565e-13	0.248507	0.393064
chr2_69323879	chr2:69305668:C:G	-18212	2.19449e-17	6.73213e-13	-0.287453	0.317647
chr2_197497294	chr2:197449844:A:G	-47451	2.21091e-17	6.77799e-13	0.244534	0.311765
chr5_134900591	chr5:134928011:A:G	27419	2.25849e-17	6.91496e-13	0.124075	0.125
chr9_123103997	chr9:123055769:C:T	-48229	2.25859e-17	6.91496e-13	-0.250281	0.277143
chr2_197497294	chr2:197518657:A:G	21362	2.26817e-17	6.93968e-13	0.24799	0.317073
chr1_154583016	chr1:154581771:AAATCAATC:A	-1246	2.2784e-17	6.96174e-13	-0.237036	0.25731
chr5_153779724	chr5:153744928:T:C	-34797	2.27726e-17	6.96174e-13	0.222938	0.385057
chr21_33450329	chr21:33465860:TC:T	15530	2.29457e-17	7.0065e-13	0.285419	0.411429
chr1_236551616	chr1:236539898:C:T	-11719	2.33229e-17	7.11696e-13	0.22366	0.433908
chr5_153779724	chr5:153743895:A:G	-35830	2.3402e-17	7.13165e-13	0.223932	0.382184
chr21_33450329	chr21:33456980:T:C	6650	2.33886e-17	7.13165e-13	0.283314	0.411429
chr1_20651917	chr1:20620418:C:G	-31500	2.41376e-17	7.35096e-13	0.271677	0.401163
chr5_153779724	chr5:153781589:G:C	1864	2.41776e-17	7.35828e-13	0.235761	0.369186
chr1_236551616	chr1:236541525:G:A	-10092	2.4439e-17	7.41823e-13	0.223121	0.434286
chr1_236551616	chr1:236541588:A:AACAGGT	-10029	2.4439e-17	7.41823e-13	0.223121	0.434286
chr1_236551616	chr1:236541591:TAAA:T	-10026	2.4439e-17	7.41823e-13	0.223121	0.434286
chr1_236551616	chr1:236541597:ATT:A	-10020	2.4439e-17	7.41823e-13	0.223121	0.434286
chr7_44833300	chr7:44870833:T:C	37532	2.4626e-17	7.47008e-13	-0.226491	0.300578
chr12_68843263	chr12:68817880:C:A	-25384	2.46637e-17	7.47659e-13	-0.113231	0.30814
chr17_18534793	chr17:18579478:A:G	44684	2.47212e-17	7.48909e-13	0.237975	0.313665
chr21_33450329	chr21:33469562:A:T	19232	2.49928e-17	7.5664e-13	-0.283419	0.408571
chr21_33450329	chr21:33452171:C:T	1841	2.51127e-17	7.5977e-13	0.284494	0.41092
chr2_69323879	chr2:69352318:T:A	28438	2.52516e-17	7.63472e-13	0.271969	0.343931
chr1_32680141	chr1:32666587:C:T	-13555	2.5314e-17	7.64856e-13	0.271706	0.39881
chr5_153779724	chr5:153782834:G:A	3109	2.54324e-17	7.6793e-13	0.235376	0.364162
chr7_44833300	chr7:44841244:T:A	7943	2.54553e-17	7.68118e-13	-0.228742	0.293605
chr19_1106616	chr19:1101993:A:G	-4624	2.56064e-17	7.72172e-13	0.221957	0.459302
chr1_1729411	chr1:1668717:C:G	-60695	2.56269e-17	7.72285e-13	-0.173973	0.186782
chr1_236551616	chr1:236538562:C:T	-13055	2.59867e-17	7.81301e-13	0.224153	0.428161
chr5_134900596	chr5:134971922:G:C	71325	2.5983e-17	7.81301e-13	0.0848699	0.122159
chr5_134900596	chr5:134972028:G:A	71431	2.5983e-17	7.81301e-13	0.0848699	0.122159
chr7_38723460	chr7:38836538:A:G	113077	2.59939e-17	7.81301e-13	-0.235346	0.322857
chr1_236551616	chr1:236545016:A:G	-6601	2.60958e-17	7.83852e-13	0.22298	0.433908
chr7_97945267	chr7:97946242:C:T	974	2.61528e-17	7.85053e-13	0.223574	0.375723
chr5_88802728	chr5:88781631:G:A	-21098	2.69277e-17	8.07787e-13	-0.233064	0.459538
chr1_1729411	chr1:1669576:G:A	-59836	2.70279e-17	8.10266e-13	-0.171381	0.186782
chr7_44833300	chr7:44828848:T:C	-4453	2.72257e-17	8.15665e-13	-0.228771	0.296512
chr19_21120146	chr19:21049549:G:A	-70598	2.72896e-17	8.17048e-13	0.145528	0.477143
chr1_236551616	chr1:236548582:G:T	-3035	2.75114e-17	8.22086e-13	0.223643	0.433908
chr1_236551616	chr1:236548586:C:T	-3031	2.75114e-17	8.22086e-13	0.223643	0.433908
chr5_134900591	chr5:134980163:G:A	79571	2.75058e-17	8.22086e-13	0.116995	0.148571
chr21_33450322	chr21:33449263:G:A	-1060	2.75802e-17	8.23608e-13	0.283861	0.423529
chr17_63819095	chr17:63906241:A:C	87145	2.76479e-17	8.25095e-13	-0.253522	0.3
chr7_44833300	chr7:44889113:T:C	55812	2.7828e-17	8.29932e-13	-0.215176	0.359195
chr2_50451081	chr2:50379434:G:A	-71648	2.80121e-17	8.34882e-13	0.199375	0.393678
chr2_135618945	chr2:135032112:A:G	-586834	2.81406e-17	8.3817e-13	0.205624	0.313218
chr1_20651917	chr1:20642023:C:T	-9895	2.84244e-17	8.46076e-13	0.280796	0.393064
chr5_153779724	chr5:153834320:T:G	54595	2.86917e-17	8.53481e-13	0.232944	0.362069
chr2_69323879	chr2:69406250:A:T	82370	2.87353e-17	8.54226e-13	0.279989	0.331429
chr12_124911942	chr12:124904986:A:C	-6957	2.90281e-17	8.62374e-13	0.376497	0.430233
chr1_193088077	chr1:193193766:G:GCTAA	105688	2.90893e-17	8.63635e-13	0.27229	0.304878
chr10_72235007	chr10:72235007:T:C	-1	2.92026e-17	8.66441e-13	0.235164	0.327485
chr21_33450322	chr21:33466032:C:T	15709	2.93441e-17	8.70079e-13	0.287212	0.421053
chr5_134900596	chr5:134914906:C:T	14309	2.94106e-17	8.70371e-13	0.0903044	0.113636
chr5_134900596	chr5:134921829:G:A	21232	2.94106e-17	8.70371e-13	0.0903044	0.113636
chr5_134900596	chr5:134944250:G:A	43653	2.94106e-17	8.70371e-13	0.0903044	0.113636
chr13_40919533	chr13:40851087:TA:T	-68447	2.94958e-17	8.72332e-13	0.164252	0.497143
chr3_14944928	chr3:15039940:C:A	95011	2.987e-17	8.82832e-13	0.252732	0.314706
chr1_193088077	chr1:193127125:T:C	39047	2.99639e-17	8.84532e-13	0.266347	0.297059
chr2_69323879	chr2:69331709:A:C	7829	2.99659e-17	8.84532e-13	0.279386	0.326705
chr1_236551616	chr1:236545691:A:G	-5926	3.00909e-17	8.87085e-13	0.223059	0.434286
chr1_236551616	chr1:236547026:G:A	-4591	3.00909e-17	8.87085e-13	0.223059	0.434286
chr1_247155627	chr1:247155888:AT:A	260	3.04228e-17	8.96296e-13	0.285336	0.0988024
chr21_33450329	chr21:33463287:G:A	12957	3.05526e-17	8.99545e-13	-0.287812	0.404624
chr1_193088077	chr1:193326609:T:C	238531	3.06699e-17	9.02422e-13	-0.251057	0.305714
chr21_33450329	chr21:33448010:C:T	-2320	3.08992e-17	9.08588e-13	0.281996	0.411932
chr5_153779724	chr5:153762562:C:T	-17163	3.09931e-17	9.10484e-13	0.223676	0.387283
chr21_33450329	chr21:33449843:T:A	-487	3.10032e-17	9.10484e-13	0.281956	0.41092
chr1_247155627	chr1:247142691:C:T	-12937	3.12992e-17	9.18592e-13	0.239231	0.14
chr5_154054883	chr5:154047562:CT:C	-7322	3.20624e-17	9.40392e-13	0.217806	0.350877
chr2_69323879	chr2:69323920:T:C	40	3.40369e-17	9.95768e-13	0.272477	0.363905
chr5_154054883	chr5:154017214:A:G	-37670	3.40263e-17	9.95768e-13	0.218258	0.340909
chr5_154054883	chr5:154025525:C:T	-29359	3.40263e-17	9.95768e-13	0.218258	0.340909
chr5_154054883	chr5:154027084:C:T	-27800	3.40263e-17	9.95768e-13	0.218258	0.340909
chr17_21000918	chr17:21008198:T:A	7279	3.44432e-17	1.00702e-12	0.283738	0.402857
chr7_44833300	chr7:44833845:C:G	544	3.44901e-17	1.00775e-12	-0.227144	0.296512
chr2_197497294	chr2:197417052:C:A	-80243	3.49639e-17	1.02059e-12	0.241751	0.304598
chr5_154054883	chr5:153989896:T:C	-64988	3.49739e-17	1.02059e-12	0.222397	0.341954
chr5_154054883	chr5:154100705:C:G	45821	3.52201e-17	1.02712e-12	-0.220628	0.362573
chr2_197497294	chr2:197340136:C:T	-157159	3.54641e-17	1.03293e-12	-0.258134	0.282857
chr7_44833300	chr7:44878607:C:T	45306	3.54633e-17	1.03293e-12	-0.228522	0.284483
chr5_153779724	chr5:153770980:A:G	-8745	3.55173e-17	1.03317e-12	0.22467	0.392442
chr5_153779724	chr5:153782613:C:G	2888	3.55013e-17	1.03317e-12	0.233243	0.367052
chr2_69323879	chr2:69333941:T:A	10061	3.59386e-17	1.04477e-12	0.278144	0.337209
chr1_193088077	chr1:193340928:A:G	252850	3.60486e-17	1.04731e-12	-0.252995	0.298295
chr2_69323879	chr2:69305158:A:AG	-18722	3.67125e-17	1.06592e-12	-0.259515	0.435673
chr1_236551616	chr1:236545923:C:T	-5694	3.74224e-17	1.08585e-12	0.224169	0.436416
chr5_153779724	chr5:153778641:T:C	-1084	3.75939e-17	1.09014e-12	0.233952	0.363372
chr19_21120146	chr19:21125798:G:T	5651	3.77269e-17	1.09331e-12	0.145498	0.474138
chr1_236551616	chr1:236550528:G:A	-1089	3.82316e-17	1.10724e-12	0.221526	0.442857
chr19_52513964	chr19:52505738:G:A	-8227	3.83542e-17	1.11009e-12	0.198539	0.429825
chr12_49128795	chr12:49149614:C:A	20818	3.8509e-17	1.11387e-12	0.299828	0.264881
chr7_44833300	chr7:44879601:G:A	46300	3.88616e-17	1.12337e-12	-0.233448	0.27381
chr2_203429689	chr2:203559826:T:C	130136	3.89176e-17	1.12428e-12	0.28085	0.333333
chr1_236551616	chr1:236534251:C:T	-17366	3.926e-17	1.13346e-12	-0.221212	0.427746
chr21_33450329	chr21:33450201:GTCCT:G	-129	3.94338e-17	1.13777e-12	0.285741	0.413793
chr9_123103997	chr9:123060258:T:C	-43740	3.95118e-17	1.1393e-12	-0.243883	0.275568
chr2_203429689	chr2:203049219:C:T	-380471	3.99989e-17	1.15263e-12	-0.265927	0.383721
chr21_33450322	chr21:33433981:G:A	-16342	4.02049e-17	1.15784e-12	0.288622	0.423077
chr1_20651917	chr1:20617815:CCTT:C	-34103	4.033e-17	1.16072e-12	0.270059	0.401734
chr2_69323879	chr2:69320104:G:C	-3776	4.0356e-17	1.16074e-12	0.273342	0.348837
chr10_80434933	chr10:80436193:T:C	1259	4.03909e-17	1.16102e-12	0.213677	0.374269
chr5_154054883	chr5:153993785:C:G	-61099	4.07094e-17	1.16944e-12	0.218014	0.347701
chr1_236551616	chr1:236548286:G:A	-3331	4.09299e-17	1.17505e-12	0.222355	0.436782
chr3_14944928	chr3:14956899:G:C	11970	4.12366e-17	1.18238e-12	0.279972	0.221591
chr21_33450329	chr21:33439050:G:A	-11280	4.12127e-17	1.18238e-12	0.283209	0.415698
chr21_33450322	chr21:33459863:T:C	9540	4.12878e-17	1.18311e-12	0.284218	0.423529
chr2_50451081	chr2:50382655:A:T	-68427	4.21274e-17	1.20642e-12	0.194824	0.402857
chr5_153779724	chr5:153759149:T:C	-20576	4.21939e-17	1.2074e-12	0.225984	0.394118
chr17_8368888	chr17:8382080:T:C	13191	4.22141e-17	1.2074e-12	0.182195	0.373563
chr2_69323879	chr2:69406941:C:T	83061	4.27788e-17	1.22279e-12	0.274557	0.359281
chr2_135618945	chr2:135538481:G:A	-80465	4.30042e-17	1.22619e-12	0.204325	0.258523
chr2_135618945	chr2:135549320:A:T	-69626	4.30042e-17	1.22619e-12	0.204325	0.258523
chr2_135618945	chr2:135566655:A:G	-52291	4.30042e-17	1.22619e-12	0.204325	0.258523
chr2_135618945	chr2:135572048:C:T	-46898	4.30042e-17	1.22619e-12	0.204325	0.258523
chr1_236551616	chr1:236545488:C:T	-6129	4.31181e-17	1.22868e-12	0.222331	0.436416
chr1_193088077	chr1:193335351:G:GT	247273	4.33742e-17	1.23521e-12	-0.257582	0.297688
chr5_153779724	chr5:153777669:T:C	-2056	4.35005e-17	1.23804e-12	0.22147	0.387283
chr21_33450329	chr21:33454805:C:T	4475	4.36689e-17	1.24207e-12	0.285827	0.413793
chr2_50451081	chr2:50449679:T:G	-1403	4.37895e-17	1.24459e-12	0.224346	0.345714
chr21_33450322	chr21:33442020:CTTGT:C	-8303	4.38116e-17	1.24459e-12	0.285374	0.428571
chr21_33450322	chr21:33442804:C:T	-7519	4.39973e-17	1.2491e-12	0.28228	0.426471
chr1_1729411	chr1:1667948:A:G	-61464	4.40388e-17	1.24951e-12	-0.170967	0.187861
chr1_236551616	chr1:236548651:T:A	-2966	4.43129e-17	1.25651e-12	0.222393	0.436782
chr1_236551616	chr1:236539582:G:A	-12035	4.4607e-17	1.26329e-12	0.222492	0.436782
chr1_236551616	chr1:236539592:T:C	-12025	4.4607e-17	1.26329e-12	0.222492	0.436782
chr1_236551616	chr1:236532847:GAAAAACA:G	-18770	4.48892e-17	1.27051e-12	-0.22324	0.427746
chr5_153779724	chr5:153753281:C:T	-26444	4.52678e-17	1.28043e-12	0.218954	0.380682
chr2_69323879	chr2:69396844:A:G	72964	4.5425e-17	1.28409e-12	0.270411	0.345029
chr10_80432547	chr10:80430985:C:T	-1563	4.64335e-17	1.3118e-12	0.0465444	0.358382
chr5_153779724	chr5:153832482:G:T	52757	4.77071e-17	1.34695e-12	0.237413	0.366279
chr2_69323879	chr2:69340544:G:T	16664	4.78372e-17	1.3498e-12	0.277113	0.33046
chr7_97945267	chr7:97945267:T:C	-1	4.83152e-17	1.36245e-12	0.220438	0.371429
chr5_154054883	chr5:154105101:G:C	50217	4.84005e-17	1.36402e-12	-0.213962	0.395954
chr1_1729477	chr1:1665581:C:G	-63897	4.86283e-17	1.36897e-12	-0.199453	0.195402
chr1_1729478	chr1:1658830:C:G	-70649	4.86354e-17	1.36897e-12	-0.173195	0.208333
chr2_216208870	chr2:216252032:C:T	43161	4.88905e-17	1.37531e-12	0.102438	0.180233
chr2_197497294	chr2:197400449:T:A	-96846	4.96375e-17	1.39547e-12	0.239096	0.297688
chr19_52513964	chr19:52505114:C:A	-8851	5.05532e-17	1.42034e-12	0.199994	0.429825
chr19_52513964	chr19:52509147:T:C	-4818	5.06956e-17	1.42348e-12	0.196179	0.427326
chr2_69323879	chr2:69322904:T:C	-976	5.07366e-17	1.42376e-12	0.276895	0.344118
chr2_197497294	chr2:197290446:T:A	-206849	5.12437e-17	1.43712e-12	-0.265981	0.281609
chr1_236551616	chr1:236538418:A:G	-13199	5.16047e-17	1.44636e-12	0.222288	0.436416
chr7_38723460	chr7:38701754:T:G	-21707	5.17992e-17	1.45093e-12	0.245039	0.435294
chr5_154054883	chr5:153991903:C:T	-62981	5.19775e-17	1.45504e-12	0.222028	0.341954
chr5_153779724	chr5:153766858:G:A	-12867	5.21023e-17	1.45765e-12	0.220379	0.382857
chr2_197497294	chr2:197544887:G:A	47592	5.21461e-17	1.45799e-12	0.242049	0.306358
chr1_236551616	chr1:236534221:G:A	-17396	5.22485e-17	1.45996e-12	-0.220691	0.424855
chr6_151348740	chr6:151339979:T:G	-8762	5.25243e-17	1.46678e-12	-0.225947	0.262857
chr1_236551616	chr1:236533522:T:C	-18095	5.26702e-17	1.46996e-12	-0.223027	0.434286
chr1_193088077	chr1:193364556:T:C	276478	5.30664e-17	1.48013e-12	-0.272418	0.252874
chr5_154054883	chr5:153993183:G:A	-61701	5.34126e-17	1.48888e-12	0.217337	0.342857
chr2_69323879	chr2:69414392:G:C	90512	5.35696e-17	1.49235e-12	0.27344	0.345029
chr17_21000918	chr17:20949520:C:G	-51399	5.46424e-17	1.52132e-12	0.319544	0.194286
chr2_50451081	chr2:50450787:C:T	-295	5.56871e-17	1.54947e-12	0.204882	0.416667
chr1_236551616	chr1:236547635:GGAGT:G	-3982	5.60677e-17	1.55912e-12	0.221486	0.436416
chr5_154054883	chr5:153995332:A:G	-59552	5.61928e-17	1.56071e-12	0.221714	0.341954
chr5_154054883	chr5:153995338:C:T	-59546	5.61928e-17	1.56071e-12	0.221714	0.341954
chr1_236551616	chr1:236546478:T:G	-5139	5.67133e-17	1.57422e-12	0.222159	0.436782
chr19_1106616	chr19:1102257:A:G	-4360	5.67485e-17	1.57425e-12	0.221676	0.462209
chr2_50451081	chr2:50385732:C:A	-65350	5.67981e-17	1.57468e-12	0.193279	0.422414
chr1_236551616	chr1:236537557:C:T	-14060	5.7967e-17	1.60612e-12	0.221335	0.436782
chr2_69323879	chr2:69396973:A:G	73093	5.81911e-17	1.61136e-12	0.274549	0.347059
chr2_69323879	chr2:69425327:C:T	101447	5.87007e-17	1.62449e-12	0.276876	0.356287
chr17_21000918	chr17:21032158:G:A	31239	5.87788e-17	1.62568e-12	0.275064	0.385714
chr1_236551616	chr1:236543052:A:C	-8565	5.92683e-17	1.63627e-12	0.223045	0.436782
chr1_236551616	chr1:236543071:A:G	-8546	5.92683e-17	1.63627e-12	0.223045	0.436782
chr5_154054883	chr5:154022490:T:C	-32394	5.92219e-17	1.63627e-12	0.217624	0.342857
chr12_49128795	chr12:49258500:T:A	129704	5.95518e-17	1.64311e-12	0.289918	0.390805
chr1_236551616	chr1:236544238:A:G	-7379	6.02137e-17	1.66038e-12	0.221645	0.436416
chr2_197497294	chr2:197383404:C:T	-113891	6.02551e-17	1.66053e-12	0.237587	0.304598
chr1_236551616	chr1:236537507:T:A	-14110	6.053e-17	1.66512e-12	0.22216	0.436782
chr1_236551616	chr1:236537523:T:C	-14094	6.053e-17	1.66512e-12	0.22216	0.436782
chr2_69323879	chr2:69367585:A:T	43705	6.05194e-17	1.66512e-12	0.275593	0.33046
chr2_50451081	chr2:50389197:G:A	-61885	6.09325e-17	1.67519e-12	0.197012	0.396552
chr1_20651917	chr1:20624237:C:T	-27681	6.13428e-17	1.68546e-12	0.27361	0.397661
chr2_197497294	chr2:197420830:C:G	-76465	6.16129e-17	1.69188e-12	0.239719	0.304094
chr5_154054883	chr5:154051909:T:A	-2975	6.18219e-17	1.6966e-12	0.221842	0.354167
chr1_193088077	chr1:193338804:G:A	250726	6.19134e-17	1.6981e-12	-0.276341	0.247126
chr2_69323879	chr2:69311086:A:G	-12794	6.20671e-17	1.70131e-12	0.278575	0.328571
chr5_153779724	chr5:153777159:G:A	-2566	6.35409e-17	1.74067e-12	0.222823	0.389535
chr5_134900591	chr5:134971922:G:C	71330	6.38368e-17	1.7467e-12	0.123895	0.122159
chr5_134900591	chr5:134972028:G:A	71436	6.38368e-17	1.7467e-12	0.123895	0.122159
chr2_135618945	chr2:135017742:G:GA	-601204	6.40388e-17	1.75119e-12	0.206674	0.301724
chr1_236551616	chr1:236538448:C:T	-13169	6.42037e-17	1.75465e-12	0.221635	0.436782
chr2_69323879	chr2:69397242:G:A	73362	6.44587e-17	1.76058e-12	0.279249	0.333333
chr1_1729505	chr1:1649846:G:A	-79660	6.56212e-17	1.79127e-12	-0.186468	0.228571
chr5_154054883	chr5:154005673:C:T	-49211	6.5957e-17	1.79937e-12	0.217384	0.342857
chr1_236551616	chr1:236539623:G:GCT	-11994	6.62259e-17	1.80564e-12	0.221299	0.436782
chr3_14944928	chr3:15029171:T:C	84242	6.64913e-17	1.8118e-12	0.240062	0.323699
chr19_44106913	chr19:44106913:T:C	-1	6.66536e-17	1.81515e-12	0.223995	0.344118
chr2_135618945	chr2:135023017:T:A	-595929	6.68255e-17	1.81875e-12	0.200101	0.317143
chr21_33450322	chr21:33414344:A:ATGTTTGTG	-35979	6.69946e-17	1.82228e-12	-0.274115	0.437143
chr1_236551616	chr1:236545774:T:TG	-5843	6.73431e-17	1.83068e-12	0.2221	0.436782
chr1_154583016	chr1:154581881:C:T	-1136	6.75852e-17	1.83618e-12	-0.220825	0.274566
chr5_154054883	chr5:154113544:A:T	58660	6.91733e-17	1.87711e-12	-0.212223	0.372159
chr5_154054883	chr5:154113591:C:T	58707	6.91733e-17	1.87711e-12	-0.212223	0.372159
chr2_69323879	chr2:69366261:T:C	42381	6.96032e-17	1.88766e-12	0.277873	0.333333
chr1_236551616	chr1:236547997:A:T	-3620	7.01191e-17	1.90054e-12	0.221539	0.436782
chr1_236551616	chr1:236548656:A:C	-2961	7.02755e-17	1.90366e-12	0.221271	0.436782
chr19_57865620	chr19:57869510:A:G	3889	7.15272e-17	1.93642e-12	0.213759	0.430636
chr1_193088077	chr1:193321228:C:T	233150	7.17259e-17	1.94066e-12	-0.254169	0.320809
chr1_236551616	chr1:236539602:C:T	-12015	7.19346e-17	1.94512e-12	0.221638	0.436782
chr1_247155627	chr1:247128098:T:C	-27530	7.19751e-17	1.94512e-12	0.261518	0.109467
chr19_57907125	chr19:57924189:C:A	17063	7.20581e-17	1.94622e-12	-0.144577	0.267241
chr2_50451081	chr2:50412123:A:G	-38959	7.23499e-17	1.95296e-12	0.20068	0.411429
chr7_65957436	chr7:65806210:C:T	-151227	7.27765e-17	1.96333e-12	-0.2685	0.360119
chr1_236551616	chr1:236545295:TAGACGGTTTC:T	-6322	7.29269e-17	1.96623e-12	0.221406	0.439306
chr2_135618945	chr2:135122443:G:A	-496503	7.29827e-17	1.96659e-12	0.200729	0.317143
chr2_135618945	chr2:135023952:G:A	-594994	7.30701e-17	1.96779e-12	0.202713	0.305233
chr2_69323879	chr2:69359161:A:C	35281	7.31492e-17	1.96877e-12	0.273724	0.363095
chr12_68843263	chr12:68817676:C:T	-25588	7.31968e-17	1.9689e-12	-0.109141	0.447059
chr2_69323879	chr2:69395167:G:A	71287	7.33404e-17	1.97046e-12	0.263349	0.382857
chr5_153779724	chr5:153805134:AT:A	25409	7.334e-17	1.97046e-12	0.230513	0.364162
chr2_197497294	chr2:197510605:C:G	13310	7.42977e-17	1.99386e-12	0.243925	0.316265
chr5_153779724	chr5:153740488:A:G	-39237	7.4271e-17	1.99386e-12	0.222525	0.382184
chr2_197497294	chr2:197489690:T:C	-7605	7.46234e-17	2.00143e-12	0.241972	0.307018
chr5_154054883	chr5:154033830:C:T	-21054	7.48542e-17	2.00645e-12	0.217064	0.341954
chr5_154054883	chr5:154038161:T:C	-16723	7.49297e-17	2.00731e-12	0.217102	0.342857
chr7_44833300	chr7:44827034:A:G	-6267	7.57071e-17	2.02696e-12	-0.213528	0.354286
chr2_69323879	chr2:69412480:A:G	88600	7.59538e-17	2.03238e-12	0.274954	0.360606
chr2_50451081	chr2:50388744:T:G	-62338	7.60839e-17	2.03468e-12	0.198243	0.399425
chr2_197497294	chr2:197494543:A:ACT	-2752	7.61887e-17	2.0363e-12	0.242346	0.313609
chr2_135618945	chr2:135127787:C:T	-491159	7.70009e-17	2.05682e-12	0.202738	0.317143
chr1_236551616	chr1:236535466:TCA:T	-16151	7.72313e-17	2.06038e-12	0.221251	0.436416
chr1_236551616	chr1:236535482:C:CAT	-16135	7.72313e-17	2.06038e-12	0.221251	0.436416
chr1_236551616	chr1:236537373:GAGC:G	-14244	7.72685e-17	2.06038e-12	0.221282	0.436782
chr1_236548023	chr1:236532847:GAAAAACA:G	-15177	7.73197e-17	2.06055e-12	-0.218398	0.427746
chr2_135618945	chr2:135167432:T:G	-451514	7.75037e-17	2.06307e-12	0.201013	0.309249
chr5_154054883	chr5:154036806:G:A	-18078	7.74853e-17	2.06307e-12	0.212281	0.351429
chr7_44833300	chr7:44832667:C:G	-634	7.79496e-17	2.07374e-12	-0.228175	0.278409
chr5_154054883	chr5:154027427:G:C	-27457	7.8339e-17	2.0829e-12	0.217226	0.342857
chr7_44833300	chr7:44877441:A:G	44140	7.85457e-17	2.08719e-12	-0.215606	0.350575
chr1_193088077	chr1:193347558:T:C	259480	7.87308e-17	2.0909e-12	-0.258242	0.316092
chr5_154054883	chr5:154041852:G:T	-13032	7.90895e-17	2.0968e-12	0.209815	0.397727
chr5_154054883	chr5:154045521:A:G	-9363	7.90895e-17	2.0968e-12	0.209815	0.397727
chr5_154054883	chr5:154054847:A:G	-37	7.90895e-17	2.0968e-12	0.209815	0.397727
chr7_44833300	chr7:44887228:G:A	53927	7.91733e-17	2.09782e-12	-0.225202	0.339181
chr7_44833300	chr7:44833077:A:G	-224	7.96003e-17	2.10792e-12	-0.235052	0.292169
chr2_203429689	chr2:203577724:A:G	148034	8.01154e-17	2.12034e-12	-0.282979	0.336207
chr2_69323879	chr2:69388163:C:T	64283	8.08018e-17	2.13728e-12	0.275803	0.333333
chr2_216208870	chr2:216211944:A:G	3073	8.11485e-17	2.14522e-12	0.100826	0.18
chr10_80432547	chr10:80436305:A:G	3757	8.12071e-17	2.14554e-12	0.0445914	0.382184
chr1_236551616	chr1:236539316:C:T	-12301	8.14701e-17	2.15125e-12	0.221138	0.436782
chr2_135618945	chr2:135177479:A:G	-441467	8.18885e-17	2.16106e-12	0.193801	0.315029
chr9_123103997	chr9:123077051:G:GA	-26947	8.24024e-17	2.17338e-12	0.247658	0.277143
chr5_154054883	chr5:154100053:A:G	45169	8.261e-17	2.17761e-12	-0.213679	0.377143
chr2_69323879	chr2:69321188:C:T	-2692	8.29568e-17	2.1855e-12	0.274571	0.33815
chr21_33450322	chr21:33433998:G:A	-16325	8.32082e-17	2.19087e-12	0.283005	0.425595
chr1_236551616	chr1:236545795:G:C	-5822	8.36696e-17	2.20176e-12	0.221781	0.436782
chr2_69323879	chr2:69364738:T:C	40858	8.59061e-17	2.25804e-12	0.276933	0.33526
chr5_154054883	chr5:154016127:T:C	-38757	8.58767e-17	2.25804e-12	0.218374	0.350877
chr2_135618945	chr2:135027163:G:T	-591783	8.69199e-17	2.28338e-12	0.201132	0.316092
chr2_197497294	chr2:197414110:T:A	-83185	8.70366e-17	2.28514e-12	0.241312	0.311765
chr21_33450322	chr21:33485533:T:C	35210	8.73959e-17	2.29327e-12	0.284776	0.412281
chr1_236551616	chr1:236543167:C:T	-8450	8.80046e-17	2.30662e-12	0.221989	0.436782
chr1_236551616	chr1:236551409:TC:T	-208	8.79834e-17	2.30662e-12	0.220073	0.445402
chr1_1729505	chr1:1668721:C:T	-60785	8.91879e-17	2.3363e-12	-0.170254	0.323699
chr1_193088077	chr1:193340789:G:GTT	252711	8.93511e-17	2.33925e-12	-0.281153	0.261765
chr2_135618945	chr2:135029578:G:C	-589368	9.20209e-17	2.40778e-12	0.1943	0.315029
chr2_50451081	chr2:50363792:T:G	-87290	9.40939e-17	2.46062e-12	0.199533	0.359195
chr1_236551616	chr1:236545057:C:CCCTT	-6560	9.42314e-17	2.46282e-12	0.22131	0.439306
chr2_69323879	chr2:69314261:G:C	-9619	9.55345e-17	2.49546e-12	0.277845	0.331395
chr5_153779724	chr5:153765275:A:G	-14450	9.591e-17	2.50385e-12	0.218274	0.382184
chr5_154054883	chr5:154009352:G:A	-45532	9.815e-17	2.56088e-12	0.216612	0.342857
chr21_33450329	chr21:33441255:A:C	-9075	9.82211e-17	2.56128e-12	0.27641	0.416185
chr2_216208870	chr2:216209978:G:A	1107	9.96372e-17	2.5938e-12	0.100652	0.178977
chr2_216208870	chr2:216215465:A:G	6594	9.96372e-17	2.5938e-12	0.100652	0.178977
chr2_216208870	chr2:216215490:A:G	6619	9.96372e-17	2.5938e-12	0.100652	0.178977
chr5_154054883	chr5:154041173:G:A	-13711	9.97689e-17	2.59577e-12	0.209239	0.397143
chr1_236551616	chr1:236539673:A:T	-11944	1.0031e-16	2.6069e-12	0.221184	0.439306
chr3_14944928	chr3:15106482:C:T	161553	1.00268e-16	2.6069e-12	0.231854	0.332386
chr6_170405167	chr6:170401945:AG:A	-3223	1.00646e-16	2.61416e-12	0.238128	0.360465
chr17_21000918	chr17:20976107:TC:T	-24812	1.01123e-16	2.62507e-12	-0.282548	0.232955
chr7_38723460	chr7:38690042:C:T	-33419	1.01257e-16	2.62707e-12	0.220679	0.462644
chr2_69323879	chr2:69415440:T:C	91560	1.01457e-16	2.63077e-12	0.27511	0.362805
chr1_236548023	chr1:236538562:C:T	-9462	1.01563e-16	2.63204e-12	0.217286	0.428161
chr7_44833300	chr7:44844929:A:G	11628	1.0356e-16	2.68078e-12	-0.223976	0.294798
chr21_33450329	chr21:33453011:T:C	2681	1.0351e-16	2.68078e-12	0.278476	0.415698
chr2_197497294	chr2:197538973:C:T	41678	1.03891e-16	2.68784e-12	0.231803	0.314286
chr5_154054883	chr5:154059481:G:A	4597	1.04187e-16	2.69398e-12	0.20879	0.399425
chr19_21120146	chr19:21071593:C:G	-48554	1.04408e-16	2.69818e-12	0.142942	0.473988
chr5_153779724	chr5:153756506:G:A	-23219	1.05019e-16	2.71245e-12	0.217733	0.382184
chr1_193088077	chr1:193326983:T:G	238905	1.06728e-16	2.75505e-12	-0.246614	0.329545
chr5_153779724	chr5:153765624:G:C	-14101	1.07256e-16	2.76713e-12	0.217321	0.382857
chr21_33450329	chr21:33453159:A:G	2829	1.08193e-16	2.78974e-12	0.278543	0.413793
chr2_50451081	chr2:50382119:A:C	-68963	1.08255e-16	2.78978e-12	0.192322	0.397727
chr7_38723460	chr7:38823311:C:T	99850	1.08612e-16	2.79741e-12	-0.27504	0.207386
chr5_153779724	chr5:153749155:A:G	-30570	1.09113e-16	2.80875e-12	0.216859	0.382857
chr8_42534041	chr8:42555645:T:G	21603	1.11098e-16	2.85825e-12	0.251694	0.0857143
chr5_154054883	chr5:154008330:G:C	-46554	1.12586e-16	2.89491e-12	0.21683	0.344828
chr5_154054883	chr5:154001720:A:G	-53164	1.12653e-16	2.89502e-12	0.216988	0.344828
chr7_44833300	chr7:44886297:G:A	52996	1.12944e-16	2.90088e-12	-0.21192	0.353448
chr2_203429689	chr2:202852385:T:A	-577305	1.13119e-16	2.90214e-12	-0.314399	0.24
chr21_33450322	chr21:33443487:G:A	-6836	1.13087e-16	2.90214e-12	0.285643	0.428571
chr2_69323879	chr2:69302952:G:T	-20928	1.13255e-16	2.90401e-12	-0.269662	0.34
chr7_38723460	chr7:38846968:T:C	123507	1.13815e-16	2.91513e-12	-0.231715	0.321839
chr19_57907125	chr19:57925227:A:G	18101	1.13763e-16	2.91513e-12	-0.141675	0.274286
chr21_33450322	chr21:33447275:A:C	-3048	1.14013e-16	2.91857e-12	0.282126	0.425595
chr2_69323879	chr2:69300380:C:T	-23500	1.14212e-16	2.92205e-12	-0.280819	0.317143
chr1_247155627	chr1:247145402:C:T	-10226	1.16089e-16	2.96842e-12	0.236794	0.136364
chr2_127844028	chr2:127849863:C:T	5834	1.16268e-16	2.97135e-12	0.222544	0.451429
chr7_44833300	chr7:44892939:C:A	59638	1.16357e-16	2.97197e-12	-0.206676	0.362857
chr7_44833300	chr7:44852371:T:C	19070	1.18305e-16	3.02005e-12	-0.223375	0.3
chr8_42534041	chr8:42532753:C:G	-1289	1.20812e-16	3.06875e-12	0.246906	0.0880682
chr8_42534041	chr8:42546826:T:C	12784	1.20812e-16	3.06875e-12	0.246906	0.0880682
chr8_42534041	chr8:42546969:A:G	12927	1.20812e-16	3.06875e-12	0.246906	0.0880682
chr8_42534041	chr8:42549679:T:G	15637	1.20812e-16	3.06875e-12	0.246906	0.0880682
chr8_42534041	chr8:42551660:G:A	17618	1.20812e-16	3.06875e-12	0.246906	0.0880682
chr8_42534041	chr8:42552404:GGAGACTCTATCTCTGAAACAAACAGA:G	18362	1.20812e-16	3.06875e-12	0.246906	0.0880682
chr8_42534041	chr8:42553434:G:A	19392	1.20812e-16	3.06875e-12	0.246906	0.0880682
chr8_42534041	chr8:42554304:C:G	20262	1.20812e-16	3.06875e-12	0.246906	0.0880682
chr8_42534041	chr8:42556658:G:GT	22616	1.20812e-16	3.06875e-12	0.246906	0.0880682
chr13_40919533	chr13:40874576:TC:T	-44958	1.21178e-16	3.07635e-12	0.163701	0.49422
chr2_197497294	chr2:197552004:T:TTGAAA	54709	1.22649e-16	3.11027e-12	0.241663	0.311765
chr21_33450322	chr21:33470707:C:A	20384	1.22644e-16	3.11027e-12	-0.284819	0.400585
chr12_67318156	chr12:67350060:T:C	31903	1.23066e-16	3.11913e-12	-0.113261	0.488439
chr1_193088077	chr1:193310680:CT:C	222602	1.23763e-16	3.13451e-12	0.238301	0.386628
chr2_50451081	chr2:50371712:A:T	-79370	1.23809e-16	3.13451e-12	0.199382	0.391429
chr2_69323879	chr2:69369060:T:C	45180	1.24881e-16	3.15991e-12	0.269486	0.352941
chr2_203429689	chr2:202801172:T:C	-628518	1.27083e-16	3.21387e-12	-0.308648	0.248571
chr2_69323879	chr2:69434668:A:G	110788	1.28976e-16	3.25995e-12	0.274962	0.33046
chr2_197497294	chr2:197585306:A:T	88011	1.29789e-16	3.2787e-12	0.238396	0.302326
chr5_153779724	chr5:153797493:C:T	17768	1.30764e-16	3.30152e-12	0.23101	0.368421
chr5_154054883	chr5:154050427:T:G	-4457	1.32045e-16	3.33204e-12	0.215921	0.355882
chr5_154054883	chr5:154023143:A:G	-31741	1.32291e-16	3.33642e-12	0.215726	0.343931
chr1_236551616	chr1:236536316:T:C	-15301	1.32606e-16	3.34174e-12	0.219869	0.439306
chr2_69323879	chr2:69415838:G:T	91958	1.32647e-16	3.34174e-12	0.275502	0.342262
chr5_154054883	chr5:154052890:A:AT	-1994	1.3312e-16	3.35182e-12	0.217207	0.356287
chr5_154054883	chr5:154018114:C:T	-36770	1.33795e-16	3.36698e-12	0.216327	0.344828
chr1_1729665	chr1:1649846:G:A	-79820	1.34577e-16	3.38481e-12	-0.178576	0.228571
chr2_127844028	chr2:127858427:A:G	14398	1.35687e-16	3.40735e-12	0.220711	0.451149
chr5_153779724	chr5:153755813:A:G	-23912	1.3562e-16	3.40735e-12	0.218304	0.385057
chr19_57865620	chr19:57868524:A:G	2903	1.35695e-16	3.40735e-12	0.214	0.485465
chr5_154054883	chr5:154063029:G:C	8145	1.36454e-16	3.42454e-12	0.208151	0.399425
chr19_21120146	chr19:21043518:AT:A	-76629	1.38338e-16	3.46993e-12	0.144691	0.474138
chr1_247155627	chr1:247162105:T:G	6477	1.38739e-16	3.47621e-12	0.251269	0.122857
chr14_92118861	chr14:92119720:T:C	858	1.38736e-16	3.47621e-12	0.188746	0.405172
chr9_123103997	chr9:123046866:C:A	-57132	1.39679e-16	3.49786e-12	-0.245441	0.275568
chr2_69323879	chr2:69387029:A:G	63149	1.39879e-16	3.50096e-12	0.269086	0.35
chr1_193088077	chr1:193337739:G:T	249661	1.40017e-16	3.50252e-12	-0.253943	0.294286
chr5_154054883	chr5:154006187:T:A	-48697	1.40753e-16	3.51902e-12	0.216705	0.344828
chr21_33450329	chr21:33441009:C:T	-9321	1.41299e-16	3.53075e-12	0.283116	0.420588
chr1_236551616	chr1:236539710:G:A	-11907	1.41499e-16	3.53383e-12	0.221285	0.450581
chr21_33450329	chr21:33449384:G:C	-946	1.42168e-16	3.54862e-12	0.277761	0.416185
chr1_236551616	chr1:236535336:G:T	-16281	1.44015e-16	3.59277e-12	0.221662	0.438953
chr1_193088077	chr1:193367166:G:A	279088	1.45501e-16	3.62788e-12	-0.234478	0.354286
chr2_69323879	chr2:69331591:A:G	7711	1.45876e-16	3.63526e-12	0.273983	0.33046
chr2_216208896	chr2:216244940:T:C	36043	1.46963e-16	3.65839e-12	0.123737	0.322857
chr5_154054883	chr5:153983774:G:A	-71110	1.469e-16	3.65839e-12	0.214962	0.344828
chr5_153779724	chr5:153760054:A:G	-19671	1.48775e-16	3.7015e-12	0.218088	0.390173
chr2_135618945	chr2:135553233:G:C	-65713	1.49361e-16	3.71408e-12	0.205998	0.254286
chr7_44833300	chr7:44864065:A:G	30764	1.49838e-16	3.72393e-12	-0.212113	0.352601
chr1_247155627	chr1:247154188:T:C	-1440	1.5088e-16	3.74765e-12	0.251332	0.122857
chr2_216208870	chr2:216212742:C:G	3871	1.50955e-16	3.74765e-12	0.100469	0.18
chr1_236548023	chr1:236533522:T:C	-14502	1.51139e-16	3.75019e-12	-0.216898	0.434286
chr2_50451081	chr2:50446047:G:A	-5035	1.51392e-16	3.75445e-12	0.202889	0.425714
chr19_44106913	chr19:44104636:C:T	-2278	1.51695e-16	3.75994e-12	0.211556	0.360795
chr2_69323879	chr2:69376132:G:C	52252	1.52019e-16	3.76594e-12	0.275377	0.33237
chr7_44833300	chr7:44853911:G:C	20610	1.5227e-16	3.77013e-12	-0.222571	0.294798
chr13_40919533	chr13:40876552:G:C	-42982	1.52449e-16	3.77254e-12	0.160981	0.494286
chr13_40919533	chr13:40890184:A:G	-29350	1.5267e-16	3.77598e-12	0.160972	0.494318
chr5_134900596	chr5:134973426:G:A	72829	1.52832e-16	3.77796e-12	0.0948993	0.103448
chr2_69323879	chr2:69403427:A:G	79547	1.53379e-16	3.78945e-12	0.272126	0.33526
chr8_42534041	chr8:42546774:G:A	12732	1.53526e-16	3.79105e-12	0.245861	0.0857143
chr5_154054883	chr5:154007031:A:G	-47853	1.53827e-16	3.79645e-12	0.216326	0.344828
chr13_40919533	chr13:40880020:G:A	-39514	1.54189e-16	3.80334e-12	0.160941	0.494253
chr12_67318156	chr12:67315856:T:C	-2301	1.54956e-16	3.82022e-12	-0.112864	0.482857
chr5_154054883	chr5:154032625:C:G	-22259	1.55156e-16	3.8231e-12	0.215877	0.344828
chr2_135618945	chr2:135022598:A:G	-596348	1.56335e-16	3.85009e-12	0.197148	0.318966
chr5_154054883	chr5:154043412:G:A	-11472	1.58795e-16	3.90859e-12	0.20779	0.4
chr5_154054883	chr5:154007839:A:G	-47045	1.59297e-16	3.91885e-12	0.216393	0.343931
chr7_44833300	chr7:44829938:C:T	-3363	1.60209e-16	3.93708e-12	-0.222854	0.293103
chr7_44833300	chr7:44868698:A:G	35397	1.60191e-16	3.93708e-12	-0.223492	0.294118
chr3_14944928	chr3:15106396:G:A	161467	1.60643e-16	3.94564e-12	0.231115	0.325714
chr2_127844028	chr2:127852026:A:T	7997	1.60915e-16	3.95022e-12	0.222716	0.454023
chr2_50451081	chr2:50383252:A:T	-67830	1.61873e-16	3.97162e-12	0.192747	0.405172
chr5_153779724	chr5:153783484:T:A	3759	1.61992e-16	3.97242e-12	0.228428	0.366279
chr1_236551616	chr1:236537682:T:C	-13935	1.63693e-16	4.012e-12	0.220715	0.439306
chr5_154054883	chr5:154046393:C:A	-8491	1.64647e-16	4.03324e-12	0.208728	0.4
chr7_44833300	chr7:44826120:C:T	-7181	1.65944e-16	4.06285e-12	-0.210645	0.351429
chr7_44833300	chr7:44851384:G:A	18083	1.66228e-16	4.06764e-12	-0.225875	0.28655
chr14_92118861	chr14:92119494:C:G	632	1.68827e-16	4.12905e-12	0.188139	0.405714
chr1_236551616	chr1:236538853:G:A	-12764	1.69141e-16	4.13453e-12	0.221366	0.438596
chr2_197497294	chr2:197548968:G:C	51673	1.70232e-16	4.159e-12	0.230998	0.316092
chr5_153779724	chr5:153755846:C:A	-23879	1.70451e-16	4.16103e-12	0.216126	0.382184
chr5_154054883	chr5:154051898:T:C	-2986	1.70496e-16	4.16103e-12	0.220241	0.356287
chr21_33450329	chr21:33450329:T:C	-1	1.70901e-16	4.16871e-12	0.285411	0.417647
chr5_134900591	chr5:134887903:A:G	-12689	1.71223e-16	4.17435e-12	0.124931	0.122857
chr14_92118861	chr14:92122573:T:A	3711	1.72657e-16	4.20709e-12	0.190254	0.390805
chr14_92118861	chr14:92121658:T:G	2796	1.73414e-16	4.2233e-12	0.196324	0.379518
chr5_154054883	chr5:154049627:T:A	-5257	1.7747e-16	4.3198e-12	0.20852	0.4
chr2_197497294	chr2:197331700:A:T	-165595	1.77742e-16	4.32413e-12	-0.249024	0.287356
chr2_203429689	chr2:203561597:C:CT	131907	1.78629e-16	4.34342e-12	0.277922	0.321637
chr2_69323879	chr2:69391443:A:G	67563	1.7918e-16	4.35452e-12	0.275695	0.33526
chr21_33450329	chr21:33451356:G:A	1026	1.80185e-16	4.37663e-12	0.280487	0.415698
chr19_21120146	chr19:21039122:G:A	-81025	1.81621e-16	4.40919e-12	0.143636	0.47093
chr1_20651917	chr1:20646648:A:AAATT	-5270	1.83481e-16	4.452e-12	0.27521	0.426471
chr1_236551616	chr1:236539150:T:C	-12467	1.83933e-16	4.46062e-12	0.221457	0.444444
chr5_154054883	chr5:154006543:A:G	-48341	1.85028e-16	4.48481e-12	0.216618	0.346821
chr1_236551616	chr1:236538225:C:T	-13392	1.85711e-16	4.499e-12	0.221607	0.444444
chr2_216208870	chr2:216217303:C:T	8432	1.87521e-16	4.54046e-12	0.0999329	0.18
chr3_156541574	chr3:156541559:G:A	-16	1.88218e-16	4.55494e-12	-0.0975104	0.272989
chr19_52513964	chr19:52515998:G:C	2033	1.90645e-16	4.61126e-12	0.173689	0.494286
chr1_236548023	chr1:236539499:C:T	-8525	1.92714e-16	4.64112e-12	0.213913	0.431818
chr1_236548023	chr1:236540056:C:T	-7968	1.92714e-16	4.64112e-12	0.213913	0.431818
chr1_236548023	chr1:236542134:C:T	-5890	1.92714e-16	4.64112e-12	0.213913	0.431818
chr1_236548023	chr1:236544924:A:C	-3100	1.92714e-16	4.64112e-12	0.213913	0.431818
chr1_236548023	chr1:236546139:A:G	-1885	1.92714e-16	4.64112e-12	0.213913	0.431818
chr1_236548023	chr1:236546185:A:G	-1839	1.92714e-16	4.64112e-12	0.213913	0.431818
chr1_236548023	chr1:236547556:AAGTC:A	-468	1.92714e-16	4.64112e-12	0.213913	0.431818
chr1_236548023	chr1:236548023:T:C	-1	1.92714e-16	4.64112e-12	0.213913	0.431818
chr12_68843263	chr12:68841626:G:A	-1638	1.92786e-16	4.64112e-12	-0.100687	0.355114
chr1_236548023	chr1:236534367:G:T	-13657	1.93768e-16	4.66232e-12	-0.218083	0.424855
chr12_67318156	chr12:67280619:A:G	-37538	1.9393e-16	4.66378e-12	-0.112382	0.482857
chr9_123103997	chr9:123043504:T:C	-60494	1.94041e-16	4.66402e-12	0.245181	0.277143
chr2_216208870	chr2:216208165:A:G	-706	1.9465e-16	4.67622e-12	0.1005	0.182081
chr5_153779724	chr5:153772232:T:C	-7493	1.98465e-16	4.76538e-12	0.217322	0.385057
chr2_197497294	chr2:197343940:C:T	-153355	1.98852e-16	4.77219e-12	-0.259328	0.273256
chr12_67318156	chr12:67303537:C:T	-14620	1.98997e-16	4.77318e-12	-0.111553	0.485714
chr7_44833300	chr7:44854074:G:A	20773	1.99842e-16	4.79096e-12	-0.210464	0.354286
chr2_69323879	chr2:69373334:T:A	49454	2.00252e-16	4.79829e-12	0.273642	0.345029
chr2_69323879	chr2:69398025:C:T	74145	2.00661e-16	4.80559e-12	0.273886	0.33526
chr2_50451081	chr2:50444112:C:T	-6970	2.01916e-16	4.83313e-12	0.19788	0.448864
chr1_236548023	chr1:236539513:A:AT	-8511	2.02459e-16	4.83859e-12	0.213929	0.431429
chr1_236548023	chr1:236539530:G:C	-8494	2.02459e-16	4.83859e-12	0.213929	0.431429
chr1_236548023	chr1:236551616:T:C	3592	2.02459e-16	4.83859e-12	0.213929	0.431429
chr5_153779724	chr5:153757225:T:G	-22500	2.0356e-16	4.86238e-12	0.216913	0.382184
chr12_98549300	chr12:98531477:T:C	-17824	2.09326e-16	4.99752e-12	0.212759	0.442857
chr5_154054883	chr5:154010221:G:A	-44663	2.09984e-16	5.01064e-12	0.211475	0.348571
chr19_57907125	chr19:57931539:C:T	24413	2.13153e-16	5.08362e-12	-0.147501	0.255814
chr21_33450329	chr21:33478437:T:C	28107	2.17349e-16	5.18101e-12	0.273929	0.419075
chr9_123103997	chr9:123080177:A:G	-23821	2.17715e-16	5.18705e-12	0.24491	0.277457
chr9_123103997	chr9:123057801:A:G	-46197	2.17939e-16	5.18971e-12	0.245171	0.274286
chr19_21120146	chr19:21049321:G:A	-70826	2.20216e-16	5.24122e-12	0.141895	0.479885
chr21_33450322	chr21:33470748:A:G	20425	2.20731e-16	5.25077e-12	-0.283931	0.402367
chr5_153779724	chr5:153757142:T:G	-22583	2.21103e-16	5.2569e-12	0.216329	0.387283
chr2_216208870	chr2:216250768:G:C	41897	2.22882e-16	5.29646e-12	0.100539	0.179191
chr1_236548023	chr1:236537328:C:A	-10696	2.23222e-16	5.30181e-12	0.213507	0.431429
chr2_197497294	chr2:197712861:G:A	215566	2.24003e-16	5.31762e-12	-0.248136	0.27907
chr5_154054883	chr5:154026094:T:C	-28790	2.27108e-16	5.38855e-12	0.215628	0.346821
chr19_1106616	chr19:1124631:C:G	18014	2.27516e-16	5.39545e-12	0.21444	0.477011
chr12_49128795	chr12:49152765:CA:C	23969	2.28087e-16	5.40621e-12	0.301139	0.303125
chr2_69323879	chr2:69348691:G:C	24811	2.28282e-16	5.40805e-12	0.276705	0.334302
chr21_33450329	chr21:33453414:T:C	3084	2.28571e-16	5.41212e-12	0.282765	0.415205
chr12_67318156	chr12:67318169:T:C	12	2.2901e-16	5.41973e-12	-0.112431	0.482759
chr1_236551616	chr1:236543125:G:A	-8492	2.32131e-16	5.49077e-12	0.22034	0.439306
chr1_236548023	chr1:236533629:T:C	-14395	2.32989e-16	5.50799e-12	-0.217212	0.431034
chr9_123103997	chr9:123087617:C:T	-16381	2.33098e-16	5.50799e-12	-0.239782	0.272727
chr5_154054883	chr5:153980670:T:C	-74214	2.33839e-16	5.52266e-12	0.214146	0.347701
chr1_193088077	chr1:193357437:T:C	269359	2.34538e-16	5.53633e-12	-0.258948	0.306818
chr1_236548023	chr1:236538597:C:T	-9427	2.35243e-16	5.55013e-12	0.213621	0.431034
chr1_236548023	chr1:236545668:G:A	-2356	2.35766e-16	5.55963e-12	0.218278	0.431034
chr2_128193418	chr2:128110733:C:T	-82686	2.36957e-16	5.58485e-12	-0.161117	0.426901
chr1_236551616	chr1:236545344:G:A	-6273	2.40841e-16	5.67349e-12	0.219759	0.44186
chr5_154054883	chr5:154066774:T:A	11890	2.41388e-16	5.68347e-12	0.207666	0.400568
chr13_40919533	chr13:40920380:C:T	846	2.43369e-16	5.72719e-12	0.161941	0.485549
chr2_69323879	chr2:69394067:C:T	70187	2.47824e-16	5.82905e-12	0.271942	0.334302
chr2_216501792	chr2:216502272:G:A	479	2.48682e-16	5.84625e-12	0.0595513	0.252907
chr5_154054883	chr5:154016360:T:G	-38524	2.50303e-16	5.88135e-12	0.21479	0.343931
chr2_216208896	chr2:216249598:A:G	40701	2.51385e-16	5.90377e-12	0.122241	0.323864
chr2_197497294	chr2:197294403:AG:A	-202892	2.52338e-16	5.92313e-12	-0.256283	0.285714
chr7_44833300	chr7:44886571:G:C	53270	2.53313e-16	5.94299e-12	-0.2218	0.330357
chr2_69323879	chr2:69317552:A:G	-6328	2.54561e-16	5.96891e-12	0.270542	0.342105
chr5_154054883	chr5:154035922:T:C	-18962	2.54677e-16	5.96891e-12	0.215508	0.346821
chr7_44833300	chr7:44848430:G:A	15129	2.58542e-16	6.05642e-12	-0.212379	0.349711
chr1_20651917	chr1:20650956:G:T	-962	2.61592e-16	6.12475e-12	0.275001	0.394118
chr2_203429689	chr2:203574978:C:T	145288	2.62651e-16	6.14642e-12	-0.271462	0.335227
chr13_40919533	chr13:40918735:C:T	-799	2.62789e-16	6.14653e-12	0.15884	0.480114
chr2_127844028	chr2:127848488:A:G	4459	2.64071e-16	6.17338e-12	0.222316	0.453757
chr17_21000918	chr17:21000463:T:C	-456	2.65978e-16	6.21481e-12	0.276611	0.407514
chr2_69323879	chr2:69343992:T:C	20112	2.66388e-16	6.22123e-12	0.271775	0.348214
chr2_69323879	chr2:69419987:G:A	96107	2.6935e-16	6.28722e-12	0.27376	0.33237
chr7_38723460	chr7:38702026:G:A	-21435	2.70853e-16	6.3191e-12	0.215143	0.451429
chr21_33450322	chr21:33448824:C:T	-1499	2.71197e-16	6.32393e-12	0.280136	0.428144
chr2_69323879	chr2:69386826:A:G	62946	2.72065e-16	6.34096e-12	0.275596	0.334302
chr13_40919533	chr13:40921072:G:A	1538	2.72399e-16	6.34553e-12	0.161517	0.485549
chr2_127843916	chr2:127822488:A:C	-21429	2.73459e-16	6.35737e-12	0.244175	0.4
chr2_203429689	chr2:203573916:C:T	144226	2.73384e-16	6.35737e-12	-0.277906	0.34
chr2_203429689	chr2:203577653:CTA:C	147963	2.73384e-16	6.35737e-12	-0.277906	0.34
chr2_203429689	chr2:203577693:A:T	148003	2.73384e-16	6.35737e-12	-0.277906	0.34
chr2_50451081	chr2:50391920:C:T	-59162	2.73641e-16	6.35839e-12	0.194109	0.4
chr1_193088077	chr1:193032079:C:T	-55999	2.74043e-16	6.36341e-12	0.26079	0.255682
chr7_44833300	chr7:44833526:C:A	225	2.74133e-16	6.36341e-12	-0.209641	0.36
chr7_44833300	chr7:44861436:T:C	28135	2.74459e-16	6.36777e-12	-0.224666	0.284884
chr21_33450322	chr21:33441093:A:G	-9230	2.75339e-16	6.38497e-12	0.289609	0.427711
chr9_123103997	chr9:123056177:G:C	-47821	2.75959e-16	6.39613e-12	-0.266321	0.247126
chr2_69323879	chr2:69323124:C:T	-756	2.76279e-16	6.40032e-12	0.277631	0.337209
chr14_92118861	chr14:92122763:T:C	3901	2.78264e-16	6.44307e-12	0.190407	0.391429
chr9_123103997	chr9:123040191:A:G	-63807	2.78632e-16	6.44835e-12	0.239358	0.282857
chr21_33450322	chr21:33446385:T:C	-3938	2.78812e-16	6.44928e-12	0.283038	0.431138
chr5_134900596	chr5:134971200:C:T	70603	2.85383e-16	6.59796e-12	0.0890373	0.110795
chr2_216501792	chr2:216525016:T:C	23223	2.86039e-16	6.60981e-12	0.0585003	0.257225
chr13_40919533	chr13:40858106:A:G	-61428	2.89941e-16	6.69662e-12	0.159969	0.491329
chr1_236551616	chr1:236552542:A:G	925	2.9102e-16	6.71817e-12	0.218438	0.447977
chr12_49128795	chr12:49137174:T:TACACAC	8378	2.93187e-16	6.76481e-12	0.320023	0.226471
chr3_14944928	chr3:14978869:A:G	33940	2.95893e-16	6.82383e-12	0.282048	0.215517
chr2_203429689	chr2:203570155:G:A	140465	2.97929e-16	6.86735e-12	-0.275244	0.305714
[truncated: 29,325 more rows]

## Sheet: Prenatal dataset
RNA editing site	Genomic coordinate	Distance	Nominal P	FDR	Slope	MAF
chr1_1730053	chr1:1589618:A:T	-140436	1.60054e-09	1.64105e-05	0.130917	0.244118
chr1_1729509	chr1:1589618:A:T	-139892	1.71606e-06	0.00637162	-0.104684	0.244118
chr1_1729665	chr1:1589618:A:T	-140048	1.19909e-05	0.0308407	-0.140775	0.244118
chr1_1729505	chr1:1589618:A:T	-139888	1.58342e-05	0.0384202	-0.128785	0.244118
chr1_1729519	chr1:1589618:A:T	-139902	2.09289e-05	0.0474793	0.0937579	0.244118
chr10_42518783	chr10:42554491:G:A	35707	2.31178e-11	3.82207e-07	-0.235228	0.0852273
chr10_42517980	chr10:42554491:G:A	36510	1.45546e-06	0.00555902	0.0972904	0.0852273
chr10_42518768	chr10:42554491:G:A	35722	1.15017e-05	0.029797	0.145636	0.0852273
chr10_42518049	chr10:42553577:T:C	35527	4.64595e-10	5.44163e-06	0.148859	0.113636
chr10_42518049	chr10:42555418:T:C	37368	5.27176e-09	4.71577e-05	0.129331	0.14
chr10_42518049	chr10:42550608:G:A	32558	1.34098e-07	0.000744087	0.11989	0.15625
chr10_42518049	chr10:42550661:T:G	32611	1.34098e-07	0.000744087	0.11989	0.15625
chr10_42518049	chr10:42552572:A:G	34522	1.34098e-07	0.000744087	0.11989	0.15625
chr10_42518049	chr10:42552726:C:T	34676	1.34098e-07	0.000744087	0.11989	0.154286
chr10_42518049	chr10:42553516:C:G	35466	1.34098e-07	0.000744087	0.11989	0.15625
chr10_42518049	chr10:42555032:T:C	36982	1.34098e-07	0.000744087	0.11989	0.15625
chr10_42518049	chr10:42557393:A:ATAT	39343	1.34098e-07	0.000744087	0.11989	0.15625
chr10_42518049	chr10:42561241:A:C	43191	1.34098e-07	0.000744087	0.11989	0.15625
chr10_42518049	chr10:42563292:G:GA	45242	1.34098e-07	0.000744087	0.11989	0.154286
chr10_42518049	chr10:42563743:A:G	45693	1.34098e-07	0.000744087	0.11989	0.15625
chr10_42518049	chr10:42565504:C:T	47454	1.34098e-07	0.000744087	0.11989	0.15625
chr10_42518049	chr10:42569289:A:G	51239	1.34098e-07	0.000744087	0.11989	0.15625
chr10_42518049	chr10:42570695:T:C	52645	1.34098e-07	0.000744087	0.11989	0.15625
chr10_42518049	chr10:42570768:C:T	52718	1.34098e-07	0.000744087	0.11989	0.15625
chr10_42518049	chr10:42570991:C:T	52941	1.34098e-07	0.000744087	0.11989	0.15625
chr10_42518049	chr10:42573604:C:T	55554	1.34098e-07	0.000744087	0.11989	0.15625
chr10_42518049	chr10:42573916:G:T	55866	1.34098e-07	0.000744087	0.11989	0.15625
chr10_42518049	chr10:42574278:A:G	56228	1.34098e-07	0.000744087	0.11989	0.15625
chr10_42518049	chr10:42574393:A:T	56343	1.34098e-07	0.000744087	0.11989	0.15625
chr10_42518049	chr10:42575112:G:A	57062	1.34098e-07	0.000744087	0.11989	0.15625
chr10_42518049	chr10:42575404:G:A	57354	1.34098e-07	0.000744087	0.11989	0.152299
chr10_42518049	chr10:42575947:CAATG:C	57897	1.34098e-07	0.000744087	0.11989	0.15625
chr10_42518049	chr10:42575953:CAG:C	57903	1.34098e-07	0.000744087	0.11989	0.15625
chr10_42518049	chr10:42576617:C:A	58567	1.34098e-07	0.000744087	0.11989	0.15625
chr10_42518049	chr10:42577319:C:T	59269	1.34098e-07	0.000744087	0.11989	0.15625
chr10_42518049	chr10:42577734:T:C	59684	1.34098e-07	0.000744087	0.11989	0.15625
chr10_42518049	chr10:42560775:C:G	42725	1.90144e-07	0.00100336	0.119855	0.154286
chr10_42518049	chr10:42564054:GC:G	46004	4.92722e-07	0.00224719	0.120719	0.151429
chr10_42518049	chr10:42564074:A:G	46024	4.92722e-07	0.00224719	0.120719	0.151429
chr10_42518049	chr10:42567504:T:C	49454	4.92722e-07	0.00224719	0.120719	0.151429
chr10_42518783	chr10:42553577:T:C	34793	2.01208e-06	0.00726068	-0.140149	0.113636
chr10_42518783	chr10:42555418:T:C	36634	3.13629e-06	0.0104994	-0.126324	0.14
chr10_42518783	chr10:42550608:G:A	31824	8.44511e-06	0.0234176	-0.1226	0.15625
chr10_42518783	chr10:42550661:T:G	31877	8.44511e-06	0.0234176	-0.1226	0.15625
chr10_42518783	chr10:42552572:A:G	33788	8.44511e-06	0.0234176	-0.1226	0.15625
chr10_42518783	chr10:42552726:C:T	33942	8.44511e-06	0.0234176	-0.1226	0.154286
chr10_42518783	chr10:42553516:C:G	34732	8.44511e-06	0.0234176	-0.1226	0.15625
chr10_42518783	chr10:42555032:T:C	36248	8.44511e-06	0.0234176	-0.1226	0.15625
chr10_42518783	chr10:42557393:A:ATAT	38609	8.44511e-06	0.0234176	-0.1226	0.15625
chr10_42518783	chr10:42561241:A:C	42457	8.44511e-06	0.0234176	-0.1226	0.15625
chr10_42518783	chr10:42563292:G:GA	44508	8.44511e-06	0.0234176	-0.1226	0.154286
chr10_42518783	chr10:42563743:A:G	44959	8.44511e-06	0.0234176	-0.1226	0.15625
chr10_42518783	chr10:42565504:C:T	46720	8.44511e-06	0.0234176	-0.1226	0.15625
chr10_42518783	chr10:42569289:A:G	50505	8.44511e-06	0.0234176	-0.1226	0.15625
chr10_42518783	chr10:42570695:T:C	51911	8.44511e-06	0.0234176	-0.1226	0.15625
chr10_42518783	chr10:42570768:C:T	51984	8.44511e-06	0.0234176	-0.1226	0.15625
chr10_42518783	chr10:42570991:C:T	52207	8.44511e-06	0.0234176	-0.1226	0.15625
chr10_42518783	chr10:42573604:C:T	54820	8.44511e-06	0.0234176	-0.1226	0.15625
chr10_42518783	chr10:42573916:G:T	55132	8.44511e-06	0.0234176	-0.1226	0.15625
chr10_42518783	chr10:42574278:A:G	55494	8.44511e-06	0.0234176	-0.1226	0.15625
chr10_42518783	chr10:42574393:A:T	55609	8.44511e-06	0.0234176	-0.1226	0.15625
chr10_42518783	chr10:42575112:G:A	56328	8.44511e-06	0.0234176	-0.1226	0.15625
chr10_42518783	chr10:42575404:G:A	56620	8.44511e-06	0.0234176	-0.1226	0.152299
chr10_42518783	chr10:42575947:CAATG:C	57163	8.44511e-06	0.0234176	-0.1226	0.15625
chr10_42518783	chr10:42575953:CAG:C	57169	8.44511e-06	0.0234176	-0.1226	0.15625
chr10_42518783	chr10:42576617:C:A	57833	8.44511e-06	0.0234176	-0.1226	0.15625
chr10_42518783	chr10:42577319:C:T	58535	8.44511e-06	0.0234176	-0.1226	0.15625
chr10_42518783	chr10:42577734:T:C	58950	8.44511e-06	0.0234176	-0.1226	0.15625
chr10_42518783	chr10:42564054:GC:G	45270	1.23141e-05	0.0315062	-0.126527	0.151429
chr10_42518783	chr10:42564074:A:G	45290	1.23141e-05	0.0315062	-0.126527	0.151429
chr10_42518783	chr10:42567504:T:C	48720	1.23141e-05	0.0315062	-0.126527	0.151429
chr10_42518783	chr10:42560775:C:G	41991	1.63568e-05	0.0393896	-0.120241	0.154286
chr10_42518049	chr10:42557168:G:A	39118	7.13249e-10	7.97107e-06	0.153049	0.107955
chr10_42518049	chr10:42558719:T:C	40669	7.13249e-10	7.97107e-06	0.153049	0.107955
chr10_42518049	chr10:42558885:A:T	40835	7.13249e-10	7.97107e-06	0.153049	0.107955
chr10_42518049	chr10:42564256:G:T	46206	7.13249e-10	7.97107e-06	0.153049	0.107955
chr10_42518049	chr10:42571488:A:G	53438	1.13888e-09	1.20858e-05	0.141746	0.137143
chr10_42518049	chr10:42559073:C:A	41023	3.81146e-09	3.56594e-05	0.155913	0.0982659
chr10_42518049	chr10:42568462:G:T	50412	4.9606e-09	4.47128e-05	0.135562	0.139205
chr10_42518049	chr10:42569179:G:A	51129	4.9606e-09	4.47128e-05	0.135562	0.137143
chr10_42518049	chr10:42575079:C:T	57029	4.9606e-09	4.47128e-05	0.135562	0.139205
chr10_42518049	chr10:42549350:C:G	31300	1.92279e-08	0.00014212	0.135184	0.117143
chr10_42518049	chr10:42579840:T:C	61790	1.98709e-08	0.000146379	0.137974	0.134286
chr10_42518049	chr10:42548862:G:A	30812	1.77436e-07	0.000946274	0.119419	0.154286
chr10_42518049	chr10:42561479:T:C	43429	1.889e-07	0.00099817	0.118815	0.154286
chr10_42518049	chr10:42551862:A:G	33812	2.85298e-07	0.00141596	0.105055	0.21875
chr10_42518049	chr10:42563149:A:T	45099	2.85298e-07	0.00141596	0.105055	0.214286
chr10_42518049	chr10:42575896:A:AT	57846	3.00435e-07	0.00147962	0.129633	0.123529
chr10_42518049	chr10:42580691:T:C	62641	3.44397e-07	0.00165952	0.120249	0.147399
chr12_132721837	chr12:132720098:T:TGTCGATCCCAGTCATCGATTCAC	-1740	4.99304e-07	0.00227204	-0.0676225	0.402516
chr10_42518898	chr10:42549827:T:C	30928	5.78778e-07	0.002568	0.182593	0.146552
chr10_42518049	chr10:42587256:G:A	69206	6.68138e-07	0.002906	0.120704	0.151429
chr10_42518049	chr10:41746137:C:A	-771913	6.74009e-07	0.00292904	0.145122	0.0710227
chr10_42518049	chr10:41746858:T:C	-771192	6.74009e-07	0.00292904	0.145122	0.0710227
chr10_42518049	chr10:42586548:C:T	68498	8.62532e-07	0.0036032	0.121228	0.113636
chr10_42518049	chr10:42590109:G:T	72059	8.62532e-07	0.0036032	0.121228	0.113636
chr10_42518049	chr10:42579256:T:C	61206	9.71073e-07	0.0039713	0.102463	0.230114
chr10_42518049	chr10:41729973:A:G	-788077	9.75656e-07	0.00398792	0.143795	0.0738636
chr10_42518049	chr10:41730626:C:T	-787424	9.75656e-07	0.00398792	0.143795	0.0738636
chr10_42518049	chr10:41730753:C:A	-787297	9.75656e-07	0.00398792	0.143795	0.0738636
chr10_42518049	chr10:41731145:C:T	-786905	9.75656e-07	0.00398792	0.143795	0.0738636
chr10_42518049	chr10:42579354:CTATG:C	61304	1.03784e-06	0.00419667	0.13515	0.0965909
chr10_42518049	chr10:42580203:C:T	62153	1.03784e-06	0.00419667	0.13515	0.0965909
chr10_42518049	chr10:42581224:G:T	63174	1.03784e-06	0.00419667	0.13515	0.0994318
chr10_42518049	chr10:42563569:G:C	45519	1.09973e-06	0.00440365	0.117205	0.151429
chr10_42518049	chr10:42564881:C:T	46831	1.09973e-06	0.00440365	0.117205	0.151429
chr10_42518049	chr10:42573393:A:G	55343	1.09973e-06	0.00440365	0.117205	0.151429
chr10_42518049	chr10:41746359:A:G	-771691	2.05583e-06	0.0073977	0.141968	0.0685714
chr16_9106490	chr16:8647063:C:T	-459428	2.18273e-06	0.00777059	0.050996	0.0653409
chr10_42518049	chr10:42585701:A:G	67651	2.31472e-06	0.00815005	0.113943	0.153409
chr10_42518049	chr10:42586986:AG:A	68936	2.31472e-06	0.00815005	0.113943	0.153409
chr10_42518049	chr10:42587260:C:T	69210	2.31472e-06	0.00815005	0.113943	0.153409
chr10_42518049	chr10:42589656:AT:A	71606	2.31472e-06	0.00815005	0.113943	0.153409
chr10_42518049	chr10:42590188:TTTCCTTTCTTGTAATG:T	72138	2.31472e-06	0.00815005	0.113943	0.153409
chr10_42518049	chr10:42590216:C:T	72166	2.31472e-06	0.00815005	0.113943	0.153409
chr10_42518049	chr10:42593708:C:T	75658	2.31472e-06	0.00815005	0.113943	0.153409
chr10_42518049	chr10:42589541:C:A	71491	2.44681e-06	0.00851468	0.117468	0.111429
chr10_42518898	chr10:42576952:A:G	58053	2.68801e-06	0.00922377	0.171573	0.146552
chr10_42518049	chr10:41755520:G:T	-762530	2.79732e-06	0.00953637	0.163425	0.0603448
chr10_42518049	chr10:41745898:T:G	-772152	2.94466e-06	0.00996628	0.143649	0.066092
chr10_42518049	chr10:42589793:CT:C	71743	3.81086e-06	0.0123252	0.11041	0.171429
chr10_42518049	chr10:42589278:T:C	71228	4.36808e-06	0.01378	0.0979336	0.198864
chr10_42518049	chr10:42591847:G:A	73797	4.36808e-06	0.01378	0.0979336	0.198864
chr12_132721837	chr12:132736651:T:C	14813	5.07034e-06	0.015568	-0.0596345	0.403409
chr12_132721837	chr12:132724519:G:A	2681	5.63189e-06	0.0170055	-0.0618976	0.364162
chr12_132721837	chr12:132716698:A:G	-5140	5.75964e-06	0.0173174	-0.062206	0.37931
chr19_21292211	chr19:20552390:A:T	-739822	7.74426e-06	0.0219808	-0.0698174	0.45858
chr12_132721837	chr12:132722187:A:G	349	7.86039e-06	0.0222433	-0.0577947	0.343023
chr10_42518898	chr10:42582555:G:A	63656	8.16446e-06	0.0229006	0.192108	0.0795455
chr10_42518049	chr10:42558692:G:A	40642	8.72981e-06	0.0240421	0.0928866	0.214286
chr12_132721837	chr12:132721631:C:G	-207	8.83839e-06	0.0242541	-0.0578233	0.364162
chr12_132721837	chr12:132737203:C:G	15365	9.08989e-06	0.0248128	-0.058036	0.333333
chr12_132721837	chr12:132721629:C:A	-209	9.17205e-06	0.0249852	-0.059144	0.360465
chr10_42518049	chr10:42583077:A:G	65027	1.04841e-05	0.0276901	0.10258	0.174286
chr12_132721837	chr12:132735358:T:C	13520	1.17627e-05	0.0303553	-0.0572802	0.327586
chr12_132721837	chr12:132728305:T:C	6467	1.22519e-05	0.0313821	-0.057399	0.333333
chr19_21292211	chr19:20552144:T:C	-740068	1.28617e-05	0.0326054	-0.065938	0.465714
chr10_42518049	chr10:41743197:T:G	-774853	1.3418e-05	0.0337151	0.144105	0.0653409
chr10_42518049	chr10:41744289:A:G	-773761	1.3418e-05	0.0337151	0.144105	0.0653409
chr10_42518049	chr10:41745014:A:C	-773036	1.3418e-05	0.0337151	0.144105	0.0653409
chr10_42518049	chr10:41751721:G:A	-766329	1.3418e-05	0.0337151	0.144105	0.0653409
chr10_42518049	chr10:41752169:G:C	-765881	1.3418e-05	0.0337151	0.144105	0.0653409
chr10_42518049	chr10:41752577:G:A	-765473	1.3418e-05	0.0337151	0.144105	0.0653409
chr10_42518049	chr10:41753298:A:G	-764752	1.3418e-05	0.0337151	0.144105	0.0653409
chr10_42518049	chr10:41753716:T:C	-764334	1.3418e-05	0.0337151	0.144105	0.0653409
chr10_42518049	chr10:41754498:G:A	-763552	1.3418e-05	0.0337151	0.144105	0.0653409
chr10_42518049	chr10:41754842:G:C	-763208	1.3418e-05	0.0337151	0.144105	0.0653409
chr10_42518049	chr10:41755867:A:C	-762183	1.3418e-05	0.0337151	0.144105	0.0653409
chr10_42518049	chr10:42139980:C:G	-378070	1.3418e-05	0.0337151	0.144105	0.0657143
chr11_778176	chr11:1179941:G:A	401764	1.3424e-05	0.0337247	-0.080193	0.323864
chr12_132721837	chr12:132731425:T:TTTTC	9587	1.42998e-05	0.0354743	-0.0595156	0.343195
chr10_42518049	chr10:41748043:T:A	-770007	1.43908e-05	0.0356559	0.140713	0.0681818
chr10_42518049	chr10:41748732:A:T	-769318	1.43908e-05	0.0356559	0.140713	0.0681818
chr10_42518049	chr10:41749224:A:G	-768826	1.43908e-05	0.0356559	0.140713	0.0681818
chr10_42518049	chr10:41749567:A:T	-768483	1.43908e-05	0.0356559	0.140713	0.0681818
chr10_42518049	chr10:41749960:A:C	-768090	1.43908e-05	0.0356559	0.140713	0.0657143
chr10_42518049	chr10:41750425:A:G	-767625	1.43908e-05	0.0356559	0.140713	0.0681818
chr12_132721837	chr12:132730818:C:G	8980	1.44925e-05	0.0358515	-0.0580945	0.331395
chr12_132721837	chr12:132736267:C:T	14429	1.47689e-05	0.036397	-0.056541	0.329545
chr10_42518049	chr10:42120750:A:G	-397300	1.48037e-05	0.0364652	0.138803	0.0681818
chr10_42518049	chr10:41853446:G:C	-664604	1.53631e-05	0.0375232	0.155821	0.0643275
chr10_42518049	chr10:41830269:A:C	-687781	1.66079e-05	0.0398796	0.161121	0.0545977
chr12_132721837	chr12:132716159:C:T	-5679	1.80587e-05	0.0425888	-0.0596235	0.371345
chr10_42518049	chr10:42589784:T:C	71734	1.83262e-05	0.0430895	0.158271	0.0542857
chr3_14944928	chr3:14946553:T:A	1624	1.6142e-66	7.43783e-59	0.433975	0.329545
chr12_49128795	chr12:49151857:G:A	23061	4.28219e-49	6.57709e-42	0.42871	0.420455
chr12_49128795	chr12:49174605:A:C	45809	4.28219e-49	6.57709e-42	0.42871	0.420455
chr12_49128795	chr12:49179513:G:A	50717	4.68649e-48	5.39854e-41	0.427647	0.413295
chr12_49128795	chr12:49179742:A:G	50946	5.99945e-46	5.52879e-39	0.439727	0.412791
chr12_49128795	chr12:49180240:A:C	51444	1.7903e-45	1.17847e-38	0.432616	0.426136
chr12_49128795	chr12:49154493:G:A	25697	1.53936e-45	1.17847e-38	0.43275	0.421965
chr12_49128795	chr12:49129930:A:G	1134	1.46646e-44	8.44635e-38	0.432578	0.424855
chr3_14944928	chr3:14944928:T:C	-1	9.63907e-44	4.93494e-37	0.407526	0.317919
chr12_49128795	chr12:49130804:G:C	2008	1.634e-42	6.8446e-36	0.423098	0.417143
chr12_49128795	chr12:49164119:A:G	35323	1.634e-42	6.8446e-36	0.423098	0.417143
chr12_49128795	chr12:49127889:G:A	-907	3.62462e-42	1.39178e-35	0.430883	0.422857
chr12_49128795	chr12:49136998:A:G	8202	5.14133e-42	1.8223e-35	0.428406	0.405488
chr3_14944928	chr3:14951705:C:T	6776	1.19714e-41	3.94009e-35	0.402501	0.342857
chr12_49128795	chr12:49172673:A:G	43877	6.7576e-40	2.07582e-33	0.43209	0.422857
chr12_49128795	chr12:49161057:A:G	32261	9.57564e-40	2.45123e-33	0.42672	0.41954
chr12_49128795	chr12:49180164:G:C	51368	9.57564e-40	2.45123e-33	0.42672	0.422857
chr12_49128795	chr12:49185913:C:G	57117	9.57564e-40	2.45123e-33	0.42672	0.416185
chr12_49128795	chr12:49175528:T:C	46732	2.80839e-39	6.81072e-33	0.426885	0.422414
chr12_49128795	chr12:49190247:G:A	61451	6.02107e-39	1.38718e-32	0.425117	0.421965
chr12_49128795	chr12:49132101:A:G	3305	4.77766e-38	1.0483e-31	0.416971	0.413295
chr12_49128795	chr12:49124612:T:G	-4184	9.65656e-38	2.0225e-31	0.418865	0.406433
chr12_49128795	chr12:49163482:C:G	34686	1.43476e-37	2.87435e-31	0.418374	0.413295
chr3_14944928	chr3:14939755:A:C	-5174	1.57751e-37	3.02865e-31	0.399133	0.30814
chr12_49128795	chr12:49131597:A:G	2801	3.39355e-37	6.25465e-31	0.424691	0.415205
chr3_14944928	chr3:14971203:T:C	26274	4.37067e-37	7.74575e-31	0.397066	0.330409
chr12_49128795	chr12:49177234:G:A	48438	5.20563e-37	8.88379e-31	0.420204	0.413793
chr3_14944928	chr3:14946168:C:CAAGT	1239	1.40952e-36	2.31954e-30	0.411423	0.313953
chr12_49128795	chr12:49186397:T:C	57601	3.81939e-35	6.06855e-29	0.425241	0.419075
chr12_49128795	chr12:49135822:A:T	7026	4.87801e-35	7.49222e-29	0.418261	0.416185
chr12_49128795	chr12:49137675:T:C	8879	7.60534e-35	1.13044e-28	0.420304	0.416185
chr12_49128795	chr12:49162520:A:G	33724	2.65784e-34	3.82708e-28	0.422883	0.419075
chr12_49128795	chr12:49174130:G:T	45334	5.86523e-34	8.18955e-28	0.412649	0.405325
chr12_49128795	chr12:49154407:G:A	25611	2.83182e-33	3.83774e-27	0.417151	0.405882
chr12_49128795	chr12:49136062:A:G	7266	9.20718e-33	1.21213e-26	0.40563	0.402367
chr12_49128795	chr12:49111401:C:T	-17395	3.38295e-32	4.25718e-26	0.395977	0.428977
chr12_49128795	chr12:49166489:CA:C	37693	3.41849e-32	4.25718e-26	0.430104	0.402516
chr12_49128795	chr12:49115658:C:G	-13138	4.5648e-30	5.53512e-24	0.393376	0.428161
chr3_14944928	chr3:14966227:A:G	21298	7.24356e-28	8.55808e-22	0.39628	0.327485
chr7_44833300	chr7:44833301:T:C	0	1.21752e-27	1.37028e-21	-0.25297	0.479769
chr7_44833300	chr7:44833312:A:G	11	1.21928e-27	1.37028e-21	-0.247407	0.482659
chr3_14944928	chr3:15039932:G:C	95003	1.32227e-27	1.45064e-21	0.364593	0.372781
chr12_49128795	chr12:49170493:A:G	41697	3.18535e-27	3.41332e-21	0.408234	0.394578
chr12_49128795	chr12:49187723:C:CCAAA	58927	1.44089e-26	1.50892e-20	0.405857	0.401786
chr12_49128795	chr12:49146109:C:T	17313	3.25158e-26	3.32944e-20	0.406645	0.400602
chr3_14944928	chr3:15002477:A:T	57548	6.9836e-26	6.3104e-20	0.348085	0.390173
chr2_127846025	chr2:127839498:C:T	-6528	7.66931e-26	6.3104e-20	0.378875	0.0681818
chr2_127846025	chr2:127845954:G:T	-72	7.66931e-26	6.3104e-20	0.378875	0.0681818
chr2_127846025	chr2:127846025:T:C	-1	7.66931e-26	6.3104e-20	0.378875	0.0681818
chr2_127846025	chr2:127848762:C:T	2736	7.66931e-26	6.3104e-20	0.378875	0.0681818
chr2_127846025	chr2:127849138:G:C	3112	7.66931e-26	6.3104e-20	0.378875	0.0681818
chr2_127846025	chr2:127849812:G:A	3786	7.66931e-26	6.3104e-20	0.378875	0.0681818
chr2_127846025	chr2:127850610:C:T	4584	7.66931e-26	6.3104e-20	0.378875	0.0681818
chr2_127846025	chr2:127852708:C:T	6682	7.66931e-26	6.3104e-20	0.378875	0.0681818
chr2_127846025	chr2:127854232:A:C	8206	7.66931e-26	6.3104e-20	0.378875	0.0681818
chr2_127846025	chr2:127855177:A:G	9151	7.66931e-26	6.3104e-20	0.378875	0.0681818
chr2_127846025	chr2:127837501:C:T	-8525	1.18099e-25	9.54685e-20	0.38922	0.0606936
chr12_49128795	chr12:49125402:A:G	-3394	3.93089e-25	3.12285e-19	0.39018	0.447368
chr2_127843916	chr2:127858427:A:G	14510	7.28582e-25	5.69004e-19	0.334466	0.451149
chr12_49128795	chr12:49112175:A:G	-16621	1.12066e-24	8.6062e-19	0.383147	0.415205
chr19_1106616	chr19:1106616:T:C	-1	1.27436e-24	9.62612e-19	0.320455	0.372093
chr1_1729665	chr1:1667948:A:G	-61718	2.87946e-24	2.13997e-18	-0.303002	0.187861
chr2_127843916	chr2:127848488:A:G	4571	3.44102e-24	2.51672e-18	0.336243	0.453757
chr3_35664237	chr3:35664237:A:G	-1	3.98028e-24	2.86565e-18	0.329539	0.417143
chr1_20651917	chr1:20651917:T:C	-1	4.50632e-24	3.19446e-18	0.367319	0.497126
chr2_127843916	chr2:127849863:C:T	5946	5.45067e-24	3.80535e-18	0.334954	0.451429
chr19_57907125	chr19:57914658:T:C	7532	7.36214e-24	4.98866e-18	-0.221516	0.234286
chr19_57907125	chr19:57924861:A:T	17735	7.36214e-24	4.98866e-18	-0.221516	0.241477
chr12_49128795	chr12:49115204:C:T	-13592	7.48186e-24	4.99631e-18	0.378132	0.414706
chr8_42534041	chr8:42534041:T:C	-1	8.67006e-24	5.70707e-18	0.341188	0.107955
chr1_1729505	chr1:1665061:C:T	-64445	1.08368e-23	7.03285e-18	-0.285351	0.189655
chr19_57907125	chr19:57910948:G:C	3822	2.57619e-23	1.64867e-17	-0.220532	0.231214
chr19_52513964	chr19:52514440:G:T	475	3.18592e-23	2.01095e-17	0.310835	0.411429
chr19_57907125	chr19:57905975:G:GT	-1151	3.46393e-23	2.15688e-17	-0.219338	0.231214
chr1_1729665	chr1:1665061:C:T	-64605	4.04673e-23	2.48618e-17	-0.305605	0.189655
chr2_127843916	chr2:127855582:G:A	11665	4.35434e-23	2.63996e-17	0.3346	0.456395
chr2_127843916	chr2:127844767:T:C	850	6.73764e-23	4.03187e-17	0.330449	0.453757
chr7_38723460	chr7:38723460:T:C	-1	7.4788e-23	4.41801e-17	0.333933	0.33815
chr2_127843916	chr2:127835074:G:A	-8843	7.72876e-23	4.50787e-17	0.32791	0.450867
chr2_127843916	chr2:127852026:A:T	8109	8.52866e-23	4.91224e-17	0.334561	0.454023
chr19_57907125	chr19:57915241:T:C	8115	1.06358e-22	6.05026e-17	-0.227812	0.237143
chr2_216208896	chr2:216212742:C:G	3845	1.5133e-22	8.50355e-17	0.178064	0.18
chr19_52513964	chr19:52506108:T:C	-7857	1.54498e-22	8.57697e-17	0.294421	0.371429
chr7_38723460	chr7:38721910:T:C	-1551	1.8023e-22	9.88637e-17	0.333428	0.336207
chr19_57907125	chr19:57907812:G:A	686	2.07185e-22	1.10633e-16	-0.221882	0.237143
chr19_57907125	chr19:57914183:G:A	7057	2.07185e-22	1.10633e-16	-0.221882	0.237143
chr12_49128795	chr12:49129003:C:A	207	2.08889e-22	1.10633e-16	0.370027	0.378613
chr1_1729505	chr1:1665581:C:G	-63925	2.31474e-22	1.21202e-16	-0.28265	0.195402
chr2_216208896	chr2:216210445:T:G	1548	2.90881e-22	1.48923e-16	0.175672	0.187135
chr19_52513964	chr19:52513964:A:G	-1	2.88776e-22	1.48923e-16	0.30666	0.421053
chr19_57907125	chr19:57935250:G:A	28124	3.61078e-22	1.8283e-16	-0.216547	0.244318
chr1_1729665	chr1:1668717:C:G	-60949	3.65361e-22	1.82988e-16	-0.299921	0.186782
chr19_57907125	chr19:57931764:TG:T	24638	4.08573e-22	1.91387e-16	-0.227433	0.225434
chr2_216208896	chr2:216209978:G:A	1081	4.11206e-22	1.91387e-16	0.175974	0.178977
chr2_216208896	chr2:216211998:G:T	3101	4.11206e-22	1.91387e-16	0.175974	0.181818
chr2_216208896	chr2:216215465:A:G	6568	4.11206e-22	1.91387e-16	0.175974	0.178977
chr2_216208896	chr2:216215490:A:G	6593	4.11206e-22	1.91387e-16	0.175974	0.178977
chr2_216208896	chr2:216217303:C:T	8406	4.11206e-22	1.91387e-16	0.175974	0.18
chr7_38723460	chr7:38724750:C:T	1289	4.0808e-22	1.91387e-16	0.32625	0.341954
chr2_50451081	chr2:50373027:G:C	-78055	5.02967e-22	2.2946e-16	0.306511	0.348571
chr2_127846025	chr2:127837496:G:A	-8530	4.99043e-22	2.2946e-16	0.362439	0.066092
chr2_216208896	chr2:216212756:G:T	3859	6.97767e-22	3.1479e-16	0.177808	0.182081
chr2_135618945	chr2:135618945:A:G	-1	7.0367e-22	3.1479e-16	0.27483	0.308571
chr19_57907125	chr19:57907450:G:A	324	8.15832e-22	3.61457e-16	-0.220083	0.235632
chr2_216208896	chr2:216211944:A:G	3047	8.32081e-22	3.65145e-16	0.174801	0.18
chr2_216208896	chr2:216208165:A:G	-732	8.41403e-22	3.65752e-16	0.176053	0.182081
chr1_1729665	chr1:1665581:C:G	-64085	8.9856e-22	3.86948e-16	-0.302397	0.195402
chr2_216208896	chr2:216216834:T:C	7937	1.22987e-21	5.24716e-16	0.177662	0.181287
chr1_154583016	chr1:154581546:C:T	-1471	1.24828e-21	5.27685e-16	0.318297	0.37931
chr1_1729665	chr1:1669613:G:A	-60053	1.32239e-21	5.53931e-16	-0.284503	0.191429
chr19_52513964	chr19:52505114:C:A	-8851	1.46675e-21	6.08866e-16	0.311353	0.429825
chr19_52513964	chr19:52509147:T:C	-4818	1.69918e-21	6.99053e-16	0.303054	0.427326
chr2_50451081	chr2:50450633:T:C	-449	1.96937e-21	8.03041e-16	0.306385	0.395349
chr1_1729665	chr1:1668542:C:T	-61124	2.03641e-21	8.23094e-16	-0.310201	0.177326
chr2_216208896	chr2:216252032:C:T	43135	2.4615e-21	9.86259e-16	0.175604	0.180233
chr16_7195682	chr16:7194981:A:G	-702	2.48984e-21	9.89014e-16	-0.248787	0.394118
chr19_57907125	chr19:57912695:G:T	5569	2.86432e-21	1.12804e-15	-0.223002	0.232759
chr3_14944928	chr3:14936092:T:G	-8837	2.96879e-21	1.15927e-15	0.373695	0.292398
chr1_1729665	chr1:1669576:G:A	-60090	3.27415e-21	1.26114e-15	-0.288846	0.186782
chr19_52513964	chr19:52505738:G:A	-8227	3.44627e-21	1.26114e-15	0.306582	0.429825
chr1_247155627	chr1:247153566:C:G	-2062	3.64021e-21	1.26114e-15	0.341155	0.122159
chr1_247155627	chr1:247155627:T:C	-1	3.64021e-21	1.26114e-15	0.341155	0.122159
chr1_247155627	chr1:247156472:GA:G	844	3.64021e-21	1.26114e-15	0.341155	0.122159
chr1_247155627	chr1:247156528:G:A	900	3.64021e-21	1.26114e-15	0.341155	0.122159
chr1_247155627	chr1:247157566:G:A	1938	3.64021e-21	1.26114e-15	0.341155	0.122159
chr1_247155627	chr1:247158044:A:G	2416	3.64021e-21	1.26114e-15	0.341155	0.122159
chr1_247155627	chr1:247158643:C:T	3015	3.64021e-21	1.26114e-15	0.341155	0.122159
chr1_247155627	chr1:247159893:T:C	4265	3.64021e-21	1.26114e-15	0.341155	0.122159
chr1_247155627	chr1:247160255:A:G	4627	3.64021e-21	1.26114e-15	0.341155	0.122159
chr1_247155627	chr1:247161725:T:C	6097	3.64021e-21	1.26114e-15	0.341155	0.122159
chr1_247155627	chr1:247163710:A:G	8082	3.64021e-21	1.26114e-15	0.341155	0.122159
chr1_247155627	chr1:247163713:A:G	8085	3.64021e-21	1.26114e-15	0.341155	0.122159
chr1_247155627	chr1:247164681:A:G	9053	3.64021e-21	1.26114e-15	0.341155	0.122159
chr1_154583016	chr1:154583790:G:A	773	3.9703e-21	1.36524e-15	0.315575	0.373563
chr16_7195682	chr16:7194990:C:T	-693	4.15786e-21	1.41914e-15	-0.248339	0.391176
chr2_50451081	chr2:50451081:T:C	-1	4.53404e-21	1.53616e-15	0.304114	0.394737
chr2_127843916	chr2:127842940:A:G	-977	4.68887e-21	1.57702e-15	0.328615	0.467066
chr2_127846025	chr2:127848880:G:A	2854	4.79394e-21	1.60067e-15	0.367399	0.0657143
chr2_216208896	chr2:216221905:G:T	13008	5.69184e-21	1.8868e-15	0.175407	0.181287
chr2_216208896	chr2:216223583:C:CTTG	14686	6.86626e-21	2.25986e-15	0.178397	0.182353
chr1_1729505	chr1:1668717:C:G	-60789	8.09871e-21	2.64658e-15	-0.272168	0.186782
chr3_14944928	chr3:15055317:A:C	110388	8.98972e-21	2.91707e-15	0.311002	0.353448
chr3_14944928	chr3:15102797:A:G	157868	9.13928e-21	2.94486e-15	0.338844	0.377841
chr2_50451081	chr2:50452963:T:G	1881	1.02493e-20	3.2796e-15	0.302531	0.385057
chr2_50451081	chr2:50435059:G:A	-16023	1.14629e-20	3.64263e-15	0.30381	0.396552
chr2_216208896	chr2:216242288:G:C	33391	1.19788e-20	3.7805e-15	0.173249	0.175287
chr2_216208896	chr2:216231874:C:T	22977	1.29514e-20	4.05965e-15	0.174993	0.184211
chr19_57907125	chr19:57913264:A:G	6138	1.48468e-20	4.6076e-15	-0.215668	0.237143
chr2_216208896	chr2:216243074:G:T	34177	1.48995e-20	4.6076e-15	0.173623	0.1875
chr1_1729505	chr1:1667948:A:G	-61558	1.55147e-20	4.76586e-15	-0.265945	0.187861
chr2_216208896	chr2:216225071:G:A	16174	1.71646e-20	5.2033e-15	0.172946	0.176136
chr2_216208896	chr2:216236656:C:T	27759	1.71646e-20	5.2033e-15	0.172946	0.176136
chr16_7195682	chr16:7194724:G:T	-959	1.90274e-20	5.69308e-15	-0.245266	0.390173
chr16_7195682	chr16:7194743:T:C	-940	1.90274e-20	5.69308e-15	-0.245266	0.390173
chr2_216208896	chr2:216232688:T:C	23791	2.07777e-20	6.17667e-15	0.174649	0.181287
chr7_38723460	chr7:38710771:T:A	-12690	2.38137e-20	6.98902e-15	0.309772	0.349432
chr7_38723460	chr7:38713144:G:A	-10317	2.38137e-20	6.98902e-15	0.309772	0.351429
chr2_216208896	chr2:216238426:A:G	29529	2.44371e-20	7.12659e-15	0.173327	0.178161
chr1_1729505	chr1:1668542:C:T	-60964	2.46666e-20	7.14827e-15	-0.282415	0.177326
chr2_127843916	chr2:127843916:T:C	-1	2.75718e-20	7.94025e-15	0.335061	0.464072
chr2_50451081	chr2:50433847:A:G	-17235	2.84428e-20	8.14021e-15	0.274035	0.420455
chr7_38723460	chr7:38717809:A:G	-5652	2.93178e-20	8.33883e-15	0.309053	0.37069
chr16_7195682	chr16:7194310:T:C	-1373	3.1424e-20	8.88306e-15	-0.241826	0.387283
chr19_57907125	chr19:57947116:T:C	39990	3.24709e-20	9.06775e-15	-0.207342	0.25
chr19_57907125	chr19:57948840:A:T	41714	3.24709e-20	9.06775e-15	-0.207342	0.25
chr2_216208896	chr2:216246218:A:G	37321	3.30318e-20	9.16881e-15	0.172525	0.177143
chr1_1729505	chr1:1669613:G:A	-59893	3.74297e-20	1.02257e-14	-0.257474	0.191429
chr2_216208896	chr2:216237474:G:A	28577	3.72376e-20	1.02257e-14	0.171601	0.172414
chr19_52513964	chr19:52512611:T:G	-1354	3.75051e-20	1.02257e-14	0.299676	0.423529
chr7_38723460	chr7:38703125:A:T	-20336	4.28514e-20	1.16146e-14	0.318373	0.352273
chr12_49128795	chr12:49153459:A:G	24663	4.51885e-20	1.21765e-14	0.392184	0.393293
chr7_38723460	chr7:38713105:C:T	-10356	4.81358e-20	1.28952e-14	0.309098	0.351429
chr19_52513964	chr19:52519027:A:G	5062	4.95619e-20	1.32005e-14	0.288628	0.368421
chr2_216208896	chr2:216250768:G:C	41871	5.32581e-20	1.41034e-14	0.171584	0.179191
chr1_247155627	chr1:247155809:T:C	181	5.91188e-20	1.5566e-14	0.342903	0.117816
chr2_216208896	chr2:216228663:T:A	19766	5.94748e-20	1.55707e-14	0.171384	0.182081
chr1_20651917	chr1:20667724:T:C	15806	6.17402e-20	1.60725e-14	0.340971	0.465714
chr2_50451081	chr2:50345342:A:G	-105740	6.44538e-20	1.66847e-14	0.29934	0.324713
chr16_7195682	chr16:7194816:C:T	-867	7.23407e-20	1.86217e-14	-0.240146	0.389535
chr2_216208896	chr2:216231683:G:A	22786	8.59022e-20	2.19898e-14	0.172387	0.179191
chr19_52513964	chr19:52536264:G:A	22299	8.749e-20	2.22725e-14	0.285632	0.388235
chr19_1106616	chr19:1115783:G:A	9166	8.80992e-20	2.23043e-14	0.283209	0.394886
chr2_50451081	chr2:50389701:A:G	-61381	9.05182e-20	2.27915e-14	0.278973	0.368571
chr2_216208896	chr2:216240662:C:G	31765	9.94751e-20	2.45616e-14	0.172375	0.182353
chr7_38723460	chr7:38708149:AT:A	-15312	9.96804e-20	2.45616e-14	0.307655	0.355491
chr7_38723460	chr7:38708160:T:C	-15301	9.96804e-20	2.45616e-14	0.307655	0.355491
chr7_38723460	chr7:38708230:T:A	-15231	9.96804e-20	2.45616e-14	0.307655	0.351429
chr2_216208896	chr2:216236965:C:T	28068	1.05765e-19	2.59223e-14	0.17118	0.181034
chr1_154583016	chr1:154583016:T:C	-1	1.06888e-19	2.60589e-14	0.314454	0.380814
chr16_7195682	chr16:7194085:T:C	-1598	1.21057e-19	2.90521e-14	-0.239119	0.394737
chr16_7195682	chr16:7194093:C:T	-1590	1.21057e-19	2.90521e-14	-0.239119	0.394118
chr16_7195682	chr16:7194612:T:A	-1071	1.21057e-19	2.90521e-14	-0.239119	0.387931
chr19_52513964	chr19:52516032:C:G	2067	1.34546e-19	3.2122e-14	0.287652	0.447977
chr7_38723460	chr7:38708676:C:T	-14785	1.36877e-19	3.25101e-14	0.309453	0.353448
chr1_20651917	chr1:20639278:A:G	-12640	1.42006e-19	3.35553e-14	0.336296	0.446023
chr3_14944928	chr3:14936647:C:T	-8282	1.4945e-19	3.51341e-14	0.384389	0.213068
chr3_14944928	chr3:14981336:C:G	36407	1.51286e-19	3.53852e-14	0.343245	0.286932
chr1_20651917	chr1:20638914:A:C	-13004	1.58447e-19	3.68729e-14	0.339139	0.448571
chr19_1106616	chr19:1109214:A:G	2597	1.59365e-19	3.69002e-14	0.287655	0.380682
chr1_20651917	chr1:20634511:G:C	-17407	1.74716e-19	4.02524e-14	-0.333117	0.482659
chr2_50451081	chr2:50371613:T:C	-79469	1.76686e-19	4.05037e-14	0.270692	0.371429
chr3_14944928	chr3:15113614:T:C	168685	1.80897e-19	4.12638e-14	0.322283	0.374286
chr2_50451081	chr2:50458648:T:C	7566	1.86666e-19	4.237e-14	0.295655	0.393064
chr19_1106616	chr19:1110830:G:A	4213	1.98721e-19	4.48851e-14	0.280811	0.407514
chr2_216208896	chr2:216237004:A:G	28107	2.10601e-19	4.71066e-14	0.17022	0.177143
chr2_216208896	chr2:216237084:A:G	28187	2.10601e-19	4.71066e-14	0.17022	0.177143
chr19_57907125	chr19:57908799:T:C	1673	2.19235e-19	4.8801e-14	-0.221028	0.223837
chr19_57907125	chr19:57906531:G:A	-595	2.28899e-19	5.07072e-14	-0.216529	0.226744
chr2_50451081	chr2:50391190:A:G	-59892	2.53503e-19	5.58889e-14	0.296301	0.349711
chr2_135618945	chr2:135566994:G:A	-51952	2.62728e-19	5.76469e-14	0.259482	0.303468
chr2_216208896	chr2:216253044:A:C	44147	2.74033e-19	5.98424e-14	0.170055	0.180233
chr2_50451081	chr2:50440782:G:C	-10300	2.80451e-19	6.06741e-14	0.26901	0.431429
chr12_49128795	chr12:49104347:G:T	-24449	2.80475e-19	6.06741e-14	0.328213	0.411429
chr19_52513964	chr19:52523980:C:T	10015	3.10014e-19	6.67508e-14	0.275144	0.368421
chr1_247155627	chr1:247147505:G:A	-8123	3.15997e-19	6.77226e-14	0.314601	0.139205
chr2_50451081	chr2:50370777:G:A	-80305	3.32357e-19	7.0899e-14	0.272862	0.380814
chr2_50451081	chr2:50378358:C:T	-72724	3.41819e-19	7.19186e-14	0.262274	0.388571
chr2_50451081	chr2:50379037:C:T	-72045	3.41819e-19	7.19186e-14	0.262274	0.389205
chr12_49128795	chr12:49175216:C:G	46420	3.41096e-19	7.19186e-14	0.34004	0.321839
chr19_57907125	chr19:57941974:T:C	34848	3.75727e-19	7.86935e-14	-0.186999	0.275568
chr2_216208896	chr2:216220537:T:A	11640	3.87266e-19	8.07432e-14	0.169117	0.180233
chr2_50451081	chr2:50406223:C:G	-44859	4.11605e-19	8.54312e-14	0.278927	0.37069
chr16_7195682	chr16:7194911:A:G	-772	4.40442e-19	9.01976e-14	-0.244987	0.397059
chr2_216208896	chr2:216230380:C:T	21483	4.39448e-19	9.01976e-14	0.171563	0.180473
chr2_216208896	chr2:216230392:C:T	21495	4.39448e-19	9.01976e-14	0.171563	0.180473
chr12_49128795	chr12:49163105:C:T	34309	4.57572e-19	9.3291e-14	0.339418	0.322857
chr2_50451081	chr2:50402303:A:T	-48779	5.54241e-19	1.12502e-13	0.267767	0.381503
chr1_247155627	chr1:247167340:C:T	11712	5.71135e-19	1.14419e-13	0.358336	0.0965909
chr1_247155627	chr1:247167344:AG:A	11716	5.71135e-19	1.14419e-13	0.358336	0.0965909
chr1_247155627	chr1:247168357:T:C	12729	5.71135e-19	1.14419e-13	0.358336	0.0965909
chr2_50451081	chr2:50311116:T:C	-139966	5.85124e-19	1.15283e-13	0.299641	0.312865
chr12_49128795	chr12:49126738:G:C	-2058	5.85452e-19	1.15283e-13	0.341157	0.318182
chr12_49128795	chr12:49126886:C:T	-1910	5.85452e-19	1.15283e-13	0.341157	0.318182
chr12_49128795	chr12:49131225:G:C	2429	5.85452e-19	1.15283e-13	0.341157	0.314286
chr16_7195682	chr16:7193549:C:T	-2134	6.54195e-19	1.28271e-13	-0.235195	0.385714
chr2_216208896	chr2:216253613:A:G	44716	6.85785e-19	1.31664e-13	0.167137	0.18
chr2_216208896	chr2:216255135:GAT:G	46238	6.85785e-19	1.31664e-13	0.167137	0.18
chr2_216208896	chr2:216255352:A:G	46455	6.85785e-19	1.31664e-13	0.167137	0.178977
chr2_216208896	chr2:216255364:A:G	46467	6.85785e-19	1.31664e-13	0.167137	0.18
chr2_216208896	chr2:216233033:C:T	24136	6.79359e-19	1.31664e-13	0.167892	0.181548
chr19_1106616	chr19:1107336:A:G	719	7.36678e-19	1.40848e-13	0.282992	0.390173
chr2_50451081	chr2:50379434:G:A	-71648	7.52596e-19	1.43296e-13	0.260126	0.393678
chr12_49128795	chr12:49136712:T:A	7916	7.66403e-19	1.43553e-13	0.339521	0.323864
chr12_49128795	chr12:49146204:C:T	17408	7.66403e-19	1.43553e-13	0.339521	0.323864
chr12_49128795	chr12:49164175:C:T	35379	7.66403e-19	1.43553e-13	0.339521	0.323864
chr12_49128795	chr12:49169483:A:G	40687	7.66403e-19	1.43553e-13	0.339521	0.322857
chr2_50451081	chr2:50371189:T:C	-79893	7.86889e-19	1.46793e-13	0.266793	0.372159
chr7_38723460	chr7:38703847:C:T	-19614	8.22047e-19	1.52733e-13	0.301477	0.353448
chr2_50451081	chr2:50431893:A:G	-19189	8.68602e-19	1.60273e-13	0.276091	0.425287
chr12_49128795	chr12:49120910:A:G	-7886	8.69585e-19	1.60273e-13	0.34074	0.316092
chr2_50451081	chr2:50433154:T:A	-17928	9.78509e-19	1.7963e-13	0.266999	0.431034
chr2_50451081	chr2:50450787:C:T	-295	1.01741e-18	1.86031e-13	0.280099	0.416667
chr16_7195682	chr16:7193755:A:T	-1928	1.02403e-18	1.86501e-13	-0.234614	0.387283
chr2_50451081	chr2:50457398:A:G	6316	1.0541e-18	1.91222e-13	0.283872	0.397143
chr2_197497294	chr2:197572662:C:G	75367	1.06065e-18	1.91655e-13	0.282103	0.346821
chr2_216208896	chr2:216251029:C:T	42132	1.08411e-18	1.95129e-13	0.171523	0.180723
chr1_1729505	chr1:1639685:G:A	-89821	1.08941e-18	1.9532e-13	-0.261584	0.181034
chr2_50451081	chr2:50391654:T:C	-59428	1.17924e-18	2.10606e-13	0.27594	0.368571
chr2_50451081	chr2:50403434:C:T	-47648	1.27349e-18	2.26561e-13	0.260155	0.431429
chr2_50451081	chr2:50369977:C:A	-81105	1.31435e-18	2.32931e-13	0.266149	0.371429
chr2_127843916	chr2:127831725:T:C	-12192	1.37469e-18	2.42691e-13	0.293852	0.462857
chr2_50451081	chr2:50357759:C:T	-93323	1.4378e-18	2.52863e-13	0.266629	0.363636
chr2_127846025	chr2:127847577:T:C	1551	1.45305e-18	2.54574e-13	0.366992	0.0632184
chr1_1729660	chr1:1665061:C:T	-64600	1.51655e-18	2.64693e-13	-0.21177	0.189655
chr19_1106616	chr19:1115790:A:G	9173	1.61587e-18	2.80865e-13	0.278717	0.38
chr1_247155627	chr1:247141385:C:A	-14243	1.63359e-18	2.80865e-13	0.31525	0.136364
chr1_247155627	chr1:247150160:C:T	-5468	1.63359e-18	2.80865e-13	0.31525	0.136364
chr1_247155627	chr1:247151255:G:A	-4373	1.63359e-18	2.80865e-13	0.31525	0.136364
chr19_52513964	chr19:52515998:G:C	2033	1.68534e-18	2.88685e-13	0.270004	0.494286
chr1_32680141	chr1:32634197:A:G	-45945	1.69322e-18	2.88961e-13	-0.327891	0.385057
chr2_50451081	chr2:50376779:A:T	-74303	1.73323e-18	2.94697e-13	0.274511	0.383929
chr2_50451081	chr2:50407948:C:T	-43134	1.7834e-18	3.02113e-13	0.259787	0.434286
chr12_49128795	chr12:49115479:A:G	-13317	1.8511e-18	3.12432e-13	0.323914	0.384393
chr2_50451081	chr2:50427320:G:A	-23762	1.95169e-18	3.28208e-13	0.277967	0.423529
chr1_1729478	chr1:1667948:A:G	-61531	1.9888e-18	3.33232e-13	-0.207216	0.187861
chr19_1106616	chr19:1116936:G:A	10319	2.09968e-18	3.50536e-13	0.276526	0.393064
chr2_216208896	chr2:216219355:G:GACAC	10458	2.11701e-18	3.52154e-13	0.167363	0.186747
chr2_216208896	chr2:216257687:T:C	48790	2.19245e-18	3.63391e-13	0.174045	0.179412
chr1_1729477	chr1:1665061:C:T	-64417	2.22852e-18	3.68045e-13	-0.244087	0.189655
chr2_216208896	chr2:216250854:G:A	41957	2.31819e-18	3.81487e-13	0.167374	0.180233
chr1_1729505	chr1:1669576:G:A	-59930	2.36236e-18	3.87372e-13	-0.25441	0.186782
chr7_38723460	chr7:38703505:G:C	-19956	2.44961e-18	4.00255e-13	0.300032	0.363372
chr2_50451081	chr2:50396530:A:G	-54552	2.5013e-18	4.07257e-13	0.260359	0.367816
chr1_1729505	chr1:1638879:C:T	-90627	2.53886e-18	4.11917e-13	-0.250758	0.184971
chr16_7195682	chr16:7193737:C:A	-1946	2.72103e-18	4.39924e-13	-0.230619	0.390805
chr1_20651917	chr1:20658061:A:C	6143	2.7652e-18	4.45502e-13	0.33551	0.445402
chr12_49128795	chr12:49183474:C:G	54678	2.82891e-18	4.54178e-13	0.338998	0.323864
chr8_42534041	chr8:42528966:CTAT:C	-5076	3.02107e-18	4.64011e-13	0.321563	0.0828571
chr8_42534041	chr8:42532753:C:G	-1289	3.02107e-18	4.64011e-13	0.321563	0.0880682
chr8_42534041	chr8:42542401:A:T	8359	3.02107e-18	4.64011e-13	0.321563	0.09375
chr8_42534041	chr8:42546774:G:A	12732	3.02107e-18	4.64011e-13	0.321563	0.0857143
chr8_42534041	chr8:42546826:T:C	12784	3.02107e-18	4.64011e-13	0.321563	0.0880682
chr8_42534041	chr8:42546969:A:G	12927	3.02107e-18	4.64011e-13	0.321563	0.0880682
chr8_42534041	chr8:42549679:T:G	15637	3.02107e-18	4.64011e-13	0.321563	0.0880682
chr8_42534041	chr8:42551660:G:A	17618	3.02107e-18	4.64011e-13	0.321563	0.0880682
chr8_42534041	chr8:42552404:GGAGACTCTATCTCTGAAACAAACAGA:G	18362	3.02107e-18	4.64011e-13	0.321563	0.0880682
chr8_42534041	chr8:42553434:G:A	19392	3.02107e-18	4.64011e-13	0.321563	0.0880682
chr8_42534041	chr8:42554304:C:G	20262	3.02107e-18	4.64011e-13	0.321563	0.0880682
chr8_42534041	chr8:42555645:T:G	21603	3.02107e-18	4.64011e-13	0.321563	0.0857143
chr8_42534041	chr8:42556658:G:GT	22616	3.02107e-18	4.64011e-13	0.321563	0.0880682
chr2_50451081	chr2:50369659:G:C	-81423	3.1002e-18	4.74583e-13	0.266231	0.375723
chr19_52513964	chr19:52534682:G:GA	20717	3.32388e-18	5.07139e-13	0.281096	0.391176
chr19_57907125	chr19:57945490:T:G	38364	3.34557e-18	5.08764e-13	-0.204112	0.241379
chr1_1729478	chr1:1665581:C:G	-63898	3.36636e-18	5.10242e-13	-0.213095	0.195402
chr2_50451081	chr2:50371765:C:CAAGTGT	-79317	3.59839e-18	5.43622e-13	0.264237	0.380814
chr2_50451081	chr2:50458728:T:C	7646	3.74354e-18	5.63703e-13	0.283963	0.399425
chr2_50451081	chr2:50444112:C:T	-6970	3.76608e-18	5.65249e-13	0.262948	0.448864
chr2_197497294	chr2:197497294:T:C	-1	3.83322e-18	5.70044e-13	0.273323	0.34375
chr19_52513964	chr19:52530474:T:C	16509	3.83514e-18	5.70044e-13	0.279551	0.401235
chr12_49128795	chr12:49198334:A:G	69538	3.83378e-18	5.70044e-13	0.328465	0.44152
chr2_50451081	chr2:50374561:T:C	-76521	3.87259e-18	5.7376e-13	0.270381	0.383041
chr2_50451081	chr2:50383198:C:T	-67884	4.04051e-18	5.9672e-13	0.264457	0.376437
chr2_216208896	chr2:216253878:A:T	44981	4.10222e-18	6.00064e-13	0.164785	0.18
chr1_247155627	chr1:247156956:A:G	1328	4.10183e-18	6.00064e-13	0.32503	0.127841
chr1_247155627	chr1:247161757:T:TATA	6129	4.10183e-18	6.00064e-13	0.32503	0.128571
chr12_49128795	chr12:49209364:A:G	80568	4.13638e-18	6.03146e-13	0.311375	0.409091
chr16_7195682	chr16:7193472:T:C	-2211	4.17971e-18	6.07541e-13	-0.229443	0.394886
chr12_49128795	chr12:49164750:T:C	35954	4.5002e-18	6.52069e-13	0.336706	0.323699
chr19_57907125	chr19:57936786:G:C	29660	4.60843e-18	6.65658e-13	-0.215736	0.231214
chr12_49128795	chr12:49132653:ATG:A	3857	5.04058e-18	7.25804e-13	0.367928	0.277143
chr1_1729478	chr1:1668717:C:G	-60762	5.60224e-18	8.04166e-13	-0.209178	0.186782
chr2_50451081	chr2:50373493:C:T	-77589	5.82097e-18	8.32968e-13	0.265884	0.378613
chr1_154583016	chr1:154581729:C:T	-1288	6.73379e-18	9.57643e-13	0.294593	0.346591
chr1_154583016	chr1:154581743:T:C	-1274	6.73379e-18	9.57643e-13	0.294593	0.347701
chr2_50451081	chr2:50385732:C:A	-65350	6.78865e-18	9.62474e-13	0.246368	0.422414
chr1_20651917	chr1:20626874:A:C	-25044	6.98153e-18	9.86784e-13	0.322878	0.427326
chr7_38723460	chr7:38703330:T:C	-20131	7.29568e-18	1.02803e-12	0.298145	0.362573
chr1_20651917	chr1:20649670:C:T	-2248	7.38829e-18	1.03791e-12	0.334669	0.440828
chr2_216208896	chr2:216259235:T:C	50338	8.51093e-18	1.19198e-12	0.176831	0.16954
chr2_50451081	chr2:50396933:C:A	-54149	8.57544e-18	1.19738e-12	0.255856	0.365714
chr1_20651917	chr1:20654945:C:T	3027	8.94011e-18	1.24453e-12	0.331161	0.454023
chr1_1729660	chr1:1668717:C:G	-60944	9.14646e-18	1.26942e-12	-0.207374	0.186782
chr2_50451081	chr2:50375915:C:T	-75167	9.20809e-18	1.27413e-12	0.262528	0.373563
chr19_1106616	chr19:1118697:C:T	12080	9.63764e-18	1.32958e-12	0.27395	0.377841
chr12_49128795	chr12:49091590:C:G	-37206	9.71893e-18	1.33679e-12	0.314696	0.399425
chr19_57907125	chr19:57946563:A:G	39437	9.96645e-18	1.36675e-12	-0.206494	0.241379
chr2_50451081	chr2:50363792:T:G	-87290	1.03445e-17	1.41439e-12	0.262152	0.359195
chr2_135618945	chr2:135534855:A:G	-84091	1.04684e-17	1.42709e-12	0.252707	0.307471
chr7_38723460	chr7:38703549:T:C	-19912	1.05734e-17	1.43716e-12	0.297469	0.363905
chr2_197497294	chr2:197545160:A:G	47865	1.1172e-17	1.51405e-12	0.269835	0.352273
chr19_1106616	chr19:1107036:T:G	419	1.12215e-17	1.5163e-12	0.280722	0.374286
chr19_57907125	chr19:57956493:C:T	49367	1.14905e-17	1.5436e-12	-0.202712	0.235465
chr2_203429689	chr2:203427794:T:C	-1896	1.14663e-17	1.5436e-12	0.317707	0.363636
chr3_14944928	chr3:14942097:T:TAGA	-2832	1.35306e-17	1.81237e-12	0.34829	0.263006
chr1_1729478	chr1:1669613:G:A	-59866	1.36406e-17	1.82181e-12	-0.19849	0.191429
chr2_197497294	chr2:197504646:T:C	7351	1.38216e-17	1.84065e-12	0.278367	0.33046
chr1_20651917	chr1:20651361:A:ATTC	-557	1.4913e-17	1.98027e-12	0.326926	0.433908
chr1_1729477	chr1:1667948:A:G	-61530	1.49575e-17	1.98047e-12	-0.23436	0.187861
chr2_203429689	chr2:203436573:G:A	6883	1.50568e-17	1.98791e-12	0.317293	0.372832
chr16_7195682	chr16:7192577:A:G	-3106	1.58794e-17	2.08701e-12	-0.232012	0.405714
chr2_50451081	chr2:50443116:C:A	-7966	1.5898e-17	2.08701e-12	0.25849	0.462428
chr2_50451081	chr2:50426257:T:C	-24825	1.60114e-17	2.09592e-12	0.272341	0.400568
chr2_50451081	chr2:50389197:G:A	-61885	1.62391e-17	2.11971e-12	0.25321	0.396552
chr2_135618945	chr2:135564381:A:G	-54565	1.65673e-17	2.15644e-12	0.254245	0.302857
chr12_49128795	chr12:49146153:G:A	17357	1.75452e-17	2.27729e-12	0.332792	0.324713
chr1_1729477	chr1:1665581:C:G	-63897	1.78975e-17	2.31649e-12	-0.241708	0.195402
chr1_1729660	chr1:1667948:A:G	-61713	1.8249e-17	2.35537e-12	-0.202289	0.187861
chr7_44833300	chr7:44811812:A:T	-21489	1.99794e-17	2.57151e-12	0.215171	0.461538
chr2_50451081	chr2:50446047:G:A	-5035	2.0382e-17	2.61602e-12	0.265885	0.425714
chr5_153779724	chr5:153777965:T:C	-1760	2.08781e-17	2.67225e-12	0.287145	0.36
chr2_50451081	chr2:50371712:A:T	-79370	2.25738e-17	2.88129e-12	0.258118	0.391429
chr2_128193418	chr2:128174226:T:C	-19193	2.47808e-17	3.15425e-12	0.185431	0.424419
chr2_50451081	chr2:50382655:A:T	-68427	2.48792e-17	3.15805e-12	0.247974	0.402857
chr16_7195682	chr16:7198356:C:T	2673	2.60909e-17	3.30276e-12	-0.22956	0.37069
chr19_57907125	chr19:57950917:G:A	43791	2.82535e-17	3.56671e-12	-0.189832	0.269886
chr1_20651917	chr1:20654387:G:A	2469	2.91052e-17	3.66419e-12	0.325868	0.443182
chr2_197497294	chr2:197538795:G:A	41500	2.96633e-17	3.72428e-12	0.27317	0.355491
chr2_197497294	chr2:197562236:G:A	64941	3.08483e-17	3.86253e-12	0.273733	0.353448
chr12_68843263	chr12:68820911:G:A	-22353	3.31136e-17	4.13494e-12	-0.130235	0.473988
chr1_1729660	chr1:1669613:G:A	-60048	3.39106e-17	4.22302e-12	-0.195968	0.191429
chr16_7195682	chr16:7193098:G:A	-2585	3.44999e-17	4.28482e-12	-0.242359	0.338068
chr7_38723460	chr7:38702248:T:C	-21213	3.49981e-17	4.33501e-12	0.303559	0.335227
chr16_7195682	chr16:7194005:G:C	-1678	3.52377e-17	4.35299e-12	-0.241281	0.33908
chr2_128193418	chr2:128174537:T:G	-18882	3.58007e-17	4.41071e-12	0.184749	0.428161
chr7_38723460	chr7:38701761:T:A	-21700	3.66878e-17	4.50795e-12	0.296777	0.369822
chr1_1729665	chr1:1638879:C:T	-90787	3.83358e-17	4.69792e-12	-0.26402	0.184971
chr1_154583016	chr1:154601491:T:C	18474	3.97019e-17	4.85243e-12	0.296525	0.358382
chr1_1729478	chr1:1665061:C:T	-64418	4.0573e-17	4.94577e-12	-0.206451	0.189655
chr12_49128795	chr12:49118222:C:G	-10574	4.1131e-17	4.9874e-12	0.33289	0.314286
chr12_49128795	chr12:49118234:C:T	-10562	4.1131e-17	4.9874e-12	0.33289	0.314286
chr2_50451081	chr2:50388744:T:G	-62338	4.23583e-17	5.12274e-12	0.254298	0.399425
chr2_203429689	chr2:203437027:G:GAC	7337	4.28037e-17	5.16306e-12	0.316324	0.367816
chr2_197497294	chr2:197530375:T:C	33080	4.32147e-17	5.19902e-12	0.270569	0.352941
chr1_1729478	chr1:1668542:C:T	-60937	4.58661e-17	5.50363e-12	-0.214579	0.177326
chr1_20651917	chr1:20657494:G:A	5576	4.6658e-17	5.58411e-12	0.324556	0.423977
chr1_1729660	chr1:1668542:C:T	-61119	4.82734e-17	5.76248e-12	-0.213563	0.177326
chr2_50451081	chr2:50397617:T:G	-53465	4.96176e-17	5.90764e-12	0.25231	0.369942
chr2_128193418	chr2:128128189:G:A	-65230	5.03828e-17	5.9526e-12	-0.181362	0.440341
chr2_128193418	chr2:128190321:T:C	-3098	5.03828e-17	5.9526e-12	0.181362	0.425287
chr2_128193418	chr2:128196362:A:G	2943	5.03828e-17	5.9526e-12	0.181362	0.431818
chr2_95833276	chr2:95754302:T:C	-78975	5.1771e-17	6.0854e-12	0.252951	0.409091
chr2_95833276	chr2:95764799:C:A	-68478	5.1771e-17	6.0854e-12	0.252951	0.408571
chr1_154583016	chr1:154603137:T:C	20120	5.21625e-17	6.11582e-12	0.291727	0.350575
chr12_49128795	chr12:49133753:C:T	4957	5.45946e-17	6.38473e-12	0.330831	0.32
chr2_128193418	chr2:128105711:C:T	-87708	5.47438e-17	6.38597e-12	-0.184278	0.429412
chr2_128193418	chr2:128151786:C:G	-41633	5.65798e-17	6.58347e-12	-0.181068	0.434286
chr2_50451081	chr2:50382273:T:C	-68809	6.00587e-17	6.97067e-12	0.247658	0.405172
chr1_1729660	chr1:1669576:G:A	-60085	6.07972e-17	7.03865e-12	-0.199059	0.186782
chr1_154583016	chr1:154587122:T:C	4105	6.34577e-17	7.32825e-12	-0.292167	0.363636
chr19_1106616	chr19:1117008:T:C	10391	6.40781e-17	7.3814e-12	0.272281	0.381503
chr5_134900596	chr5:134916178:T:C	15581	6.46749e-17	7.43157e-12	0.105767	0.122857
chr12_49128795	chr12:49206827:C:T	78031	6.60582e-17	7.57163e-12	0.307868	0.411932
chr12_49128795	chr12:49207914:C:T	79118	7.14419e-17	8.1684e-12	0.323413	0.349432
chr17_21000918	chr17:21005012:T:C	4093	7.50394e-17	8.45386e-12	0.303061	0.286932
chr17_21000918	chr17:21005897:A:G	4978	7.50394e-17	8.45386e-12	0.303061	0.288571
chr17_21000918	chr17:21018179:C:T	17260	7.50394e-17	8.45386e-12	0.303061	0.288571
chr17_21000918	chr17:21019668:C:CAA	18749	7.50394e-17	8.45386e-12	0.303061	0.29023
chr17_21000918	chr17:21020923:A:G	20004	7.50394e-17	8.45386e-12	0.303061	0.284091
chr17_21000918	chr17:21023964:G:T	23045	7.50394e-17	8.45386e-12	0.303061	0.288571
chr1_1729660	chr1:1665581:C:G	-64080	7.55512e-17	8.49076e-12	-0.206155	0.195402
chr2_50451081	chr2:50383252:A:T	-67830	8.10373e-17	9.08515e-12	0.24579	0.405172
chr17_21000918	chr17:21013543:G:A	12624	8.81957e-17	9.8398e-12	0.310536	0.272727
chr17_21000918	chr17:21023282:A:C	22363	8.81957e-17	9.8398e-12	0.310536	0.274286
chr2_128193418	chr2:128175186:A:G	-18233	9.12283e-17	1.01291e-11	0.182878	0.428571
chr2_128193418	chr2:128197130:A:C	3711	9.12283e-17	1.01291e-11	0.182878	0.425287
chr7_38723460	chr7:38701783:C:T	-21678	9.45889e-17	1.04268e-11	0.297477	0.366071
chr7_38723460	chr7:38701786:T:A	-21675	9.45889e-17	1.04268e-11	0.297477	0.366071
chr7_38723460	chr7:38701791:G:C	-21670	9.45889e-17	1.04268e-11	0.297477	0.366071
chr19_57907125	chr19:57918582:G:A	11456	9.55039e-17	1.05026e-11	-0.188522	0.269886
chr12_49128795	chr12:49106726:C:T	-22070	9.6389e-17	1.05747e-11	0.316	0.362069
chr12_49128795	chr12:49128822:C:T	26	9.88538e-17	1.08193e-11	0.332562	0.309249
chr2_128193418	chr2:128174377:C:T	-19042	1.02904e-16	1.12094e-11	0.185459	0.409639
chr2_50451081	chr2:50397173:T:C	-53909	1.02813e-16	1.12094e-11	0.251002	0.372093
chr5_134900596	chr5:134925589:A:G	24992	1.03955e-16	1.12178e-11	0.106356	0.12
chr5_134900596	chr5:134928011:A:G	27414	1.03955e-16	1.12178e-11	0.106356	0.125
chr5_134900596	chr5:134971922:G:C	71325	1.03955e-16	1.12178e-11	0.106356	0.122159
chr5_134900596	chr5:134972028:G:A	71431	1.03955e-16	1.12178e-11	0.106356	0.122159
chr12_49128795	chr12:49123163:G:C	-5633	1.05222e-16	1.1328e-11	0.331881	0.310345
chr17_21000918	chr17:21020437:T:C	19518	1.10792e-16	1.18998e-11	0.30223	0.285714
chr3_156541574	chr3:156541559:G:A	-16	1.1183e-16	1.19667e-11	-0.102408	0.272989
chr7_44833300	chr7:44775735:A:T	-57566	1.11934e-16	1.19667e-11	0.215626	0.479769
chr2_127843916	chr2:127830882:A:G	-13035	1.14699e-16	1.22339e-11	0.286354	0.468023
chr12_49128795	chr12:49184389:G:A	55593	1.18562e-16	1.26167e-11	0.33081	0.318966
chr2_50451081	chr2:50386943:C:T	-64139	1.20977e-16	1.28145e-11	0.241656	0.423295
chr2_50451081	chr2:50386988:C:G	-64094	1.20977e-16	1.28145e-11	0.241656	0.423295
chr2_50451081	chr2:50382119:A:C	-68963	1.24863e-16	1.31958e-11	0.242535	0.397727
chr2_50451081	chr2:50391920:C:T	-59162	1.25661e-16	1.32498e-11	0.250999	0.4
chr17_21000918	chr17:21037034:G:A	36115	1.27569e-16	1.34202e-11	0.309907	0.271429
chr17_21000918	chr17:21012722:A:G	11803	1.28647e-16	1.35028e-11	0.301604	0.291908
chr17_21000918	chr17:21019978:G:A	19059	1.31673e-16	1.37577e-11	0.301745	0.287356
chr17_21000918	chr17:21020764:C:T	19845	1.31673e-16	1.37577e-11	0.301745	0.294798
chr17_21000918	chr17:21016021:T:G	15102	1.33725e-16	1.39091e-11	0.301564	0.293103
chr17_21000918	chr17:21016024:G:C	15105	1.33725e-16	1.39091e-11	0.301564	0.293103
chr1_20651917	chr1:20663179:G:A	11261	1.34245e-16	1.39317e-11	0.322502	0.431429
chr2_203429689	chr2:203529513:C:T	99823	1.37204e-16	1.42068e-11	0.289726	0.411429
chr17_21000918	chr17:21018225:C:CAAG	17306	1.38723e-16	1.42998e-11	0.301921	0.288571
chr17_21000918	chr17:21018235:C:A	17316	1.38723e-16	1.42998e-11	0.301921	0.29023
chr2_197497294	chr2:197582135:T:C	84840	1.42275e-16	1.46332e-11	0.267125	0.34104
chr2_50451081	chr2:50348239:T:C	-102843	1.44436e-16	1.48224e-11	0.259152	0.373529
chr12_49128795	chr12:49191570:C:T	62774	1.45337e-16	1.48817e-11	0.324199	0.3125
chr12_49128795	chr12:49153530:T:TTC	24734	1.47103e-16	1.49628e-11	0.332501	0.286932
chr12_49128795	chr12:49186969:AC:A	58173	1.47103e-16	1.49628e-11	0.332501	0.282857
chr12_49128795	chr12:49188909:T:G	60113	1.47103e-16	1.49628e-11	0.332501	0.286932
chr1_1729477	chr1:1668717:C:G	-60761	1.5086e-16	1.53111e-11	-0.233456	0.186782
chr17_21000918	chr17:21020957:T:G	20038	1.56118e-16	1.581e-11	0.301846	0.288571
chr19_52513964	chr19:52503687:T:C	-10278	1.57374e-16	1.59022e-11	0.274486	0.388889
chr2_128193418	chr2:128182243:G:A	-11176	1.58447e-16	1.59756e-11	0.18007	0.425287
chr2_50451081	chr2:50351115:C:G	-99967	1.64596e-16	1.65593e-11	0.254041	0.365714
chr16_7195682	chr16:7198313:C:T	2630	1.71202e-16	1.71864e-11	-0.225898	0.37069
chr16_7195682	chr16:7211954:A:C	16271	1.7936e-16	1.79662e-11	-0.239852	0.32659
chr17_21000918	chr17:21024618:T:C	23699	1.85746e-16	1.85655e-11	0.300577	0.288571
chr2_50451081	chr2:50446228:C:A	-4854	1.91072e-16	1.90565e-11	0.251628	0.468571
chr1_154583016	chr1:154591665:T:C	8648	1.92422e-16	1.91085e-11	0.290205	0.346591
chr1_154583016	chr1:154604532:T:G	21515	1.92422e-16	1.91085e-11	0.290205	0.352273
chr2_95833276	chr2:95744300:T:A	-88977	1.94127e-16	1.92363e-11	0.250725	0.405714
chr12_68843263	chr12:68830617:C:A	-12647	1.96703e-16	1.94497e-11	-0.122956	0.465318
chr2_128193418	chr2:128151339:G:A	-42080	2.02523e-16	1.96955e-11	-0.177024	0.431818
chr2_128193418	chr2:128178426:T:C	-14993	2.02523e-16	1.96955e-11	0.177024	0.428977
chr2_128193418	chr2:128187002:C:A	-6417	2.02523e-16	1.96955e-11	0.177024	0.428977
chr2_128193418	chr2:128189931:G:A	-3488	2.02523e-16	1.96955e-11	0.177024	0.428977
chr2_135618945	chr2:135269694:G:C	-349252	2.03161e-16	1.96955e-11	0.240652	0.323864
chr2_135618945	chr2:135369576:CT:C	-249370	2.03161e-16	1.96955e-11	0.240652	0.323864
chr2_135618945	chr2:135412229:T:C	-206717	2.03161e-16	1.96955e-11	0.240652	0.32
chr2_135618945	chr2:135412716:C:CT	-206230	2.03161e-16	1.96955e-11	0.240652	0.32
chr2_135618945	chr2:135530703:C:T	-88243	2.03161e-16	1.96955e-11	0.240652	0.323864
chr12_49128795	chr12:49101079:C:CA	-27717	2.03463e-16	1.96955e-11	0.313834	0.401734
chr19_57907125	chr19:57903145:G:A	-3981	2.12647e-16	2.04984e-11	-0.187325	0.267241
chr2_216208896	chr2:216273257:A:G	64360	2.12233e-16	2.04984e-11	0.170134	0.174286
chr2_95833276	chr2:95741289:T:C	-91988	2.17406e-16	2.09134e-11	0.250173	0.405172
chr16_7195682	chr16:7196540:T:C	857	2.17865e-16	2.09139e-11	-0.226578	0.362857
chr17_21000918	chr17:21005975:G:A	5056	2.21441e-16	2.1213e-11	0.300233	0.287356
chr17_21000918	chr17:21000918:T:C	-1	2.22607e-16	2.12804e-11	0.30056	0.291908
chr19_52513964	chr19:52500163:T:C	-13802	2.2995e-16	2.19369e-11	0.282547	0.356725
chr1_20651917	chr1:20636334:G:A	-15584	2.30616e-16	2.1955e-11	0.321473	0.41954
chr16_7195682	chr16:7191369:T:C	-4314	2.31726e-16	2.20152e-11	-0.245242	0.339181
chr2_216208896	chr2:216257084:C:G	48187	2.32683e-16	2.20606e-11	0.163868	0.182857
chr2_197497294	chr2:197615348:G:A	118053	2.33746e-16	2.20706e-11	0.265891	0.346591
chr2_197497294	chr2:197612882:G:A	115587	2.33561e-16	2.20706e-11	0.271875	0.34593
chr12_68843263	chr12:68828577:C:A	-14687	2.34809e-16	2.21256e-11	-0.12038	0.473837
chr5_153779724	chr5:153779724:A:G	-1	2.37641e-16	2.22559e-11	0.276187	0.360795
chr5_153779724	chr5:153784690:C:A	4965	2.37641e-16	2.22559e-11	0.276187	0.360795
chr5_153779724	chr5:153831181:A:C	51456	2.37641e-16	2.22559e-11	0.276187	0.36
chr17_21000918	chr17:21046851:C:CG	45932	2.44102e-16	2.28146e-11	0.306257	0.280347
chr12_49128795	chr12:49143560:G:A	14764	2.46015e-16	2.29469e-11	0.329117	0.317919
chr16_7195682	chr16:7188622:A:G	-7061	2.5506e-16	2.37425e-11	-0.229631	0.365714
chr2_50451081	chr2:50374090:G:GGAATTCAA	-76992	2.60027e-16	2.4156e-11	0.263433	0.409375
chr12_49128795	chr12:49190816:C:CAA	62020	2.61162e-16	2.42127e-11	0.344759	0.27381
chr2_95833276	chr2:95843228:T:C	9951	2.63891e-16	2.43189e-11	0.24794	0.409091
chr2_95833276	chr2:95894555:T:C	61278	2.63891e-16	2.43189e-11	0.24794	0.408571
chr2_95833276	chr2:95921748:C:T	88471	2.63891e-16	2.43189e-11	0.24794	0.399425
chr19_52513964	chr19:52508653:A:G	-5312	2.66551e-16	2.4515e-11	0.280039	0.398148
chr17_21000918	chr17:21037375:A:G	36456	2.69847e-16	2.47444e-11	0.297191	0.284483
chr17_21000918	chr17:21046559:G:GT	45640	2.70657e-16	2.47444e-11	0.309246	0.283626
chr17_21000918	chr17:21046563:A:T	45644	2.70657e-16	2.47444e-11	0.309246	0.281977
chr2_95833276	chr2:95839804:C:T	6527	2.83115e-16	2.58321e-11	0.247666	0.408571
chr17_21000918	chr17:21018710:G:A	17791	2.87988e-16	2.62248e-11	0.30061	0.285714
chr13_40919533	chr13:40918722:C:T	-812	2.9119e-16	2.64641e-11	0.209837	0.485632
chr16_7195682	chr16:7191368:A:G	-4315	2.95816e-16	2.67789e-11	-0.244395	0.337209
chr2_50451081	chr2:50348161:T:C	-102921	2.95632e-16	2.67789e-11	0.250204	0.352601
chr17_21000918	chr17:21027751:A:G	26832	3.08186e-16	2.7844e-11	0.29998	0.291908
chr1_20651917	chr1:20659585:G:A	7667	3.11127e-16	2.80547e-11	0.316167	0.425287
chr5_134900596	chr5:134887903:A:G	-12694	3.1551e-16	2.83944e-11	0.10983	0.122857
chr17_21000918	chr17:21022981:G:A	22062	3.18792e-16	2.86338e-11	0.300163	0.293103
chr17_21000918	chr17:21015521:T:C	14602	3.19635e-16	2.86537e-11	0.300347	0.291908
chr17_21000918	chr17:21019389:G:C	18470	3.21715e-16	2.87841e-11	0.299717	0.29023
chr2_50451081	chr2:50381161:G:A	-69921	3.29654e-16	2.94373e-11	0.241003	0.399425
chr5_153779724	chr5:153800309:C:G	20584	3.34006e-16	2.97682e-11	0.27766	0.362857
chr1_193088077	chr1:193092200:G:A	4122	3.41671e-16	3.03926e-11	0.306937	0.33908
chr5_40829680	chr5:40811784:T:A	-17897	3.4295e-16	3.04133e-11	0.270193	0.142045
chr17_21000918	chr17:21048180:T:C	47261	3.43224e-16	3.04133e-11	0.305518	0.280347
chr19_57907125	chr19:57931957:A:G	24831	3.49463e-16	3.09067e-11	-0.183659	0.272727
chr1_1729478	chr1:1669576:G:A	-59903	3.55795e-16	3.14064e-11	-0.196371	0.186782
chr17_21000918	chr17:21017298:A:C	16379	3.73767e-16	3.29297e-11	0.300906	0.29023
chr1_1729477	chr1:1638879:C:T	-90599	3.80798e-16	3.32945e-11	-0.222855	0.184971
chr2_128193418	chr2:128180533:C:T	-12886	3.7974e-16	3.32945e-11	0.178296	0.425714
chr2_50451081	chr2:50387685:T:C	-63397	3.794e-16	3.32945e-11	0.237593	0.41092
chr17_21000918	chr17:21024573:A:G	23654	3.80378e-16	3.32945e-11	0.30589	0.275862
chr17_21000918	chr17:21001356:A:G	437	3.86526e-16	3.37313e-11	0.298998	0.29023
chr17_21000918	chr17:21022006:G:A	21087	3.929e-16	3.42228e-11	0.306719	0.275862
chr1_1729477	chr1:1669613:G:A	-59865	4.03114e-16	3.50462e-11	-0.22107	0.191429
chr2_50451081	chr2:50388056:T:C	-63026	4.2151e-16	3.65765e-11	0.244106	0.408571
chr2_128193418	chr2:128151854:A:G	-41565	4.26927e-16	3.69769e-11	-0.179961	0.439306
chr1_154583016	chr1:154605039:C:T	22022	4.36046e-16	3.76959e-11	0.288242	0.356322
chr2_203429689	chr2:203462916:T:C	33226	4.41249e-16	3.80743e-11	0.30234	0.387931
chr17_21000918	chr17:20998151:A:G	-2768	4.45823e-16	3.8397e-11	0.314112	0.261364
chr2_135618945	chr2:135205141:T:C	-413805	4.66895e-16	4.00658e-11	0.23873	0.322857
chr2_203429689	chr2:203491099:G:A	61409	4.66938e-16	4.00658e-11	0.298407	0.38
chr16_7195682	chr16:7196221:C:A	538	4.73672e-16	4.03217e-11	-0.237384	0.323864
chr2_95833276	chr2:95883373:C:T	50096	4.71191e-16	4.03217e-11	0.253177	0.395954
chr17_21000918	chr17:21037336:T:C	36417	4.74296e-16	4.03217e-11	0.295107	0.287791
chr17_21000918	chr17:21037338:T:A	36419	4.74296e-16	4.03217e-11	0.295107	0.287791
chr17_21000918	chr17:21037339:T:A	36420	4.74296e-16	4.03217e-11	0.295107	0.287791
chr17_21000918	chr17:21024287:A:G	23368	4.7642e-16	4.04277e-11	0.299059	0.29023
chr13_40919533	chr13:40851087:TA:T	-68447	4.81955e-16	4.07473e-11	0.209204	0.497143
chr5_153779724	chr5:153832482:G:T	52757	4.81371e-16	4.07473e-11	0.278638	0.366279
chr5_153779724	chr5:153782834:G:A	3109	4.83955e-16	4.08415e-11	0.274591	0.364162
chr2_95833276	chr2:95739340:C:CA	-93937	4.91533e-16	4.14051e-11	0.246759	0.401163
chr17_21000918	chr17:21035478:A:G	34559	4.92907e-16	4.14451e-11	0.300986	0.291908
chr2_127843916	chr2:127828045:A:G	-15872	5.01964e-16	4.21298e-11	0.306972	0.377246
chr2_50451081	chr2:50383938:G:A	-67144	5.05016e-16	4.23089e-11	0.232885	0.427326
chr2_128193418	chr2:128143485:G:A	-49934	5.1166e-16	4.27877e-11	-0.174818	0.423295
chr2_197497294	chr2:197525278:AGT:A	27983	5.15222e-16	4.28522e-11	0.270013	0.368263
chr2_197497294	chr2:197525285:C:T	27990	5.15222e-16	4.28522e-11	0.270013	0.368263
chr17_21000918	chr17:21033090:T:C	32171	5.15191e-16	4.28522e-11	0.2997	0.289017
chr19_57907125	chr19:57954096:C:T	46970	5.4547e-16	4.52863e-11	-0.181442	0.28125
chr17_21000918	chr17:21014469:T:C	13550	5.56065e-16	4.60661e-11	0.300368	0.291908
chr17_21000918	chr17:21025982:A:G	25063	5.56862e-16	4.60661e-11	0.307778	0.273529
chr5_134900591	chr5:134916178:T:C	15586	5.63727e-16	4.63842e-11	0.147795	0.122857
chr2_128193418	chr2:128158852:G:C	-34567	5.63016e-16	4.63842e-11	0.170585	0.4375
chr17_21000918	chr17:21009465:ACC:A	8546	5.6218e-16	4.63842e-11	0.29912	0.297059
chr1_20651917	chr1:20635357:C:A	-16561	5.70991e-16	4.68981e-11	0.327677	0.422156
chr17_21000918	chr17:21044605:AT:A	43686	5.79518e-16	4.75138e-11	0.304264	0.282353
chr1_247155627	chr1:247147663:C:G	-7965	6.28405e-16	5.14304e-11	0.299386	0.142045
chr1_154583016	chr1:154580974:T:A	-2043	6.43223e-16	5.25498e-11	0.285882	0.357558
chr17_21000918	chr17:21018441:G:GT	17522	6.49773e-16	5.2991e-11	0.298787	0.293605
chr17_21000918	chr17:21027563:A:C	26644	6.56279e-16	5.3427e-11	0.298371	0.29023
chr1_20651917	chr1:20632928:G:A	-18990	6.69349e-16	5.43949e-11	0.321932	0.439655
chr2_128193418	chr2:128110733:C:T	-82686	6.7216e-16	5.45272e-11	-0.177814	0.426901
chr2_50451081	chr2:50351683:A:G	-99399	6.8948e-16	5.58339e-11	0.249865	0.371345
chr2_197497294	chr2:197511877:G:A	14582	7.04109e-16	5.69186e-11	0.26263	0.356725
chr1_193088077	chr1:193083075:G:T	-5003	7.29251e-16	5.88477e-11	0.305996	0.34104
chr5_153779724	chr5:153778641:T:C	-1084	7.36349e-16	5.93166e-11	0.272701	0.363372
chr2_203429689	chr2:203458259:T:C	28569	7.57432e-16	6.09085e-11	0.298091	0.374286
chr17_21000918	chr17:21006392:A:AAC	5473	7.62912e-16	6.12423e-11	0.299639	0.291908
chr2_128193418	chr2:128096685:A:G	-96734	7.8648e-16	6.28502e-11	-0.174391	0.417614
chr2_128193418	chr2:128097051:T:C	-96368	7.8648e-16	6.28502e-11	-0.174391	0.417614
chr12_67318156	chr12:67303537:C:T	-14620	7.88398e-16	6.28502e-11	-0.135295	0.485714
chr2_50451081	chr2:50388288:A:T	-62794	7.87052e-16	6.28502e-11	0.243421	0.413295
chr2_128193418	chr2:128169403:ATATC:A	-24016	7.94219e-16	6.32049e-11	0.176822	0.415698
chr5_153779724	chr5:153777159:G:A	-2566	7.9575e-16	6.32175e-11	0.271166	0.389535
chr5_153779724	chr5:153788035:A:G	8310	8.08493e-16	6.41193e-11	0.280427	0.372093
chr5_153779724	chr5:153834320:T:G	54595	8.43469e-16	6.66637e-11	0.273376	0.362069
chr17_21000918	chr17:21001771:C:A	852	8.43126e-16	6.66637e-11	0.293328	0.286127
chr5_134900596	chr5:134973426:G:A	72829	8.52207e-16	6.7239e-11	0.114488	0.103448
chr17_21000918	chr17:21001138:A:G	219	8.69678e-16	6.85002e-11	0.298172	0.286127
chr1_154583016	chr1:154605400:T:TA	22383	8.88454e-16	6.98596e-11	0.284169	0.358382
chr17_21000918	chr17:21024522:A:G	23603	8.91185e-16	6.98903e-11	0.296106	0.293605
chr17_21000918	chr17:21018704:G:GA	17785	8.91878e-16	6.98903e-11	0.298558	0.293605
chr5_153779724	chr5:153762562:C:T	-17163	8.94774e-16	6.99982e-11	0.268212	0.387283
chr1_247155627	chr1:247142691:C:T	-12937	8.96603e-16	7.00224e-11	0.302656	0.14
chr5_153779724	chr5:153784093:A:C	4368	9.01663e-16	7.01797e-11	0.276257	0.369186
chr2_203429689	chr2:203444602:G:A	14912	9.01573e-16	7.01797e-11	0.293748	0.410405
chr17_21000918	chr17:21028347:G:T	27428	9.14986e-16	7.10966e-11	0.297861	0.283237
chr17_21000918	chr17:21041291:C:T	40372	9.19423e-16	7.13211e-11	0.295742	0.287791
chr17_21000918	chr17:21016390:C:A	15471	9.26576e-16	7.16347e-11	0.298876	0.294118
chr17_21000918	chr17:21016392:G:C	15473	9.26576e-16	7.16347e-11	0.298876	0.295322
chr2_95833276	chr2:95875077:T:C	41800	9.44071e-16	7.2865e-11	0.245632	0.408046
chr17_21000918	chr17:21019604:T:A	18685	9.63637e-16	7.40033e-11	0.296633	0.298817
chr17_21000918	chr17:21019607:G:C	18688	9.63637e-16	7.40033e-11	0.296633	0.298817
chr17_21000918	chr17:21019612:G:C	18693	9.63637e-16	7.40033e-11	0.296633	0.298817
chr2_95833276	chr2:95842823:C:A	9546	9.72836e-16	7.45854e-11	0.247692	0.402299
chr2_203429689	chr2:203300830:G:A	-128860	9.84286e-16	7.53379e-11	-0.333277	0.32716
chr16_7195682	chr16:7193311:G:C	-2372	9.90466e-16	7.56852e-11	-0.234746	0.345029
chr3_14944928	chr3:15043373:T:A	98444	9.9614e-16	7.59928e-11	0.301255	0.331395
chr2_197497294	chr2:197608162:A:G	110867	1.0003e-15	7.6184e-11	0.2657	0.341954
chr2_50451081	chr2:50390497:A:T	-60585	1.0038e-15	7.63244e-11	0.244127	0.408571
chr1_20651917	chr1:20664911:G:C	12993	1.01058e-15	7.67133e-11	0.318744	0.430636
chr1_1729665	chr1:1668721:C:T	-60945	1.03209e-15	7.82173e-11	-0.20664	0.323699
chr5_153779724	chr5:153781589:G:C	1864	1.03827e-15	7.85565e-11	0.275147	0.369186
chr17_21000918	chr17:21023125:C:G	22206	1.055e-15	7.96914e-11	0.299474	0.291908
chr5_153779724	chr5:153735055:T:C	-44670	1.12674e-15	8.49711e-11	0.260025	0.385714
chr12_67318156	chr12:67318169:T:C	12	1.14143e-15	8.59383e-11	-0.136613	0.482759
chr5_134900596	chr5:134914906:C:T	14309	1.21717e-15	9.10457e-11	0.112914	0.113636
chr5_134900596	chr5:134921829:G:A	21232	1.21717e-15	9.10457e-11	0.112914	0.113636
chr5_134900596	chr5:134944250:G:A	43653	1.21717e-15	9.10457e-11	0.112914	0.113636
chr5_134900596	chr5:134971200:C:T	70603	1.21717e-15	9.10457e-11	0.112914	0.110795
chr5_134900591	chr5:134980163:G:A	79571	1.22681e-15	9.1424e-11	0.137239	0.148571
chr5_153779724	chr5:153756506:G:A	-23219	1.22442e-15	9.1424e-11	0.264873	0.382184
chr2_203429689	chr2:203429689:A:G	-1	1.22818e-15	9.1424e-11	0.310405	0.369942
chr2_128193418	chr2:128192319:A:G	-1100	1.23061e-15	9.14572e-11	0.178109	0.417647
chr2_128193418	chr2:128163291:C:CTT	-30128	1.2376e-15	9.16979e-11	0.177589	0.421965
chr1_20651917	chr1:20666113:G:T	14195	1.23783e-15	9.16979e-11	0.311129	0.422857
chr2_135618945	chr2:135602885:C:T	-16061	1.24739e-15	9.22578e-11	0.265973	0.244186
chr12_49128795	chr12:49104968:G:A	-23828	1.25455e-15	9.26387e-11	0.304991	0.353448
chr1_247155627	chr1:247145650:C:T	-9978	1.27497e-15	9.39959e-11	0.288509	0.147727
chr17_21000918	chr17:21022533:T:C	21614	1.29597e-15	9.53915e-11	0.299519	0.293605
chr2_128193418	chr2:128133304:T:TG	-60115	1.29817e-15	9.5401e-11	-0.17627	0.429825
chr12_49128795	chr12:49156169:G:A	27373	1.30185e-15	9.55191e-11	0.351594	0.264535
chr5_153779724	chr5:153806677:G:T	26952	1.31569e-15	9.63811e-11	0.267725	0.373563
chr5_153779724	chr5:153786389:C:T	6664	1.44823e-15	1.05922e-10	0.27187	0.367052
chr12_67318156	chr12:67348916:A:G	30759	1.4551e-15	1.06088e-10	-0.134829	0.49422
chr1_32680141	chr1:32680141:A:G	-1	1.45483e-15	1.06088e-10	0.298643	0.403509
chr2_197497294	chr2:197535944:C:T	38649	1.4768e-15	1.075e-10	0.26688	0.372727
chr2_135618945	chr2:135294434:C:T	-324512	1.48207e-15	1.07713e-10	0.236232	0.318966
chr2_197497294	chr2:197544668:A:G	47373	1.48591e-15	1.07822e-10	0.267482	0.360947
chr5_153779724	chr5:153743784:T:G	-35941	1.54015e-15	1.11058e-10	0.264207	0.385714
chr5_153779724	chr5:153753281:C:T	-26444	1.54015e-15	1.11058e-10	0.264207	0.380682
chr5_153779724	chr5:153766858:G:A	-12867	1.54015e-15	1.11058e-10	0.264207	0.382857
chr5_153779724	chr5:153777669:T:C	-2056	1.54015e-15	1.11058e-10	0.264207	0.387283
chr19_52513964	chr19:52502350:A:G	-11615	1.55042e-15	1.11624e-10	0.27672	0.352601
chr1_1729477	chr1:1668542:C:T	-60936	1.56395e-15	1.12423e-10	-0.238221	0.177326
chr1_247155627	chr1:247162162:G:T	6534	1.60713e-15	1.15347e-10	0.330066	0.102273
chr5_153779724	chr5:153782613:C:G	2888	1.62957e-15	1.16775e-10	0.27009	0.367052
chr1_1729665	chr1:1639685:G:A	-89981	1.64833e-15	1.17936e-10	-0.263019	0.181034
chr2_203429689	chr2:203504601:T:C	74911	1.65814e-15	1.18454e-10	0.297194	0.402941
chr2_197497294	chr2:197609494:A:G	112199	1.69347e-15	1.20791e-10	0.263447	0.34593
chr5_153779724	chr5:153796513:G:T	16788	1.73738e-15	1.23731e-10	0.266323	0.368571
chr1_193088077	chr1:193088077:A:G	-1	1.75764e-15	1.24981e-10	0.304026	0.354037
chr1_247155627	chr1:247163835:T:C	8207	1.7859e-15	1.266e-10	0.323316	0.117143
chr1_247155627	chr1:247164281:A:G	8653	1.7859e-15	1.266e-10	0.323316	0.117143
chr2_128193418	chr2:128106857:A:G	-86562	1.80816e-15	1.27981e-10	-0.175083	0.424855
chr2_128193418	chr2:128178597:TATG:T	-14822	1.83752e-15	1.29859e-10	0.175417	0.425714
chr16_7195682	chr16:7188773:G:A	-6910	1.84159e-15	1.29948e-10	-0.218903	0.408571
chr5_153779724	chr5:153772232:T:C	-7493	1.85958e-15	1.31017e-10	0.26281	0.385057
chr2_50451081	chr2:50412123:A:G	-38959	1.86268e-15	1.31035e-10	0.244569	0.411429
chr7_38723460	chr7:38705291:C:T	-18170	1.91037e-15	1.34185e-10	0.287375	0.271429
chr2_203429689	chr2:203510041:A:C	80351	1.91853e-15	1.34553e-10	0.294881	0.394737
chr17_21000918	chr17:21009468:C:A	8549	1.92265e-15	1.34637e-10	0.296194	0.300595
chr3_14944928	chr3:15094898:T:G	149969	1.96092e-15	1.37108e-10	0.286258	0.338068
chr2_203429689	chr2:203499998:C:T	70308	1.96393e-15	1.37111e-10	0.286756	0.408571
chr19_52513964	chr19:52515653:G:A	1688	2.07331e-15	1.4431e-10	0.263541	0.459302
chr19_52513964	chr19:52515656:T:A	1691	2.07331e-15	1.4431e-10	0.263541	0.459302
chr2_95833276	chr2:96070820:T:C	237543	2.07869e-15	1.44466e-10	0.237421	0.439306
chr1_1729505	chr1:1658830:C:G	-70676	2.09441e-15	1.45339e-10	-0.255404	0.208333
chr5_134900596	chr5:134980163:G:A	79566	2.10812e-15	1.46071e-10	0.0954893	0.148571
chr2_128193418	chr2:128143989:G:A	-49430	2.14225e-15	1.48213e-10	-0.173758	0.428161
chr2_128193418	chr2:128091077:C:G	-102342	2.15815e-15	1.49089e-10	-0.171789	0.422857
chr17_21000918	chr17:21014505:T:C	13586	2.16265e-15	1.49176e-10	0.31102	0.251445
chr7_38723460	chr7:38701624:G:T	-21837	2.17231e-15	1.49618e-10	0.280209	0.393491
chr5_153779724	chr5:153744928:T:C	-34797	2.17768e-15	1.49764e-10	0.263209	0.385057
chr19_52513964	chr19:52498974:T:C	-14991	2.19213e-15	1.50533e-10	0.271223	0.383523
chr7_38723460	chr7:38701579:G:C	-21882	2.40523e-15	1.62833e-10	0.281843	0.389535
chr17_63819095	chr17:63741862:C:A	-77234	2.42072e-15	1.62833e-10	0.285143	0.312139
chr17_63819095	chr17:63758243:A:T	-60853	2.42072e-15	1.62833e-10	0.285143	0.308571
chr17_63819095	chr17:63786128:C:T	-32968	2.42072e-15	1.62833e-10	0.285143	0.310345
chr17_63819095	chr17:63818767:C:G	-329	2.42072e-15	1.62833e-10	0.285143	0.306818
chr17_63819095	chr17:63819127:C:T	31	2.42072e-15	1.62833e-10	0.285143	0.308571
chr17_63819095	chr17:63825819:A:G	6723	2.42072e-15	1.62833e-10	0.285143	0.310345
chr17_63819095	chr17:63832125:T:A	13029	2.42072e-15	1.62833e-10	0.285143	0.308571
chr17_63819095	chr17:63844037:C:T	24941	2.42072e-15	1.62833e-10	0.285143	0.306818
chr17_63819095	chr17:63844346:G:A	25250	2.42072e-15	1.62833e-10	0.285143	0.306818
chr17_63819095	chr17:63847912:C:T	28816	2.42072e-15	1.62833e-10	0.285143	0.308571
chr17_63819095	chr17:63848138:G:A	29042	2.42072e-15	1.62833e-10	0.285143	0.306818
chr17_63819095	chr17:63854430:C:T	35334	2.42072e-15	1.62833e-10	0.285143	0.306818
chr12_49128795	chr12:49162648:T:G	33852	2.38824e-15	1.62833e-10	0.322213	0.315029
chr2_197497294	chr2:197602417:C:T	105122	2.43427e-15	1.63506e-10	0.263218	0.34104
chr1_193088077	chr1:193202446:C:T	114368	2.44555e-15	1.64025e-10	0.298095	0.336207
chr7_38723460	chr7:38701593:C:T	-21868	2.50953e-15	1.68071e-10	0.28164	0.391813
chr5_153779724	chr5:153805134:AT:A	25409	2.5797e-15	1.7252e-10	0.271475	0.364162
chr5_153779724	chr5:153745403:T:C	-34322	2.62728e-15	1.75447e-10	0.263904	0.386628
chr12_67318156	chr12:67350060:T:C	31903	2.66013e-15	1.77384e-10	-0.133963	0.488439
chr5_663091	chr5:662791:T:C	-301	2.67595e-15	1.78181e-10	0.349463	0.0943396
chr2_197497294	chr2:197622554:C:T	125259	2.7042e-15	1.79802e-10	0.262226	0.343023
chr12_68843263	chr12:68808017:C:G	-35247	2.82516e-15	1.87574e-10	-0.122852	0.451429
chr5_153779724	chr5:153797493:C:T	17768	2.83051e-15	1.87659e-10	0.270935	0.368421
chr5_153779724	chr5:153765275:A:G	-14450	2.83715e-15	1.87829e-10	0.265328	0.382184
chr12_67318156	chr12:67346844:C:T	28687	2.85734e-15	1.88894e-10	-0.133673	0.485714
chr12_67318156	chr12:67364301:A:G	46144	2.90638e-15	1.91586e-10	-0.132883	0.482955
chr5_40829680	chr5:40810918:T:G	-18763	2.90612e-15	1.91586e-10	0.2619	0.141618
chr2_135618945	chr2:135092043:G:A	-526903	3.00178e-15	1.9731e-10	0.236603	0.32
chr2_135618945	chr2:135102353:T:C	-516593	3.00178e-15	1.9731e-10	0.236603	0.323864
chr5_153779724	chr5:153765624:G:C	-14101	3.01149e-15	1.97667e-10	0.262672	0.382857
chr2_203429689	chr2:203294430:G:A	-135260	3.05819e-15	2.00446e-10	-0.299179	0.367647
chr19_57907125	chr19:57956226:G:T	49100	3.1004e-15	2.02924e-10	-0.189198	0.261494
chr5_153779724	chr5:153777110:T:C	-2615	3.15063e-15	2.05919e-10	0.267607	0.391176
chr2_95833276	chr2:96009511:G:A	176234	3.19881e-15	2.08772e-10	0.24177	0.416667
chr2_216208896	chr2:216282191:G:A	73294	3.20416e-15	2.08826e-10	0.162218	0.176136
chr17_63819095	chr17:63808557:G:A	-10539	3.30539e-15	2.15119e-10	0.279576	0.311429
chr17_63819095	chr17:63860740:C:T	41644	3.33708e-15	2.16875e-10	0.28592	0.306358
chr12_67318156	chr12:67323447:T:TG	5290	3.37393e-15	2.18961e-10	-0.134836	0.485549
chr19_57907125	chr19:57924652:C:T	17526	3.38932e-15	2.1965e-10	-0.185816	0.271429
chr17_21000918	chr17:20997064:T:C	-3855	3.40764e-15	2.20527e-10	0.290665	0.275862
chr16_7195682	chr16:7198270:C:G	2587	3.45566e-15	2.23019e-10	-0.224442	0.376471
chr13_40919533	chr13:40876552:G:C	-42982	3.46066e-15	2.23019e-10	0.203817	0.494286
chr13_40919533	chr13:40890184:A:G	-29350	3.46066e-15	2.23019e-10	0.203817	0.494318
chr2_95833276	chr2:95999453:T:C	166176	3.4681e-15	2.23186e-10	0.246557	0.456897
chr1_20651917	chr1:20609683:C:T	-42235	3.54169e-15	2.27604e-10	0.298384	0.402857
chr16_7195682	chr16:7201347:T:C	5664	3.56322e-15	2.28669e-10	-0.226004	0.413295
chr16_7195682	chr16:7192328:C:T	-3355	3.57892e-15	2.29357e-10	-0.23839	0.33815
chr12_67318156	chr12:67276261:C:T	-41896	3.61896e-15	2.3128e-10	-0.134493	0.482857
chr12_67318156	chr12:67333156:A:T	14999	3.61896e-15	2.3128e-10	-0.134493	0.482857
chr2_135618945	chr2:135103927:G:C	-515019	3.64154e-15	2.324e-10	0.236441	0.328571
chr13_40919533	chr13:40880020:G:A	-39514	3.69985e-15	2.35795e-10	0.203668	0.494253
chr1_32680141	chr1:32607465:A:G	-72677	3.75791e-15	2.39165e-10	-0.303706	0.390173
chr5_153779724	chr5:153749155:A:G	-30570	3.77548e-15	2.39951e-10	0.261509	0.382857
chr12_67318156	chr12:67280619:A:G	-37538	3.84312e-15	2.42245e-10	-0.133563	0.482857
chr12_67318156	chr12:67284959:T:A	-33198	3.84312e-15	2.42245e-10	-0.133563	0.480114
chr12_67318156	chr12:67290922:T:C	-27235	3.84312e-15	2.42245e-10	-0.133563	0.480114
chr12_67318156	chr12:67315856:T:C	-2301	3.84312e-15	2.42245e-10	-0.133563	0.482857
chr12_67318156	chr12:67335439:T:G	17282	3.84312e-15	2.42245e-10	-0.133563	0.48
chr2_127843916	chr2:127829743:C:T	-14174	3.83932e-15	2.42245e-10	0.265242	0.482558
chr17_63819095	chr17:63825462:C:G	6366	3.85288e-15	2.42529e-10	0.284102	0.308571
chr2_128193418	chr2:128129669:G:A	-63750	3.86443e-15	2.42924e-10	-0.174755	0.438953
chr1_32680141	chr1:32704812:C:T	24670	3.89642e-15	2.44601e-10	0.293499	0.394118
chr12_67318156	chr12:67321221:C:T	3064	3.90173e-15	2.44601e-10	-0.135507	0.485549
chr12_67318156	chr12:67308401:A:C	-9756	3.96357e-15	2.4814e-10	-0.133565	0.477011
chr1_32680141	chr1:32669173:A:C	-10969	3.99133e-15	2.49539e-10	0.298028	0.397661
chr2_128193418	chr2:128165458:G:A	-27961	4.00523e-15	2.50069e-10	0.173994	0.405172
chr17_63819095	chr17:63743542:T:C	-75554	4.02956e-15	2.51248e-10	0.285809	0.310345
chr2_135618945	chr2:135046196:A:G	-572750	4.10842e-15	2.52072e-10	0.234619	0.325714
chr2_135618945	chr2:135055399:C:T	-563547	4.10842e-15	2.52072e-10	0.234619	0.325714
chr2_135618945	chr2:135061337:C:T	-557609	4.10842e-15	2.52072e-10	0.234619	0.322857
chr2_135618945	chr2:135071862:A:G	-547084	4.10842e-15	2.52072e-10	0.234619	0.326705
chr2_135618945	chr2:135074561:T:C	-544385	4.10842e-15	2.52072e-10	0.234619	0.318966
chr2_135618945	chr2:135115076:C:A	-503870	4.10842e-15	2.52072e-10	0.234619	0.321023
chr2_135618945	chr2:135116468:C:T	-502478	4.10842e-15	2.52072e-10	0.234619	0.318966
chr2_135618945	chr2:135126917:G:C	-492029	4.10842e-15	2.52072e-10	0.234619	0.318966
chr2_135618945	chr2:135151892:G:A	-467054	4.10842e-15	2.52072e-10	0.234619	0.322857
chr2_135618945	chr2:135156468:C:T	-462478	4.10842e-15	2.52072e-10	0.234619	0.317143
chr2_95833276	chr2:95892652:C:T	59375	4.09361e-15	2.52072e-10	0.244251	0.402299
chr5_153779724	chr5:153757225:T:G	-22500	4.07055e-15	2.52072e-10	0.26119	0.382184
chr1_150308768	chr1:150306477:C:G	-2292	4.12165e-15	2.52547e-10	0.116145	0.253086
chr1_20651917	chr1:20607790:G:A	-44128	4.13134e-15	2.52805e-10	0.300041	0.405714
chr2_95833276	chr2:95892729:C:T	59452	4.14603e-15	2.53367e-10	0.242103	0.401734
chr2_135618945	chr2:135170742:A:G	-448204	4.16642e-15	2.54276e-10	0.235091	0.316092
chr16_7195682	chr16:7197153:C:T	1470	4.18229e-15	2.54907e-10	-0.216506	0.378613
chr17_63819095	chr17:63839739:G:A	20643	4.20169e-15	2.55413e-10	0.278385	0.302857
chr17_63819095	chr17:63786372:C:T	-32724	4.20133e-15	2.55413e-10	0.283763	0.308571
chr12_49128795	chr12:49135024:T:A	6228	4.252e-15	2.58131e-10	0.328513	0.308824
chr19_1106616	chr19:1100977:T:C	-5640	4.25865e-15	2.58195e-10	0.27124	0.389535
chr17_63819095	chr17:63863617:T:C	44521	4.27803e-15	2.59029e-10	0.28606	0.308571
chr5_153779724	chr5:153755813:A:G	-23912	4.36099e-15	2.63705e-10	0.261523	0.385057
chr12_67318156	chr12:67275247:T:C	-42910	4.40288e-15	2.6589e-10	-0.136734	0.488372
chr12_68843263	chr12:68837854:A:AT	-5410	4.48789e-15	2.70442e-10	-0.118337	0.467647
chr2_95833276	chr2:95868412:T:C	35135	4.49001e-15	2.70442e-10	0.246978	0.401163
chr16_7195682	chr16:7207925:T:C	12242	4.57042e-15	2.74926e-10	-0.234741	0.322857
chr12_67318156	chr12:67357652:T:G	39495	4.59092e-15	2.75799e-10	-0.135516	0.488439
chr2_135618945	chr2:135361567:C:CA	-257379	4.60712e-15	2.76412e-10	0.231405	0.318966
chr1_1729665	chr1:1675091:A:G	-54575	4.69687e-15	2.8098e-10	-0.273279	0.156627
chr17_63819095	chr17:63843137:T:C	24041	4.70154e-15	2.8098e-10	0.284409	0.312139
chr17_63819095	chr17:63760700:G:A	-58396	4.69435e-15	2.8098e-10	0.285579	0.309249
chr19_57907125	chr19:57953261:T:C	46135	4.88385e-15	2.9112e-10	-0.183714	0.272989
chr5_153779724	chr5:153743895:A:G	-35830	4.88058e-15	2.9112e-10	0.265186	0.382184
chr12_67318156	chr12:67327413:A:G	9256	4.89186e-15	2.91221e-10	-0.135557	0.488439
chr17_63819095	chr17:63864085:G:T	44989	4.90819e-15	2.91816e-10	0.281155	0.307471
chr17_63819095	chr17:63834901:C:T	15805	4.94991e-15	2.93917e-10	0.283463	0.310345
chr2_135618945	chr2:135141499:T:C	-477447	5.03534e-15	2.98605e-10	0.233824	0.319767
chr2_128193418	chr2:128137154:T:C	-56265	5.06343e-15	2.99885e-10	-0.171019	0.408571
chr5_153779724	chr5:153757142:T:G	-22583	5.10026e-15	3.01678e-10	0.262097	0.387283
chr2_128193418	chr2:128191505:C:CT	-1914	5.10973e-15	3.01851e-10	0.177076	0.421965
chr17_63819095	chr17:63757621:T:C	-61475	5.21906e-15	3.07915e-10	0.288136	0.295322
chr12_67318156	chr12:67302272:A:T	-15885	5.23099e-15	3.08224e-10	-0.134559	0.482857
chr17_21000918	chr17:21040841:A:G	39922	5.27289e-15	3.10296e-10	0.291043	0.296407
chr19_52513964	chr19:52523070:C:T	9105	5.30703e-15	3.11906e-10	0.250535	0.448864
chr17_63819095	chr17:63817368:G:T	-1728	5.38783e-15	3.16252e-10	0.28429	0.308571
chr1_1729505	chr1:1659060:G:A	-70446	5.53121e-15	3.24255e-10	-0.183778	0.34
chr5_153779724	chr5:153744169:A:G	-35556	5.64304e-15	3.3039e-10	0.261962	0.389535
chr12_67318156	chr12:67270798:C:T	-47359	5.66715e-15	3.31228e-10	-0.134421	0.485549
chr17_63819095	chr17:63746539:C:T	-72557	5.69329e-15	3.31228e-10	0.283077	0.310345
chr17_63819095	chr17:63759012:T:C	-60084	5.69329e-15	3.31228e-10	0.283077	0.313953
chr17_63819095	chr17:63774006:C:G	-45090	5.69329e-15	3.31228e-10	0.283077	0.310345
chr17_63819095	chr17:63819095:A:G	-1	5.69329e-15	3.31228e-10	0.283077	0.308571
chr2_128193418	chr2:128140129:C:T	-53290	5.73055e-15	3.32975e-10	-0.172106	0.436782
chr2_197497294	chr2:197613596:G:A	116301	5.8544e-15	3.39743e-10	0.262717	0.34104
chr2_95833276	chr2:96025125:T:C	191848	6.00488e-15	3.48038e-10	0.237144	0.428571
chr2_128193418	chr2:128136230:C:T	-57189	6.10474e-15	3.53381e-10	-0.172253	0.436416
chr2_203429689	chr2:203242302:G:A	-187388	6.23678e-15	3.60147e-10	-0.299615	0.372093
chr2_135618945	chr2:135592519:G:T	-26427	6.2607e-15	3.60147e-10	0.255829	0.261364
chr2_135618945	chr2:135596634:T:A	-22312	6.2607e-15	3.60147e-10	0.255829	0.257143
chr2_135618945	chr2:135610993:A:G	-7953	6.2607e-15	3.60147e-10	0.255829	0.257143
chr2_135618945	chr2:135621807:A:AC	2861	6.2607e-15	3.60147e-10	0.255829	0.261364
chr2_135618945	chr2:135164269:T:A	-454677	6.29572e-15	3.6171e-10	0.234682	0.313218
chr7_38723460	chr7:38752934:C:T	29473	6.3342e-15	3.63295e-10	-0.303725	0.247126
chr12_49128795	chr12:49183235:G:A	54439	6.33909e-15	3.63295e-10	0.32329	0.300595
chr12_67318156	chr12:67289883:T:C	-28274	6.39184e-15	3.65863e-10	-0.135679	0.491228
chr17_63819095	chr17:63795511:T:C	-23585	6.4094e-15	3.65959e-10	0.282306	0.308571
chr17_63819095	chr17:63795523:TA:T	-23573	6.4094e-15	3.65959e-10	0.282306	0.308571
chr5_153779724	chr5:153783484:T:A	3759	6.50066e-15	3.70711e-10	0.2677	0.366279
chr12_67318156	chr12:67317320:G:A	-837	6.52329e-15	3.71541e-10	-0.136566	0.491228
chr5_153779724	chr5:153770980:A:G	-8745	6.55045e-15	3.72628e-10	0.261707	0.392442
chr13_40919533	chr13:40918735:C:T	-799	6.63714e-15	3.77093e-10	0.201398	0.480114
chr17_63819095	chr17:63829486:T:C	10390	6.68008e-15	3.79066e-10	0.28346	0.310345
chr2_128193418	chr2:128200723:A:G	7304	6.74208e-15	3.81774e-10	0.171968	0.4
chr17_63819095	chr17:63839024:T:C	19928	6.74437e-15	3.81774e-10	0.281598	0.304598
chr16_7195682	chr16:7195456:G:T	-227	6.8482e-15	3.87175e-10	-0.232914	0.317919
chr17_63819095	chr17:63758219:T:C	-60877	7.00695e-15	3.95665e-10	0.28308	0.304598
chr1_1729509	chr1:1665061:C:T	-64449	7.09719e-15	4.0027e-10	-0.178838	0.189655
chr1_1729505	chr1:1675091:A:G	-54415	7.27742e-15	4.09933e-10	-0.251915	0.156627
chr12_49128795	chr12:49205897:A:G	77101	7.29921e-15	4.10158e-10	0.35347	0.231429
chr12_49128795	chr12:49208422:A:G	79626	7.29921e-15	4.10158e-10	0.35347	0.232955
chr5_153779724	chr5:153740488:A:G	-39237	7.56194e-15	4.24018e-10	0.261159	0.382184
chr1_154583016	chr1:154591259:AG:A	8242	7.56428e-15	4.24018e-10	0.284997	0.354651
chr16_7195682	chr16:7200269:G:A	4586	7.63399e-15	4.27406e-10	-0.23557	0.34
chr3_35664237	chr3:35676082:T:C	11844	7.89623e-15	4.41552e-10	0.305054	0.312139
chr1_1729509	chr1:1668717:C:G	-60793	8.04823e-15	4.49506e-10	-0.177646	0.186782
chr12_67318156	chr12:67274218:G:A	-43939	8.08401e-15	4.50958e-10	-0.134699	0.485632
chr12_49128795	chr12:49174483:C:T	45687	8.11014e-15	4.51868e-10	0.322729	0.282857
chr1_1729505	chr1:1668721:C:T	-60785	8.18721e-15	4.55611e-10	-0.186998	0.323699
chr1_32680141	chr1:32666587:C:T	-13555	8.26395e-15	4.59327e-10	0.294274	0.39881
chr2_95833276	chr2:95930962:G:C	97685	8.3067e-15	4.61147e-10	0.240054	0.463068
chr12_67318156	chr12:67348483:G:A	30326	8.39789e-15	4.65648e-10	-0.134169	0.494186
chr17_63819095	chr17:63824281:T:C	5185	8.42105e-15	4.66371e-10	0.283432	0.315789
chr7_55941024	chr7:55917192:C:T	-23833	8.55942e-15	4.72331e-10	-0.23371	0.317919
chr1_1729477	chr1:1639685:G:A	-89793	8.54386e-15	4.72331e-10	-0.222912	0.181034
chr2_95833276	chr2:95852274:G:A	18997	8.55586e-15	4.72331e-10	0.242731	0.405714
chr17_18534793	chr17:18634347:T:G	99553	8.672e-15	4.77971e-10	-0.271112	0.378882
chr5_153779724	chr5:153760054:A:G	-19671	8.83462e-15	4.86353e-10	0.2621	0.390173
chr5_153779724	chr5:153755846:C:A	-23879	8.91282e-15	4.90072e-10	0.259693	0.382184
chr17_63819095	chr17:63858795:G:A	39699	8.93293e-15	4.90592e-10	0.284708	0.315789
chr1_247155627	chr1:247154642:G:GACTT	-986	9.06756e-15	4.95623e-10	0.314692	0.117143
chr1_247155627	chr1:247158828:C:T	3200	9.06756e-15	4.95623e-10	0.314692	0.117143
chr1_247155627	chr1:247159276:C:T	3648	9.06756e-15	4.95623e-10	0.314692	0.117143
chr1_247155627	chr1:247163314:G:GAAA	7686	9.06756e-15	4.95623e-10	0.314692	0.117143
chr12_67318156	chr12:67287612:T:C	-30545	9.10758e-15	4.97221e-10	-0.136269	0.491228
chr16_7195682	chr16:7201325:G:C	5642	9.13222e-15	4.97976e-10	-0.237194	0.336257
chr16_7195682	chr16:7194442:G:A	-1241	9.4656e-15	5.1502e-10	-0.233346	0.339181
chr13_40919533	chr13:40918099:C:T	-1435	9.47832e-15	5.1502e-10	0.203811	0.49711
chr19_52513964	chr19:52502314:G:A	-11651	9.47143e-15	5.1502e-10	0.264502	0.387283
chr1_1729509	chr1:1668542:C:T	-60968	9.64858e-15	5.23654e-10	-0.185419	0.177326
chr2_95833276	chr2:95831768:G:C	-1509	9.72312e-15	5.27079e-10	0.241756	0.398844
chr12_49128795	chr12:49203216:A:C	74420	9.75482e-15	5.28176e-10	0.297767	0.402299
chr17_63819095	chr17:63844639:G:T	25543	9.80069e-15	5.30037e-10	0.281905	0.312139
chr7_38723460	chr7:38815924:CTATATATA:C	92463	9.81687e-15	5.30289e-10	-0.281053	0.369186
chr17_63819095	chr17:63752629:C:T	-66467	9.99189e-15	5.39112e-10	0.28399	0.310345
chr2_95833276	chr2:95934304:C:G	101027	1.0059e-14	5.42098e-10	0.238963	0.456897
chr13_40919533	chr13:40920380:C:T	846	1.02128e-14	5.49743e-10	0.201669	0.485549
chr5_134900591	chr5:134925589:A:G	24997	1.04231e-14	5.58454e-10	0.144463	0.12
chr5_134900591	chr5:134928011:A:G	27419	1.04231e-14	5.58454e-10	0.144463	0.125
chr5_134900591	chr5:134971922:G:C	71330	1.04231e-14	5.58454e-10	0.144463	0.122159
chr5_134900591	chr5:134972028:G:A	71436	1.04231e-14	5.58454e-10	0.144463	0.122159
chr1_193088077	chr1:193277189:C:T	189111	1.05771e-14	5.66047e-10	0.286762	0.34104
chr2_128193418	chr2:128093088:C:A	-100331	1.0652e-14	5.69394e-10	-0.172103	0.429825
chr17_63819095	chr17:63857084:C:T	37988	1.07244e-14	5.726e-10	0.282148	0.311047
chr2_135618945	chr2:135258509:T:C	-360437	1.08143e-14	5.76731e-10	0.228603	0.30814
chr2_135618945	chr2:135136283:A:G	-482663	1.11519e-14	5.94048e-10	0.227864	0.329545
chr2_197497294	chr2:197451525:CA:C	-45770	1.12853e-14	6.0046e-10	0.264438	0.304598
chr12_67318156	chr12:67304076:G:A	-14081	1.13372e-14	6.02017e-10	-0.134137	0.491228
chr2_135618945	chr2:135433744:A:C	-185202	1.13407e-14	6.02017e-10	0.233755	0.318966
chr16_7195682	chr16:7202820:T:C	7137	1.14693e-14	6.08143e-10	-0.236705	0.337143
chr1_236551616	chr1:236534367:G:T	-17250	1.15099e-14	6.08482e-10	-0.273568	0.424855
chr12_67318156	chr12:67312132:T:G	-6025	1.15014e-14	6.08482e-10	-0.13494	0.491279
chr17_63819095	chr17:63846204:G:A	27108	1.15153e-14	6.08482e-10	0.281375	0.312139
chr17_63819095	chr17:63783859:A:T	-35237	1.15323e-14	6.08682e-10	0.281547	0.301724
chr5_153779724	chr5:153759149:T:C	-20576	1.16316e-14	6.13221e-10	0.260945	0.394118
chr5_153779724	chr5:153787324:A:G	7599	1.17494e-14	6.18723e-10	0.268491	0.377976
chr2_197497294	chr2:197601549:T:C	104254	1.22704e-14	6.45422e-10	0.269765	0.359756
chr16_7195682	chr16:7200238:G:T	4555	1.23574e-14	6.49257e-10	-0.234173	0.342857
chr17_63819095	chr17:63735809:T:C	-83287	1.24178e-14	6.51687e-10	0.280883	0.312139
chr16_7195682	chr16:7201806:T:C	6123	1.25257e-14	6.56602e-10	-0.235811	0.342857
chr2_197497294	chr2:197598366:G:T	101071	1.26922e-14	6.64574e-10	0.262686	0.35
chr7_55941024	chr7:55931227:G:A	-9798	1.29079e-14	6.75101e-10	-0.227955	0.322857
chr13_40919533	chr13:40843278:G:A	-76256	1.29591e-14	6.7701e-10	0.200958	0.494286
chr2_95833276	chr2:95994552:A:G	161275	1.30382e-14	6.80371e-10	0.24121	0.457143
chr1_247155627	chr1:247145402:C:T	-10226	1.32092e-14	6.88515e-10	0.293613	0.136364
chr2_128193418	chr2:128146567:TTAATA:T	-46852	1.32941e-14	6.92157e-10	-0.169452	0.44186
chr5_153779724	chr5:153720985:T:C	-58740	1.34642e-14	7.00222e-10	0.254077	0.410405
chr17_63819095	chr17:63845125:G:C	26029	1.35405e-14	7.03396e-10	0.283129	0.312139
chr17_63819095	chr17:63838987:A:G	19891	1.37193e-14	7.11882e-10	0.280034	0.307471
chr13_40919533	chr13:40877737:C:T	-41797	1.38643e-14	7.16983e-10	0.20262	0.485714
chr13_40919533	chr13:40878183:C:G	-41351	1.38643e-14	7.16983e-10	0.20262	0.485632
chr2_197497294	chr2:197500319:C:G	3024	1.38617e-14	7.16983e-10	0.265942	0.352201
chr17_63819095	chr17:63743801:A:G	-75295	1.39909e-14	7.22719e-10	0.28111	0.312865
chr16_7195682	chr16:7196409:A:G	726	1.42141e-14	7.31788e-10	-0.234173	0.321839
chr16_7195682	chr16:7199743:G:A	4060	1.42141e-14	7.31788e-10	-0.234173	0.317143
chr16_7195682	chr16:7204070:C:T	8387	1.42141e-14	7.31788e-10	-0.234173	0.318966
chr2_128193418	chr2:128200201:T:G	6782	1.43292e-14	7.3689e-10	0.169975	0.42
chr17_63819095	chr17:63855506:T:C	36410	1.45767e-14	7.48783e-10	0.277774	0.311429
chr3_14944928	chr3:15055901:GT:G	110972	1.4801e-14	7.59458e-10	0.2855	0.339286
chr1_150308768	chr1:150309065:A:C	296	1.48837e-14	7.62852e-10	0.111224	0.254601
chr2_127843916	chr2:127836403:A:G	-7514	1.49122e-14	7.63463e-10	0.261806	0.42
chr17_63819095	chr17:63859819:G:A	40723	1.51001e-14	7.72225e-10	0.275624	0.312139
chr2_135618945	chr2:135352559:C:T	-266387	1.52494e-14	7.78996e-10	0.232546	0.32
chr12_49128795	chr12:49106615:G:A	-22181	1.53944e-14	7.85532e-10	0.314947	0.292614
chr7_38723460	chr7:38753949:G:T	30488	1.57081e-14	8.00653e-10	-0.28624	0.356322
chr12_49128795	chr12:49174883:C:G	46087	1.57606e-14	8.02441e-10	0.319449	0.278736
chr17_63819095	chr17:63774391:T:G	-44705	1.58344e-14	8.05309e-10	0.283273	0.315789
chr1_1729509	chr1:1665581:C:G	-63929	1.58695e-14	8.06204e-10	-0.178689	0.195402
chr2_95833276	chr2:95765696:A:G	-67581	1.62756e-14	8.25924e-10	0.239371	0.402299
chr17_63819095	chr17:63850113:T:C	31017	1.63031e-14	8.26409e-10	0.281787	0.317647
chr7_38723460	chr7:38701278:C:A	-22183	1.63413e-14	8.27435e-10	0.272754	0.395349
chr19_57907125	chr19:57961179:G:A	54053	1.70574e-14	8.62747e-10	-0.170788	0.281609
chr19_52513964	chr19:52521915:G:A	7950	1.70904e-14	8.63468e-10	0.257632	0.453757
chr12_49128795	chr12:49192707:C:T	63911	1.71286e-14	8.6445e-10	0.323604	0.281609
chr2_197497294	chr2:197415862:T:C	-81433	1.71558e-14	8.64876e-10	0.264404	0.309942
chr2_203429689	chr2:203220912:C:T	-208778	1.73548e-14	8.73952e-10	-0.287611	0.382857
chr1_1729509	chr1:1669613:G:A	-59897	1.73946e-14	8.75e-10	-0.168356	0.191429
chr5_153779724	chr5:153764656:A:G	-15069	1.80028e-14	9.04606e-10	0.259092	0.389535
chr19_52513964	chr19:52521874:G:A	7909	1.81009e-14	9.08545e-10	0.255023	0.454023
chr2_135618945	chr2:135106724:C:G	-512222	1.84592e-14	9.24226e-10	0.232235	0.309942
chr19_1106616	chr19:1118752:A:G	12135	1.85136e-14	9.24226e-10	0.246654	0.428977
chr19_1106616	chr19:1118753:C:T	12136	1.85136e-14	9.24226e-10	0.246654	0.428977
chr19_1106616	chr19:1118775:G:C	12158	1.85136e-14	9.24226e-10	0.246654	0.428977
chr19_1106616	chr19:1124054:A:G	17437	1.85136e-14	9.24226e-10	0.246654	0.433908
chr1_150308768	chr1:150306310:G:GTC	-2459	1.87768e-14	9.36351e-10	0.113447	0.276074
chr17_63819095	chr17:63717968:A:C	-101128	1.93443e-14	9.63608e-10	0.284313	0.315789
chr1_20651917	chr1:20624957:T:A	-26961	1.96694e-14	9.78744e-10	0.301131	0.405172
chr3_14944928	chr3:15071616:A:G	126687	1.98887e-14	9.88589e-10	0.286172	0.32659
chr2_203429689	chr2:203270547:A:G	-159143	1.99338e-14	9.89763e-10	-0.297176	0.385965
chr17_63819095	chr17:63847938:C:T	28842	2.06395e-14	1.0237e-09	0.279423	0.315789
chr3_14944928	chr3:15039940:C:A	95011	2.08527e-14	1.03316e-09	0.29648	0.314706
chr17_63819095	chr17:63861446:A:G	42350	2.09416e-14	1.03645e-09	0.280057	0.312865
chr17_63819095	chr17:63774826:G:C	-44270	2.10119e-14	1.03882e-09	0.275165	0.318966
chr2_135618945	chr2:135167432:T:G	-451514	2.125e-14	1.04946e-09	0.230062	0.309249
chr16_7195682	chr16:7200783:C:T	5100	2.12842e-14	1.05002e-09	-0.234229	0.342857
chr17_63819095	chr17:63845656:G:A	26560	2.15285e-14	1.06094e-09	0.280999	0.312139
chr2_203429689	chr2:203457575:T:C	27885	2.15839e-14	1.06253e-09	0.2924	0.393064
chr17_63819095	chr17:63846356:G:C	27260	2.16351e-14	1.06392e-09	0.281804	0.309249
chr13_40919533	chr13:40870525:T:C	-49009	2.18388e-14	1.07051e-09	0.2049	0.494186
chr13_40919533	chr13:40870527:G:A	-49007	2.18388e-14	1.07051e-09	0.2049	0.494186
chr13_40919533	chr13:40870536:G:A	-48998	2.18388e-14	1.07051e-09	0.2049	0.494152
chr17_21000918	chr17:21035856:C:T	34937	2.20514e-14	1.07978e-09	0.291544	0.307229
chr19_1106616	chr19:1119020:C:T	12403	2.21513e-14	1.08352e-09	0.249104	0.430636
chr5_153779724	chr5:153745238:C:G	-34487	2.22195e-14	1.0857e-09	0.263383	0.394118
chr3_35664237	chr3:35662929:A:G	-1309	2.23337e-14	1.09013e-09	0.291969	0.272989
chr13_40919533	chr13:40859979:A:G	-59555	2.26683e-14	1.10177e-09	0.201493	0.485714
chr13_40919533	chr13:40874859:C:G	-44675	2.26683e-14	1.10177e-09	0.201493	0.485714
chr13_40919533	chr13:40874863:G:A	-44671	2.26683e-14	1.10177e-09	0.201493	0.485714
chr17_63819095	chr17:63760899:G:A	-58197	2.26203e-14	1.10177e-09	0.279766	0.312865
chr17_63819095	chr17:63718079:C:T	-101017	2.26917e-14	1.10177e-09	0.282137	0.312139
chr12_11026156	chr12:11064256:C:T	38099	2.31634e-14	1.12349e-09	0.20243	0.278107
chr17_63819095	chr17:63865067:T:C	45971	2.32767e-14	1.12779e-09	0.280776	0.315789
chr17_63819095	chr17:63854844:A:G	35748	2.33984e-14	1.1325e-09	0.282154	0.311047
chr2_50451081	chr2:50449679:T:G	-1403	2.3632e-14	1.14261e-09	0.260498	0.345714
chr13_40919533	chr13:40918029:G:A	-1505	2.3956e-14	1.15706e-09	0.198242	0.488439
chr17_63819095	chr17:63735295:G:A	-83801	2.41141e-14	1.16347e-09	0.264578	0.323864
chr13_40919533	chr13:40858106:A:G	-61428	2.44752e-14	1.1726e-09	0.201576	0.491329
chr17_63819095	chr17:63708014:A:G	-111082	2.45068e-14	1.1726e-09	0.279791	0.301136
chr17_63819095	chr17:63765770:G:A	-53326	2.45068e-14	1.1726e-09	0.279791	0.3
chr17_63819095	chr17:63786771:A:G	-32325	2.45068e-14	1.1726e-09	0.279791	0.298295
chr17_63819095	chr17:63797095:A:G	-22001	2.45068e-14	1.1726e-09	0.279791	0.3
chr17_63819095	chr17:63800784:G:A	-18312	2.45068e-14	1.1726e-09	0.279791	0.298295
chr17_63819095	chr17:63866789:A:G	47693	2.45068e-14	1.1726e-09	0.279791	0.3
chr17_63819095	chr17:63869407:A:G	50311	2.45068e-14	1.1726e-09	0.279791	0.3
chr2_128193418	chr2:128159193:G:A	-34226	2.45432e-14	1.17312e-09	0.177112	0.408537
chr17_63819095	chr17:63824297:A:G	5201	2.46232e-14	1.17573e-09	0.279158	0.317647
chr1_1729477	chr1:1669576:G:A	-59902	2.54148e-14	1.21227e-09	-0.215344	0.186782
chr13_40919533	chr13:40852121:G:A	-67413	2.55284e-14	1.21643e-09	0.200703	0.488439
chr7_55941024	chr7:55907489:A:T	-33536	2.6154e-14	1.24238e-09	-0.229988	0.3125
chr7_55941024	chr7:55943457:C:T	2432	2.6154e-14	1.24238e-09	-0.229988	0.308571
chr7_55941024	chr7:55948883:C:T	7858	2.6154e-14	1.24238e-09	-0.229988	0.304598
chr2_197497294	chr2:197566534:C:T	69239	2.62701e-14	1.24661e-09	0.264287	0.381988
chr1_193088077	chr1:193150862:A:G	62784	2.63292e-14	1.24685e-09	0.286996	0.33908
chr1_193088077	chr1:193280337:A:C	192259	2.63292e-14	1.24685e-09	0.286996	0.341954
chr7_38723460	chr7:38749908:G:A	26447	2.65238e-14	1.25472e-09	-0.293983	0.353448
chr19_57907125	chr19:57908784:C:A	1658	2.65499e-14	1.25472e-09	-0.18373	0.265896
chr2_95833276	chr2:95915625:C:A	82348	2.66211e-14	1.2568e-09	0.239173	0.402299
chr2_69323879	chr2:69325389:C:A	1509	2.66613e-14	1.25691e-09	0.290581	0.356322
chr12_49128795	chr12:49103860:T:A	-24936	2.6678e-14	1.25691e-09	0.314908	0.293103
chr1_150308768	chr1:150349475:C:T	40706	2.707e-14	1.27277e-09	-0.109666	0.232759
chr1_150308768	chr1:150493477:T:G	184708	2.707e-14	1.27277e-09	-0.109666	0.234286
chr13_40919533	chr13:40917718:T:C	-1816	2.71631e-14	1.27585e-09	0.20285	0.494152
chr13_40919533	chr13:40891243:G:C	-28291	2.73378e-14	1.28275e-09	0.201375	0.49711
chr2_128193418	chr2:128108575:ACAGT:A	-84844	2.80404e-14	1.31438e-09	-0.172386	0.434524
chr1_150308768	chr1:150498002:C:A	189233	2.81572e-14	1.31717e-09	-0.116207	0.24
chr1_150308768	chr1:150498003:T:G	189234	2.81572e-14	1.31717e-09	-0.116207	0.24
chr19_52513964	chr19:52504884:T:TTTGTTTGA	-9081	2.82757e-14	1.32137e-09	0.266484	0.41018
chr17_63819095	chr17:63773032:C:T	-46064	2.83511e-14	1.32355e-09	0.279983	0.298851
chr1_20651917	chr1:20619002:G:C	-32916	2.84873e-14	1.32857e-09	0.295211	0.401734
chr13_40919533	chr13:40875472:G:A	-44062	2.87894e-14	1.3413e-09	0.200321	0.485714
chr17_63819095	chr17:63823837:T:A	4741	2.96722e-14	1.38103e-09	0.281897	0.309942
chr1_20651917	chr1:20620418:C:G	-31500	3.0055e-14	1.39744e-09	0.298334	0.401163
chr17_63819095	chr17:63820703:C:CGCTTGAACCTGGAAGACGG	1607	3.06732e-14	1.42474e-09	0.281912	0.313953
chr2_128193418	chr2:128100284:C:T	-93135	3.11987e-14	1.44769e-09	-0.170913	0.427326
chr17_21000918	chr17:21040907:G:C	39988	3.14236e-14	1.45666e-09	0.28707	0.296407
chr17_63819095	chr17:63737402:GT:G	-81694	3.18725e-14	1.47584e-09	0.277129	0.313953
chr17_63819095	chr17:63837966:G:A	18870	3.19014e-14	1.47584e-09	0.279589	0.298851
chr17_63819095	chr17:63699119:T:C	-119977	3.19486e-14	1.47626e-09	0.279223	0.293103
chr17_63819095	chr17:63868089:G:C	48993	3.19746e-14	1.47626e-09	0.28079	0.3
chr2_95833276	chr2:96009418:T:C	176141	3.20822e-14	1.47975e-09	0.232859	0.416667
chr17_63819095	chr17:63835032:C:T	15936	3.21252e-14	1.48025e-09	0.282704	0.306548
chr17_21000918	chr17:20994271:T:C	-6648	3.21953e-14	1.482e-09	0.290998	0.272727
chr2_128193418	chr2:128151912:C:T	-41507	3.25648e-14	1.49512e-09	-0.168081	0.413295
chr2_135618945	chr2:135471317:C:T	-147629	3.25801e-14	1.49512e-09	0.228864	0.316092
chr2_50451081	chr2:50413776:C:A	-37306	3.25702e-14	1.49512e-09	0.233677	0.458333
chr17_63819095	chr17:63772027:A:T	-47069	3.26102e-14	1.49512e-09	0.283306	0.313953
chr2_69323879	chr2:69302762:G:A	-21118	3.26448e-14	1.49522e-09	-0.32699	0.307927
chr2_95833276	chr2:95763877:A:G	-69400	3.28836e-14	1.50317e-09	0.241317	0.44
chr2_127843916	chr2:127843035:T:C	-882	3.28567e-14	1.50317e-09	0.264485	0.421965
chr17_63819095	chr17:63782030:G:A	-37066	3.31997e-14	1.51611e-09	0.277505	0.320588
chr1_20651917	chr1:20617815:CCTT:C	-34103	3.47144e-14	1.58372e-09	0.298349	0.401734
chr17_63819095	chr17:63798663:G:A	-20433	3.4834e-14	1.5876e-09	0.279077	0.311047
chr2_197497294	chr2:197421857:C:T	-75438	3.5507e-14	1.61508e-09	0.255729	0.315789
chr7_38723460	chr7:38700217:T:G	-23244	3.54937e-14	1.61508e-09	0.260417	0.405172
chr2_216208870	chr2:216210445:T:G	1574	3.57776e-14	1.62578e-09	0.109402	0.187135
chr16_7195682	chr16:7202694:T:G	7011	3.63449e-14	1.64993e-09	-0.236495	0.342857
chr12_67318156	chr12:67289908:G:A	-28249	3.68782e-14	1.6725e-09	-0.132786	0.491124
chr17_63819095	chr17:63749620:G:A	-69476	3.70534e-14	1.67879e-09	0.280647	0.323353
chr17_63819095	chr17:63866085:GACAA:G	46989	3.74368e-14	1.69417e-09	0.282356	0.306358
chr2_203429689	chr2:203496369:T:TAAATA	66679	3.74665e-14	1.69417e-09	0.286494	0.408824
chr17_63819095	chr17:63824079:T:C	4983	3.78784e-14	1.71112e-09	0.277341	0.3
chr7_44833300	chr7:44833378:G:A	77	3.80529e-14	1.71732e-09	-0.215725	0.392442
chr13_107837369	chr13:107837369:T:C	-1	3.83991e-14	1.73125e-09	0.278238	0.16
chr17_63819095	chr17:63791735:G:A	-27361	3.9047e-14	1.75874e-09	0.281107	0.3
chr2_197497294	chr2:197393071:T:C	-104224	3.93298e-14	1.76458e-09	0.260242	0.302857
chr2_197497294	chr2:197421750:A:G	-75545	3.93298e-14	1.76458e-09	0.260242	0.302857
chr2_197497294	chr2:197498127:C:A	832	3.93298e-14	1.76458e-09	0.260242	0.301136
chr2_197497294	chr2:197507311:T:C	10016	3.93298e-14	1.76458e-09	0.260242	0.302857
chr7_38723460	chr7:38696782:T:TAATTTTCAAATTTATA	-26679	3.96493e-14	1.77718e-09	0.265825	0.393293
chr1_20651917	chr1:20597767:G:A	-54151	4.03507e-14	1.80686e-09	0.293886	0.416667
chr13_40919533	chr13:40921072:G:A	1538	4.04759e-14	1.81071e-09	0.198348	0.485549
chr16_7195682	chr16:7202383:G:T	6700	4.07412e-14	1.82081e-09	-0.230555	0.342857
chr1_150308768	chr1:150468949:GCC:G	160180	4.0966e-14	1.82819e-09	0.11032	0.247024
chr12_49128795	chr12:49198107:C:T	69311	4.09858e-14	1.82819e-09	0.350544	0.229885
chr1_150308768	chr1:150448065:C:A	139296	4.11464e-14	1.82828e-09	-0.109539	0.247159
chr1_150308768	chr1:150461343:A:G	152574	4.11464e-14	1.82828e-09	-0.109539	0.247159
chr1_150308768	chr1:150494820:G:C	186051	4.11464e-14	1.82828e-09	-0.109539	0.247159
chr19_1106616	chr19:1121781:G:C	15164	4.11091e-14	1.82828e-09	0.24595	0.431429
chr13_40919533	chr13:40935626:G:C	16092	4.18984e-14	1.8599e-09	0.191815	0.485714
chr5_153779724	chr5:153853902:G:A	74177	4.24024e-14	1.88046e-09	0.286247	0.283237
chr12_49128795	chr12:49137317:C:T	8521	4.27589e-14	1.89445e-09	0.318434	0.274566
chr13_40919533	chr13:40880169:A:C	-39365	4.33055e-14	1.91682e-09	0.200237	0.494118
chr5_134900591	chr5:134887903:A:G	-12689	4.34282e-14	1.92041e-09	0.148227	0.122857
chr19_52513964	chr19:52521983:T:A	8018	4.36184e-14	1.92697e-09	0.2558	0.450292
chr17_63819095	chr17:63846062:G:A	26966	4.44969e-14	1.96389e-09	0.277793	0.3
chr1_247155627	chr1:247150887:TAAC:T	-4741	4.46056e-14	1.96681e-09	0.263878	0.145714
chr17_63819095	chr17:63849253:A:AT	30157	4.50291e-14	1.98358e-09	0.27749	0.3
chr17_63819095	chr17:63819454:C:T	358	4.51621e-14	1.98572e-09	0.278881	0.311047
chr17_63819095	chr17:63734560:T:C	-84536	4.52068e-14	1.98572e-09	0.279108	0.303468
chr17_63819095	chr17:63811853:G:GA	-7243	4.52068e-14	1.98572e-09	0.279108	0.301724
chr1_236548023	chr1:236533629:T:C	-14395	4.62763e-14	2.03076e-09	-0.270983	0.431034
chr19_52513964	chr19:52521938:T:TAAA	7973	4.70738e-14	2.06379e-09	0.255273	0.444444
chr12_67318156	chr12:67265906:G:T	-52251	4.73403e-14	2.0735e-09	-0.130739	0.488304
chr13_40919533	chr13:40880087:TG:T	-39447	4.76446e-14	2.08485e-09	0.200031	0.491279
chr16_7195682	chr16:7207596:C:G	11913	4.88424e-14	2.13523e-09	-0.227923	0.322857
chr7_55941024	chr7:55951488:G:C	10463	4.8925e-14	2.13682e-09	-0.22893	0.307471
chr17_63819095	chr17:63827186:A:G	8090	4.92924e-14	2.15082e-09	0.279886	0.311765
chr19_57907125	chr19:57931539:C:T	24413	4.95428e-14	2.15971e-09	-0.187993	0.255814
chr1_150308768	chr1:150301877:G:C	-6892	5.03266e-14	2.1918e-09	0.108269	0.258621
chr1_1729665	chr1:1659060:G:A	-70606	5.12658e-14	2.23048e-09	-0.192984	0.34
chr2_135618945	chr2:135032112:A:G	-586834	5.13115e-14	2.23048e-09	0.232883	0.313218
chr1_150308768	chr1:150310476:G:A	1707	5.14608e-14	2.23486e-09	0.107495	0.266272
chr13_40919533	chr13:40877827:C:T	-41707	5.18111e-14	2.24354e-09	0.200503	0.488439
chr13_40919533	chr13:40862396:A:T	-57138	5.17586e-14	2.24354e-09	0.203862	0.494152
chr17_63819095	chr17:63860888:G:T	41792	5.19041e-14	2.24354e-09	0.277198	0.312865
chr2_203429689	chr2:203505480:A:G	75790	5.17747e-14	2.24354e-09	0.288385	0.404192
chr5_153779724	chr5:153784405:TA:T	4680	5.18629e-14	2.24354e-09	0.288983	0.277457
chr17_63819095	chr17:63863306:C:A	44210	5.22415e-14	2.25178e-09	0.275614	0.311765
chr17_63819095	chr17:63863308:T:C	44212	5.22415e-14	2.25178e-09	0.275614	0.311765
chr17_63819095	chr17:63863309:G:T	44213	5.22415e-14	2.25178e-09	0.275614	0.311765
chr13_40919533	chr13:40877923:T:G	-41611	5.25938e-14	2.26485e-09	0.200263	0.488506
chr12_67318156	chr12:67293791:T:C	-24366	5.35747e-14	2.30494e-09	-0.130261	0.485632
chr17_63819095	chr17:63779954:T:C	-39142	5.39395e-14	2.31847e-09	0.277951	0.297143
chr13_40919533	chr13:40920439:T:G	905	5.43832e-14	2.33536e-09	0.198413	0.488304
chr12_11026156	chr12:10997641:T:C	-28516	5.45147e-14	2.33883e-09	0.201555	0.248555
chr2_128193418	chr2:128140913:A:C	-52506	5.51557e-14	2.36413e-09	-0.175285	0.434783
chr17_63819095	chr17:63826085:G:C	6989	5.5907e-14	2.39188e-09	0.276226	0.3
chr17_63819095	chr17:63869525:C:T	50429	5.5907e-14	2.39188e-09	0.276226	0.301724
chr5_153779724	chr5:153861592:G:A	81867	5.6038e-14	2.39526e-09	0.284157	0.277143
chr13_40919533	chr13:40919452:G:C	-82	5.74578e-14	2.45367e-09	0.198228	0.482659
chr12_68843263	chr12:68811880:A:G	-31384	5.86694e-14	2.50309e-09	-0.124279	0.442197
chr2_203429689	chr2:203287810:C:T	-141880	5.88269e-14	2.50749e-09	-0.2906	0.375723
chr3_35664237	chr3:35670954:A:G	6716	5.92991e-14	2.52528e-09	0.288283	0.291429
chr7_38723460	chr7:38746644:G:A	23183	5.95626e-14	2.53416e-09	-0.28438	0.345714
chr1_150308768	chr1:150310350:G:A	1581	5.96205e-14	2.53428e-09	0.107637	0.257225
chr7_38723460	chr7:38732267:T:A	8806	6.05554e-14	2.56221e-09	-0.280132	0.360795
chr7_38723460	chr7:38746906:G:A	23445	6.05554e-14	2.56221e-09	-0.280132	0.360795
chr7_38723460	chr7:38749084:C:T	25623	6.05554e-14	2.56221e-09	-0.280132	0.36
chr7_38723460	chr7:38750262:G:C	26801	6.05554e-14	2.56221e-09	-0.280132	0.360795
chr1_150308768	chr1:150473591:C:T	164822	6.03815e-14	2.56221e-09	-0.112736	0.222892
chr17_63819095	chr17:63742600:G:A	-76496	6.12501e-14	2.58922e-09	0.278416	0.301724
chr2_197497294	chr2:197571379:A:G	74084	6.14101e-14	2.59361e-09	0.258559	0.301724
chr17_21000918	chr17:20994639:A:G	-6280	6.36137e-14	2.68421e-09	0.288637	0.277143
chr1_150308768	chr1:150295378:T:C	-13391	6.46427e-14	2.72265e-09	0.10765	0.257225
chr17_63819095	chr17:63830911:C:T	11815	6.46034e-14	2.72265e-09	0.276826	0.298851
chr1_150308768	chr1:150497846:C:A	189077	6.50518e-14	2.73238e-09	-0.111629	0.244318
chr1_150308768	chr1:150500305:A:G	191536	6.50518e-14	2.73238e-09	-0.111629	0.244318
chr1_150308768	chr1:150503296:A:G	194527	6.50518e-14	2.73238e-09	-0.111629	0.241477
chr1_150308768	chr1:150385304:G:A	76535	6.56869e-14	2.75404e-09	-0.111343	0.231429
chr1_150308768	chr1:150479387:T:C	170618	6.56869e-14	2.75404e-09	-0.111343	0.231429
chr2_197497294	chr2:197403046:G:GAA	-94249	6.65212e-14	2.78648e-09	0.258811	0.306358
chr17_63819095	chr17:63763876:G:A	-55220	6.80148e-14	2.84646e-09	0.277183	0.311047
chr2_203429689	chr2:203229858:G:A	-199832	6.84012e-14	2.86003e-09	-0.279469	0.373563
chr17_63819095	chr17:63774125:C:A	-44971	6.90302e-14	2.88372e-09	0.279145	0.321429
chr7_38723460	chr7:38698474:C:G	-24987	6.9438e-14	2.89134e-09	0.262157	0.367816
chr7_38723460	chr7:38699305:G:A	-24156	6.9438e-14	2.89134e-09	0.262157	0.366477
chr17_63819095	chr17:63771419:C:G	-47677	6.94638e-14	2.89134e-09	0.279464	0.305233
chr17_63819095	chr17:63771432:A:G	-47664	6.94638e-14	2.89134e-09	0.279464	0.305233
chr13_40919533	chr13:40859926:C:T	-59608	6.9671e-14	2.89735e-09	0.200322	0.491329
chr1_150308768	chr1:150299581:T:C	-9188	6.97902e-14	2.89969e-09	0.108856	0.260116
chr13_40919533	chr13:40878138:C:A	-41396	7.06075e-14	2.93101e-09	0.20106	0.491329
chr7_38723460	chr7:38733949:A:T	10488	7.0993e-14	2.94436e-09	-0.279903	0.376437
chr7_44833300	chr7:44769677:G:C	-63624	7.12007e-14	2.95032e-09	0.206997	0.497076
chr13_40919533	chr13:40882795:T:C	-36739	7.19934e-14	2.98048e-09	0.198562	0.491279
chr5_153779724	chr5:153829281:T:C	49556	7.24065e-14	2.99489e-09	0.284478	0.275862
chr1_1729509	chr1:1667948:A:G	-61562	7.31094e-14	3.02125e-09	-0.169651	0.187861
chr2_216208870	chr2:216211944:A:G	3073	7.34902e-14	3.03427e-09	0.108587	0.18
chr17_63819095	chr17:63571559:G:A	-247537	7.37527e-14	3.04014e-09	0.280685	0.280347
chr17_21000918	chr17:20994701:T:C	-6218	7.37644e-14	3.04014e-09	0.288539	0.274286
chr2_197497294	chr2:197400802:A:G	-96493	7.39391e-14	3.04462e-09	0.259138	0.304598
chr2_203429689	chr2:203278403:T:C	-151287	7.58938e-14	3.12232e-09	-0.289166	0.353448
chr1_193088077	chr1:193136086:A:G	48008	7.60657e-14	3.1266e-09	0.28528	0.341954
chr1_154583016	chr1:154581771:AAATCAATC:A	-1246	7.61757e-14	3.12833e-09	-0.293815	0.25731
chr2_95833276	chr2:95967756:A:G	134479	7.62672e-14	3.1293e-09	0.235052	0.453757
chr2_216208896	chr2:216280222:A:T	71325	7.65475e-14	3.13522e-09	0.156718	0.182353
chr13_40919533	chr13:40874369:A:G	-45165	7.65315e-14	3.13522e-09	0.197429	0.482857
chr13_40919533	chr13:40880189:C:T	-39345	7.69923e-14	3.15063e-09	0.197958	0.488506
chr6_170405167	chr6:170405167:A:G	-1	7.70866e-14	3.15169e-09	0.268307	0.303977
chr7_44833300	chr7:44769674:A:G	-63627	7.76155e-14	3.16659e-09	0.205992	0.485465
chr17_63819095	chr17:63827364:T:C	8268	7.76571e-14	3.16659e-09	0.279888	0.317647
chr17_63819095	chr17:63827368:G:A	8272	7.76571e-14	3.16659e-09	0.279888	0.317647
chr19_52513964	chr19:52521730:C:G	7765	7.85789e-14	3.20134e-09	0.253853	0.450581
chr3_35664237	chr3:35675897:A:G	11659	7.89168e-14	3.21227e-09	0.303068	0.284483
chr10_14117295	chr10:14117262:A:C	-34	7.91071e-14	3.21717e-09	-0.225437	0.377841
chr12_11026156	chr12:11156230:G:C	130073	8.00868e-14	3.25128e-09	0.196163	0.265714
chr13_40919533	chr13:40872260:T:G	-47274	8.00433e-14	3.25128e-09	0.197129	0.488439
chr13_40919533	chr13:40859858:G:A	-59676	8.2528e-14	3.25572e-09	0.197146	0.491279
chr13_40919533	chr13:40859901:T:A	-59633	8.2528e-14	3.25572e-09	0.197146	0.488506
chr13_40919533	chr13:40861424:A:G	-58110	8.2528e-14	3.25572e-09	0.197146	0.482857
chr13_40919533	chr13:40862129:C:A	-57405	8.2528e-14	3.25572e-09	0.197146	0.488506
chr13_40919533	chr13:40862295:T:G	-57239	8.2528e-14	3.25572e-09	0.197146	0.482955
chr13_40919533	chr13:40863176:T:C	-56358	8.2528e-14	3.25572e-09	0.197146	0.485714
chr13_40919533	chr13:40870170:G:A	-49364	8.2528e-14	3.25572e-09	0.197146	0.482955
chr13_40919533	chr13:40870257:A:G	-49277	8.2528e-14	3.25572e-09	0.197146	0.482955
chr13_40919533	chr13:40870787:C:T	-48747	8.2528e-14	3.25572e-09	0.197146	0.482955
chr13_40919533	chr13:40871334:G:C	-48200	8.2528e-14	3.25572e-09	0.197146	0.482955
chr13_40919533	chr13:40872171:A:AC	-47363	8.2528e-14	3.25572e-09	0.197146	0.491329
chr13_40919533	chr13:40872516:T:C	-47018	8.2528e-14	3.25572e-09	0.197146	0.488506
chr13_40919533	chr13:40872769:A:G	-46765	8.2528e-14	3.25572e-09	0.197146	0.488439
chr13_40919533	chr13:40872776:T:C	-46758	8.2528e-14	3.25572e-09	0.197146	0.491329
chr13_40919533	chr13:40873725:C:T	-45809	8.2528e-14	3.25572e-09	0.197146	0.482955
chr13_40919533	chr13:40873732:C:T	-45802	8.2528e-14	3.25572e-09	0.197146	0.482955
chr13_40919533	chr13:40874035:G:A	-45499	8.2528e-14	3.25572e-09	0.197146	0.482955
chr13_40919533	chr13:40874209:C:T	-45325	8.2528e-14	3.25572e-09	0.197146	0.485632
chr13_40919533	chr13:40874424:G:A	-45110	8.2528e-14	3.25572e-09	0.197146	0.485714
chr13_40919533	chr13:40874427:A:AG	-45107	8.2528e-14	3.25572e-09	0.197146	0.485714
chr13_40919533	chr13:40876397:A:G	-43137	8.2528e-14	3.25572e-09	0.197146	0.488372
chr13_40919533	chr13:40876638:C:T	-42896	8.2528e-14	3.25572e-09	0.197146	0.485714
chr13_40919533	chr13:40879081:T:C	-40453	8.2528e-14	3.25572e-09	0.197146	0.482955
chr13_40919533	chr13:40879564:C:A	-39970	8.2528e-14	3.25572e-09	0.197146	0.482955
chr13_40919533	chr13:40879703:ACTCCTTTCTACCATATGCCCATCCTCGTCTACCCCAGTATATCGCTGCTC:A	-39831	8.2528e-14	3.25572e-09	0.197146	0.488506
chr13_40919533	chr13:40880628:G:A	-38906	8.2528e-14	3.25572e-09	0.197146	0.482955
chr13_40919533	chr13:40880648:C:G	-38886	8.2528e-14	3.25572e-09	0.197146	0.482955
chr13_40919533	chr13:40880860:A:G	-38674	8.2528e-14	3.25572e-09	0.197146	0.482955
chr13_40919533	chr13:40880898:G:A	-38636	8.2528e-14	3.25572e-09	0.197146	0.482955
chr13_40919533	chr13:40882628:C:T	-36906	8.03962e-14	3.25572e-09	0.197292	0.482857
chr2_197497294	chr2:197481073:G:A	-16222	8.17909e-14	3.25572e-09	0.243702	0.383721
chr17_63819095	chr17:63868583:A:G	49487	8.11215e-14	3.25572e-09	0.274741	0.298851
chr17_63819095	chr17:63845498:A:AT	26402	8.19769e-14	3.25572e-09	0.278513	0.314706
chr17_63819095	chr17:63765048:A:T	-54048	8.29109e-14	3.26803e-09	0.277824	0.300578
chr2_135618945	chr2:135226602:A:G	-392344	8.45161e-14	3.32824e-09	0.225182	0.313953
chr17_63819095	chr17:63864577:C:T	45481	8.4583e-14	3.32824e-09	0.275802	0.320359
chr1_1729478	chr1:1658830:C:G	-70649	8.47046e-14	3.33018e-09	-0.197645	0.208333
chr17_63819095	chr17:63721838:T:C	-97258	8.49505e-14	3.337e-09	0.275497	0.298851
chr3_14944928	chr3:15099992:T:C	155063	8.5897e-14	3.37131e-09	0.284809	0.32948
chr13_40919533	chr13:40874576:TC:T	-44958	8.63633e-14	3.38673e-09	0.200279	0.49422
chr13_40919533	chr13:40919559:G:A	25	8.65327e-14	3.39049e-09	0.202199	0.497059
chr17_63819095	chr17:63758632:T:C	-60464	8.6964e-14	3.40449e-09	0.278359	0.301724
chr1_1729478	chr1:1675091:A:G	-54388	8.81629e-14	3.44849e-09	-0.197664	0.156627
chr13_40919533	chr13:40871989:C:T	-47545	8.95062e-14	3.49807e-09	0.197951	0.488506
chr17_63819095	chr17:63818644:T:C	-452	8.97364e-14	3.50409e-09	0.275714	0.301724
chr13_40919533	chr13:40876108:C:T	-43426	9.04324e-14	3.52232e-09	0.196901	0.488439
chr13_40919533	chr13:40879997:C:T	-39537	9.04324e-14	3.52232e-09	0.196901	0.488439
chr13_40919533	chr13:40880034:A:G	-39500	9.04324e-14	3.52232e-09	0.196901	0.485549
chr13_40919533	chr13:40879764:A:C	-39770	9.18205e-14	3.57035e-09	0.196963	0.482857
chr17_63819095	chr17:63722480:T:C	-96616	9.17467e-14	3.57035e-09	0.275146	0.298851
chr17_21000918	chr17:20997688:G:A	-3231	9.20171e-14	3.57497e-09	0.294099	0.28882
chr1_193088077	chr1:193292213:G:A	204135	9.23604e-14	3.58529e-09	0.284882	0.341954
chr5_153779724	chr5:153768288:C:T	-11437	9.29714e-14	3.60597e-09	0.255614	0.378613
chr7_55941024	chr7:55941022:A:G	-3	9.35961e-14	3.62714e-09	-0.246248	0.283537
chr13_40919533	chr13:40919059:A:G	-475	9.39627e-14	3.63829e-09	0.196158	0.488439
chr12_67318156	chr12:67263701:A:C	-54456	9.49843e-14	3.67168e-09	-0.125465	0.451705
chr12_67318156	chr12:67263798:A:G	-54359	9.49843e-14	3.67168e-09	-0.125465	0.454286
chr16_7195682	chr16:7205157:A:G	9474	9.51271e-14	3.67411e-09	-0.232826	0.317919
chr17_63819095	chr17:63840142:T:A	21046	9.52478e-14	3.6757e-09	0.278425	0.338415
chr2_203429689	chr2:203298422:G:A	-131268	9.59576e-14	3.6993e-09	-0.29045	0.369822
chr17_63819095	chr17:63735373:G:A	-83723	9.60201e-14	3.6993e-09	0.27663	0.303468
chr1_1729665	chr1:1652913:C:T	-76753	1.00151e-13	3.85201e-09	-0.193977	0.335227
chr2_127843916	chr2:127815872:C:G	-28045	1.0008e-13	3.85201e-09	0.282641	0.434375
chr3_14944928	chr3:15010998:T:C	66069	1.01361e-13	3.8953e-09	0.293834	0.327586
chr17_63819095	chr17:63764428:T:A	-54668	1.02432e-13	3.93318e-09	0.276352	0.305233
chr1_150308768	chr1:150297029:C:T	-11740	1.03315e-13	3.96048e-09	0.105791	0.245714
chr1_150308768	chr1:150304444:A:G	-4325	1.03315e-13	3.96048e-09	0.105791	0.244318
chr17_63819095	chr17:63857423:T:C	38327	1.03418e-13	3.96113e-09	0.277601	0.302326
chr12_49128795	chr12:49144097:G:T	15301	1.03664e-13	3.96726e-09	0.343367	0.251445
chr13_40919533	chr13:40856704:CTT:C	-62830	1.04061e-13	3.97915e-09	0.199466	0.488372
chr2_216208870	chr2:216209978:G:A	1107	1.05236e-13	3.98767e-09	0.108301	0.178977
chr2_216208870	chr2:216211998:G:T	3127	1.05236e-13	3.98767e-09	0.108301	0.181818
chr2_216208870	chr2:216215465:A:G	6594	1.05236e-13	3.98767e-09	0.108301	0.178977
chr2_216208870	chr2:216215490:A:G	6619	1.05236e-13	3.98767e-09	0.108301	0.178977
chr2_216208870	chr2:216217303:C:T	8432	1.05236e-13	3.98767e-09	0.108301	0.18
chr2_135618945	chr2:135027163:G:T	-591783	1.05018e-13	3.98767e-09	0.225601	0.316092
chr2_135618945	chr2:135029578:G:C	-589368	1.05018e-13	3.98767e-09	0.225601	0.315029
chr2_135618945	chr2:135096237:C:T	-522709	1.05018e-13	3.98767e-09	0.225601	0.322857
chr2_135618945	chr2:135122443:G:A	-496503	1.05018e-13	3.98767e-09	0.225601	0.317143
chr2_95833276	chr2:95814433:G:A	-18844	1.05212e-13	3.98767e-09	0.234932	0.398844
chr17_63819095	chr17:63846251:T:C	27155	1.04699e-13	3.98767e-09	0.274491	0.305233
chr21_33450322	chr21:33462650:A:C	12327	1.07455e-13	4.06841e-09	-0.319101	0.398844
chr13_40919533	chr13:40920448:T:C	914	1.07771e-13	4.07703e-09	0.198838	0.494083
chr12_67318156	chr12:67311230:A:AGGTTTATGG	-6927	1.0817e-13	4.08636e-09	-0.136801	0.484756
chr2_203429689	chr2:203489139:GA:G	59449	1.08195e-13	4.08636e-09	0.293277	0.404762
chr1_193088077	chr1:193283454:C:T	195376	1.08864e-13	4.10826e-09	0.276689	0.343931
chr12_49128795	chr12:49113344:G:T	-15452	1.09257e-13	4.11971e-09	0.312334	0.313218
chr17_21000918	chr17:20995080:T:C	-5839	1.09358e-13	4.12015e-09	0.289185	0.278736
chr13_40919533	chr13:40878685:T:C	-40849	1.09763e-13	4.13203e-09	0.198491	0.494253
chr13_40919533	chr13:40926824:G:A	7290	1.10246e-13	4.14344e-09	0.189051	0.485714
chr13_40919533	chr13:40931727:C:T	12193	1.10246e-13	4.14344e-09	0.189051	0.485714
chr17_63819095	chr17:63765286:A:G	-53810	1.10631e-13	4.15215e-09	0.275104	0.305233
chr17_63819095	chr17:63806760:G:A	-12336	1.10658e-13	4.15215e-09	0.276605	0.314706
chr17_63819095	chr17:63724689:T:C	-94407	1.13007e-13	4.23684e-09	0.274494	0.302326
chr1_1729478	chr1:1639685:G:A	-89794	1.13756e-13	4.26146e-09	-0.187352	0.181034
chr17_63819095	chr17:63751592:G:A	-67504	1.14287e-13	4.27787e-09	0.273632	0.304734
chr1_1729660	chr1:1638879:C:T	-90782	1.14731e-13	4.291e-09	-0.180111	0.184971
chr17_63819095	chr17:63865257:G:A	46161	1.1539e-13	4.31215e-09	0.275163	0.319527
chr17_63819095	chr17:63728387:G:A	-90709	1.17316e-13	4.38057e-09	0.275284	0.315789
chr5_153779724	chr5:153792240:G:C	12515	1.18045e-13	4.38647e-09	0.280502	0.274286
chr5_153779724	chr5:153821809:A:G	42084	1.18045e-13	4.38647e-09	0.280502	0.275568
chr5_153779724	chr5:153823322:G:A	43597	1.18045e-13	4.38647e-09	0.280502	0.274286
chr5_153779724	chr5:153831393:A:T	51668	1.18045e-13	4.38647e-09	0.280502	0.28
chr5_153779724	chr5:153836817:T:C	57092	1.18045e-13	4.38647e-09	0.280502	0.277143
chr1_20651917	chr1:20647399:C:T	-4519	1.17598e-13	4.38647e-09	0.335168	0.41195
chr13_40919533	chr13:40920109:A:C	575	1.18313e-13	4.39288e-09	0.198133	0.497024
chr1_236548023	chr1:236532847:GAAAAACA:G	-15177	1.19385e-13	4.42912e-09	-0.26126	0.427746
chr17_63819095	chr17:63868271:T:C	49175	1.20583e-13	4.46996e-09	0.27664	0.299419
chr17_21000918	chr17:21006597:T:C	5678	1.21035e-13	4.48311e-09	0.289443	0.303681
chr2_135618945	chr2:135017742:G:GA	-601204	1.21277e-13	4.48847e-09	0.222294	0.301724
chr1_150308768	chr1:150349010:G:A	40241	1.22972e-13	4.50417e-09	-0.107517	0.235795
chr1_150308768	chr1:150363697:G:A	54928	1.22972e-13	4.50417e-09	-0.107517	0.235795
chr1_150308768	chr1:150394487:T:A	85718	1.22972e-13	4.50417e-09	-0.107517	0.235795
chr1_150308768	chr1:150406683:G:A	97914	1.22972e-13	4.50417e-09	-0.107517	0.235795
chr1_150308768	chr1:150412189:G:C	103420	1.22972e-13	4.50417e-09	-0.107517	0.235795
chr1_150308768	chr1:150415453:C:T	106684	1.22972e-13	4.50417e-09	-0.107517	0.235795
chr1_150308768	chr1:150453748:T:C	144979	1.22972e-13	4.50417e-09	-0.107517	0.235795
chr1_150308768	chr1:150457849:T:G	149080	1.22972e-13	4.50417e-09	-0.107517	0.235795
chr1_150308768	chr1:150458212:T:C	149443	1.22972e-13	4.50417e-09	-0.107517	0.235795
chr1_150308768	chr1:150473343:A:G	164574	1.22972e-13	4.50417e-09	-0.107517	0.235795
chr1_150308768	chr1:150488379:T:G	179610	1.22972e-13	4.50417e-09	-0.107517	0.235795
chr1_150308768	chr1:150318594:G:C	9825	1.22972e-13	4.50417e-09	0.107517	0.238506
chr1_247155627	chr1:247155888:AT:A	260	1.22873e-13	4.50417e-09	0.337241	0.0988024
chr2_203429689	chr2:203265173:G:A	-164517	1.23242e-13	4.51047e-09	-0.288072	0.390173
chr17_63819095	chr17:63711274:G:A	-107822	1.26371e-13	4.62132e-09	0.276477	0.307018
chr17_63819095	chr17:63707603:C:A	-111493	1.27067e-13	4.64308e-09	0.275995	0.306358
chr7_55941024	chr7:55942594:C:G	1569	1.27694e-13	4.6623e-09	-0.231662	0.313953
chr7_38723460	chr7:38747018:T:G	23557	1.28481e-13	4.68732e-09	-0.277443	0.362069
chr2_216208870	chr2:216252032:C:T	43161	1.30135e-13	4.7439e-09	0.109047	0.180233
chr12_11026156	chr12:11103985:G:A	77828	1.30398e-13	4.74973e-09	0.195373	0.254335
chr2_197497294	chr2:197357824:A:T	-139471	1.31998e-13	4.80422e-09	0.256858	0.312865
chr2_197497294	chr2:197489690:T:C	-7605	1.32807e-13	4.82985e-09	0.261053	0.307018
chr1_20651917	chr1:20624237:C:T	-27681	1.33373e-13	4.8466e-09	0.299535	0.397661
chr5_154054883	chr5:154105101:G:C	50217	1.34159e-13	4.87133e-09	-0.242589	0.395954
chr19_52513964	chr19:52498216:A:G	-15749	1.35969e-13	4.93316e-09	0.263741	0.391813
chr2_216208870	chr2:216212756:G:T	3885	1.36084e-13	4.93345e-09	0.109427	0.182081
chr1_193088077	chr1:193278547:C:T	190469	1.36504e-13	4.94478e-09	0.282195	0.34
chr12_11026156	chr12:10988371:T:C	-37786	1.38942e-13	4.94753e-09	0.194448	0.267045
chr12_11026156	chr12:10992592:T:A	-33565	1.38942e-13	4.94753e-09	0.194448	0.262857
chr12_11026156	chr12:10992710:T:G	-33447	1.38942e-13	4.94753e-09	0.194448	0.258523
chr12_11026156	chr12:10994797:AT:A	-31360	1.38942e-13	4.94753e-09	0.194448	0.258523
chr12_11026156	chr12:11004102:G:A	-22055	1.38942e-13	4.94753e-09	0.194448	0.258523
chr12_11026156	chr12:11010196:T:C	-15961	1.38942e-13	4.94753e-09	0.194448	0.258523
chr12_11026156	chr12:11012518:C:T	-13639	1.38942e-13	4.94753e-09	0.194448	0.257143
chr12_11026156	chr12:11013377:T:C	-12780	1.38942e-13	4.94753e-09	0.194448	0.262857
chr12_11026156	chr12:11024953:A:C	-1204	1.38942e-13	4.94753e-09	0.194448	0.267045
chr12_11026156	chr12:11036886:G:A	10729	1.38942e-13	4.94753e-09	0.194448	0.258523
chr12_11026156	chr12:11045882:AG:A	19725	1.38942e-13	4.94753e-09	0.194448	0.267045
chr12_11026156	chr12:11046672:T:A	20515	1.38942e-13	4.94753e-09	0.194448	0.252874
chr12_11026156	chr12:11047257:A:G	21100	1.38942e-13	4.94753e-09	0.194448	0.254286
chr12_11026156	chr12:11056684:G:A	30527	1.38942e-13	4.94753e-09	0.194448	0.254286
chr12_11026156	chr12:11056687:G:A	30530	1.38942e-13	4.94753e-09	0.194448	0.254286
chr12_11026156	chr12:11103075:C:A	76918	1.38942e-13	4.94753e-09	0.194448	0.262857
chr12_11026156	chr12:11104431:T:C	78274	1.38942e-13	4.94753e-09	0.194448	0.258523
chr12_11026156	chr12:11119990:G:A	93833	1.38942e-13	4.94753e-09	0.194448	0.258523
chr12_11026156	chr12:11133090:A:C	106933	1.38942e-13	4.94753e-09	0.194448	0.257143
chr12_11026156	chr12:11135390:G:T	109233	1.38942e-13	4.94753e-09	0.194448	0.254286
chr12_11026156	chr12:11141311:T:G	115154	1.38942e-13	4.94753e-09	0.194448	0.254286
chr17_21000918	chr17:20995928:T:C	-4991	1.38094e-13	4.94753e-09	0.28919	0.27907
chr1_247155627	chr1:247154935:TCAA:T	-693	1.39618e-13	4.96776e-09	0.339453	0.0914286
chr9_123103997	chr9:122993292:C:T	-110706	1.41069e-13	5.01551e-09	-0.285689	0.247159
chr16_6806968	chr16:6807699:G:C	730	1.41355e-13	5.02181e-09	0.161275	0.408046
chr7_38723460	chr7:38737102:G:A	13641	1.43232e-13	5.08457e-09	-0.27521	0.357143
chr2_135618945	chr2:135538481:G:A	-80465	1.46152e-13	5.16832e-09	0.241724	0.258523
chr2_135618945	chr2:135549320:A:T	-69626	1.46152e-13	5.16832e-09	0.241724	0.258523
chr2_135618945	chr2:135566655:A:G	-52291	1.46152e-13	5.16832e-09	0.241724	0.258523
chr2_135618945	chr2:135572048:C:T	-46898	1.46152e-13	5.16832e-09	0.241724	0.258523
chr2_135618945	chr2:135575730:A:G	-43216	1.46152e-13	5.16832e-09	0.241724	0.252874
chr1_150308768	chr1:150310714:T:C	1945	1.4818e-13	5.23602e-09	0.108074	0.269697
chr2_197497294	chr2:197549989:A:T	52694	1.49108e-13	5.26477e-09	0.258921	0.30814
chr2_135618945	chr2:135023017:T:A	-595929	1.50619e-13	5.31405e-09	0.222728	0.317143
chr17_63819095	chr17:63747307:C:G	-71789	1.52136e-13	5.36346e-09	0.277658	0.305233
chr2_69323879	chr2:69323520:G:A	-360	1.54178e-13	5.4313e-09	0.284967	0.356322
chr13_40919533	chr13:40863132:AT:A	-56402	1.55342e-13	5.46395e-09	0.197665	0.494186
chr13_40919533	chr13:40863135:T:A	-56399	1.55342e-13	5.46395e-09	0.197665	0.494186
chr2_197497294	chr2:197418581:T:C	-78714	1.56078e-13	5.48565e-09	0.258097	0.304598
chr17_63819095	chr17:63735635:T:G	-83461	1.56951e-13	5.51213e-09	0.262164	0.3125
chr2_69323879	chr2:69426209:C:A	102329	1.5799e-13	5.54439e-09	0.287714	0.348837
chr12_49128795	chr12:49169979:G:A	41183	1.58492e-13	5.55777e-09	0.320336	0.278736
chr1_154583016	chr1:154596189:A:G	13172	1.5958e-13	5.59167e-09	0.261162	0.33908
chr13_40919533	chr13:40927180:T:G	7646	1.60267e-13	5.61148e-09	0.189083	0.485549
chr7_55941024	chr7:55975344:G:C	34319	1.6348e-13	5.71963e-09	0.2362	0.317919
chr7_44833300	chr7:44771386:G:A	-61915	1.64078e-13	5.73619e-09	0.204245	0.5
chr21_33450322	chr21:33473307:T:G	22984	1.64291e-13	5.73929e-09	-0.324425	0.405172
chr1_20651917	chr1:20646648:A:AAATT	-5270	1.65452e-13	5.77547e-09	0.31003	0.426471
chr7_38723460	chr7:38806261:A:G	82800	1.66103e-13	5.78942e-09	-0.26805	0.375
chr7_38723460	chr7:38818656:T:C	95195	1.66103e-13	5.78942e-09	-0.26805	0.375
chr17_63819095	chr17:63744863:T:G	-74233	1.66828e-13	5.81029e-09	0.274742	0.315789
chr17_63819095	chr17:63820775:C:A	1679	1.67306e-13	5.82254e-09	0.275465	0.298851
chr2_216208870	chr2:216259235:T:C	50364	1.67631e-13	5.82945e-09	0.116662	0.16954
chr2_197497294	chr2:197420830:C:G	-76465	1.69495e-13	5.88982e-09	0.256795	0.304094
chr2_197497294	chr2:197712861:G:A	215566	1.70585e-13	5.92252e-09	-0.259031	0.27907
chr19_1106616	chr19:1119700:A:G	13083	1.70693e-13	5.92252e-09	0.239216	0.426136
chr17_21000918	chr17:20995049:T:C	-5870	1.71066e-13	5.931e-09	0.287611	0.281977
chr12_11026156	chr12:11109416:G:A	83259	1.71219e-13	5.93184e-09	0.195086	0.25
chr2_197497294	chr2:197417052:C:A	-80243	1.72956e-13	5.98751e-09	0.256696	0.304598
chr12_67318156	chr12:67322923:A:G	4766	1.7348e-13	6.00114e-09	-0.129157	0.463068
chr2_216208870	chr2:216240662:C:G	31791	1.77898e-13	6.14936e-09	0.109483	0.182353
chr2_216208870	chr2:216212742:C:G	3871	1.80471e-13	6.23362e-09	0.108108	0.18
chr1_150308768	chr1:150504040:G:A	195271	1.81229e-13	6.25043e-09	-0.109748	0.230114
chr1_150308768	chr1:150504585:C:T	195816	1.81229e-13	6.25043e-09	-0.109748	0.225714
chr1_193088077	chr1:193295691:C:T	207613	1.81571e-13	6.25755e-09	0.286604	0.343931
chr1_150308768	chr1:150457996:G:A	149227	1.82305e-13	6.27815e-09	-0.108072	0.242775
chr1_236548023	chr1:236538562:C:T	-9462	1.84851e-13	6.36107e-09	0.260819	0.428161
chr12_11026156	chr12:11048811:G:A	22654	1.85652e-13	6.37435e-09	0.198314	0.254286
chr12_11026156	chr12:11055906:A:G	29749	1.85652e-13	6.37435e-09	0.198314	0.254286
chr12_11026156	chr12:11154160:C:T	128003	1.85652e-13	6.37435e-09	0.198314	0.254286
chr1_193088077	chr1:193313753:C:T	225675	1.85937e-13	6.37748e-09	-0.283936	0.309659
chr2_197497294	chr2:197446138:A:G	-51157	1.8602e-13	6.37748e-09	0.256689	0.304598
chr17_63819095	chr17:63865592:T:C	46496	1.86539e-13	6.39052e-09	0.272833	0.302326
chr2_197497294	chr2:197552004:T:TTGAAA	54709	1.87386e-13	6.41477e-09	0.257749	0.311765
chr1_20651917	chr1:20605385:C:T	-46533	1.89261e-13	6.47415e-09	0.283236	0.425714
chr1_236548023	chr1:236534367:G:T	-13657	1.89951e-13	6.49293e-09	-0.26695	0.424855
chr5_153779724	chr5:153853203:G:A	73478	1.9275e-13	6.58372e-09	0.279715	0.280347
chr12_49128795	chr12:49142838:AAAAT:A	14042	1.93059e-13	6.58939e-09	0.319576	0.311047
chr17_63819095	chr17:63827105:C:CG	8009	1.93959e-13	6.61521e-09	0.273071	0.307018
chr1_150308768	chr1:150320705:G:A	11936	1.94218e-13	6.61914e-09	0.110624	0.264151
chr13_40919533	chr13:40880268:G:T	-39266	1.94572e-13	6.62631e-09	0.196253	0.488439
chr13_40919533	chr13:40880800:C:T	-38734	1.94737e-13	6.62703e-09	0.197587	0.485714
chr2_69323879	chr2:69322130:T:C	-1750	1.95626e-13	6.65237e-09	0.284128	0.346591
chr1_193088077	chr1:193172497:T:C	84419	1.95902e-13	6.65684e-09	0.276878	0.344828
chr17_63819095	chr17:63716458:T:C	-102638	1.97554e-13	6.70803e-09	0.271683	0.304598
chr12_67318156	chr12:67260224:A:G	-57933	1.98406e-13	6.732e-09	-0.125097	0.459302
chr2_197497294	chr2:197395374:A:T	-101921	1.98953e-13	6.74388e-09	0.25292	0.312139
chr5_153779724	chr5:153790180:T:C	10455	1.99049e-13	6.74388e-09	0.27909	0.278736
chr1_236551616	chr1:236533629:T:C	-17988	2.01368e-13	6.81744e-09	-0.262676	0.431034
chr7_55941024	chr7:55995508:G:C	54483	2.03417e-13	6.88175e-09	0.233094	0.313218
chr17_63819095	chr17:63874750:T:G	55654	2.0369e-13	6.88593e-09	0.273324	0.307018
chr5_154054883	chr5:154054883:A:G	-1	2.04074e-13	6.89386e-09	0.249996	0.348571
chr5_154054883	chr5:154106266:T:C	51382	2.04385e-13	6.8993e-09	-0.243819	0.366279
chr2_197497294	chr2:197400449:T:A	-96846	2.06837e-13	6.97696e-09	0.254093	0.297688
chr2_216208870	chr2:216250768:G:C	41897	2.10417e-13	7.09253e-09	0.108213	0.179191
chr13_40919533	chr13:40951783:T:C	32249	2.1644e-13	7.29022e-09	0.203073	0.491018
chr3_35664237	chr3:35652965:T:C	-11273	2.20263e-13	7.41356e-09	0.284805	0.288571
chr13_40919533	chr13:40928285:T:G	8751	2.25469e-13	7.58325e-09	0.193613	0.497024
chr17_21000918	chr17:20971924:C:T	-28995	2.2733e-13	7.64026e-09	-0.29486	0.261364
chr13_40919533	chr13:40876369:C:A	-43165	2.30787e-13	7.75079e-09	0.19494	0.488506
chr1_150308768	chr1:150308609:C:A	-160	2.31793e-13	7.77891e-09	0.109749	0.242604
chr2_135618945	chr2:135023952:G:A	-594994	2.38888e-13	8.00535e-09	0.225807	0.305233
chr2_135618945	chr2:135127787:C:T	-491159	2.38888e-13	8.00535e-09	0.225807	0.317143
chr2_197497294	chr2:197510605:C:G	13310	2.39299e-13	8.0133e-09	0.262302	0.316265
chr1_193088077	chr1:193276191:T:C	188113	2.42465e-13	8.10165e-09	0.276123	0.346821
chr1_193088077	chr1:193281672:A:C	193594	2.42465e-13	8.10165e-09	0.276123	0.348837
chr1_193088077	chr1:193281674:C:A	193596	2.42465e-13	8.10165e-09	0.276123	0.348837
chr5_134900591	chr5:134973426:G:A	72834	2.43388e-13	8.1266e-09	0.152608	0.103448
chr5_134900591	chr5:134914906:C:T	14314	2.44972e-13	8.14996e-09	0.151082	0.113636
chr5_134900591	chr5:134921829:G:A	21237	2.44972e-13	8.14996e-09	0.151082	0.113636
chr5_134900591	chr5:134944250:G:A	43658	2.44972e-13	8.14996e-09	0.151082	0.113636
chr5_134900591	chr5:134971200:C:T	70608	2.44972e-13	8.14996e-09	0.151082	0.110795
chr17_63819095	chr17:63859350:T:C	40254	2.44737e-13	8.14996e-09	0.271284	0.307018
chr13_40919533	chr13:40881047:C:T	-38487	2.47072e-13	8.2139e-09	0.195629	0.485714
chr12_49128795	chr12:49100242:T:C	-28554	2.48226e-13	8.24037e-09	0.312891	0.291429
chr12_49128795	chr12:49113157:G:C	-15639	2.48226e-13	8.24037e-09	0.312891	0.285714
chr12_68843263	chr12:68843698:ACT:A	434	2.51018e-13	8.32706e-09	-0.111316	0.399408
chr13_40919533	chr13:40925175:G:A	5641	2.53665e-13	8.36265e-09	0.187812	0.494186
chr13_40919533	chr13:40856376:C:T	-63158	2.53906e-13	8.36265e-09	0.194618	0.494186
chr13_40919533	chr13:40856383:G:T	-63151	2.53906e-13	8.36265e-09	0.194618	0.494186
chr13_40919533	chr13:40859140:G:T	-60394	2.53906e-13	8.36265e-09	0.194618	0.488506
chr13_40919533	chr13:40859863:A:T	-59671	2.53906e-13	8.36265e-09	0.194618	0.494152
chr13_40919533	chr13:40870152:G:A	-49382	2.53906e-13	8.36265e-09	0.194618	0.491329
chr13_40919533	chr13:40871306:A:T	-48228	2.53906e-13	8.36265e-09	0.194618	0.488506
chr13_40919533	chr13:40871862:A:G	-47672	2.53906e-13	8.36265e-09	0.194618	0.488506
chr13_40919533	chr13:40875193:G:A	-44341	2.53906e-13	8.36265e-09	0.194618	0.485714
chr19_24055030	chr19:24033325:G:A	-21706	2.53006e-13	8.36265e-09	0.232939	0.138235
chr2_69323879	chr2:69323879:T:C	-1	2.55595e-13	8.41227e-09	0.289034	0.360465
chr12_11026156	chr12:11059788:T:C	33631	2.55906e-13	8.41649e-09	0.198029	0.241279
chr17_63819095	chr17:63852349:G:A	33253	2.56097e-13	8.41677e-09	0.278965	0.327273
chr2_95833276	chr2:95836014:C:T	2737	2.58805e-13	8.49971e-09	0.233386	0.398256
chr2_216208870	chr2:216243074:G:T	34203	2.60314e-13	8.54234e-09	0.108156	0.1875
chr13_40919533	chr13:40862307:T:C	-57227	2.60474e-13	8.54234e-09	0.194985	0.485714
chr13_40919533	chr13:40874001:G:T	-45533	2.6249e-13	8.60234e-09	0.194639	0.485714
chr1_193088077	chr1:193160024:A:G	71946	2.64868e-13	8.6741e-09	0.277704	0.348837
chr17_63819095	chr17:63718946:T:C	-100150	2.65627e-13	8.69278e-09	0.271199	0.302326
chr12_68843263	chr12:68806705:A:G	-36559	2.6817e-13	8.76351e-09	-0.120347	0.44186
chr2_216208870	chr2:216208165:A:G	-706	2.68359e-13	8.76351e-09	0.107474	0.182081
chr2_69323879	chr2:69386794:T:C	62914	2.68222e-13	8.76351e-09	0.286613	0.349711
chr1_1729416	chr1:1665061:C:T	-64356	2.70958e-13	8.84212e-09	-0.152194	0.189655
chr17_63819095	chr17:63843531:C:G	24435	2.72364e-13	8.88171e-09	0.274682	0.307692
chr2_69323879	chr2:69305158:A:AG	-18722	2.72773e-13	8.88875e-09	-0.286577	0.435673
chr13_40919533	chr13:40920503:C:T	969	2.74833e-13	8.94955e-09	0.196695	0.485465
chr5_153779724	chr5:153818136:T:A	38411	2.76045e-13	8.98267e-09	0.280603	0.281977
chr13_40919533	chr13:40943382:A:G	23848	2.79178e-13	9.07181e-09	0.189148	0.485795
chr13_40919533	chr13:40949069:T:G	29535	2.79178e-13	9.07181e-09	0.189148	0.485795
chr13_40919533	chr13:40950087:T:C	30553	2.817e-13	9.14731e-09	0.190531	0.485714
chr17_63819095	chr17:63879663:T:C	60567	2.81914e-13	9.14781e-09	0.277396	0.298851
chr21_33450322	chr21:33473401:T:C	23078	2.84682e-13	9.22464e-09	-0.318235	0.389222
chr13_40919533	chr13:40881799:G:T	-37735	2.84552e-13	9.22464e-09	0.196133	0.485714
chr2_95833276	chr2:95764051:C:T	-69226	2.85084e-13	9.23117e-09	0.242132	0.361446
chr1_247155627	chr1:247148556:T:C	-7072	2.91278e-13	9.42511e-09	0.295266	0.12931
chr17_21000918	chr17:21021307:T:C	20388	2.95531e-13	9.55602e-09	0.304102	0.244118
chr17_63819095	chr17:63876752:T:C	57656	2.98504e-13	9.63863e-09	0.271351	0.304598
chr17_63819095	chr17:63878623:A:G	59527	2.98504e-13	9.63863e-09	0.271351	0.306358
chr13_40919533	chr13:40864335:TA:T	-55199	3.04025e-13	9.81002e-09	0.194537	0.488439
chr2_216208870	chr2:216216834:T:C	7963	3.05264e-13	9.81839e-09	0.108533	0.181287
chr12_11026156	chr12:11007793:A:C	-18364	3.05776e-13	9.81839e-09	0.19731	0.262857
chr12_11026156	chr12:11017487:T:TAA	-8670	3.05776e-13	9.81839e-09	0.19731	0.258621
chr12_11026156	chr12:11017488:T:TTA	-8669	3.05776e-13	9.81839e-09	0.19731	0.258621
chr12_11026156	chr12:11035975:G:A	9818	3.05776e-13	9.81839e-09	0.19731	0.254286
chr12_11026156	chr12:11041398:C:T	15241	3.05776e-13	9.81839e-09	0.19731	0.254286
chr12_11026156	chr12:11114559:C:T	88402	3.05776e-13	9.81839e-09	0.19731	0.254286
chr13_40919533	chr13:40858063:C:T	-61471	3.06117e-13	9.8225e-09	0.198069	0.497041
chr5_153779724	chr5:153716358:A:G	-63367	3.07252e-13	9.85206e-09	0.241498	0.38
chr5_153779724	chr5:153833636:A:G	53911	3.08551e-13	9.88005e-09	0.280474	0.273256
chr2_69323879	chr2:69350612:C:T	26732	3.08554e-13	9.88005e-09	0.282268	0.345714
chr2_203429689	chr2:203488403:G:A	58713	3.10582e-13	9.93809e-09	0.289424	0.406627
chr2_135618945	chr2:135114054:G:A	-504892	3.11794e-13	9.96994e-09	0.221699	0.303977
chr17_63819095	chr17:63788574:A:G	-30522	3.14084e-13	1.00362e-08	0.269963	0.30117
chr1_193088077	chr1:193283163:C:CT	195085	3.15791e-13	1.00838e-08	0.282122	0.343931
chr2_95833276	chr2:95836842:A:C	3565	3.1836e-13	1.01587e-08	0.236857	0.398844
chr1_193088077	chr1:193144920:T:C	56842	3.21289e-13	1.02451e-08	0.270985	0.346821
chr12_67318156	chr12:67251439:C:T	-66718	3.2634e-13	1.03918e-08	-0.124919	0.462857
chr12_67318156	chr12:67251467:T:A	-66690	3.2634e-13	1.03918e-08	-0.124919	0.462857
chr1_1729509	chr1:1669576:G:A	-59934	3.35788e-13	1.06853e-08	-0.165407	0.186782
chr13_40919533	chr13:40927761:G:C	8227	3.37842e-13	1.07432e-08	0.186398	0.488439
chr1_1729505	chr1:1652913:C:T	-76593	3.4147e-13	1.08436e-08	-0.176741	0.335227
chr13_40919533	chr13:40926919:G:A	7385	3.41439e-13	1.08436e-08	0.186872	0.485714
chr17_21000918	chr17:20982414:T:A	-18505	3.43165e-13	1.08899e-08	0.292992	0.262857
chr13_40919533	chr13:40856458:C:T	-63076	3.52165e-13	1.11605e-08	0.19447	0.491329
chr7_38723460	chr7:38687490:C:T	-35971	3.52175e-13	1.11605e-08	0.259668	0.368571
chr13_40919533	chr13:40919533:T:C	-1	3.57633e-13	1.13179e-08	0.195513	0.491176
chr12_124911942	chr12:124911509:T:G	-434	3.57572e-13	1.13179e-08	0.427855	0.401163
chr13_40919533	chr13:40930412:G:A	10878	3.58128e-13	1.13185e-08	0.186967	0.485632
chr5_153779724	chr5:153781439:A:G	1714	3.58143e-13	1.13185e-08	0.278523	0.277778
chr2_197497294	chr2:197538973:C:T	41678	3.6186e-13	1.14281e-08	0.250148	0.314286
chr13_40919533	chr13:40909812:G:A	-9722	3.63394e-13	1.14687e-08	0.199592	0.482143
chr13_40919533	chr13:40873864:T:G	-45670	3.69983e-13	1.16527e-08	0.193395	0.488506
chr13_40919533	chr13:40873880:T:C	-45654	3.69983e-13	1.16527e-08	0.193395	0.488506
chr2_69323879	chr2:69321459:C:T	-2421	3.69923e-13	1.16527e-08	0.284925	0.360465
chr13_40919533	chr13:40863215:C:T	-56319	3.72568e-13	1.17261e-08	0.195903	0.491279
chr12_11026156	chr12:11103433:G:A	77276	3.73075e-13	1.1734e-08	0.19666	0.255682
chr1_150308768	chr1:150467724:G:C	158955	3.80251e-13	1.19516e-08	-0.109861	0.239884
chr2_197497294	chr2:197548968:G:C	51673	3.82795e-13	1.20233e-08	0.249706	0.316092
chr1_247155627	chr1:247148627:T:C	-7001	3.84671e-13	1.20576e-08	0.289285	0.131429
chr1_247155627	chr1:247149173:T:C	-6455	3.84671e-13	1.20576e-08	0.289285	0.131429
chr1_247155627	chr1:247149453:T:C	-6175	3.84671e-13	1.20576e-08	0.289285	0.131429
chr13_40919533	chr13:40876309:A:C	-43225	3.8844e-13	1.21509e-08	0.193918	0.485714
chr13_40919533	chr13:40876332:T:C	-43202	3.8844e-13	1.21509e-08	0.193918	0.485714
chr13_40919533	chr13:40880989:A:G	-38545	3.8844e-13	1.21509e-08	0.193918	0.485714
chr1_236551616	chr1:236538549:C:T	-13068	3.88784e-13	1.21535e-08	0.252689	0.433908
chr2_69323879	chr2:69323098:T:G	-782	3.91875e-13	1.22252e-08	0.283058	0.348571
chr2_69323879	chr2:69394813:G:T	70933	3.91875e-13	1.22252e-08	0.283058	0.347701
chr2_69323879	chr2:69398365:A:G	74485	3.91875e-13	1.22252e-08	0.283058	0.347701
chr17_8368888	chr17:8368888:T:C	-1	3.95114e-13	1.23176e-08	0.194881	0.362857
chr19_1106616	chr19:1102176:C:T	-4441	3.9537e-13	1.23176e-08	0.238132	0.456897
chr7_55941024	chr7:55895214:A:C	-45811	3.96787e-13	1.23533e-08	-0.226663	0.309249
chr1_150308768	chr1:150494587:A:G	185818	4.01454e-13	1.24782e-08	-0.10942	0.238372
chr1_150308768	chr1:150510879:C:T	202110	4.01879e-13	1.24782e-08	-0.108792	0.232955
chr1_150308768	chr1:150515485:C:G	206716	4.01879e-13	1.24782e-08	-0.108792	0.232955
chr1_150308768	chr1:150518089:G:A	209320	4.01879e-13	1.24782e-08	-0.108792	0.232955
chr13_40919533	chr13:40850117:C:T	-69417	4.0397e-13	1.25346e-08	0.194509	0.488506
chr2_197497294	chr2:197383404:C:T	-113891	4.05598e-13	1.25767e-08	0.250359	0.304598
chr1_193088077	chr1:193313500:A:T	225422	4.06041e-13	1.25819e-08	-0.288823	0.309249
chr7_55941024	chr7:55996569:G:A	55544	4.08405e-13	1.26467e-08	0.229938	0.310345
chr2_50451081	chr2:50413901:T:C	-37181	4.17591e-13	1.28338e-08	0.233327	0.435976
chr1_236548023	chr1:236535336:G:T	-12688	4.20017e-13	1.28338e-08	0.255065	0.438953
chr1_236548023	chr1:236537328:C:A	-10696	4.20017e-13	1.28338e-08	0.255065	0.431429
chr1_236548023	chr1:236537682:T:C	-10342	4.20017e-13	1.28338e-08	0.255065	0.439306
chr1_236548023	chr1:236539499:C:T	-8525	4.20017e-13	1.28338e-08	0.255065	0.431818
chr1_236548023	chr1:236540056:C:T	-7968	4.20017e-13	1.28338e-08	0.255065	0.431818
chr1_236548023	chr1:236540996:C:T	-7028	4.20017e-13	1.28338e-08	0.255065	0.434286
chr1_236548023	chr1:236541054:A:G	-6970	4.20017e-13	1.28338e-08	0.255065	0.434286
chr1_236548023	chr1:236542134:C:T	-5890	4.20017e-13	1.28338e-08	0.255065	0.431818
chr1_236548023	chr1:236544924:A:C	-3100	4.20017e-13	1.28338e-08	0.255065	0.431818
chr1_236548023	chr1:236545795:G:C	-2229	4.20017e-13	1.28338e-08	0.255065	0.436782
chr1_236548023	chr1:236546139:A:G	-1885	4.20017e-13	1.28338e-08	0.255065	0.431818
chr1_236548023	chr1:236546185:A:G	-1839	4.20017e-13	1.28338e-08	0.255065	0.431818
chr1_236548023	chr1:236547556:AAGTC:A	-468	4.20017e-13	1.28338e-08	0.255065	0.431818
chr1_236548023	chr1:236547874:T:TCA	-150	4.20017e-13	1.28338e-08	0.255065	0.434286
chr1_236548023	chr1:236548023:T:C	-1	4.20017e-13	1.28338e-08	0.255065	0.431818
chr1_236548023	chr1:236548286:G:A	262	4.20017e-13	1.28338e-08	0.255065	0.436782
chr1_236548023	chr1:236548582:G:T	558	4.20017e-13	1.28338e-08	0.255065	0.433908
chr1_236548023	chr1:236548586:C:T	562	4.20017e-13	1.28338e-08	0.255065	0.433908
chr17_63819095	chr17:63797706:T:G	-21390	4.19614e-13	1.28338e-08	0.272856	0.304094
chr2_69323879	chr2:69355763:C:T	31883	4.20734e-13	1.28472e-08	0.284025	0.348571
chr17_63819095	chr17:63728904:T:A	-90192	4.22631e-13	1.28965e-08	0.273285	0.310651
chr7_65957436	chr7:65796257:A:G	-161180	4.23346e-13	1.29042e-08	-0.312253	0.349693
chr17_18534793	chr17:18572316:T:C	37522	4.23722e-13	1.29042e-08	0.258267	0.338068
chr17_18534793	chr17:18574095:T:C	39301	4.23722e-13	1.29042e-08	0.258267	0.338068
chr1_150308768	chr1:150308767:A:C	-2	4.25161e-13	1.29395e-08	0.10978	0.25
chr17_63819095	chr17:63754739:C:T	-64357	4.28067e-13	1.30193e-08	0.272733	0.324242
chr12_68843263	chr12:68804332:G:A	-38932	4.29683e-13	1.30598e-08	-0.120232	0.439655
chr8_12177495	chr8:12175224:G:A	-2272	4.37112e-13	1.30701e-08	-0.372368	0.212963
chr1_150308768	chr1:150408303:T:C	99534	4.3055e-13	1.30701e-08	-0.107525	0.231429
chr1_236551616	chr1:236535336:G:T	-16281	4.3685e-13	1.30701e-08	0.251983	0.438953
chr1_236551616	chr1:236537328:C:A	-14289	4.3685e-13	1.30701e-08	0.251983	0.431429
chr1_236551616	chr1:236537682:T:C	-13935	4.3685e-13	1.30701e-08	0.251983	0.439306
chr1_236551616	chr1:236539499:C:T	-12118	4.3685e-13	1.30701e-08	0.251983	0.431818
chr1_236551616	chr1:236540056:C:T	-11561	4.3685e-13	1.30701e-08	0.251983	0.431818
chr1_236551616	chr1:236540996:C:T	-10621	4.3685e-13	1.30701e-08	0.251983	0.434286
chr1_236551616	chr1:236541054:A:G	-10563	4.3685e-13	1.30701e-08	0.251983	0.434286
chr1_236551616	chr1:236542134:C:T	-9483	4.3685e-13	1.30701e-08	0.251983	0.431818
chr1_236551616	chr1:236544924:A:C	-6693	4.3685e-13	1.30701e-08	0.251983	0.431818
chr1_236551616	chr1:236545795:G:C	-5822	4.3685e-13	1.30701e-08	0.251983	0.436782
chr1_236551616	chr1:236546139:A:G	-5478	4.3685e-13	1.30701e-08	0.251983	0.431818
chr1_236551616	chr1:236546185:A:G	-5432	4.3685e-13	1.30701e-08	0.251983	0.431818
chr1_236551616	chr1:236547556:AAGTC:A	-4061	4.3685e-13	1.30701e-08	0.251983	0.431818
chr1_236551616	chr1:236547874:T:TCA	-3743	4.3685e-13	1.30701e-08	0.251983	0.434286
chr1_236551616	chr1:236548023:T:C	-3594	4.3685e-13	1.30701e-08	0.251983	0.431818
chr1_236551616	chr1:236548286:G:A	-3331	4.3685e-13	1.30701e-08	0.251983	0.436782
chr1_236551616	chr1:236548582:G:T	-3035	4.3685e-13	1.30701e-08	0.251983	0.433908
chr1_236551616	chr1:236548586:C:T	-3031	4.3685e-13	1.30701e-08	0.251983	0.433908
chr1_236551616	chr1:236538597:C:T	-13020	4.33809e-13	1.30701e-08	0.252387	0.431034
chr1_236548023	chr1:236545488:C:T	-2536	4.37053e-13	1.30701e-08	0.255028	0.436416
chr3_35664237	chr3:35639573:G:A	-24665	4.35277e-13	1.30701e-08	0.281906	0.28125
chr17_21000918	chr17:21045516:CT:C	44597	4.30962e-13	1.30701e-08	0.288208	0.239766
chr1_247155627	chr1:247154188:T:C	-1440	4.30969e-13	1.30701e-08	0.302324	0.122857
chr7_55941024	chr7:55985425:C:T	44400	4.37679e-13	1.30786e-08	0.232181	0.317647
chr1_1729411	chr1:1665581:C:G	-63831	4.39515e-13	1.31249e-08	-0.183393	0.195402
chr12_49128795	chr12:49129740:GAT:G	944	4.40119e-13	1.31344e-08	0.33996	0.254286
chr17_21000918	chr17:20991644:T:C	-9275	4.42364e-13	1.31929e-08	0.285905	0.270115
chr2_95833276	chr2:96112442:G:C	279165	4.45939e-13	1.32909e-08	-0.233127	0.425714
chr1_236548023	chr1:236538549:C:T	-9475	4.47978e-13	1.33431e-08	0.255122	0.433908
chr1_150308768	chr1:150399633:T:A	90864	4.49954e-13	1.33933e-08	-0.108724	0.231429
chr2_216208870	chr2:216225071:G:A	16200	4.51868e-13	1.34329e-08	0.10701	0.176136
chr2_216208870	chr2:216236656:C:T	27785	4.51868e-13	1.34329e-08	0.10701	0.176136
chr1_236548023	chr1:236539513:A:AT	-8511	4.53423e-13	1.34531e-08	0.255039	0.431429
chr1_236548023	chr1:236539530:G:C	-8494	4.53423e-13	1.34531e-08	0.255039	0.431429
chr1_236548023	chr1:236551616:T:C	3592	4.53423e-13	1.34531e-08	0.255039	0.431429
chr17_63819095	chr17:63844970:T:C	25874	4.5572e-13	1.35125e-08	0.272848	0.308824
chr13_40919533	chr13:40863723:T:TC	-55811	4.5605e-13	1.35136e-08	0.193376	0.488439
chr13_40919533	chr13:40863598:C:T	-55936	4.58895e-13	1.35892e-08	0.192753	0.485465
chr2_197497294	chr2:197544887:G:A	47592	4.62433e-13	1.36851e-08	0.255515	0.306358
chr12_67318156	chr12:67258192:C:G	-59965	4.64917e-13	1.37498e-08	-0.123162	0.454286
chr1_236551616	chr1:236545488:C:T	-6129	4.69563e-13	1.38783e-08	0.25183	0.436416
chr17_63819095	chr17:63863327:C:T	44231	4.69869e-13	1.38785e-08	0.274134	0.329268
chr2_216208870	chr2:216237004:A:G	28133	4.71211e-13	1.39003e-08	0.107279	0.177143
chr2_216208870	chr2:216237084:A:G	28213	4.71211e-13	1.39003e-08	0.107279	0.177143
chr13_40919533	chr13:40856935:A:G	-62599	4.74213e-13	1.39799e-08	0.195202	0.491279
chr2_69323879	chr2:69411353:A:G	87473	4.77187e-13	1.40586e-08	0.281208	0.353801
chr17_63819095	chr17:63835854:A:G	16758	4.79567e-13	1.41106e-08	0.275992	0.323353
chr17_63819095	chr17:63835855:T:A	16759	4.79567e-13	1.41106e-08	0.275992	0.323353
chr2_197497294	chr2:197417019:T:C	-80276	4.81519e-13	1.4159e-08	0.248269	0.308571
chr17_63819095	chr17:63717479:A:T	-101617	4.84142e-13	1.42271e-08	0.27395	0.311377
chr17_63819095	chr17:63783572:C:T	-35524	4.84971e-13	1.42424e-08	0.273121	0.301775
chr2_69323879	chr2:69341550:A:G	17670	4.85814e-13	1.4258e-08	0.28008	0.352601
chr1_153637541	chr1:153632784:G:A	-4758	4.87354e-13	1.42941e-08	0.240576	0.408571
chr2_197497294	chr2:197494543:A:ACT	-2752	4.88095e-13	1.43067e-08	0.257533	0.313609
chr2_69323879	chr2:69365466:C:T	41586	4.90057e-13	1.4346e-08	0.282279	0.350575
chr2_69323879	chr2:69386286:C:T	62406	4.90057e-13	1.4346e-08	0.282279	0.352601
chr13_40919533	chr13:40858292:T:C	-61242	4.90736e-13	1.43568e-08	0.193918	0.488439
chr13_40919533	chr13:40918208:A:G	-1326	4.92699e-13	1.4405e-08	0.192131	0.479885
chr17_63819095	chr17:63871919:C:T	52823	4.95474e-13	1.4477e-08	0.273496	0.30814
chr7_55941024	chr7:55929070:C:T	-11955	4.98716e-13	1.45359e-08	-0.2175	0.318966
chr7_55941024	chr7:55949952:G:T	8927	4.98716e-13	1.45359e-08	-0.2175	0.312865
chr1_1729411	chr1:1665061:C:T	-64351	4.98843e-13	1.45359e-08	-0.181446	0.189655
chr17_63819095	chr17:63778307:C:A	-40789	4.99069e-13	1.45359e-08	0.27271	0.314371
chr17_63819095	chr17:63778308:A:C	-40788	4.99069e-13	1.45359e-08	0.27271	0.314371
chr2_69323879	chr2:69345897:T:C	22017	5.00627e-13	1.45721e-08	0.281378	0.348571
chr1_150308768	chr1:150310543:T:C	1774	5.03132e-13	1.46358e-08	0.106299	0.239766
chr2_95833276	chr2:95931259:T:G	97982	5.08093e-13	1.47487e-08	0.232596	0.453216
chr1_236551616	chr1:236539513:A:AT	-12104	5.08616e-13	1.47487e-08	0.251685	0.431429
chr1_236551616	chr1:236539530:G:C	-12087	5.08616e-13	1.47487e-08	0.251685	0.431429
chr1_236551616	chr1:236551616:T:C	-1	5.08616e-13	1.47487e-08	0.251685	0.431429
chr1_20651917	chr1:20604049:TG:T	-47869	5.07863e-13	1.47487e-08	0.281262	0.422857
chr17_63819095	chr17:63782995:A:G	-36101	5.09587e-13	1.47676e-08	0.271097	0.302326
chr17_63819095	chr17:63785824:G:T	-33272	5.10648e-13	1.47891e-08	0.26783	0.308824
chr21_33450322	chr21:33464012:A:G	13689	5.14105e-13	1.48798e-08	-0.31358	0.402299
chr17_63819095	chr17:63869943:A:G	50847	5.17072e-13	1.49563e-08	0.270894	0.302326
chr2_95833276	chr2:95979509:G:A	146232	5.20701e-13	1.50518e-08	0.233242	0.450581
chr2_203429689	chr2:203229032:T:C	-200658	5.21145e-13	1.50552e-08	-0.316028	0.335404
chr2_197497294	chr2:197449844:A:G	-47451	5.23507e-13	1.5114e-08	0.252611	0.311765
chr1_236548023	chr1:236538597:C:T	-9427	5.38998e-13	1.55515e-08	0.254538	0.431034
chr7_38723460	chr7:38753455:T:C	29994	5.41691e-13	1.56194e-08	-0.276997	0.352601
chr2_69323879	chr2:69366182:C:T	42302	5.44135e-13	1.56702e-08	0.280406	0.348571
chr2_69323879	chr2:69375501:T:C	51621	5.44135e-13	1.56702e-08	0.280406	0.354651
chr17_63819095	chr17:63887455:T:C	68359	5.56977e-13	1.603e-08	0.269061	0.307471
chr7_38723460	chr7:38701754:T:G	-21707	5.75117e-13	1.65418e-08	0.278923	0.435294
chr7_38723460	chr7:38789407:C:G	65946	5.77026e-13	1.65863e-08	-0.272873	0.334286
chr13_40919533	chr13:40868853:T:C	-50681	5.88453e-13	1.69043e-08	0.194068	0.488439
chr17_63819095	chr17:63798650:A:G	-20446	5.96649e-13	1.7129e-08	0.27264	0.305882
chr17_8368888	chr17:8371705:T:G	2816	5.97819e-13	1.71519e-08	0.193346	0.363636
chr13_40919533	chr13:40875216:A:G	-44318	5.98362e-13	1.71568e-08	0.194986	0.488506
chr12_11026156	chr12:11120375:T:C	94218	6.00197e-13	1.71987e-08	0.190934	0.257143
chr2_95833276	chr2:96093689:T:C	260412	6.03012e-13	1.72687e-08	0.236247	0.474138
chr16_7195682	chr16:7209952:G:A	14269	6.03913e-13	1.72837e-08	-0.222018	0.359649
chr17_21000918	chr17:20963552:C:T	-37367	6.11003e-13	1.74758e-08	-0.285171	0.263006
chr1_193088077	chr1:193088841:T:A	763	6.14496e-13	1.75648e-08	0.279428	0.348571
chr17_63819095	chr17:63788440:A:G	-30656	6.19892e-13	1.7708e-08	0.271566	0.320359
chr19_24055030	chr19:24055520:A:G	489	6.22013e-13	1.77573e-08	0.228858	0.131429
chr17_63819095	chr17:63875934:A:C	56838	6.22386e-13	1.77573e-08	0.269366	0.304598
chr2_216208870	chr2:216231874:C:T	23003	6.27003e-13	1.78669e-08	0.107548	0.184211
chr1_193088077	chr1:193142595:C:T	54517	6.27005e-13	1.78669e-08	0.272984	0.350877
chr2_216208870	chr2:216232688:T:C	23817	6.29503e-13	1.7916e-08	0.107699	0.181287
chr13_40919533	chr13:40842669:C:T	-76865	6.29221e-13	1.7916e-08	0.192664	0.477011
chr13_40919533	chr13:40876217:A:G	-43317	6.31704e-13	1.79675e-08	0.191656	0.479885
chr17_63819095	chr17:63876310:T:C	57214	6.33483e-13	1.8007e-08	0.271023	0.305233
chr1_1729660	chr1:1675091:A:G	-54570	6.4908e-13	1.8439e-08	-0.191454	0.156627
chr19_57907125	chr19:57898797:C:T	-8329	6.53912e-13	1.85533e-08	-0.185389	0.211429
chr9_123103997	chr9:123094451:T:C	-9547	6.5379e-13	1.85533e-08	0.314101	0.198864
chr19_57907125	chr19:57924189:C:A	17063	6.65394e-13	1.88559e-08	-0.175032	0.267241
chr17_21000918	chr17:20997186:C:CA	-3733	6.65315e-13	1.88559e-08	0.286525	0.282209
chr17_63819095	chr17:63874939:A:G	55843	6.67065e-13	1.888e-08	0.269275	0.304598
chr17_63819095	chr17:63876508:C:A	57412	6.67065e-13	1.888e-08	0.269275	0.309249
chr1_236551616	chr1:236524877:G:T	-26740	6.69044e-13	1.89244e-08	-0.313792	0.267045
chr12_67318156	chr12:67328232:G:A	10075	6.69615e-13	1.89289e-08	-0.13048	0.456647
chr7_55941024	chr7:55945430:T:A	4405	6.78329e-13	1.91588e-08	-0.237068	0.288344
chr1_153637541	chr1:153639657:G:A	2115	6.78576e-13	1.91588e-08	0.233526	0.405714
chr17_63819095	chr17:63749633:C:T	-69463	6.79114e-13	1.91622e-08	0.273008	0.318182
chr2_216208870	chr2:216246218:A:G	37347	6.80037e-13	1.91765e-08	0.106633	0.177143
chr19_24055030	chr19:24060981:T:G	5950	6.80823e-13	1.91869e-08	0.228212	0.131429
chr1_150308768	chr1:150378625:A:G	69856	6.82675e-13	1.92274e-08	-0.109733	0.227011
chr5_154054883	chr5:153998038:A:G	-56846	6.84741e-13	1.92738e-08	0.246532	0.340909
chr13_40919533	chr13:40875641:G:A	-43893	6.88522e-13	1.93684e-08	0.192555	0.488439
chr17_21000918	chr17:20975431:G:A	-25488	6.89282e-13	1.93779e-08	-0.290783	0.255747
chr17_63819095	chr17:63713850:T:G	-105246	6.93337e-13	1.948e-08	0.273088	0.30117
chr19_24055030	chr19:24063053:A:G	8022	7.00384e-13	1.9666e-08	0.230227	0.127168
chr7_38723460	chr7:38699495:C:G	-23966	7.01051e-13	1.96728e-08	0.258305	0.375
chr1_20651917	chr1:20602671:T:C	-49247	7.07274e-13	1.98353e-08	0.283264	0.422857
chr5_153779724	chr5:153858533:C:A	78808	7.09002e-13	1.98717e-08	0.275961	0.289941
chr2_128193418	chr2:128123021:A:G	-70398	7.17058e-13	2.00853e-08	0.176902	0.329545
chr1_150308768	chr1:150494917:C:A	186148	7.20232e-13	2.01619e-08	-0.107417	0.242857
chr2_216208870	chr2:216219355:G:GACAC	10484	7.24568e-13	2.02687e-08	0.10684	0.186747
chr13_40919533	chr13:40877243:G:A	-42291	7.24926e-13	2.02687e-08	0.192345	0.488439
chr3_14944928	chr3:15106482:C:T	161553	7.2888e-13	2.03669e-08	0.267108	0.332386
chr1_150308768	chr1:150485400:A:T	176631	7.31383e-13	2.04244e-08	-0.106606	0.231429
chr2_216208870	chr2:216231683:G:A	22812	7.38062e-13	2.05985e-08	0.107191	0.179191
chr5_154054883	chr5:153996754:TG:T	-58130	7.41897e-13	2.0693e-08	0.239317	0.401163
chr2_197497294	chr2:197414110:T:A	-83185	7.59264e-13	2.11645e-08	0.253321	0.311765
chr17_63819095	chr17:63870183:A:G	51087	7.60403e-13	2.11835e-08	0.269842	0.306358
chr1_150308768	chr1:150397146:G:T	88377	7.68126e-13	2.13857e-08	-0.100829	0.255814
chr17_63819095	chr17:63868978:C:A	49882	7.73517e-13	2.15228e-08	0.271555	0.318182
chr2_216208870	chr2:216230380:C:T	21509	7.77228e-13	2.16e-08	0.107981	0.180473
chr2_216208870	chr2:216230392:C:T	21521	7.77228e-13	2.16e-08	0.107981	0.180473
chr2_69323879	chr2:69356290:G:A	32410	7.78189e-13	2.16136e-08	0.279695	0.349711
chr13_40919533	chr13:40872432:C:T	-47102	7.80172e-13	2.16556e-08	0.185768	0.471264
chr3_14944928	chr3:15034350:T:C	89421	7.81622e-13	2.16698e-08	0.276503	0.335227
chr3_14944928	chr3:15041814:A:G	96885	7.81622e-13	2.16698e-08	0.276503	0.331429
chr1_236548023	chr1:236545923:C:T	-2101	7.90281e-13	2.18967e-08	0.257089	0.436416
chr1_193088077	chr1:193312617:G:T	224539	7.91491e-13	2.1917e-08	-0.278877	0.308571
chr7_846746	chr7:886312:A:G	39565	7.97713e-13	2.2076e-08	0.240005	0.421965
chr13_40919533	chr13:40862808:A:G	-56726	8.04596e-13	2.22337e-08	0.194728	0.482659
chr2_135618945	chr2:135553233:G:C	-65713	8.04859e-13	2.22337e-08	0.246437	0.254286
chr1_236551616	chr1:236546935:G:GCT	-4682	8.04794e-13	2.22337e-08	0.250608	0.434286
chr13_40919533	chr13:40870878:G:A	-48656	8.11867e-13	2.23996e-08	0.190944	0.479885
chr1_236551616	chr1:236545295:TAGACGGTTTC:T	-6322	8.12323e-13	2.23996e-08	0.250873	0.439306
chr1_236551616	chr1:236545774:T:TG	-5843	8.12323e-13	2.23996e-08	0.250873	0.436782
chr7_38723460	chr7:38756041:T:G	32580	8.20708e-13	2.26038e-08	-0.268691	0.348571
chr1_236551616	chr1:236545923:C:T	-5694	8.20223e-13	2.26038e-08	0.253987	0.436416
chr1_1729416	chr1:1669613:G:A	-59804	8.29121e-13	2.28219e-08	-0.142534	0.191429
chr13_40919533	chr13:40863270:C:G	-56264	8.35274e-13	2.29775e-08	0.19225	0.485549
chr13_40919533	chr13:40870577:C:T	-48957	8.38216e-13	2.30447e-08	0.195155	0.488304
chr17_63819095	chr17:63869843:G:A	50747	8.45686e-13	2.32362e-08	0.268555	0.305233
chr3_14944928	chr3:15106396:G:A	161467	8.48536e-13	2.33006e-08	0.265589	0.325714
chr1_1729478	chr1:1638879:C:T	-90600	8.53879e-13	2.34334e-08	-0.175853	0.184971
chr13_40919533	chr13:40940299:C:CAGA	20765	8.59627e-13	2.35771e-08	0.186874	0.488571
chr2_128193418	chr2:128099909:G:C	-93510	8.63903e-13	2.36802e-08	0.176931	0.308571
chr17_63819095	chr17:63882887:A:C	63791	8.72341e-13	2.38973e-08	0.270581	0.313609
chr7_55941024	chr7:55908855:A:G	-32170	8.75307e-13	2.39501e-08	-0.212627	0.322857
chr7_55941024	chr7:55953810:ACT:A	12785	8.75307e-13	2.39501e-08	-0.212627	0.326705
chr7_55941024	chr7:56003589:T:C	62564	8.76612e-13	2.39716e-08	0.230601	0.314706
chr2_216208870	chr2:216237474:G:A	28603	8.77952e-13	2.3994e-08	0.10576	0.172414
chr2_216208870	chr2:216242288:G:C	33417	8.81063e-13	2.40647e-08	0.105889	0.175287
chr13_40919533	chr13:40861086:C:A	-58448	8.85141e-13	2.41475e-08	0.193909	0.494186
chr13_40919533	chr13:40861087:T:C	-58447	8.85141e-13	2.41475e-08	0.193909	0.494186
chr13_40919533	chr13:40863688:T:G	-55846	8.88224e-13	2.42029e-08	0.192572	0.494152
chr17_63819095	chr17:63878163:A:G	59067	8.87968e-13	2.42029e-08	0.271607	0.306358
chr13_40919533	chr13:40875172:G:A	-44362	8.95168e-13	2.43777e-08	0.192071	0.488506
chr9_123103997	chr9:123093432:C:T	-10566	9.0059e-13	2.45063e-08	-0.310648	0.195402
chr7_55941024	chr7:55920986:T:C	-20039	9.01399e-13	2.45063e-08	-0.212817	0.321839
chr7_55941024	chr7:55999323:G:T	58298	9.01485e-13	2.45063e-08	0.231737	0.324405
chr1_236548023	chr1:236546935:G:GCT	-1089	9.03888e-13	2.45571e-08	0.253098	0.434286
chr12_67318156	chr12:67259837:T:C	-58320	9.12384e-13	2.47733e-08	-0.128756	0.481707
chr13_40919533	chr13:40937976:C:T	18442	9.18958e-13	2.49372e-08	0.184348	0.488372
chr12_49128795	chr12:49148504:C:T	19708	9.37016e-13	2.54122e-08	0.305122	0.302941
chr1_236551616	chr1:236548651:T:A	-2966	9.38608e-13	2.54404e-08	0.249634	0.436782
chr17_63819095	chr17:63720155:T:A	-98941	9.46581e-13	2.56414e-08	0.271183	0.321212
chr1_150308768	chr1:150462155:A:G	153386	9.53971e-13	2.58264e-08	-0.107739	0.230994
chr1_150308768	chr1:150339792:C:T	31023	9.55993e-13	2.5866e-08	-0.109492	0.222222
chr5_153779724	chr5:153818474:A:AAC	38749	9.59309e-13	2.59405e-08	0.276123	0.280702
chr7_55941024	chr7:55977755:T:C	36730	9.65161e-13	2.60834e-08	0.227223	0.314286
chr5_154054883	chr5:154054458:T:C	-426	9.98054e-13	2.69565e-08	0.245689	0.349711
chr1_236548023	chr1:236538448:C:T	-9576	1.00282e-12	2.70061e-08	0.254221	0.436782
chr1_236548023	chr1:236543167:C:T	-4857	1.00282e-12	2.70061e-08	0.254221	0.436782
chr1_236548023	chr1:236545691:A:G	-2333	1.00282e-12	2.70061e-08	0.254221	0.434286
chr1_236548023	chr1:236547026:G:A	-998	1.00282e-12	2.70061e-08	0.254221	0.434286
chr1_236548023	chr1:236547997:A:T	-27	1.00282e-12	2.70061e-08	0.254221	0.436782
chr1_236551616	chr1:236534221:G:A	-17396	1.0036e-12	2.70113e-08	-0.248498	0.424855
chr1_1729449	chr1:1665061:C:T	-64389	1.01297e-12	2.72476e-08	-0.0978635	0.189655
chr1_236548023	chr1:236539594:T:C	-8430	1.02755e-12	2.75915e-08	0.253831	0.434286
chr1_236548023	chr1:236539595:A:G	-8429	1.02755e-12	2.75915e-08	0.253831	0.434286
chr1_236548023	chr1:236545057:C:CCCTT	-2967	1.02755e-12	2.75915e-08	0.253831	0.439306
chr2_216208870	chr2:216233033:C:T	24162	1.03942e-12	2.78777e-08	0.105594	0.181548
chr13_40919533	chr13:40953069:C:T	33535	1.03885e-12	2.78777e-08	0.188166	0.494152
chr1_236548023	chr1:236538418:A:G	-9606	1.04175e-12	2.79239e-08	0.254313	0.436416
chr17_63819095	chr17:63782476:A:G	-36620	1.05334e-12	2.82182e-08	0.271506	0.307692
chr13_40919533	chr13:40875010:T:C	-44524	1.06236e-12	2.84433e-08	0.191729	0.491329
chr1_236548023	chr1:236533522:T:C	-14502	1.06899e-12	2.86042e-08	-0.25515	0.434286
chr1_150308768	chr1:150386382:C:T	77613	1.07762e-12	2.87849e-08	-0.108776	0.223837
chr19_1106616	chr19:1102212:A:G	-4405	1.07742e-12	2.87849e-08	0.235856	0.462209
chr17_63819095	chr17:63883990:G:C	64894	1.07643e-12	2.87849e-08	0.268721	0.309249
chr13_40919533	chr13:40939787:G:A	20253	1.08959e-12	2.90878e-08	0.186648	0.488506
chr2_197497294	chr2:197518657:A:G	21362	1.09467e-12	2.92065e-08	0.254894	0.317073
chr1_236551616	chr1:236550256:G:A	-1361	1.10084e-12	2.92732e-08	0.25017	0.440341
chr1_236551616	chr1:236550764:A:C	-853	1.10084e-12	2.92732e-08	0.25017	0.440341
chr1_236548023	chr1:236541525:G:A	-6499	1.10098e-12	2.92732e-08	0.253572	0.434286
chr1_236548023	chr1:236541588:A:AACAGGT	-6436	1.10098e-12	2.92732e-08	0.253572	0.434286
chr1_236548023	chr1:236541591:TAAA:T	-6433	1.10098e-12	2.92732e-08	0.253572	0.434286
chr1_236548023	chr1:236541597:ATT:A	-6427	1.10098e-12	2.92732e-08	0.253572	0.434286
chr17_63819095	chr17:63885496:T:C	66400	1.10197e-12	2.92826e-08	0.267912	0.309249
chr2_135618945	chr2:135155407:G:T	-463539	1.10369e-12	2.93114e-08	0.224826	0.317143
chr13_40919533	chr13:40881525:G:A	-38009	1.10759e-12	2.9398e-08	0.191907	0.491329
chr1_236548023	chr1:236535466:TCA:T	-12558	1.1101e-12	2.94307e-08	0.254033	0.436416
chr1_236548023	chr1:236535482:C:CAT	-12542	1.1101e-12	2.94307e-08	0.254033	0.436416
chr1_236548023	chr1:236539673:A:T	-8351	1.1272e-12	2.98155e-08	0.253518	0.439306
chr1_236548023	chr1:236539890:T:A	-8134	1.1272e-12	2.98155e-08	0.253518	0.434286
chr1_236548023	chr1:236543052:A:C	-4972	1.1272e-12	2.98155e-08	0.253518	0.436782
chr1_236548023	chr1:236543071:A:G	-4953	1.1272e-12	2.98155e-08	0.253518	0.436782
chr1_236548023	chr1:236545295:TAGACGGTTTC:T	-2729	1.13507e-12	2.99892e-08	0.252545	0.439306
chr1_236548023	chr1:236545774:T:TG	-2250	1.13507e-12	2.99892e-08	0.252545	0.436782
chr7_44833300	chr7:44847477:A:G	14176	1.1509e-12	3.039e-08	-0.205846	0.353448
chr5_153779724	chr5:153769022:G:A	-10703	1.15779e-12	3.05545e-08	0.26594	0.276163
chr1_153637541	chr1:153633911:G:A	-3631	1.15966e-12	3.05863e-08	0.242426	0.40407
chr1_236551616	chr1:236544238:A:G	-7379	1.16301e-12	3.06571e-08	0.249253	0.436416
chr2_216208870	chr2:216221905:G:T	13034	1.16501e-12	3.06923e-08	0.106203	0.181287
chr13_40919533	chr13:40862531:T:C	-57003	1.17311e-12	3.0888e-08	0.193512	0.491329
chr1_236548023	chr1:236539623:G:GCT	-8401	1.18073e-12	3.10531e-08	0.253139	0.436782
chr1_236548023	chr1:236548656:A:C	632	1.18073e-12	3.10531e-08	0.253139	0.436782
chr12_11026156	chr12:11001445:G:A	-24712	1.19122e-12	3.11159e-08	0.193984	0.254286
chr12_11026156	chr12:11041155:A:AGT	14998	1.19122e-12	3.11159e-08	0.193984	0.254286
chr12_11026156	chr12:11044148:A:G	17991	1.19122e-12	3.11159e-08	0.193984	0.254286
chr12_11026156	chr12:11045211:GCA:G	19054	1.19122e-12	3.11159e-08	0.193984	0.25
chr12_11026156	chr12:11045217:T:TA	19060	1.19122e-12	3.11159e-08	0.193984	0.25
chr12_11026156	chr12:11064024:C:T	37867	1.19122e-12	3.11159e-08	0.193984	0.254286
chr12_11026156	chr12:11124090:G:A	97933	1.19122e-12	3.11159e-08	0.193984	0.262857
chr12_11026156	chr12:11165893:C:T	139736	1.19122e-12	3.11159e-08	0.193984	0.262857
chr12_11026156	chr12:11166921:C:A	140764	1.19122e-12	3.11159e-08	0.193984	0.262857
chr12_11026156	chr12:11167375:T:C	141218	1.19122e-12	3.11159e-08	0.193984	0.254286
chr2_197497294	chr2:197585306:A:T	88011	1.18714e-12	3.11159e-08	0.249932	0.302326
chr17_21000918	chr17:20996229:T:G	-4690	1.19041e-12	3.11159e-08	0.280862	0.281065
chr13_40919533	chr13:40878471:C:T	-41063	1.19319e-12	3.11497e-08	0.191673	0.488439
chr12_11026156	chr12:11051392:G:A	25235	1.20511e-12	3.14253e-08	0.19417	0.248555
chr1_236551616	chr1:236540400:A:G	-11217	1.20445e-12	3.14253e-08	0.248774	0.434286
chr1_236548023	chr1:236534221:G:A	-13803	1.20769e-12	3.14747e-08	-0.250704	0.424855
chr1_236551616	chr1:236539594:T:C	-12023	1.21577e-12	3.16316e-08	0.250277	0.434286
chr1_236551616	chr1:236539595:A:G	-12022	1.21577e-12	3.16316e-08	0.250277	0.434286
chr1_236551616	chr1:236545057:C:CCCTT	-6560	1.21577e-12	3.16316e-08	0.250277	0.439306
chr5_154054883	chr5:153989896:T:C	-64988	1.21783e-12	3.16495e-08	0.250163	0.341954
chr5_154054883	chr5:153993785:C:G	-61099	1.21783e-12	3.16495e-08	0.250163	0.347701
chr2_216208870	chr2:216223583:C:CTTG	14712	1.2252e-12	3.18072e-08	0.108074	0.182353
chr1_153637541	chr1:153649744:G:A	12202	1.22528e-12	3.18072e-08	0.23356	0.405714
chr2_69323879	chr2:69406431:G:GA	82551	1.22876e-12	3.18796e-08	0.281276	0.34593
chr2_216208870	chr2:216238426:A:G	29555	1.23198e-12	3.19452e-08	0.105957	0.178161
chr13_40919533	chr13:40864250:A:G	-55284	1.24199e-12	3.21324e-08	0.19169	0.491279
chr13_40919533	chr13:40864264:A:T	-55270	1.24199e-12	3.21324e-08	0.19169	0.491279
chr1_236551616	chr1:236545016:A:G	-6601	1.24062e-12	3.21324e-08	0.249216	0.433908
chr1_236551616	chr1:236546478:T:G	-5139	1.24062e-12	3.21324e-08	0.249216	0.436782
chr2_128193418	chr2:128146632:T:G	-46787	1.24628e-12	3.22253e-08	0.176218	0.308571
chr17_63819095	chr17:63876002:T:C	56906	1.25493e-12	3.24308e-08	0.266777	0.309249
chr7_55941024	chr7:55965865:A:G	24840	1.25941e-12	3.25283e-08	0.228887	0.317919
chr1_236548023	chr1:236540400:A:G	-7624	1.26739e-12	3.27161e-08	0.251483	0.434286
chr12_11026156	chr12:11170612:A:G	144455	1.28404e-12	3.30717e-08	0.190307	0.272727
chr12_11026156	chr12:11170773:C:T	144616	1.28404e-12	3.30717e-08	0.190307	0.272727
chr12_11026156	chr12:11171249:G:A	145092	1.28404e-12	3.30717e-08	0.190307	0.271429
chr12_11026156	chr12:11171252:A:G	145095	1.28404e-12	3.30717e-08	0.190307	0.272727
chr1_236548023	chr1:236548651:T:A	627	1.28934e-12	3.31897e-08	0.251354	0.436782
chr7_55941024	chr7:55910473:C:T	-30552	1.298e-12	3.3394e-08	-0.211726	0.325714
chr7_55941024	chr7:55991898:G:C	50873	1.31371e-12	3.36812e-08	0.229621	0.320588
chr7_55941024	chr7:55979522:T:C	38497	1.31225e-12	3.36812e-08	0.231907	0.320588
chr1_236551616	chr1:236538448:C:T	-13169	1.31428e-12	3.36812e-08	0.250278	0.436782
chr1_236551616	chr1:236543167:C:T	-8450	1.31428e-12	3.36812e-08	0.250278	0.436782
chr1_236551616	chr1:236545691:A:G	-5926	1.31428e-12	3.36812e-08	0.250278	0.434286
chr1_236551616	chr1:236547026:G:A	-4591	1.31428e-12	3.36812e-08	0.250278	0.434286
chr1_236551616	chr1:236547997:A:T	-3620	1.31428e-12	3.36812e-08	0.250278	0.436782
chr19_57907125	chr19:57925227:A:G	18101	1.32259e-12	3.38753e-08	-0.168492	0.274286
chr12_11026156	chr12:11017443:G:A	-8714	1.32555e-12	3.39322e-08	0.193735	0.252874
chr1_236548023	chr1:236538853:G:A	-9171	1.34111e-12	3.43115e-08	0.252636	0.438596
chr7_44833300	chr7:44887228:G:A	53927	1.35309e-12	3.45988e-08	-0.213837	0.339181
chr17_21000918	chr17:20991435:C:T	-9484	1.354e-12	3.46028e-08	0.281074	0.272989
chr13_40919533	chr13:40938018:T:C	18484	1.35825e-12	3.46922e-08	0.183598	0.488304
chr5_153779724	chr5:153710632:A:G	-69093	1.36152e-12	3.4718e-08	0.25286	0.297143
chr5_153779724	chr5:153711268:C:G	-68457	1.36152e-12	3.4718e-08	0.25286	0.301136
chr5_153779724	chr5:153713186:A:G	-66539	1.36152e-12	3.4718e-08	0.25286	0.297143
chr2_127843916	chr2:127863520:A:G	19603	1.3675e-12	3.48319e-08	0.257318	0.482759
chr2_127843916	chr2:127866537:T:C	22620	1.3675e-12	3.48319e-08	0.257318	0.479769
chr13_40919533	chr13:40939489:C:T	19955	1.37923e-12	3.51113e-08	0.187013	0.497076
chr1_153637541	chr1:153647651:T:A	10109	1.38144e-12	3.51482e-08	0.231909	0.405714
chr2_216208870	chr2:216228663:T:A	19792	1.38341e-12	3.51788e-08	0.105283	0.182081
chr1_236551616	chr1:236539673:A:T	-11944	1.40414e-12	3.56273e-08	0.249771	0.439306
chr1_236551616	chr1:236539890:T:A	-11727	1.40414e-12	3.56273e-08	0.249771	0.434286
chr1_236551616	chr1:236543052:A:C	-8565	1.40414e-12	3.56273e-08	0.249771	0.436782
chr1_236551616	chr1:236543071:A:G	-8546	1.40414e-12	3.56273e-08	0.249771	0.436782
chr1_236548023	chr1:236545016:A:G	-3008	1.40661e-12	3.56508e-08	0.251647	0.433908
chr1_236548023	chr1:236546478:T:G	-1546	1.40661e-12	3.56508e-08	0.251647	0.436782
chr21_33450322	chr21:33470004:G:A	19681	1.4184e-12	3.59298e-08	-0.30651	0.408046
chr13_40919533	chr13:40951450:A:G	31916	1.42066e-12	3.59673e-08	0.186602	0.485549
chr2_69323879	chr2:69396004:A:G	72124	1.42484e-12	3.60533e-08	0.28058	0.349112
chr1_236551616	chr1:236541525:G:A	-10092	1.42872e-12	3.60722e-08	0.249672	0.434286
chr1_236551616	chr1:236541588:A:AACAGGT	-10029	1.42872e-12	3.60722e-08	0.249672	0.434286
chr1_236551616	chr1:236541591:TAAA:T	-10026	1.42872e-12	3.60722e-08	0.249672	0.434286
chr1_236551616	chr1:236541597:ATT:A	-10020	1.42872e-12	3.60722e-08	0.249672	0.434286
chr1_236551616	chr1:236539623:G:GCT	-11994	1.43728e-12	3.62486e-08	0.249483	0.436782
chr1_236551616	chr1:236548656:A:C	-2961	1.43728e-12	3.62486e-08	0.249483	0.436782
chr21_33450322	chr21:33467226:A:G	16903	1.44376e-12	3.63922e-08	-0.307207	0.405714
chr13_40919533	chr13:40927691:T:C	8157	1.44881e-12	3.64995e-08	0.183382	0.497059
chr13_40919533	chr13:40940560:A:G	21026	1.45523e-12	3.66412e-08	0.189022	0.488372
chr17_18534793	chr17:18625310:A:G	90516	1.45968e-12	3.67332e-08	-0.254224	0.34593
chr1_236548023	chr1:236539898:C:T	-8126	1.46695e-12	3.6896e-08	0.252172	0.433908
chr5_153779724	chr5:153706582:T:C	-73143	1.47347e-12	3.70397e-08	0.25435	0.298851
chr12_11026156	chr12:10974282:G:A	-51875	1.47711e-12	3.7111e-08	0.189774	0.244318
chr8_42534041	chr8:42524786:CAAAT:C	-9256	1.49142e-12	3.74501e-08	0.284311	0.0738636
[truncated: 18,660 more rows]

## Sheet: Postnatal dataset
RNA editing site	Genomic coordinate	Distance	Nominal P	FDR	Slope	MAF
chr2_127846025	chr2:127847577:T:C	1551	2.44814e-10	3.26969e-05	0.337935	0.0632184
chr2_127846025	chr2:127848880:G:A	2854	2.44814e-10	3.26969e-05	0.337935	0.0657143
chr2_127846025	chr2:127837496:G:A	-8530	6.63424e-09	0.000530002	0.340083	0.066092
chr2_127846025	chr2:127839498:C:T	-6528	2.44814e-10	3.26969e-05	0.337935	0.0681818
chr2_127846025	chr2:127845954:G:T	-72	2.44814e-10	3.26969e-05	0.337935	0.0681818
chr2_127846025	chr2:127846025:T:C	-1	2.44814e-10	3.26969e-05	0.337935	0.0681818
chr2_127846025	chr2:127848762:C:T	2736	2.44814e-10	3.26969e-05	0.337935	0.0681818
chr2_127846025	chr2:127849138:G:C	3112	2.44814e-10	3.26969e-05	0.337935	0.0681818
chr2_127846025	chr2:127849812:G:A	3786	2.44814e-10	3.26969e-05	0.337935	0.0681818
chr2_127846025	chr2:127850610:C:T	4584	2.44814e-10	3.26969e-05	0.337935	0.0681818
chr2_127846025	chr2:127852708:C:T	6682	2.44814e-10	3.26969e-05	0.337935	0.0681818
chr2_127846025	chr2:127854232:A:C	8206	2.44814e-10	3.26969e-05	0.337935	0.0681818
chr2_127846025	chr2:127855177:A:G	9151	2.44814e-10	3.26969e-05	0.337935	0.0681818
chr2_216208896	chr2:216312920:C:CA	104023	3.00403e-07	0.0108905	0.168268	0.0867052
chr22_29439525	chr22:29438777:A:G	-749	1.11545e-08	0.000767617	-0.192749	0.0988372
chr5_663091	chr5:643613:G:C	-19479	1.21827e-07	0.00539758	0.410021	0.102273
chr5_663091	chr5:646138:T:A	-16954	1.21827e-07	0.00539758	0.410021	0.102273
chr5_663081	chr5:643613:G:C	-19469	1.90521e-06	0.0444101	0.388269	0.102273
chr5_663081	chr5:646138:T:A	-16944	1.90521e-06	0.0444101	0.388269	0.102273
chr2_216208896	chr2:216213704:G:A	4807	3.84039e-11	7.01961e-06	0.199042	0.109195
chr5_663091	chr5:646783:G:A	-16309	1.54373e-08	0.00103388	0.412479	0.110795
chr5_663081	chr5:646783:G:A	-16299	4.41925e-07	0.0148201	0.389353	0.110795
chr10_68480621	chr10:68470718:G:C	-9904	2.04046e-06	0.0465903	0.235311	0.115607
chr5_663091	chr5:664090:C:CG	998	4.62734e-07	0.015363	0.360744	0.125
chr22_29439525	chr22:29440698:G:A	1172	1.90667e-06	0.0444101	-0.116336	0.125714
chr22_29440665	chr22:29439563:G:T	-1103	4.24416e-07	0.0143373	0.109826	0.130682
chr6_170405167	chr6:170407171:C:T	2003	1.10854e-06	0.0293387	-0.503296	0.135057
chr2_203429689	chr2:203333580:T:G	-96110	1.73644e-06	0.0416976	-0.406974	0.168605
chr2_216208896	chr2:216259235:T:C	50338	6.01632e-12	1.41437e-06	0.200968	0.16954
chr2_216208896	chr2:216237474:G:A	28577	1.56381e-12	4.34075e-07	0.196951	0.172414
chr2_216208896	chr2:216273257:A:G	64360	1.56381e-12	4.34075e-07	0.196951	0.174286
chr10_68480621	chr10:68491789:TTCTC:T	11167	9.89601e-07	0.0271742	0.170443	0.174286
chr8_30678463	chr8:30682454:A:T	3990	7.7895e-19	1.02549e-12	0.308834	0.175287
chr2_216208896	chr2:216242288:G:C	33391	1.56381e-12	4.34075e-07	0.196951	0.175287
chr2_216208896	chr2:216225071:G:A	16174	1.56381e-12	4.34075e-07	0.196951	0.176136
chr2_216208896	chr2:216236656:C:T	27759	1.56381e-12	4.34075e-07	0.196951	0.176136
chr2_216208896	chr2:216282191:G:A	73294	1.56381e-12	4.34075e-07	0.196951	0.176136
chr2_216208896	chr2:216237004:A:G	28107	1.56381e-12	4.34075e-07	0.196951	0.177143
chr2_216208896	chr2:216237084:A:G	28187	1.56381e-12	4.34075e-07	0.196951	0.177143
chr2_216208896	chr2:216246218:A:G	37321	1.56381e-12	4.34075e-07	0.196951	0.177143
chr1_1729665	chr1:1668542:C:T	-61124	6.70184e-07	0.0202494	-0.195136	0.177326
chr2_216208896	chr2:216238426:A:G	29529	1.56381e-12	4.34075e-07	0.196951	0.178161
chr2_216208896	chr2:216209978:G:A	1081	1.56381e-12	4.34075e-07	0.196951	0.178977
chr2_216208896	chr2:216215465:A:G	6568	1.56381e-12	4.34075e-07	0.196951	0.178977
chr2_216208896	chr2:216215490:A:G	6593	1.56381e-12	4.34075e-07	0.196951	0.178977
chr2_216208896	chr2:216255352:A:G	46455	1.56381e-12	4.34075e-07	0.196951	0.178977
chr2_216208896	chr2:216250768:G:C	41871	1.56381e-12	4.34075e-07	0.196951	0.179191
chr2_216208896	chr2:216231683:G:A	22786	8.40938e-10	9.20388e-05	0.18134	0.179191
chr2_216208896	chr2:216257687:T:C	48790	9.81937e-13	3.18628e-07	0.198839	0.179412
chr2_216208896	chr2:216211944:A:G	3047	1.56381e-12	4.34075e-07	0.196951	0.18
chr2_216208896	chr2:216212742:C:G	3845	1.56381e-12	4.34075e-07	0.196951	0.18
chr2_216208896	chr2:216253878:A:T	44981	1.56381e-12	4.34075e-07	0.196951	0.18
chr2_216208896	chr2:216255364:A:G	46467	2.41467e-12	6.25067e-07	0.196304	0.18
chr2_216208896	chr2:216217303:C:T	8406	2.47809e-12	6.30852e-07	0.196583	0.18
chr2_216208896	chr2:216255135:GAT:G	46238	2.47809e-12	6.30852e-07	0.196583	0.18
chr2_216208896	chr2:216253613:A:G	44716	5.29034e-12	1.25008e-06	0.194497	0.18
chr2_216208896	chr2:216220537:T:A	11640	2.08335e-13	7.44152e-08	0.202727	0.180233
chr2_216208896	chr2:216252032:C:T	43135	5.29847e-13	1.76913e-07	0.20054	0.180233
chr2_216208896	chr2:216250854:G:A	41957	1.56381e-12	4.34075e-07	0.196951	0.180233
chr2_216208896	chr2:216253044:A:C	44147	3.76424e-12	9.47797e-07	0.201089	0.180233
chr2_216208896	chr2:216230380:C:T	21483	2.39297e-12	6.25067e-07	0.196035	0.180473
chr2_216208896	chr2:216230392:C:T	21495	2.39297e-12	6.25067e-07	0.196035	0.180473
chr2_216208896	chr2:216251029:C:T	42132	9.39514e-12	2.12208e-06	0.200425	0.180723
chr2_216208896	chr2:216236965:C:T	28068	8.40938e-10	9.20388e-05	0.18134	0.181034
chr1_1729665	chr1:1639685:G:A	-89981	2.2545e-08	0.00135982	-0.198899	0.181034
chr2_216208896	chr2:216232688:T:C	23791	4.80512e-13	1.61612e-07	0.200794	0.181287
chr2_216208896	chr2:216216834:T:C	7937	1.07545e-12	3.44125e-07	0.199631	0.181287
chr2_216208896	chr2:216221905:G:T	13008	5.29034e-12	1.25008e-06	0.194497	0.181287
chr2_216208896	chr2:216233033:C:T	24136	9.30234e-13	3.06163e-07	0.200261	0.181548
chr2_216208896	chr2:216211998:G:T	3101	8.40938e-10	9.20388e-05	0.18134	0.181818
chr2_216208896	chr2:216208165:A:G	-732	9.81937e-13	3.18628e-07	0.198839	0.182081
chr2_216208896	chr2:216212756:G:T	3859	4.70799e-10	5.87893e-05	0.186629	0.182081
chr2_216208896	chr2:216228663:T:A	19766	1.46977e-09	0.000150831	0.18031	0.182081
chr2_216208896	chr2:216280222:A:T	71325	2.33182e-12	6.24677e-07	0.197578	0.182353
chr2_216208896	chr2:216240662:C:G	31765	2.36326e-12	6.25067e-07	0.196107	0.182353
chr2_216208896	chr2:216223583:C:CTTG	14686	2.46261e-12	6.30852e-07	0.196186	0.182353
chr2_216208896	chr2:216257084:C:G	48187	2.39934e-12	6.25067e-07	0.193467	0.182857
chr2_127843916	chr2:127820318:T:C	-23599	1.9769e-06	0.0454317	0.368186	0.182857
chr2_216208896	chr2:216231874:C:T	22977	3.66728e-09	0.000328776	0.176743	0.184211
chr1_1729665	chr1:1638879:C:T	-90787	9.87977e-08	0.00452933	-0.205868	0.184971
chr2_216208896	chr2:216219355:G:GACAC	10458	1.59463e-12	4.39979e-07	0.198444	0.186747
chr1_1729665	chr1:1668717:C:G	-60949	2.67718e-09	0.000253823	-0.209702	0.186782
chr1_1729665	chr1:1669576:G:A	-60090	2.67718e-09	0.000253823	-0.209702	0.186782
chr17_21000918	chr17:20978648:G:T	-22271	2.06988e-06	0.0470156	-0.399421	0.186782
chr2_216208896	chr2:216210445:T:G	1548	3.23699e-09	0.000297709	0.179343	0.187135
chr2_216208896	chr2:216243074:G:T	34177	2.02302e-09	0.000203528	0.180629	0.1875
chr1_1729665	chr1:1667948:A:G	-61718	2.67718e-09	0.000253823	-0.209702	0.187861
chr1_1729665	chr1:1665061:C:T	-64605	1.15778e-10	1.7044e-05	-0.234608	0.189655
chr1_1729505	chr1:1665061:C:T	-64445	5.5446e-07	0.0173443	-0.243577	0.189655
chr1_1729665	chr1:1669613:G:A	-60053	2.67718e-09	0.000253823	-0.209702	0.191429
chr17_21000918	chr17:20949520:C:G	-51399	3.03223e-07	0.0109841	0.378872	0.194286
chr1_1729665	chr1:1665581:C:G	-64085	5.53791e-11	9.27922e-06	-0.226573	0.195402
chr9_123103997	chr9:123093432:C:T	-10566	2.69269e-07	0.00993374	-0.30839	0.195402
chr1_1729505	chr1:1665581:C:G	-63925	2.80723e-07	0.0102659	-0.237282	0.195402
chr1_1729411	chr1:1665581:C:G	-63831	6.90163e-07	0.0207496	-0.193241	0.195402
chr17_21000918	chr17:20958820:A:G	-42099	3.16396e-07	0.0114164	0.409821	0.196532
chr9_123103997	chr9:123094451:T:C	-9547	9.4933e-08	0.00436119	0.31718	0.198864
chr7_38723460	chr7:38834258:C:T	110797	7.25063e-07	0.0215265	-0.332124	0.198864
chr6_42888301	chr6:42888761:T:G	459	1.01701e-06	0.0277972	0.0551587	0.205202
chr5_663091	chr5:664208:G:A	1116	7.71481e-08	0.00371901	0.294745	0.205714
chr7_38723460	chr7:38823311:C:T	99850	7.25063e-07	0.0215265	-0.332124	0.207386
chr6_42888301	chr6:42890089:A:G	1787	3.0873e-09	0.000286228	0.0574108	0.208092
chr1_1729665	chr1:1658830:C:G	-70836	2.63065e-08	0.00154216	-0.215821	0.208333
chr1_1729411	chr1:1658830:C:G	-70582	5.65309e-07	0.0176477	-0.206648	0.208333
chr1_1729505	chr1:1658830:C:G	-70676	1.17927e-06	0.0309617	-0.241783	0.208333
chr8_30678463	chr8:30679064:A:G	600	2.93924e-21	5.01603e-15	0.313177	0.208589
chr6_42888301	chr6:42889468:C:T	1166	1.41481e-09	0.000145841	0.0591634	0.212644
chr8_12177495	chr8:12175224:G:A	-2272	6.78057e-08	0.00331668	-0.349721	0.212963
chr3_14944928	chr3:14936647:C:T	-8282	4.62936e-08	0.00241573	0.213487	0.213068
chr6_42888301	chr6:42883759:A:G	-4543	4.60119e-08	0.00240649	0.0568283	0.214286
chr3_14944928	chr3:14978869:A:G	33940	1.3295e-06	0.0337428	0.219154	0.215517
chr6_42888301	chr6:42873493:G:A	-14809	3.0873e-09	0.000286228	0.0574108	0.215909
chr19_44106913	chr19:44113157:A:G	6243	1.69577e-07	0.00699125	0.309687	0.216763
chr6_42888301	chr6:42883658:G:A	-4644	3.0873e-09	0.000286228	0.0574108	0.221591
chr8_30678463	chr8:30684398:C:T	5934	2.16611e-10	3.03371e-05	0.253799	0.222222
chr19_44106913	chr19:44106645:A:T	-269	4.05229e-07	0.0138106	0.297964	0.224138
chr12_49128795	chr12:49137174:T:TACACAC	8378	1.75375e-07	0.0072086	0.335775	0.226471
chr17_21000918	chr17:21058213:T:C	57294	1.55425e-10	2.2241e-05	0.441786	0.227011
chr17_21000918	chr17:21058266:T:G	57347	1.55425e-10	2.2241e-05	0.441786	0.227011
chr17_21000918	chr17:20948672:A:G	-52247	1.80388e-08	0.00114804	0.341383	0.228324
chr1_1729665	chr1:1649846:G:A	-79820	8.91508e-07	0.0249808	-0.205346	0.228571
chr6_42888301	chr6:42893843:A:C	5541	8.28301e-07	0.0236744	0.050283	0.229885
chr2_216501792	chr2:216510924:G:A	9131	9.13241e-07	0.0253799	0.071791	0.231214
chr12_49128795	chr12:49205897:A:G	77101	1.78393e-06	0.0425214	0.307352	0.231429
chr17_21000918	chr17:21059163:A:C	58244	1.37137e-09	0.00014168	0.428884	0.232353
chr17_18534793	chr17:18573864:G:A	39070	1.25108e-06	0.032295	0.213107	0.232955
chr17_18534793	chr17:18590662:C:T	55868	1.25108e-06	0.032295	0.213107	0.232955
chr2_197497294	chr2:197696020:G:A	198725	2.49098e-07	0.0093006	-0.336045	0.234375
chr17_21000918	chr17:21023693:T:C	22774	6.82481e-10	7.80323e-05	0.43091	0.235294
chr6_42888301	chr6:42894231:C:G	5929	8.28301e-07	0.0236744	0.050283	0.237143
chr6_42888301	chr6:42901302:G:A	13000	8.28301e-07	0.0236744	0.050283	0.238636
chr6_42888301	chr6:42901470:A:G	13168	8.28301e-07	0.0236744	0.050283	0.238636
chr17_21000918	chr17:21057598:C:G	56679	5.75082e-10	6.74258e-05	0.436113	0.239394
chr17_21000918	chr17:20943350:T:C	-57569	5.29249e-07	0.016772	0.342633	0.239645
chr17_21000918	chr17:21045516:CT:C	44597	5.41789e-11	9.21191e-06	0.455065	0.239766
chr6_42888301	chr6:42893220:A:G	4918	8.28301e-07	0.0236744	0.050283	0.241477
chr17_21000918	chr17:21021307:T:C	20388	1.68352e-11	3.65908e-06	0.4649	0.244118
chr9_123103997	chr9:123099609:A:G	-4389	1.23392e-09	0.000130105	0.27458	0.244186
chr2_216501792	chr2:216468816:G:A	-32977	2.43029e-07	0.00911903	-0.0708848	0.244318
chr2_216501792	chr2:216478050:T:G	-23743	2.43029e-07	0.00911903	-0.0708848	0.244318
chr6_42888301	chr6:42881785:A:T	-6517	8.28301e-07	0.0236744	0.050283	0.244318
chr10_68480621	chr10:68482756:T:C	2134	1.26947e-06	0.0325878	0.164561	0.247126
chr17_21000918	chr17:21014505:T:C	13586	2.48701e-09	0.000242273	0.390067	0.251445
chr12_49128795	chr12:49144097:G:T	15301	4.37877e-08	0.0023006	0.330236	0.251445
chr7_38723460	chr7:38827019:C:T	103558	4.8956e-07	0.01583	-0.343178	0.252841
chr1_193088077	chr1:193364556:T:C	276478	5.2141e-07	0.0165583	-0.327557	0.252874
chr6_151348740	chr6:151333966:T:G	-14775	8.28118e-07	0.0236744	-0.228771	0.252874
chr2_216501792	chr2:216502272:G:A	479	4.11332e-08	0.00218859	0.0750489	0.252907
chr12_49128795	chr12:49129740:GAT:G	944	4.37877e-08	0.0023006	0.330236	0.254286
chr1_193088077	chr1:193365682:G:A	277604	5.2141e-07	0.0165583	-0.327557	0.254286
chr2_216501792	chr2:216525002:T:C	23209	2.41711e-08	0.00143685	0.0758337	0.254335
chr1_193088077	chr1:193032079:C:T	-55999	7.60508e-10	8.50541e-05	0.364895	0.255682
chr9_93334638	chr9:93345891:C:T	11252	1.56713e-06	0.0384093	0.240256	0.255682
chr17_21000918	chr17:20975431:G:A	-25488	3.538e-07	0.0123974	-0.313901	0.255747
chr1_193088077	chr1:193005440:A:G	-82638	7.60508e-10	8.50541e-05	0.364895	0.257143
chr2_216501792	chr2:216525016:T:C	23223	2.41711e-08	0.00143685	0.0758337	0.257225
chr2_216501792	chr2:216521213:A:G	19420	4.11332e-08	0.00218859	0.0750489	0.257225
chr1_193088077	chr1:193025492:A:T	-62586	7.60508e-10	8.50541e-05	0.364895	0.258523
chr1_193088077	chr1:193365179:C:T	277101	5.2141e-07	0.0165583	-0.327557	0.258523
chr1_193088077	chr1:193365531:G:A	277453	5.2141e-07	0.0165583	-0.327557	0.258523
chr1_193088077	chr1:193369094:A:G	281016	5.2141e-07	0.0165583	-0.327557	0.258523
chr2_197497294	chr2:198014719:T:A	517424	6.1813e-07	0.0189879	-0.336279	0.258523
chr1_193088077	chr1:193055602:C:T	-32476	1.22223e-09	0.000129168	0.365528	0.260116
chr6_151348740	chr6:151360296:A:G	11555	1.44235e-07	0.006148	0.272492	0.260116
chr17_21000918	chr17:21067448:G:A	66529	4.60966e-10	5.77178e-05	0.399461	0.260355
chr2_216501792	chr2:216508977:G:A	7184	4.11332e-08	0.00218859	0.0750489	0.260355
chr17_21000918	chr17:20998151:A:G	-2768	1.32344e-12	4.20557e-07	0.420325	0.261364
chr17_21000918	chr17:20971924:C:T	-28995	1.00369e-06	0.0274792	-0.288538	0.261364
chr1_193088077	chr1:193058867:G:A	-29211	5.50389e-11	9.27922e-06	0.380333	0.261494
chr1_193088077	chr1:193029921:T:C	-58157	7.60508e-10	8.50541e-05	0.364895	0.261494
chr2_197497294	chr2:197657402:T:C	160107	1.82115e-07	0.00736734	-0.325539	0.262857
chr6_151348740	chr6:151347003:C:T	-1738	2.58486e-07	0.00958969	0.259483	0.262857
chr6_151348740	chr6:151339979:T:G	-8762	4.75064e-07	0.0154698	-0.257191	0.262857
chr17_21000918	chr17:20982414:T:A	-18505	1.00369e-06	0.0274792	0.288538	0.262857
chr3_14944928	chr3:14942097:T:TAGA	-2832	7.80484e-11	1.22022e-05	0.250679	0.263006
chr17_21000918	chr17:20963552:C:T	-37367	4.75559e-08	0.0024732	-0.324471	0.263006
chr6_151348740	chr6:151344167:T:A	-4574	2.58486e-07	0.00958969	0.259483	0.264368
chr6_151348740	chr6:151344239:T:C	-4502	2.58486e-07	0.00958969	0.259483	0.264368
chr1_193088077	chr1:193067314:T:C	-20764	1.8608e-09	0.000188442	0.36072	0.264535
chr6_151348740	chr6:151349762:T:C	1021	1.03865e-07	0.00473377	0.268988	0.265896
chr1_1729505	chr1:1616048:C:T	-113458	1.67974e-06	0.0405929	-0.198251	0.265896
chr2_216501792	chr2:216499816:C:T	-1977	2.07133e-06	0.0470156	0.0677336	0.265896
chr1_193088077	chr1:193010739:A:G	-77339	2.75934e-07	0.0101552	0.291417	0.267241
chr9_123103997	chr9:123046582:C:A	-57416	2.87594e-07	0.0104922	-0.278096	0.267241
chr1_1729505	chr1:1610924:C:T	-118582	1.88779e-06	0.0442323	-0.192787	0.268786
chr6_151348740	chr6:151323943:A:G	-24798	2.76833e-07	0.0101744	-0.250293	0.269006
chr6_151348740	chr6:151338343:T:C	-10398	2.0211e-06	0.0461941	-0.244529	0.269886
chr1_193088077	chr1:193045932:G:C	-42146	1.03234e-07	0.00470967	0.297294	0.270115
chr17_21000918	chr17:20991644:T:C	-9275	1.61051e-07	0.00677739	0.304177	0.270115
chr6_151348740	chr6:151352981:T:TGAG	4240	7.31513e-07	0.0216761	0.250418	0.270115
chr1_1729505	chr1:1605347:C:T	-124159	1.88779e-06	0.0442323	-0.192787	0.270115
chr2_197497294	chr2:197345834:G:C	-151461	1.13091e-06	0.0298793	-0.308683	0.270588
chr17_21000918	chr17:21037034:G:A	36115	4.64245e-12	1.10835e-06	0.378281	0.271429
chr7_38723460	chr7:38705291:C:T	-18170	3.12749e-07	0.0113114	0.298481	0.271429
chr1_1729505	chr1:1628409:C:A	-101097	9.84479e-07	0.0270546	-0.205844	0.271429
chr1_1729505	chr1:1628814:C:T	-100692	9.84479e-07	0.0270546	-0.205844	0.271429
chr1_1729505	chr1:1624720:G:A	-104786	9.84479e-07	0.0270546	-0.205844	0.271676
chr1_193088077	chr1:193047989:ACAAGTCT:A	-40089	3.77334e-09	0.000336298	0.360561	0.272455
chr17_21000918	chr17:21013543:G:A	12624	4.64245e-12	1.10835e-06	0.378281	0.272727
chr17_21000918	chr17:20994271:T:C	-6648	1.10983e-08	0.000766473	0.337569	0.272727
chr2_197497294	chr2:197680868:G:C	183573	1.25716e-06	0.0323975	-0.301192	0.272727
chr17_21000918	chr17:20991435:C:T	-9484	2.24286e-08	0.00135981	0.318214	0.272989
chr2_197497294	chr2:197400626:T:C	-96669	1.26667e-06	0.0325516	-0.283306	0.272989
chr17_21000918	chr17:21025982:A:G	25063	2.65627e-12	6.72496e-07	0.391059	0.273529
chr12_49128795	chr12:49190816:C:CAA	62020	1.55877e-07	0.00661365	0.31662	0.27381
chr17_21000918	chr17:21023282:A:C	22363	1.49899e-11	3.30477e-06	0.374302	0.274286
chr17_21000918	chr17:20994701:T:C	-6218	4.16907e-09	0.000361313	0.345637	0.274286
chr2_203429689	chr2:203255491:C:G	-174199	3.36796e-08	0.00184089	-0.341345	0.274286
chr1_193088077	chr1:193296447:A:G	208369	7.34733e-09	0.000549589	-0.328257	0.274566
chr17_21000918	chr17:21022006:G:A	21087	4.64245e-12	1.10835e-06	0.378281	0.275862
chr17_21000918	chr17:21024573:A:G	23654	4.64245e-12	1.10835e-06	0.378281	0.275862
chr17_21000918	chr17:20997064:T:C	-3855	6.02559e-08	0.00302115	0.32842	0.275862
chr17_42659901	chr17:42545764:CAAT:C	-114138	1.69643e-06	0.0407971	0.261837	0.275862
chr17_42659901	chr17:42545768:CCCCTTGCCT:C	-114134	1.69643e-06	0.0407971	0.261837	0.275862
chr12_68843263	chr12:68790559:CA:C	-52705	7.12538e-08	0.00347061	-0.133485	0.276471
chr6_151348740	chr6:151355543:T:C	6802	8.48832e-07	0.0241284	0.247783	0.276786
chr17_21000918	chr17:20994639:A:G	-6280	4.16907e-09	0.000361313	0.345637	0.277143
chr2_203429689	chr2:203198925:C:T	-230765	7.72414e-08	0.00371901	-0.350161	0.277143
chr12_49128795	chr12:49132653:ATG:A	3857	2.78239e-07	0.0101993	0.308514	0.277143
chr17_21000918	chr17:21067374:G:C	66455	4.93589e-07	0.0159008	0.330297	0.277778
chr17_21000918	chr17:20995080:T:C	-5839	4.16907e-09	0.000361313	0.345637	0.278736
chr1_193088077	chr1:193302626:G:A	214548	6.74406e-09	0.0005367	-0.350354	0.278736
chr2_216208896	chr2:216261479:T:A	52582	3.46476e-07	0.0121961	0.136696	0.278736
chr12_49128795	chr12:49169979:G:A	41183	3.88634e-07	0.0133636	0.305693	0.278736
chr2_197497294	chr2:198003477:G:T	506182	2.00665e-06	0.0459721	0.298672	0.278736
chr17_21000918	chr17:20995928:T:C	-4991	2.1573e-09	0.000216093	0.351145	0.27907
chr1_193088077	chr1:193295824:G:C	207746	4.18732e-09	0.000361313	-0.331851	0.28
chr1_193088077	chr1:193307845:A:C	219767	7.34733e-09	0.000549589	-0.328257	0.28
chr17_21000918	chr17:21046851:C:CG	45932	3.12664e-13	1.08322e-07	0.400476	0.280347
chr17_21000918	chr17:21048180:T:C	47261	4.02808e-12	1.00326e-06	0.390974	0.280347
chr12_68843263	chr12:68781468:A:G	-61796	5.21429e-07	0.0165583	-0.132026	0.280347
chr12_68843263	chr12:68781469:G:A	-61795	5.21429e-07	0.0165583	-0.132026	0.280347
chr17_63819095	chr17:63571559:G:A	-247537	9.19247e-07	0.025516	0.284175	0.280347
chr17_21000918	chr17:20996229:T:G	-4690	2.24962e-08	0.00135982	0.335103	0.281065
chr1_193088077	chr1:193290242:G:A	202164	3.04577e-08	0.00173905	-0.345316	0.281609
chr1_193088077	chr1:193293880:A:G	205802	3.35998e-08	0.00183871	-0.326754	0.281609
chr1_193088077	chr1:193340484:G:A	252406	1.25945e-07	0.00554272	-0.328995	0.281609
chr12_49128795	chr12:49192707:C:T	63911	3.88634e-07	0.0133636	0.305693	0.281609
chr2_197497294	chr2:197298803:G:C	-198492	8.45562e-07	0.0240502	-0.324541	0.281609
chr17_21000918	chr17:21046563:A:T	45644	1.30761e-13	4.78186e-08	0.397995	0.281977
chr17_21000918	chr17:20995049:T:C	-5870	1.03514e-08	0.000729307	0.341982	0.281977
chr12_68843263	chr12:68838200:G:A	-5064	8.12987e-08	0.00386988	-0.135485	0.281977
chr16_7195682	chr16:7155828:C:T	-39855	7.2447e-07	0.0215265	0.244347	0.281977
chr17_21000918	chr17:20997186:C:CA	-3733	1.60901e-07	0.00677739	0.320562	0.282209
chr17_21000918	chr17:21044605:AT:A	43686	8.74777e-12	1.99542e-06	0.389211	0.282353
chr1_193088077	chr1:193309198:T:C	221120	7.34733e-09	0.000549589	-0.328257	0.282857
chr2_197497294	chr2:197340136:C:T	-157159	2.46312e-08	0.00145506	-0.34386	0.282857
chr12_49128795	chr12:49174483:C:T	45687	3.88634e-07	0.0133636	0.305693	0.282857
chr17_21000918	chr17:21028347:G:T	27428	3.08208e-16	1.8207e-10	0.419781	0.283237
chr2_197497294	chr2:197293427:G:C	-203868	3.55102e-08	0.00192045	-0.349317	0.283237
chr16_7195682	chr16:7155217:A:T	-40466	7.2447e-07	0.0215265	0.244347	0.283237
chr17_63819095	chr17:63570730:T:G	-248366	9.19247e-07	0.025516	0.284175	0.283237
chr17_21000918	chr17:21046559:G:GT	45640	3.12664e-13	1.08322e-07	0.400476	0.283626
chr17_21000918	chr17:21020923:A:G	20004	2.77319e-17	2.64332e-11	0.426598	0.284091
chr1_193088077	chr1:193271121:C:T	183043	4.18732e-09	0.000361313	-0.331851	0.284091
chr1_193088077	chr1:193306907:G:C	218829	7.34733e-09	0.000549589	-0.328257	0.284091
chr1_193088077	chr1:193308022:GT:G	219944	7.34733e-09	0.000549589	-0.328257	0.284091
chr12_68843263	chr12:68803957:A:C	-39307	2.63619e-08	0.00154344	-0.133215	0.284431
chr17_21000918	chr17:21037375:A:G	36456	2.2086e-16	1.39407e-10	0.426112	0.284483
chr1_193088077	chr1:193066265:G:T	-21813	1.14154e-09	0.00012204	0.34158	0.284483
chr1_193088077	chr1:193288162:C:T	200084	7.34733e-09	0.000549589	-0.328257	0.284483
chr2_216501792	chr2:216473196:G:T	-28597	3.5758e-07	0.0124883	-0.0739098	0.284884
chr2_197497294	chr2:197988816:G:T	491521	2.07439e-06	0.0470619	0.282151	0.284884
chr17_21000918	chr17:21018710:G:A	17791	3.32728e-17	2.64332e-11	0.426554	0.285714
chr17_21000918	chr17:21020437:T:C	19518	3.32728e-17	2.64332e-11	0.426554	0.285714
chr1_193088077	chr1:193103654:T:A	15576	7.14569e-10	8.10974e-05	0.341494	0.285714
chr1_193088077	chr1:193303540:T:C	215462	1.65383e-09	0.000168968	-0.360959	0.285714
chr1_193088077	chr1:193306775:A:G	218697	7.34733e-09	0.000549589	-0.328257	0.285714
chr1_193088077	chr1:193159684:C:T	71606	9.56466e-09	0.000688618	0.32879	0.285714
chr2_216208896	chr2:216274820:T:C	65923	7.18417e-07	0.0214119	0.133257	0.285714
chr2_197497294	chr2:197294403:AG:A	-202892	8.45562e-07	0.0240502	-0.324541	0.285714
chr17_21000918	chr17:21001138:A:G	219	3.32728e-17	2.64332e-11	0.426554	0.286127
chr17_21000918	chr17:21001771:C:A	852	8.74747e-16	4.79835e-10	0.418934	0.286127
chr12_68843263	chr12:68822741:T:G	-20523	1.70994e-08	0.00109888	-0.134039	0.286127
chr17_21000918	chr17:21071881:T:C	70962	2.17096e-07	0.00835693	0.326885	0.286127
chr9_93334638	chr9:93348030:A:C	13391	1.24436e-06	0.0321756	0.232503	0.28655
chr17_21000918	chr17:21005012:T:C	4093	3.32728e-17	2.64332e-11	0.426554	0.286932
chr3_14944928	chr3:14981336:C:G	36407	3.48564e-09	0.000316161	0.238795	0.286932
chr1_193088077	chr1:193303612:T:C	215534	7.34733e-09	0.000549589	-0.328257	0.286932
chr1_193088077	chr1:193338314:A:G	250236	2.01893e-08	0.00123706	-0.319118	0.286932
chr12_49128795	chr12:49153530:T:TTC	24734	3.88634e-07	0.0133636	0.305693	0.286932
chr12_49128795	chr12:49188909:T:G	60113	3.88634e-07	0.0133636	0.305693	0.286932
chr17_21000918	chr17:21005975:G:A	5056	3.32728e-17	2.64332e-11	0.426554	0.287356
chr17_21000918	chr17:21019978:G:A	19059	9.96077e-17	7.06104e-11	0.42427	0.287356
chr1_193088077	chr1:193153317:G:A	65239	4.18732e-09	0.000361313	0.331851	0.287356
chr1_193088077	chr1:193220953:AAT:A	132875	4.18732e-09	0.000361313	0.331851	0.287356
chr1_193088077	chr1:193327410:A:G	239332	5.22752e-09	0.000441156	-0.351291	0.287356
chr1_193088077	chr1:193276536:A:G	188458	7.69297e-09	0.000573581	-0.327489	0.287356
chr1_193088077	chr1:193322083:T:C	234005	2.01893e-08	0.00123706	-0.319118	0.287356
chr12_68843263	chr12:68826856:C:T	-16408	1.11469e-07	0.00502565	-0.132297	0.287356
chr2_197497294	chr2:197331700:A:T	-165595	5.06371e-07	0.0162143	-0.298508	0.287356
chr2_216208896	chr2:216275267:G:A	66370	1.33605e-06	0.0338438	0.13454	0.287356
chr17_21000918	chr17:21041291:C:T	40372	1.05764e-16	7.27364e-11	0.426684	0.287791
chr17_21000918	chr17:21037336:T:C	36417	2.65585e-15	1.21163e-09	0.422203	0.287791
chr17_21000918	chr17:21037338:T:A	36419	2.65585e-15	1.21163e-09	0.422203	0.287791
chr17_21000918	chr17:21037339:T:A	36420	2.65585e-15	1.21163e-09	0.422203	0.287791
chr17_21000918	chr17:21018225:C:CAAG	17306	3.32728e-17	2.64332e-11	0.426554	0.288571
chr17_21000918	chr17:21024618:T:C	23699	3.32728e-17	2.64332e-11	0.426554	0.288571
chr17_21000918	chr17:21005897:A:G	4978	8.95689e-17	6.65663e-11	0.431338	0.288571
chr17_21000918	chr17:21023964:G:T	23045	1.7398e-16	1.11804e-10	0.423524	0.288571
chr17_21000918	chr17:21018179:C:T	17260	1.74704e-16	1.11804e-10	0.427237	0.288571
chr17_21000918	chr17:21020957:T:G	20038	2.1035e-15	9.89021e-10	0.418522	0.288571
chr1_193088077	chr1:193105241:A:G	17163	6.66541e-10	7.63994e-05	0.342329	0.288571
chr1_193088077	chr1:193273681:C:T	185603	7.34733e-09	0.000549589	-0.328257	0.288571
chr1_193088077	chr1:193305193:A:C	217115	7.34733e-09	0.000549589	-0.328257	0.288571
chr1_193088077	chr1:193120351:T:C	32273	2.81888e-08	0.00162795	0.319923	0.288571
chr17_21000918	chr17:20997688:G:A	-3231	1.23026e-10	1.79717e-05	0.442766	0.28882
chr17_21000918	chr17:21033090:T:C	32171	3.32728e-17	2.64332e-11	0.426554	0.289017
chr1_193088077	chr1:193274139:G:A	186061	7.34733e-09	0.000549589	-0.328257	0.289773
chr1_193088077	chr1:193289161:A:G	201083	7.34733e-09	0.000549589	-0.328257	0.289773
chr1_193088077	chr1:193289272:A:T	201194	7.34733e-09	0.000549589	-0.328257	0.289773
chr1_193088077	chr1:193302396:T:C	214318	7.34733e-09	0.000549589	-0.328257	0.289773
chr1_193088077	chr1:193124168:G:A	36090	7.34733e-09	0.000549589	0.328257	0.289773
chr1_193088077	chr1:193158213:A:G	70135	7.34733e-09	0.000549589	0.328257	0.289773
chr1_193088077	chr1:193171116:T:C	83038	7.34733e-09	0.000549589	0.328257	0.289773
chr1_193088077	chr1:193171148:T:C	83070	7.34733e-09	0.000549589	0.328257	0.289773
chr1_193088077	chr1:193173700:G:A	85622	7.34733e-09	0.000549589	0.328257	0.289773
chr1_193088077	chr1:193336473:G:A	248395	2.01893e-08	0.00123706	-0.319118	0.289773
chr7_44833300	chr7:44796715:A:G	-36586	1.57421e-06	0.0384756	0.278792	0.289773
chr17_21000918	chr17:21001356:A:G	437	3.32728e-17	2.64332e-11	0.426554	0.29023
chr17_21000918	chr17:21017298:A:C	16379	3.32728e-17	2.64332e-11	0.426554	0.29023
chr17_21000918	chr17:21019389:G:C	18470	3.32728e-17	2.64332e-11	0.426554	0.29023
chr17_21000918	chr17:21024287:A:G	23368	3.32728e-17	2.64332e-11	0.426554	0.29023
chr17_21000918	chr17:21027563:A:C	26644	3.32728e-17	2.64332e-11	0.426554	0.29023
chr17_21000918	chr17:21018235:C:A	17316	9.67213e-17	7.06104e-11	0.423904	0.29023
chr17_21000918	chr17:21019668:C:CAA	18749	1.06958e-15	5.73065e-10	0.419199	0.29023
chr1_193088077	chr1:193192829:A:G	104751	7.34733e-09	0.000549589	0.328257	0.29023
chr1_193088077	chr1:193334961:A:AT	246883	2.01893e-08	0.00123706	-0.319118	0.29023
chr1_193088077	chr1:193330191:G:GT	242113	1.25945e-07	0.00554272	-0.328995	0.29023
chr19_44106913	chr19:44125725:T:C	18811	9.83276e-14	3.65378e-08	0.357066	0.291429
chr1_193088077	chr1:193322019:A:AC	233941	5.22752e-09	0.000441156	-0.351291	0.291429
chr1_193088077	chr1:193201090:CG:C	113012	7.34733e-09	0.000549589	0.328257	0.291429
chr1_193088077	chr1:193203233:G:A	115155	7.34733e-09	0.000549589	0.328257	0.291429
chr1_193088077	chr1:193192540:G:A	104462	9.32943e-09	0.000674846	0.329257	0.291429
chr1_193088077	chr1:193218105:G:A	130027	1.2736e-08	0.00086555	0.327038	0.291429
chr1_193088077	chr1:193183187:T:C	95109	1.46384e-08	0.000989004	0.326619	0.291429
chr1_193088077	chr1:193326158:C:T	238080	2.01893e-08	0.00123706	-0.319118	0.291429
chr12_49128795	chr12:49100242:T:C	-28554	2.19162e-06	0.0490291	0.285749	0.291429
chr17_21000918	chr17:21006392:A:AAC	5473	3.32728e-17	2.64332e-11	0.426554	0.291908
chr17_21000918	chr17:21000918:T:C	-1	1.74704e-16	1.11804e-10	0.427237	0.291908
chr17_21000918	chr17:21023125:C:G	22206	1.68619e-16	1.11804e-10	0.42973	0.291908
chr17_21000918	chr17:21027751:A:G	26832	1.68619e-16	1.11804e-10	0.42973	0.291908
chr17_21000918	chr17:21014469:T:C	13550	2.37319e-16	1.43882e-10	0.42322	0.291908
chr17_21000918	chr17:21015521:T:C	14602	2.37319e-16	1.43882e-10	0.42322	0.291908
chr17_21000918	chr17:21035478:A:G	34559	2.80069e-16	1.67596e-10	0.422372	0.291908
chr17_21000918	chr17:21012722:A:G	11803	7.61659e-16	4.27992e-10	0.43209	0.291908
chr19_44106913	chr19:44129321:T:C	22407	2.87417e-13	1.01095e-07	0.352029	0.291908
chr1_193088077	chr1:193202042:A:T	113964	7.34733e-09	0.000549589	0.328257	0.291908
chr1_193088077	chr1:193173957:A:G	85879	1.07762e-08	0.000754621	0.328317	0.291908
chr1_193088077	chr1:193183469:G:C	95391	1.80675e-08	0.00114828	0.326013	0.291908
chr1_193088077	chr1:193113892:C:T	25814	2.93933e-08	0.00168454	0.323544	0.291908
chr3_14944928	chr3:14936092:T:G	-8837	2.85178e-08	0.00164254	0.244209	0.292398
chr17_63819095	chr17:63704965:T:C	-114131	3.28159e-08	0.00179795	0.315101	0.292614
chr17_21000918	chr17:21022981:G:A	22062	2.07958e-15	9.87854e-10	0.419515	0.293103
chr17_21000918	chr17:21016021:T:G	15102	8.92745e-15	3.7059e-09	0.415788	0.293103
chr17_21000918	chr17:21016024:G:C	15105	8.92745e-15	3.7059e-09	0.415788	0.293103
chr1_193088077	chr1:193123611:A:G	35533	7.34733e-09	0.000549589	0.328257	0.293103
chr1_193088077	chr1:193126385:A:G	38307	7.34733e-09	0.000549589	0.328257	0.293103
chr1_193088077	chr1:193175659:A:G	87581	7.34733e-09	0.000549589	0.328257	0.293103
chr1_193088077	chr1:193188887:A:G	100809	7.34733e-09	0.000549589	0.328257	0.293103
chr1_193088077	chr1:193240524:C:T	152446	7.34733e-09	0.000549589	0.328257	0.293103
chr1_193088077	chr1:193201507:G:A	113429	1.2736e-08	0.00086555	0.327038	0.293103
chr1_193088077	chr1:193151403:A:G	63325	1.79762e-08	0.00114564	0.324428	0.293103
chr1_193088077	chr1:193151430:C:A	63352	1.79762e-08	0.00114564	0.324428	0.293103
chr17_63819095	chr17:63699119:T:C	-119977	8.93315e-08	0.00417886	0.306325	0.293103
chr17_21000918	chr17:21024522:A:G	23603	3.32728e-17	2.64332e-11	0.426554	0.293605
chr17_21000918	chr17:21022533:T:C	21614	8.95689e-17	6.65663e-11	0.431338	0.293605
chr17_21000918	chr17:21018441:G:GT	17522	1.62097e-15	7.86213e-10	0.42235	0.293605
chr17_21000918	chr17:21018704:G:GA	17785	1.02266e-13	3.76973e-08	0.406999	0.293605
chr1_193088077	chr1:193151537:T:C	63459	1.09126e-08	0.000759555	0.328789	0.293605
chr17_21000918	chr17:21016390:C:A	15471	5.25259e-15	2.30501e-09	0.414145	0.294118
chr12_68843263	chr12:68809532:G:A	-33732	1.70994e-08	0.00109888	-0.134039	0.294286
chr1_193088077	chr1:193207454:T:A	119376	2.2109e-08	0.0013422	0.310121	0.294286
chr1_193088077	chr1:193337739:G:T	249661	2.19183e-06	0.0490291	-0.260114	0.294286
chr17_21000918	chr17:21020764:C:T	19845	2.47288e-14	9.66245e-09	0.426389	0.294798
chr1_193088077	chr1:193178685:G:A	90607	7.34733e-09	0.000549589	0.328257	0.294798
chr1_193088077	chr1:193178690:G:A	90612	7.34733e-09	0.000549589	0.328257	0.294798
chr1_193088077	chr1:193200702:G:A	112624	1.1644e-08	0.000798402	0.325694	0.294798
chr12_68843263	chr12:68783910:A:T	-59354	5.68676e-07	0.0177288	-0.12074	0.294798
chr17_21000918	chr17:21016392:G:C	15473	2.37319e-16	1.43882e-10	0.42322	0.295322
chr17_63819095	chr17:63757621:T:C	-61475	7.02083e-08	0.0034233	0.303372	0.295322
chr17_42659901	chr17:42455287:A:T	-204615	6.66064e-07	0.0202339	-0.257855	0.295322
chr1_193088077	chr1:193321797:T:C	233719	2.01893e-08	0.00123706	-0.319118	0.295455
chr1_193088077	chr1:193321923:A:G	233845	2.01893e-08	0.00123706	-0.319118	0.295455
chr1_193088077	chr1:193322114:T:A	234036	2.01893e-08	0.00123706	-0.319118	0.295455
chr1_193088077	chr1:193330925:C:CA	242847	2.01893e-08	0.00123706	-0.319118	0.295455
chr12_68843263	chr12:68801054:G:T	-42210	1.39868e-07	0.00600631	-0.128344	0.295455
chr1_193088077	chr1:193108783:A:G	20705	6.41724e-09	0.000518035	0.331146	0.295977
chr1_193088077	chr1:193108171:C:T	20093	8.13504e-09	0.000601673	0.330703	0.295977
chr12_68843263	chr12:68789721:C:T	-53543	2.37029e-08	0.00142025	-0.135041	0.295977
chr2_203429689	chr2:203198627:G:A	-231063	4.33749e-07	0.0146259	-0.336226	0.295977
chr17_63819095	chr17:63914606:G:A	95510	6.1651e-07	0.0189508	-0.273223	0.295977
chr17_21000918	chr17:21040907:G:C	39988	9.12136e-16	4.94458e-10	0.423864	0.296407
chr17_21000918	chr17:21040841:A:G	39922	9.12072e-15	3.75232e-09	0.419844	0.296407
chr17_63819095	chr17:63894275:T:C	75179	8.43225e-08	0.00397684	0.296679	0.296407
chr1_193088077	chr1:193158387:G:GC	70309	1.52481e-08	0.00102419	0.327334	0.296512
chr1_193088077	chr1:193224339:GTA:G	136261	2.11991e-08	0.00129036	0.328272	0.296512
chr17_63819095	chr17:63702567:A:C	-116529	7.62207e-08	0.0036814	0.309163	0.296512
chr17_21000918	chr17:21009465:ACC:A	8546	7.03663e-15	3.03019e-09	0.421881	0.297059
chr1_193088077	chr1:193127125:T:C	39047	2.65922e-08	0.00155298	0.323298	0.297059
chr12_68843263	chr12:68808546:C:T	-34718	1.15069e-08	0.000790178	-0.140278	0.297143
chr1_193088077	chr1:193115149:A:G	27071	1.56493e-08	0.00104529	0.311608	0.297143
chr17_63819095	chr17:63779954:T:C	-39142	3.28159e-08	0.00179795	0.315101	0.297143
chr12_68843263	chr12:68817559:G:C	-25705	1.37211e-07	0.00590873	-0.128715	0.297619
chr1_193088077	chr1:193110089:A:G	22011	6.41724e-09	0.000518035	0.331146	0.297688
chr7_38723460	chr7:38770392:G:C	46931	3.25852e-07	0.0116301	-0.246151	0.297688
chr1_193088077	chr1:193335351:G:GT	247273	7.12814e-07	0.0212587	-0.266422	0.297688
chr2_197497294	chr2:197318715:G:A	-178580	1.50748e-06	0.0372445	-0.298044	0.297688
chr17_63819095	chr17:63786771:A:G	-32325	3.28159e-08	0.00179795	0.315101	0.298295
chr17_63819095	chr17:63800784:G:A	-18312	3.28159e-08	0.00179795	0.315101	0.298295
chr1_193088077	chr1:193340928:A:G	252850	4.22895e-07	0.0143174	-0.258956	0.298295
chr17_21000918	chr17:21019604:T:A	18685	1.2749e-15	6.52713e-10	0.42409	0.298817
chr17_21000918	chr17:21019607:G:C	18688	1.2749e-15	6.52713e-10	0.42409	0.298817
chr17_21000918	chr17:21019612:G:C	18693	1.2749e-15	6.52713e-10	0.42409	0.298817
chr1_193088077	chr1:193058991:A:T	-29087	9.07618e-11	1.39403e-05	0.333443	0.298817
chr17_63819095	chr17:63894683:G:A	75587	6.14989e-07	0.0189293	0.288661	0.298817
chr17_63819095	chr17:63721838:T:C	-97258	3.28159e-08	0.00179795	0.315101	0.298851
chr17_63819095	chr17:63722480:T:C	-96616	3.28159e-08	0.00179795	0.315101	0.298851
chr17_63819095	chr17:63820775:C:A	1679	3.28159e-08	0.00179795	0.315101	0.298851
chr17_63819095	chr17:63879663:T:C	60567	3.28159e-08	0.00179795	0.315101	0.298851
chr17_63819095	chr17:63773032:C:T	-46064	6.01653e-08	0.0030199	0.311304	0.298851
chr17_63819095	chr17:63868583:A:G	49487	6.31667e-08	0.00314501	0.310275	0.298851
chr17_63819095	chr17:63837966:G:A	18870	7.78567e-08	0.00374082	0.316072	0.298851
chr17_63819095	chr17:63830911:C:T	11815	1.1598e-07	0.00517335	0.306168	0.298851
chr1_193088077	chr1:193316422:C:CTT	228344	2.20833e-07	0.00841961	-0.27845	0.298851
chr17_63819095	chr17:63868271:T:C	49175	4.2277e-08	0.00223397	0.312632	0.299419
chr12_68843263	chr12:68827300:AAG:A	-15964	5.32025e-07	0.0168368	-0.126821	0.299419
chr17_63819095	chr17:63791735:G:A	-27361	3.28159e-08	0.00179795	0.315101	0.3
chr17_63819095	chr17:63824079:T:C	4983	3.28159e-08	0.00179795	0.315101	0.3
chr17_63819095	chr17:63826085:G:C	6989	3.28159e-08	0.00179795	0.315101	0.3
chr17_63819095	chr17:63846062:G:A	26966	3.28159e-08	0.00179795	0.315101	0.3
chr17_63819095	chr17:63849253:A:AT	30157	3.28159e-08	0.00179795	0.315101	0.3
chr17_63819095	chr17:63868089:G:C	48993	3.28159e-08	0.00179795	0.315101	0.3
chr17_63819095	chr17:63797095:A:G	-22001	6.01653e-08	0.0030199	0.311304	0.3
chr17_63819095	chr17:63866789:A:G	47693	6.01653e-08	0.0030199	0.311304	0.3
chr17_63819095	chr17:63869407:A:G	50311	6.01653e-08	0.0030199	0.311304	0.3
chr1_193088077	chr1:193065672:AT:A	-22406	8.0997e-08	0.0038595	0.285075	0.3
chr17_63819095	chr17:63765770:G:A	-53326	8.99552e-08	0.00418255	0.316814	0.3
chr17_63819095	chr17:63906241:A:C	87145	6.1651e-07	0.0189508	-0.273223	0.3
chr2_197497294	chr2:197306334:G:T	-190961	1.50748e-06	0.0372445	-0.298044	0.3
chr1_193088077	chr1:193266250:G:A	178172	3.66985e-11	6.7639e-06	0.336515	0.300578
chr1_193088077	chr1:193113753:A:C	25675	3.05266e-08	0.00174083	0.308242	0.300578
chr17_63819095	chr17:63765048:A:T	-54048	1.05372e-07	0.00478353	0.300279	0.300578
chr17_21000918	chr17:21009468:C:A	8549	7.03663e-15	3.03019e-09	0.421881	0.300595
chr12_49128795	chr12:49183235:G:A	54439	1.43815e-06	0.035839	0.307758	0.300595
chr1_193088077	chr1:193106314:A:C	18236	4.04584e-09	0.000354415	0.316836	0.301136
chr12_68843263	chr12:68801972:G:A	-41292	1.70994e-08	0.00109888	-0.134039	0.301136
chr17_63819095	chr17:63708014:A:G	-111082	3.71937e-07	0.0128954	0.300093	0.301136
chr17_63819095	chr17:63788574:A:G	-30522	7.58888e-08	0.00366922	0.306678	0.30117
chr17_63819095	chr17:63713850:T:G	-105246	7.84923e-08	0.00376208	0.30943	0.30117
chr17_63819095	chr17:63742600:G:A	-76496	3.28159e-08	0.00179795	0.315101	0.301724
chr17_63819095	chr17:63758632:T:C	-60464	3.28159e-08	0.00179795	0.315101	0.301724
chr17_63819095	chr17:63783859:A:T	-35237	3.28159e-08	0.00179795	0.315101	0.301724
chr17_63819095	chr17:63818644:T:C	-452	3.28159e-08	0.00179795	0.315101	0.301724
chr17_63819095	chr17:63811853:G:GA	-7243	4.4035e-08	0.00231096	0.306854	0.301724
chr17_63819095	chr17:63869525:C:T	50429	6.01653e-08	0.0030199	0.311304	0.301724
chr2_203429689	chr2:203571028:C:T	141338	2.07078e-06	0.0470156	-0.288623	0.301724
chr17_63819095	chr17:63783572:C:T	-35524	1.39209e-07	0.00598358	0.315606	0.301775
chr17_63819095	chr17:63782995:A:G	-36101	3.28159e-08	0.00179795	0.315101	0.302326
chr17_63819095	chr17:63857423:T:C	38327	3.28159e-08	0.00179795	0.315101	0.302326
chr17_63819095	chr17:63718946:T:C	-100150	4.33233e-08	0.00228402	0.311744	0.302326
chr17_63819095	chr17:63724689:T:C	-94407	6.01653e-08	0.0030199	0.311304	0.302326
chr17_63819095	chr17:63869943:A:G	50847	1.42903e-07	0.00610251	0.302134	0.302326
chr17_63819095	chr17:63865592:T:C	46496	1.86992e-07	0.00752453	0.296436	0.302326
chr17_42659901	chr17:42448301:A:C	-211601	8.8923e-07	0.0249808	-0.265643	0.302395
chr17_63819095	chr17:63839739:G:A	20643	2.1867e-09	0.00021809	0.330191	0.302857
chr1_193088077	chr1:193316382:A:C	228304	2.20833e-07	0.00841961	-0.27845	0.302857
chr12_49128795	chr12:49148504:C:T	19708	2.79652e-08	0.00162698	0.343683	0.302941
chr17_21000918	chr17:21072040:CTCTG:C	71121	2.19925e-07	0.00841961	0.337772	0.302941
chr17_63819095	chr17:63735373:G:A	-83723	8.99552e-08	0.00418255	0.316814	0.303468
chr17_63819095	chr17:63734560:T:C	-84536	1.41413e-07	0.0060501	0.300908	0.303468
chr17_21000918	chr17:21006597:T:C	5678	8.34627e-16	4.63344e-10	0.426575	0.303681
chr6_170405167	chr6:170405167:A:G	-1	1.23754e-06	0.0320533	0.291395	0.303977
chr17_63819095	chr17:63874740:C:T	55644	6.34087e-08	0.00314501	0.309133	0.304094
chr17_63819095	chr17:63797706:T:G	-21390	8.27046e-08	0.00392868	0.307771	0.304094
chr1_193088077	chr1:193147196:A:G	59118	1.23018e-08	0.000841003	0.338158	0.304217
chr1_10457216	chr1:10430732:G:C	-26485	9.35409e-12	2.12208e-06	0.37738	0.304598
chr17_63819095	chr17:63758219:T:C	-60877	2.24652e-11	4.31308e-06	0.342326	0.304598
chr17_63819095	chr17:63839024:T:C	19928	6.02651e-11	9.98872e-06	0.342899	0.304598
chr17_63819095	chr17:63874939:A:G	55843	3.28159e-08	0.00179795	0.315101	0.304598
chr17_63819095	chr17:63875934:A:C	56838	3.28159e-08	0.00179795	0.315101	0.304598
chr17_63819095	chr17:63716458:T:C	-102638	6.01653e-08	0.0030199	0.311304	0.304598
chr17_63819095	chr17:63876752:T:C	57656	1.05372e-07	0.00478353	0.300279	0.304598
chr17_63819095	chr17:63751592:G:A	-67504	2.28375e-08	0.00137375	0.314443	0.304734
chr17_63819095	chr17:63871030:A:G	51934	3.28159e-08	0.00179795	0.315101	0.304734
chr1_193088077	chr1:193193766:G:GCTAA	105688	2.44215e-08	0.0014475	0.318759	0.304878
chr17_63819095	chr17:63771419:C:G	-47677	1.68629e-08	0.00108824	0.311825	0.305233
chr17_63819095	chr17:63771432:A:G	-47664	1.68629e-08	0.00108824	0.311825	0.305233
chr17_63819095	chr17:63747307:C:G	-71789	6.01653e-08	0.0030199	0.311304	0.305233
chr17_63819095	chr17:63869843:G:A	50747	6.01653e-08	0.0030199	0.311304	0.305233
chr17_63819095	chr17:63764428:T:A	-54668	8.99552e-08	0.00418255	0.316814	0.305233
chr17_63819095	chr17:63876310:T:C	57214	8.99552e-08	0.00418255	0.316814	0.305233
chr17_63819095	chr17:63846251:T:C	27155	1.42903e-07	0.00610251	0.302134	0.305233
chr17_63819095	chr17:63765286:A:G	-53810	1.80577e-07	0.00731797	0.309875	0.305233
chr1_193088077	chr1:193326609:T:C	238531	4.22895e-07	0.0143174	-0.258956	0.305714
chr2_203429689	chr2:203570155:G:A	140465	2.14379e-06	0.048327	-0.286816	0.305714
chr17_63819095	chr17:63798650:A:G	-20446	6.01653e-08	0.0030199	0.311304	0.305882
chr17_63819095	chr17:63860740:C:T	41644	3.4241e-10	4.40709e-05	0.32913	0.306358
chr17_63819095	chr17:63887783:A:G	68687	2.81939e-08	0.00162795	0.30501	0.306358
chr17_63819095	chr17:63866085:GACAA:G	46989	3.28159e-08	0.00179795	0.315101	0.306358
chr17_63819095	chr17:63878163:A:G	59067	3.28159e-08	0.00179795	0.315101	0.306358
chr17_63819095	chr17:63870183:A:G	51087	6.01653e-08	0.0030199	0.311304	0.306358
chr17_63819095	chr17:63877558:G:C	58462	6.31667e-08	0.00314501	0.310275	0.306358
chr17_63819095	chr17:63878623:A:G	59527	2.00883e-07	0.00783758	0.294811	0.306358
chr17_63819095	chr17:63707603:C:A	-111493	7.47069e-07	0.0220345	0.293019	0.306358
chr17_63819095	chr17:63835032:C:T	15936	1.75656e-08	0.00112414	0.324763	0.306548
chr17_63819095	chr17:63818767:C:G	-329	2.24652e-11	4.31308e-06	0.342326	0.306818
chr17_63819095	chr17:63844037:C:T	24941	2.24652e-11	4.31308e-06	0.342326	0.306818
chr17_63819095	chr17:63844346:G:A	25250	2.24652e-11	4.31308e-06	0.342326	0.306818
chr17_63819095	chr17:63848138:G:A	29042	2.24652e-11	4.31308e-06	0.342326	0.306818
chr17_63819095	chr17:63854430:C:T	35334	2.24652e-11	4.31308e-06	0.342326	0.306818
chr2_203429689	chr2:203544589:C:CTA	114899	4.76749e-10	5.92113e-05	0.367204	0.306818
chr1_193088077	chr1:193357437:T:C	269359	9.14432e-08	0.00423842	-0.311985	0.306818
chr17_63819095	chr17:63874750:T:G	55654	6.34087e-08	0.00314501	0.309133	0.307018
chr17_63819095	chr17:63711274:G:A	-107822	8.57736e-08	0.00404114	0.306121	0.307018
chr17_63819095	chr17:63827105:C:CG	8009	8.95415e-08	0.00418255	0.303782	0.307018
chr17_63819095	chr17:63859350:T:C	40254	1.66679e-07	0.00690004	0.312686	0.307018
chr17_21000918	chr17:21035856:C:T	34937	5.00617e-14	1.90638e-08	0.415983	0.307229
chr17_63819095	chr17:63838987:A:G	19891	2.24652e-11	4.31308e-06	0.342326	0.307471
chr17_63819095	chr17:63864085:G:T	44989	5.55817e-11	9.27922e-06	0.340152	0.307471
chr17_63819095	chr17:63887455:T:C	68359	2.81939e-08	0.00162795	0.30501	0.307471
chr17_63819095	chr17:63871663:C:T	52567	1.1184e-07	0.00503253	0.31525	0.307692
chr17_63819095	chr17:63782476:A:G	-36620	1.16197e-07	0.00517604	0.310066	0.307692
chr17_63819095	chr17:63843531:C:G	24435	8.90685e-07	0.0249808	0.309091	0.307692
chr3_14944928	chr3:14939755:A:C	-5174	4.55051e-13	1.54174e-07	0.277261	0.30814
chr17_63819095	chr17:63871919:C:T	52823	1.78263e-08	0.00113924	0.327047	0.30814
chr12_68843263	chr12:68817880:C:A	-25384	1.27784e-07	0.00559161	-0.128121	0.30814
chr17_63819095	chr17:63786372:C:T	-32724	2.24652e-11	4.31308e-06	0.342326	0.308571
chr17_63819095	chr17:63795511:T:C	-23585	2.24652e-11	4.31308e-06	0.342326	0.308571
chr17_63819095	chr17:63795523:TA:T	-23573	2.24652e-11	4.31308e-06	0.342326	0.308571
chr17_63819095	chr17:63817368:G:T	-1728	2.24652e-11	4.31308e-06	0.342326	0.308571
chr17_63819095	chr17:63819095:A:G	-1	2.24652e-11	4.31308e-06	0.342326	0.308571
chr17_63819095	chr17:63825462:C:G	6366	2.24652e-11	4.31308e-06	0.342326	0.308571
chr17_63819095	chr17:63847912:C:T	28816	2.24652e-11	4.31308e-06	0.342326	0.308571
chr17_63819095	chr17:63863617:T:C	44521	2.24652e-11	4.31308e-06	0.342326	0.308571
chr17_63819095	chr17:63758243:A:T	-60853	4.56108e-11	7.93069e-06	0.33453	0.308571
chr17_63819095	chr17:63819127:C:T	31	6.57184e-11	1.07001e-05	0.338385	0.308571
chr17_63819095	chr17:63832125:T:A	13029	9.6919e-11	1.47874e-05	0.330366	0.308571
chr1_193088077	chr1:193312617:G:T	224539	6.05023e-07	0.0186599	-0.278846	0.308571
chr2_197497294	chr2:197417019:T:C	-80276	2.01039e-06	0.0459721	0.250258	0.308571
chr17_63819095	chr17:63785824:G:T	-33272	1.36927e-07	0.00590201	0.304125	0.308824
chr17_63819095	chr17:63844970:T:C	25874	2.01381e-07	0.00784034	0.309752	0.308824
chr12_49128795	chr12:49135024:T:A	6228	3.1414e-07	0.0113439	0.33037	0.308824
chr17_63819095	chr17:63788156:T:C	-30940	8.34282e-08	0.00393869	0.304854	0.309091
chr17_63819095	chr17:63846356:G:C	27260	2.24652e-11	4.31308e-06	0.342326	0.309249
chr17_63819095	chr17:63760700:G:A	-58396	7.66588e-11	1.20967e-05	0.334181	0.309249
chr17_63819095	chr17:63883990:G:C	64894	2.81939e-08	0.00162795	0.30501	0.309249
chr17_63819095	chr17:63885496:T:C	66400	2.81939e-08	0.00162795	0.30501	0.309249
chr17_63819095	chr17:63876002:T:C	56906	2.45133e-07	0.00918302	0.294351	0.309249
chr1_193088077	chr1:193313500:A:T	225422	3.19505e-07	0.0115016	-0.274969	0.309249
chr17_63819095	chr17:63876508:C:A	57412	5.94528e-07	0.0183978	0.298127	0.309249
chr12_49128795	chr12:49128822:C:T	26	1.43815e-06	0.035839	0.307758	0.309249
chr16_7195682	chr16:7146195:C:G	-49488	1.11582e-07	0.00502583	0.226721	0.309659
chr17_63819095	chr17:63823837:T:A	4741	1.2325e-10	1.79717e-05	0.336712	0.309942
chr1_193088077	chr1:193109855:G:T	21777	1.2449e-08	0.000848549	0.314549	0.309942
chr2_127843916	chr2:127802374:T:C	-41543	2.20819e-06	0.0493682	0.277646	0.310241
chr17_63819095	chr17:63752629:C:T	-66467	2.24652e-11	4.31308e-06	0.342326	0.310345
chr17_63819095	chr17:63829486:T:C	10390	3.06798e-11	5.79364e-06	0.337873	0.310345
chr17_63819095	chr17:63786128:C:T	-32968	3.9335e-11	7.01961e-06	0.342065	0.310345
chr17_63819095	chr17:63834901:C:T	15805	3.9335e-11	7.01961e-06	0.342065	0.310345
chr17_63819095	chr17:63743542:T:C	-75554	4.56108e-11	7.93069e-06	0.33453	0.310345
chr17_63819095	chr17:63774006:C:G	-45090	6.42598e-11	1.05748e-05	0.336269	0.310345
chr17_63819095	chr17:63746539:C:T	-72557	7.66588e-11	1.20967e-05	0.334181	0.310345
chr17_63819095	chr17:63825819:A:G	6723	2.89671e-10	3.79185e-05	0.325227	0.310345
chr2_197497294	chr2:197303679:T:C	-193616	1.40859e-07	0.00603761	-0.310717	0.310345
chr7_38723460	chr7:38778247:C:T	54786	1.47748e-06	0.0367397	-0.236983	0.310345
chr12_49128795	chr12:49123163:G:C	-5633	2.12131e-06	0.0480318	0.30655	0.310345
chr17_63819095	chr17:63728904:T:A	-90192	1.99108e-07	0.00777491	0.324444	0.310651
chr17_63819095	chr17:63763876:G:A	-55220	2.24652e-11	4.31308e-06	0.342326	0.311047
chr17_63819095	chr17:63798663:G:A	-20433	2.24652e-11	4.31308e-06	0.342326	0.311047
chr17_63819095	chr17:63854844:A:G	35748	3.4135e-11	6.39372e-06	0.343482	0.311047
chr17_63819095	chr17:63819454:C:T	358	6.35229e-11	1.0491e-05	0.338632	0.311047
chr17_63819095	chr17:63857084:C:T	37988	7.59579e-11	1.20967e-05	0.331244	0.311047
chr12_49128795	chr12:49142838:AAAAT:A	14042	7.06825e-09	0.000549589	0.3421	0.311047
chr17_63819095	chr17:63717479:A:T	-101617	4.99539e-08	0.00256605	0.299316	0.311377
chr17_63819095	chr17:63750989:T:C	-68107	3.64111e-07	0.0126813	0.305707	0.311377
chr1_10457216	chr1:10425552:T:C	-31665	1.2235e-14	4.90225e-09	0.38714	0.311429
chr17_63819095	chr17:63808557:G:A	-10539	2.24652e-11	4.31308e-06	0.342326	0.311429
chr17_63819095	chr17:63855506:T:C	36410	3.62699e-11	6.71175e-06	0.334049	0.311429
chr12_68843263	chr12:68834708:G:T	-8556	1.27784e-07	0.00559161	-0.128121	0.311429
chr17_63819095	chr17:63827186:A:G	8090	4.90795e-11	8.43829e-06	0.339671	0.311765
chr17_63819095	chr17:63863306:C:A	44210	1.07651e-10	1.60591e-05	0.332527	0.311765
chr17_63819095	chr17:63863308:T:C	44212	1.07651e-10	1.60591e-05	0.332527	0.311765
chr17_63819095	chr17:63863309:G:T	44213	1.07651e-10	1.60591e-05	0.332527	0.311765
chr17_63819095	chr17:63718079:C:T	-101017	2.24652e-11	4.31308e-06	0.342326	0.312139
chr17_63819095	chr17:63845125:G:C	26029	2.24652e-11	4.31308e-06	0.342326	0.312139
chr17_63819095	chr17:63845656:G:A	26560	2.24652e-11	4.31308e-06	0.342326	0.312139
chr17_63819095	chr17:63859819:G:A	40723	2.24652e-11	4.31308e-06	0.342326	0.312139
chr17_63819095	chr17:63846204:G:A	27108	3.9335e-11	7.01961e-06	0.342065	0.312139
chr17_63819095	chr17:63735809:T:C	-83287	5.55817e-11	9.27922e-06	0.340152	0.312139
chr17_63819095	chr17:63844639:G:T	25543	9.39648e-11	1.43843e-05	0.332176	0.312139
chr17_63819095	chr17:63843137:T:C	24041	2.39915e-10	3.26969e-05	0.342255	0.312139
chr17_63819095	chr17:63741862:C:A	-77234	7.19738e-10	8.14834e-05	0.333174	0.312139
chr12_68843263	chr12:68809617:C:CA	-33647	1.8228e-07	0.00736755	-0.126979	0.312139
chr1_193088077	chr1:193105978:C:T	17900	2.45076e-07	0.00918302	0.274792	0.312139
chr2_197497294	chr2:197395374:A:T	-101921	2.01039e-06	0.0459721	0.250258	0.312139
chr1_10457216	chr1:10456233:A:G	-984	1.2235e-14	4.90225e-09	0.38714	0.3125
chr1_10457216	chr1:10457216:T:C	-1	1.2235e-14	4.90225e-09	0.38714	0.3125
chr17_63819095	chr17:63735635:T:G	-83461	2.74496e-08	0.00160102	0.284887	0.3125
chr12_49128795	chr12:49191570:C:T	62774	3.21255e-07	0.0115139	0.313729	0.3125
chr17_63819095	chr17:63860888:G:T	41792	3.9335e-11	7.01961e-06	0.342065	0.312865
chr17_63819095	chr17:63743801:A:G	-75295	4.9036e-11	8.43829e-06	0.340276	0.312865
chr17_63819095	chr17:63760899:G:A	-58197	1.96132e-10	2.76369e-05	0.328799	0.312865
chr17_63819095	chr17:63861446:A:G	42350	2.17616e-10	3.03855e-05	0.330012	0.312865
chr2_203429689	chr2:203556781:T:C	127091	4.76749e-10	5.92113e-05	0.367204	0.313218
chr17_63819095	chr17:63879207:A:G	60111	3.63804e-08	0.0019652	0.318658	0.313609
chr17_63819095	chr17:63882887:A:C	63791	8.14307e-07	0.0234985	0.293714	0.313609
chr1_193088077	chr1:193105521:T:A	17443	1.85699e-07	0.00749916	0.31939	0.313665
chr3_14944928	chr3:14946168:C:CAAGT	1239	5.04301e-15	2.23432e-09	0.307394	0.313953
chr17_63819095	chr17:63772027:A:T	-47069	2.24652e-11	4.31308e-06	0.342326	0.313953
chr17_63819095	chr17:63737402:GT:G	-81694	3.9335e-11	7.01961e-06	0.342065	0.313953
chr17_63819095	chr17:63820703:C:CGCTTGAACCTGGAAGACGG	1607	6.57184e-11	1.07001e-05	0.338385	0.313953
chr17_63819095	chr17:63759012:T:C	-60084	1.19833e-10	1.75847e-05	0.339403	0.313953
chr3_14944630	chr3:14946168:C:CAAGT	1537	9.60144e-07	0.0264916	0.0800556	0.313953
chr1_193088077	chr1:193063930:A:G	-24148	1.0374e-10	1.56724e-05	0.332166	0.314286
chr12_49128795	chr12:49118222:C:G	-10574	4.83569e-08	0.00250075	0.321372	0.314286
chr12_49128795	chr12:49118234:C:T	-10562	4.83569e-08	0.00250075	0.321372	0.314286
chr2_197497294	chr2:197305048:G:A	-192247	1.40859e-07	0.00603761	-0.310717	0.314286
chr12_49128795	chr12:49131225:G:C	2429	2.12131e-06	0.0480318	0.30655	0.314286
chr17_63819095	chr17:63778307:C:A	-40789	8.34282e-08	0.00393869	0.304854	0.314371
chr17_63819095	chr17:63778308:A:C	-40788	8.34282e-08	0.00393869	0.304854	0.314371
chr17_63819095	chr17:63806760:G:A	-12336	3.9335e-11	7.01961e-06	0.342065	0.314706
chr17_63819095	chr17:63845498:A:AT	26402	4.56108e-11	7.93069e-06	0.33453	0.314706
chr12_49128795	chr12:49162648:T:G	33852	5.34174e-09	0.000442687	0.341589	0.315029
chr1_193088077	chr1:193344586:A:G	256508	6.75285e-07	0.0203369	-0.256283	0.315029
chr17_63819095	chr17:63725018:T:C	-94078	1.87279e-07	0.00752453	0.303428	0.315152
chr1_193088077	chr1:193312432:C:T	224354	6.05023e-07	0.0186599	-0.278846	0.315341
chr2_203429689	chr2:202848254:C:T	-581436	1.96451e-06	0.0452146	-0.309258	0.315341
chr2_203429689	chr2:202866131:G:A	-563559	1.96451e-06	0.0452146	-0.309258	0.315341
chr17_63819095	chr17:63728387:G:A	-90709	2.24652e-11	4.31308e-06	0.342326	0.315789
chr17_63819095	chr17:63744863:T:G	-74233	2.24652e-11	4.31308e-06	0.342326	0.315789
chr17_63819095	chr17:63865067:T:C	45971	7.22974e-11	1.16478e-05	0.339977	0.315789
chr17_63819095	chr17:63847938:C:T	28842	7.81215e-11	1.22022e-05	0.335639	0.315789
chr17_63819095	chr17:63717968:A:C	-101128	1.7495e-10	2.48863e-05	0.328649	0.315789
chr17_63819095	chr17:63858795:G:A	39699	2.60035e-10	3.45296e-05	0.339774	0.315789
chr17_63819095	chr17:63774391:T:G	-44705	3.36442e-10	4.35461e-05	0.334323	0.315789
chr17_63819095	chr17:63824281:T:C	5185	6.64732e-10	7.6382e-05	0.333758	0.315789
chr12_49128795	chr12:49120910:A:G	-7886	4.83569e-08	0.00250075	0.321372	0.316092
chr1_193088077	chr1:193347558:T:C	259480	6.75285e-07	0.0203369	-0.256283	0.316092
chr17_63819095	chr17:63745034:T:TAACTC	-74062	8.99552e-08	0.00418255	0.316814	0.316265
chr17_63819095	chr17:63867258:CCT:C	48162	1.36927e-07	0.00590201	0.304125	0.316265
chr17_63819095	chr17:63867261:T:TGC	48165	1.36927e-07	0.00590201	0.304125	0.316265
chr2_203429689	chr2:203562524:T:C	132834	9.2705e-09	0.000671638	0.332545	0.316568
chr17_63819095	chr17:63869974:T:C	50878	1.24042e-07	0.00547466	0.298001	0.31686
chr17_63819095	chr17:63869977:G:C	50881	1.24042e-07	0.00547466	0.298001	0.31686
chr16_7195682	chr16:7199743:G:A	4060	6.32174e-08	0.00314501	-0.227666	0.317143
chr1_193088077	chr1:193313515:C:G	225437	3.19505e-07	0.0115016	-0.274969	0.317143
chr2_69323879	chr2:69300380:C:T	-23500	8.12818e-07	0.0234813	-0.331239	0.317143
chr2_203429689	chr2:202896753:C:T	-532937	1.96451e-06	0.0452146	-0.309258	0.317143
chr17_63819095	chr17:63827364:T:C	8268	7.66588e-11	1.20967e-05	0.334181	0.317647
chr17_63819095	chr17:63827368:G:A	8272	7.66588e-11	1.20967e-05	0.334181	0.317647
chr17_63819095	chr17:63824297:A:G	5201	3.00083e-10	3.91702e-05	0.324683	0.317647
chr17_63819095	chr17:63850113:T:C	31017	1.08614e-09	0.000116659	0.333995	0.317647
chr3_14944928	chr3:14944928:T:C	-1	5.0894e-16	2.93134e-10	0.282099	0.317919
chr12_49128795	chr12:49143560:G:A	14764	5.34174e-09	0.000442687	0.341589	0.317919
chr16_7195682	chr16:7205157:A:G	9474	4.15861e-08	0.00220379	-0.22892	0.317919
chr16_7195682	chr16:7195456:G:T	-227	3.17466e-07	0.011446	-0.222979	0.317919
chr12_49128795	chr12:49126738:G:C	-2058	4.83569e-08	0.00250075	0.321372	0.318182
chr12_49128795	chr12:49126886:C:T	-1910	4.83569e-08	0.00250075	0.321372	0.318182
chr17_63819095	chr17:63749633:C:T	-69463	1.25424e-06	0.0323404	0.2753	0.318182
chr19_57864339	chr19:57867148:A:G	2808	1.30676e-06	0.0333032	-0.165648	0.318182
chr19_57864339	chr19:57867236:GTTGA:G	2896	1.30676e-06	0.0333032	-0.165648	0.318182
chr17_63819095	chr17:63774826:G:C	-44270	4.25979e-11	7.52032e-06	0.331637	0.318966
chr12_49128795	chr12:49184389:G:A	55593	3.02524e-09	0.000285062	0.347939	0.318966
chr16_7195682	chr16:7204070:C:T	8387	5.74855e-08	0.00292684	-0.231988	0.318966
chr2_203429689	chr2:203564835:C:T	135145	6.9143e-08	0.00337493	-0.323565	0.318966
chr17_63819095	chr17:63865257:G:A	46161	2.67414e-10	3.54074e-05	0.32515	0.319527
chr1_193088077	chr1:193071970:A:G	-16108	1.74991e-10	2.48863e-05	0.330739	0.319767
chr12_49128795	chr12:49133753:C:T	4957	5.34174e-09	0.000442687	0.341589	0.32
chr1_193088077	chr1:193269804:A:G	181726	3.3792e-07	0.0119041	-0.27328	0.32
chr1_193088077	chr1:193355275:T:C	267197	1.06141e-06	0.0285428	-0.256422	0.32
chr12_68843263	chr12:68825712:G:A	-17552	1.08678e-06	0.0290296	0.139533	0.32
chr17_63819095	chr17:63788440:A:G	-30656	7.69595e-11	1.21027e-05	0.342583	0.320359
chr17_63819095	chr17:63864577:C:T	45481	3.89351e-09	0.000345671	0.341655	0.320359
chr17_63819095	chr17:63782030:G:A	-37066	2.1239e-09	0.000213211	0.317375	0.320588
chr1_193088077	chr1:193321228:C:T	233150	6.75285e-07	0.0203369	-0.256283	0.320809
chr17_63819095	chr17:63720155:T:A	-98941	6.57854e-10	7.57807e-05	0.340922	0.321212
chr17_63819095	chr17:63774125:C:A	-44971	6.11357e-10	7.0601e-05	0.338095	0.321429
chr2_203429689	chr2:203561597:C:CT	131907	1.86353e-08	0.00117949	0.331473	0.321637
chr12_49128795	chr12:49175216:C:G	46420	5.34174e-09	0.000442687	0.341589	0.321839
chr7_38723460	chr7:38846968:T:C	123507	9.41467e-08	0.00432939	-0.251036	0.321839
chr16_7195682	chr16:7196409:A:G	726	4.46187e-07	0.0149521	-0.21182	0.321839
chr2_203429689	chr2:202835017:G:C	-594673	2.20276e-07	0.00841961	-0.349175	0.322674
chr12_49128795	chr12:49169483:A:G	40687	4.87447e-09	0.000415163	0.343401	0.322857
chr12_49128795	chr12:49163105:C:T	34309	5.34174e-09	0.000442687	0.341589	0.322857
chr7_38723460	chr7:38836538:A:G	113077	9.41467e-08	0.00432939	-0.251036	0.322857
chr16_7195682	chr16:7207925:T:C	12242	1.47307e-07	0.00626735	-0.222018	0.322857
chr2_216208896	chr2:216244940:T:C	36043	4.94857e-07	0.0159008	0.128886	0.322857
chr16_7195682	chr16:7207596:C:G	11913	1.20649e-06	0.0314079	-0.21885	0.322857
chr17_63819095	chr17:63863240:C:T	44144	1.3283e-06	0.0337402	0.279012	0.322981
chr17_63819095	chr17:63835854:A:G	16758	5.79257e-10	6.75714e-05	0.342138	0.323353
chr17_63819095	chr17:63835855:T:A	16759	5.79257e-10	6.75714e-05	0.342138	0.323353
chr17_63819095	chr17:63749620:G:A	-69476	1.10571e-09	0.000118485	0.318637	0.323353
chr12_49128795	chr12:49164750:T:C	35954	4.14145e-07	0.0140832	0.306441	0.323699
chr2_216208896	chr2:216248712:T:C	39815	6.35915e-07	0.0194823	0.129102	0.323699
chr17_63819095	chr17:63735295:G:A	-83801	2.16316e-09	0.00021621	0.30803	0.323864
chr12_49128795	chr12:49136712:T:A	7916	5.34174e-09	0.000442687	0.341589	0.323864
chr12_49128795	chr12:49146204:C:T	17408	5.34174e-09	0.000442687	0.341589	0.323864
chr12_49128795	chr12:49164175:C:T	35379	5.34174e-09	0.000442687	0.341589	0.323864
chr12_49128795	chr12:49183474:C:G	54678	8.7568e-08	0.00411726	0.315938	0.323864
chr16_7195682	chr16:7196221:C:A	538	3.31889e-07	0.011809	-0.215022	0.323864
chr1_193088077	chr1:193271075:C:T	182997	3.3792e-07	0.0119041	-0.27328	0.323864
chr1_193088077	chr1:193257798:A:G	169720	3.3792e-07	0.0119041	0.27328	0.323864
chr2_216208896	chr2:216249598:A:G	40701	4.94857e-07	0.0159008	0.128886	0.323864
chr17_63819095	chr17:63754739:C:T	-64357	2.62763e-09	0.000253089	0.323334	0.324242
chr2_203429689	chr2:203577833:G:C	148143	4.02554e-09	0.000353308	-0.369561	0.324561
chr1_193088077	chr1:193005598:C:A	-82480	5.53937e-11	9.27922e-06	0.334167	0.324713
chr1_10457216	chr1:10427771:A:AT	-29446	1.85803e-08	0.00117763	0.287662	0.324713
chr12_49128795	chr12:49146153:G:A	17357	4.9389e-08	0.00254555	0.326574	0.324713
chr7_38723460	chr7:38694766:T:C	-28695	6.04525e-07	0.0186599	0.241248	0.324713
chr2_69323879	chr2:69298589:A:G	-25291	8.12818e-07	0.0234813	-0.331239	0.324713
chr17_63819095	chr17:63909376:A:G	90280	8.2136e-07	0.0236539	-0.242565	0.324713
chr2_216208896	chr2:216255315:A:C	46418	1.43192e-06	0.0357805	0.127601	0.325714
chr17_63819095	chr17:63739230:T:C	-79866	9.2696e-10	0.000100028	0.317644	0.326087
chr2_197497294	chr2:198029561:G:A	532266	1.33138e-06	0.033744	0.274164	0.326471
chr1_193088077	chr1:193032344:A:G	-55734	1.15954e-09	0.00012325	0.325317	0.32659
chr16_7195682	chr16:7211954:A:C	16271	5.07287e-07	0.016221	-0.202624	0.32659
chr2_69323879	chr2:69331709:A:C	7829	8.12818e-07	0.0234813	0.331239	0.326705
chr2_203429689	chr2:203300830:G:A	-128860	3.21813e-13	1.10659e-07	-0.398599	0.32716
chr17_63819095	chr17:63852349:G:A	33253	1.89864e-10	2.68358e-05	0.330711	0.327273
chr3_14944928	chr3:14966227:A:G	21298	1.10958e-11	2.46989e-06	0.275054	0.327485
chr2_203429689	chr2:203545703:T:C	116013	7.02139e-09	0.000549589	0.356452	0.327485
chr2_216208896	chr2:216257679:T:C	48782	9.52026e-07	0.026299	0.132289	0.327485
chr10_72235007	chr10:72235007:T:C	-1	2.18868e-06	0.0490291	0.240787	0.327485
chr1_193088077	chr1:193055514:C:G	-32564	1.35011e-09	0.000139797	0.322204	0.327586
chr12_68843263	chr12:68822746:CT:C	-20518	1.41245e-07	0.00604853	-0.127945	0.327586
chr1_193088077	chr1:193242078:A:G	154000	3.3792e-07	0.0119041	0.27328	0.327586
chr2_216208896	chr2:216250781:A:G	41884	4.94857e-07	0.0159008	0.128886	0.327586
chr2_203429689	chr2:203566803:G:A	137113	1.17792e-07	0.00523896	-0.349191	0.328402
chr1_193088077	chr1:193236142:T:A	148064	5.73913e-07	0.0178558	0.262366	0.328571
chr2_69323879	chr2:69311086:A:G	-12794	8.12818e-07	0.0234813	0.331239	0.328571
chr17_63819095	chr17:63863327:C:T	44231	5.2403e-09	0.000441426	0.311172	0.329268
chr1_193088077	chr1:193255282:T:C	167204	1.79034e-07	0.00728637	0.27912	0.32948
chr2_69323879	chr2:69433709:A:C	109829	8.12818e-07	0.0234813	0.331239	0.32948
chr3_14944928	chr3:14946553:T:A	1624	1.55414e-17	1.79027e-11	0.294207	0.329545
chr1_193088077	chr1:193326983:T:G	238905	6.75285e-07	0.0203369	-0.256283	0.329545
chr3_14944630	chr3:14946553:T:A	1922	1.30602e-06	0.0333032	0.0729305	0.329545
chr3_14944928	chr3:14971203:T:C	26274	3.23908e-10	4.20419e-05	0.265776	0.330409
chr2_216208896	chr2:216244863:C:CT	35966	4.94857e-07	0.0159008	0.128886	0.330409
chr1_193088077	chr1:193027227:A:T	-60851	3.67768e-10	4.69414e-05	0.329858	0.33046
chr19_44106913	chr19:44107267:A:G	353	4.19935e-09	0.000361674	0.276644	0.33046
chr2_69323879	chr2:69367585:A:T	43705	8.12818e-07	0.0234813	0.331239	0.33046
chr2_197497294	chr2:197504646:T:C	7351	1.23826e-06	0.0320539	0.25276	0.33046
chr2_69323879	chr2:69340544:G:T	16664	1.27354e-06	0.0326553	0.328866	0.33046
chr2_69323879	chr2:69331591:A:G	7711	1.57735e-06	0.0384756	0.31888	0.33046
chr2_69323879	chr2:69434668:A:G	110788	1.57735e-06	0.0384756	0.31888	0.33046
chr1_193088077	chr1:193076194:A:G	-11884	8.12947e-10	9.02616e-05	0.326545	0.331395
chr2_69323879	chr2:69314261:G:C	-9619	1.49927e-06	0.0371013	0.328716	0.331395
chr2_69323879	chr2:69402013:A:C	78133	3.92397e-07	0.0134608	0.335685	0.331429
chr2_216208896	chr2:216257041:T:A	48144	5.95643e-07	0.01842	0.133515	0.331429
chr2_69323879	chr2:69406250:A:T	82370	8.12818e-07	0.0234813	0.331239	0.331429
chr2_203429689	chr2:203560890:C:T	131200	1.35371e-07	0.00585686	0.321615	0.33237
chr2_69323879	chr2:69419987:G:A	96107	1.57577e-06	0.0384756	0.321489	0.33237
chr2_69323879	chr2:69376132:G:C	52252	1.80378e-06	0.04282	0.324304	0.33237
chr2_203429689	chr2:203559826:T:C	130136	4.16102e-08	0.00220379	0.335566	0.333333
chr2_69323879	chr2:69411915:T:C	88035	3.23805e-07	0.011566	0.347124	0.333333
chr2_69323879	chr2:69366261:T:C	42381	8.12818e-07	0.0234813	0.331239	0.333333
chr2_69323879	chr2:69397242:G:A	73362	1.49927e-06	0.0371013	0.328716	0.333333
chr2_69323879	chr2:69388163:C:T	64283	1.57735e-06	0.0384756	0.31888	0.333333
chr7_38723460	chr7:38789407:C:G	65946	4.98402e-07	0.0159887	-0.243138	0.334286
chr2_69323879	chr2:69394067:C:T	70187	1.41701e-06	0.0354912	0.324323	0.334302
chr2_69323879	chr2:69348691:G:C	24811	1.82538e-06	0.0432552	0.325771	0.334302
chr2_69323879	chr2:69365529:A:T	41649	1.64421e-07	0.00681918	0.338808	0.335227
chr2_203429689	chr2:203574978:C:T	145288	1.86256e-07	0.00751507	-0.320841	0.335227
chr19_44106913	chr19:44099232:A:G	-7682	3.73654e-08	0.00201134	0.259605	0.33526
chr2_69323879	chr2:69391443:A:G	67563	8.12818e-07	0.0234813	0.331239	0.33526
chr2_69323879	chr2:69398025:C:T	74145	8.12818e-07	0.0234813	0.331239	0.33526
chr2_69323879	chr2:69403427:A:G	79547	1.57735e-06	0.0384756	0.31888	0.33526
chr17_63819095	chr17:63863235:G:T	44139	8.08724e-09	0.000599099	0.317788	0.335404
chr2_203429689	chr2:203229032:T:C	-200658	1.11617e-08	0.000767617	-0.367995	0.335404
chr7_38723460	chr7:38721910:T:C	-1551	1.47498e-19	2.26545e-13	0.378677	0.336207
chr1_193088077	chr1:193202446:C:T	114368	3.06713e-09	0.000286084	0.300285	0.336207
chr2_203429689	chr2:203577724:A:G	148034	4.02554e-09	0.000353308	-0.369561	0.336207
chr17_63819095	chr17:63728247:G:A	-90849	1.68054e-06	0.0405929	0.272071	0.336207
chr16_7195682	chr16:7201325:G:C	5642	1.08458e-08	0.000757853	-0.235232	0.336257
chr16_7195682	chr16:7202820:T:C	7137	2.03584e-08	0.00124412	-0.237606	0.337143
chr12_68843263	chr12:68819051:T:C	-24213	4.18016e-07	0.014173	-0.128993	0.337143
chr1_193088077	chr1:193024223:C:T	-63855	1.16088e-09	0.00012325	0.330793	0.337209
chr2_69323879	chr2:69333941:T:A	10061	3.69419e-07	0.0128177	0.33798	0.337209
chr2_69323879	chr2:69323124:C:T	-756	1.17769e-06	0.0309379	0.334568	0.337209
chr16_7195682	chr16:7191368:A:G	-4315	1.28156e-06	0.0328062	-0.200108	0.337209
chr7_38723460	chr7:38723460:T:C	-1	4.05462e-19	5.66142e-13	0.379705	0.33815
chr16_7195682	chr16:7192328:C:T	-3355	1.61944e-06	0.0393357	-0.197494	0.33815
chr2_69323879	chr2:69321188:C:T	-2692	1.92991e-06	0.0445742	0.316456	0.33815
chr2_69323879	chr2:69432780:T:TACC	108900	2.14195e-06	0.0483092	0.314083	0.338235
chr17_63819095	chr17:63751797:A:ATAGTGTT	-67299	4.98961e-08	0.00256595	0.293826	0.338323
chr17_63819095	chr17:63840142:T:A	21046	1.53002e-09	0.000156666	0.318598	0.338415
chr1_193088077	chr1:193092200:G:A	4122	7.36876e-11	1.18305e-05	0.317403	0.33908
chr2_203429689	chr2:203573806:G:A	144116	4.02554e-09	0.000353308	-0.369561	0.33908
chr1_193088077	chr1:193150862:A:G	62784	6.50626e-09	0.000522286	0.29524	0.33908
chr2_203429689	chr2:203577170:C:T	147480	2.2328e-07	0.00845373	-0.324682	0.33908
chr16_7195682	chr16:7184933:C:T	-10750	1.39738e-06	0.0351078	-0.201571	0.33908
chr17_63819095	chr17:63705560:C:T	-113536	5.16136e-09	0.000437979	0.304307	0.339181
chr19_44106913	chr19:44103929:A:G	-2985	1.52748e-08	0.00102449	0.277695	0.339181
chr7_44832822	chr7:44887228:G:A	54405	2.55415e-08	0.00150497	-0.237012	0.339181
chr16_7195682	chr16:7191369:T:C	-4314	1.28156e-06	0.0328062	-0.200108	0.339181
chr12_68843263	chr12:68839099:ATAAC:A	-4165	1.90219e-06	0.0444101	-0.119734	0.339181
chr1_193088077	chr1:193278547:C:T	190469	3.06713e-09	0.000286084	0.300285	0.34
chr2_203429689	chr2:203573916:C:T	144226	4.02554e-09	0.000353308	-0.369561	0.34
chr2_203429689	chr2:203577653:CTA:C	147963	4.02554e-09	0.000353308	-0.369561	0.34
chr2_203429689	chr2:203577693:A:T	148003	4.02554e-09	0.000353308	-0.369561	0.34
chr2_203429689	chr2:203575036:A:G	145346	2.2328e-07	0.00845373	-0.324682	0.34
chr1_1729665	chr1:1659060:G:A	-70606	2.50739e-07	0.00934743	-0.166246	0.34
chr16_7195682	chr16:7200269:G:A	4586	3.21847e-07	0.0115139	-0.221721	0.34
chr1_193088077	chr1:193233823:G:A	145745	7.53484e-07	0.0221561	0.256329	0.340116
chr2_69323879	chr2:69346141:T:C	22261	1.64421e-07	0.00681918	0.338808	0.340909
chr2_203429689	chr2:203568461:C:T	138771	2.2328e-07	0.00845373	-0.324682	0.340909
chr2_69323879	chr2:69365201:A:G	41321	1.10515e-06	0.0292827	0.300715	0.340909
chr1_193088077	chr1:193083075:G:T	-5003	4.6822e-11	8.11068e-06	0.317751	0.34104
chr1_193088077	chr1:193277189:C:T	189111	8.59441e-09	0.000629585	0.299856	0.34104
chr2_216208896	chr2:216245847:G:A	36950	1.06719e-06	0.0286559	0.130672	0.34104
chr2_197497294	chr2:197582135:T:C	84840	1.98025e-06	0.045486	0.247428	0.34104
chr10_80432547	chr10:80393746:T:C	-38802	2.21376e-06	0.0494552	0.0451342	0.341176
chr7_38723460	chr7:38724750:C:T	1289	9.87062e-17	7.06104e-11	0.356713	0.341954
chr1_193088077	chr1:193280337:A:C	192259	4.63668e-09	0.000397113	0.300692	0.341954
chr1_193088077	chr1:193136086:A:G	48008	6.43082e-09	0.000518035	0.299883	0.341954
chr1_193088077	chr1:193292213:G:A	204135	6.43082e-09	0.000518035	0.299883	0.341954
chr2_69323879	chr2:69414234:A:G	90354	9.66775e-07	0.0266586	0.302664	0.341954
chr2_69323879	chr2:69317552:A:G	-6328	6.93482e-07	0.0208305	0.317492	0.342105
chr3_14944928	chr3:14951705:C:T	6776	2.47446e-14	9.66245e-09	0.283235	0.342857
chr12_68843263	chr12:68812699:A:G	-30565	5.39888e-08	0.00276715	-0.130778	0.342857
chr16_7195682	chr16:7200238:G:T	4555	2.14901e-07	0.00828628	-0.224022	0.342857
chr2_203429689	chr2:203576966:G:A	147276	2.2328e-07	0.00845373	-0.324682	0.342857
chr16_7195682	chr16:7200783:C:T	5100	3.21847e-07	0.0115139	-0.221721	0.342857
chr16_7195682	chr16:7201806:T:C	6123	3.21847e-07	0.0115139	-0.221721	0.342857
chr16_7195682	chr16:7202383:G:T	6700	3.21847e-07	0.0115139	-0.221721	0.342857
chr16_7195682	chr16:7202694:T:G	7011	3.21847e-07	0.0115139	-0.221721	0.342857
chr2_69323879	chr2:69340852:G:A	16972	1.10515e-06	0.0292827	0.300715	0.342857
chr16_7195682	chr16:7187412:A:G	-8271	1.22772e-06	0.0318706	-0.21065	0.342857
chr3_14944630	chr3:14951705:C:T	7074	1.73166e-06	0.0416226	0.0733593	0.342857
chr12_29503954	chr12:29503954:T:C	-1	1.09305e-08	0.000759653	0.221472	0.34375
chr2_203429689	chr2:203573475:A:G	143785	2.2328e-07	0.00845373	-0.324682	0.34375
chr2_203429689	chr2:203575259:T:C	145569	2.2328e-07	0.00845373	-0.324682	0.34375
chr2_203429689	chr2:203576782:A:T	147092	2.2328e-07	0.00845373	-0.324682	0.34375
chr2_203429689	chr2:203576834:G:T	147144	2.2328e-07	0.00845373	-0.324682	0.34375
chr2_197497294	chr2:197497294:T:C	-1	5.03023e-07	0.0161182	0.238899	0.34375
chr1_193088077	chr1:193295691:C:T	207613	3.06713e-09	0.000286084	0.300285	0.343931
chr1_193088077	chr1:193283454:C:T	195376	5.92863e-09	0.000481793	0.299127	0.343931
chr1_193088077	chr1:193283163:C:CT	195085	6.43082e-09	0.000518035	0.299883	0.343931
chr16_7195682	chr16:7187205:C:G	-8478	3.37615e-08	0.00184318	-0.227314	0.343931
chr12_68843263	chr12:68809744:T:A	-33520	6.73918e-08	0.00329994	-0.130198	0.343931
chr2_69323879	chr2:69352318:T:A	28438	1.10515e-06	0.0292827	0.300715	0.343931
chr2_69323879	chr2:69407790:G:A	83910	1.30218e-06	0.0332601	0.303655	0.343931
chr19_44106913	chr19:44106913:T:C	-1	1.32545e-09	0.000138745	0.286377	0.344118
chr2_69323879	chr2:69322904:T:C	-976	7.41835e-07	0.0219255	0.319569	0.344118
chr6_151348740	chr6:151346432:A:G	-2309	1.53677e-11	3.37193e-06	0.2542	0.344828
chr17_21000918	chr17:21021210:G:A	20291	1.00699e-10	1.53134e-05	0.385843	0.344828
chr1_193088077	chr1:193172497:T:C	84419	3.06713e-09	0.000286084	0.300285	0.344828
chr2_69323879	chr2:69375952:C:T	52072	5.23619e-07	0.0166164	0.305375	0.344828
chr2_69323879	chr2:69373334:T:A	49454	2.76979e-07	0.0101744	0.33106	0.345029
chr2_69323879	chr2:69408701:C:CAG	84821	1.75047e-06	0.0419803	0.331563	0.345679
[truncated: 1,215 more rows]

## Sheet: eSites annotated
RNA editing site	Gene	Strand	Sub	Novelty	Repeat	Region	Unbiased	Prenatal	Postnatal
[truncated: 1,479 more rows]

[truncated: 3 more sheets: Summary, GWAS tested, GWAS colocalization]
